# Supplementary material for: eHomeSeniors Dataset: An Infrared Thermal Sensor Dataset for Automatic Fall Detection Research
Source: Sensors (Basel). 2019 Oct 21;19(20):4565. doi: 10.3390/s19204565 (PMC6832422; doi:10.3390/s19204565)
Supplement: Supplementary file 1 [file sensors-19-04565-s001.zip]

Archive with 362 entries (362 files):
- eHomeSeniors dataset/omron sensor/omron-G2-2-f12.csv
- eHomeSeniors dataset/melexis sensor/melexis-G2-3-f04.csv
- eHomeSeniors dataset/omron sensor/omron-G2-2-f14.csv
- eHomeSeniors dataset/melexis sensor/melexis-G2-2-f15.csv
- eHomeSeniors dataset/omron sensor/omron-G2-2-f15.csv
- eHomeSeniors dataset/melexis sensor/melexis-G2-3-f02.csv
- eHomeSeniors dataset/omron sensor/omron-G2-2-f13.csv
- eHomeSeniors dataset/melexis sensor/melexis-G2-3-f01.csv
- eHomeSeniors dataset/omron sensor/omron-G2-2-f09.csv
- eHomeSeniors dataset/omron sensor/omron-G2-2-f08.csv
- eHomeSeniors dataset/melexis sensor/melexis-G2-2-f12.csv
- eHomeSeniors dataset/melexis sensor/melexis-G2-3-f03.csv
- eHomeSeniors dataset/omron sensor/omron-G2-2-f11.csv
- eHomeSeniors dataset/omron sensor/omron-G2-2-f10.csv
- eHomeSeniors dataset/melexis sensor/melexis-G2-2-f13.csv
- eHomeSeniors dataset/omron sensor/omron-G2-2-f07.csv
- eHomeSeniors dataset/melexis sensor/melexis-G2-2-f11.csv
- eHomeSeniors dataset/omron sensor/omron-G2-2-f04.csv
- eHomeSeniors dataset/melexis sensor/melexis-G2-2-f10.csv
- eHomeSeniors dataset/omron sensor/omron-G2-2-f05.csv
- eHomeSeniors dataset/omron sensor/omron-G2-2-f02.csv
- eHomeSeniors dataset/melexis sensor/melexis-G2-2-f14.csv
- eHomeSeniors dataset/omron sensor/omron-G2-2-f06.csv
- eHomeSeniors dataset/melexis sensor/melexis-G2-2-f07.csv
- eHomeSeniors dataset/omron sensor/omron-G2-2-f03.csv
- eHomeSeniors dataset/omron sensor/omron-G2-2-f01.csv
- eHomeSeniors dataset/melexis sensor/melexis-G2-2-f03.csv
- eHomeSeniors dataset/omron sensor/omron-G2-1-f15.csv
- eHomeSeniors dataset/melexis sensor/melexis-G2-2-f05.csv
- eHomeSeniors dataset/omron sensor/omron-G2-1-f14.csv
- eHomeSeniors dataset/melexis sensor/melexis-G2-2-f04.csv
- eHomeSeniors dataset/omron sensor/omron-G2-1-f13.csv
- eHomeSeniors dataset/omron sensor/omron-G2-1-f03.csv
- eHomeSeniors dataset/melexis sensor/melexis-G2-2-f08.csv
- eHomeSeniors dataset/omron sensor/omron-G2-1-f11.csv
- eHomeSeniors dataset/melexis sensor/melexis-G2-2-f09.csv
- eHomeSeniors dataset/omron sensor/omron-G2-1-f10.csv
- eHomeSeniors dataset/omron sensor/omron-G2-1-f08.csv
- eHomeSeniors dataset/melexis sensor/melexis-G2-2-f06.csv
- eHomeSeniors dataset/omron sensor/omron-G2-1-f09.csv
- eHomeSeniors dataset/omron sensor/omron-G2-1-f05.csv
- eHomeSeniors dataset/melexis sensor/melexis-G2-2-f01.csv
- eHomeSeniors dataset/omron sensor/omron-G2-1-f12.csv
- eHomeSeniors dataset/omron sensor/omron-G2-1-f07.csv
- eHomeSeniors dataset/omron sensor/omron-G2-1-f04.csv
- eHomeSeniors dataset/melexis sensor/melexis-G2-2-f02.csv
- eHomeSeniors dataset/melexis sensor/melexis-G2-1-f15.csv
- eHomeSeniors dataset/omron sensor/omron-G2-1-f06.csv
- eHomeSeniors dataset/omron sensor/omron-G2-1-f02.csv
- eHomeSeniors dataset/melexis sensor/melexis-G2-1-f12.csv
- eHomeSeniors dataset/omron sensor/omron-G2-3-f05.csv
- eHomeSeniors dataset/omron sensor/omron-G2-3-f07.csv
- eHomeSeniors dataset/melexis sensor/melexis-G2-1-f10.csv
- eHomeSeniors dataset/omron sensor/omron-G2-3-f04.csv
- eHomeSeniors dataset/melexis sensor/melexis-G2-1-f14.csv
- eHomeSeniors dataset/omron sensor/omron-G2-3-f06.csv
- eHomeSeniors dataset/melexis sensor/melexis-G2-1-f06.csv
- eHomeSeniors dataset/omron sensor/omron-G2-1-f01.csv
- eHomeSeniors dataset/omron sensor/omron-G2-3-f03.csv
- eHomeSeniors dataset/melexis sensor/melexis-G2-1-f08.csv
- eHomeSeniors dataset/omron sensor/omron-G2-3-f02.csv
- eHomeSeniors dataset/melexis sensor/melexis-G2-1-f11.csv
- eHomeSeniors dataset/melexis sensor/melexis-G2-1-f05.csv
- eHomeSeniors dataset/omron sensor/omron-G2-3-f14.csv
- eHomeSeniors dataset/omron sensor/omron-G2-3-f11.csv
- eHomeSeniors dataset/melexis sensor/melexis-G2-1-f13.csv
- eHomeSeniors dataset/omron sensor/omron-G2-3-f13.csv
- eHomeSeniors dataset/melexis sensor/melexis-G2-1-f09.csv
- eHomeSeniors dataset/omron sensor/omron-G2-3-f10.csv
- eHomeSeniors dataset/omron sensor/omron-G2-3-f01.csv
- eHomeSeniors dataset/omron sensor/omron-G2-3-f12.csv
- eHomeSeniors dataset/melexis sensor/melexis-G2-1-f03.csv
- eHomeSeniors dataset/melexis sensor/melexis-G1-3-f14.csv
- eHomeSeniors dataset/omron sensor/omron-G2-3-f08.csv
- eHomeSeniors dataset/melexis sensor/melexis-G2-1-f07.csv
- eHomeSeniors dataset/omron sensor/omron-G2-3-f15.csv
- eHomeSeniors dataset/melexis sensor/melexis-G1-3-f15.csv
- eHomeSeniors dataset/melexis sensor/melexis-G1-3-f13.csv
- eHomeSeniors dataset/omron sensor/omron-G2-3-f09.csv
- eHomeSeniors dataset/melexis sensor/melexis-G2-1-f02.csv
- eHomeSeniors dataset/omron sensor/omron-G1-3-f15.csv
- eHomeSeniors dataset/omron sensor/omron-G1-3-f12.csv
- eHomeSeniors dataset/melexis sensor/melexis-G2-1-f04.csv
- eHomeSeniors dataset/melexis sensor/melexis-G2-1-f01.csv
- eHomeSeniors dataset/omron sensor/omron-G1-3-f13.csv
- eHomeSeniors dataset/omron sensor/omron-G1-3-f11.csv
- eHomeSeniors dataset/melexis sensor/melexis-G1-3-f11.csv
- eHomeSeniors dataset/omron sensor/omron-G1-3-f14.csv
- eHomeSeniors dataset/omron sensor/omron-G1-3-f10.csv
- eHomeSeniors dataset/omron sensor/omron-G1-3-f09.csv
- eHomeSeniors dataset/melexis sensor/melexis-G1-3-f10.csv
- eHomeSeniors dataset/omron sensor/omron-G1-3-f07.csv
- eHomeSeniors dataset/melexis sensor/melexis-G1-3-f12.csv
- eHomeSeniors dataset/omron sensor/omron-G1-3-f06.csv
- eHomeSeniors dataset/melexis sensor/melexis-G1-3-f08.csv
- eHomeSeniors dataset/melexis sensor/melexis-G1-3-f09.csv
- eHomeSeniors dataset/omron sensor/omron-G1-3-f08.csv
- eHomeSeniors dataset/omron sensor/omron-G1-3-f05.csv
- eHomeSeniors dataset/melexis sensor/melexis-G1-3-f05.csv
- eHomeSeniors dataset/omron sensor/omron-G1-3-f04.csv
- eHomeSeniors dataset/melexis sensor/melexis-G1-3-f04.csv
- eHomeSeniors dataset/melexis sensor/melexis-G1-3-f06.csv
- eHomeSeniors dataset/omron sensor/omron-G1-3-f03.csv
- eHomeSeniors dataset/melexis sensor/melexis-G1-3-f02.csv
- eHomeSeniors dataset/omron sensor/omron-G1-3-f02.csv
- eHomeSeniors dataset/omron sensor/omron-G1-2-f12.csv
- eHomeSeniors dataset/melexis sensor/melexis-G1-3-f07.csv
- eHomeSeniors dataset/omron sensor/omron-G1-3-f01.csv
- eHomeSeniors dataset/melexis sensor/melexis-G1-3-f01.csv
- eHomeSeniors dataset/omron sensor/omron-G1-2-f15.csv
- eHomeSeniors dataset/omron sensor/omron-G1-2-f14.csv
- eHomeSeniors dataset/melexis sensor/melexis-G1-3-f03.csv
- eHomeSeniors dataset/melexis sensor/melexis-G1-2-f15.csv
- eHomeSeniors dataset/omron sensor/omron-G1-2-f13.csv
- eHomeSeniors dataset/melexis sensor/melexis-G1-2-f12.csv
- eHomeSeniors dataset/melexis sensor/melexis-G1-2-f09.csv
- eHomeSeniors dataset/melexis sensor/melexis-G1-2-f08.csv
- eHomeSeniors dataset/omron sensor/omron-G1-2-f11.csv
- eHomeSeniors dataset/omron sensor/omron-G1-2-f05.csv
- eHomeSeniors dataset/omron sensor/omron-G1-2-f07.csv
- eHomeSeniors dataset/melexis sensor/melexis-G1-2-f13.csv
- eHomeSeniors dataset/melexis sensor/melexis-G1-2-f07.csv
- eHomeSeniors dataset/omron sensor/omron-G1-2-f06.csv
- eHomeSeniors dataset/melexis sensor/melexis-G1-2-f10.csv
- eHomeSeniors dataset/omron sensor/omron-G1-2-f03.csv
- eHomeSeniors dataset/melexis sensor/melexis-G1-2-f14.csv
- eHomeSeniors dataset/melexis sensor/melexis-G1-2-f11.csv
- eHomeSeniors dataset/omron sensor/omron-G1-2-f10.csv
- eHomeSeniors dataset/omron sensor/omron-G1-2-f08.csv
- eHomeSeniors dataset/melexis sensor/melexis-G1-2-f06.csv
- eHomeSeniors dataset/omron sensor/omron-G1-2-f09.csv
- eHomeSeniors dataset/melexis sensor/melexis-G1-2-f05.csv
- eHomeSeniors dataset/omron sensor/omron-G1-2-f04.csv
- eHomeSeniors dataset/melexis sensor/melexis-G1-2-f02.csv
- eHomeSeniors dataset/omron sensor/omron-G1-2-f02.csv
- eHomeSeniors dataset/melexis sensor/melexis-G1-2-f04.csv
- eHomeSeniors dataset/omron sensor/omron-G1-2-f01.csv
- eHomeSeniors dataset/melexis sensor/melexis-G1-1-f14.csv
- eHomeSeniors dataset/omron sensor/omron-G1-1-f14.csv
- eHomeSeniors dataset/melexis sensor/melexis-G1-1-f15.csv
- eHomeSeniors dataset/omron sensor/omron-G1-1-f15.csv
- eHomeSeniors dataset/omron sensor/omron-G1-1-f12.csv
- eHomeSeniors dataset/omron sensor/omron-G1-1-f11.csv
- eHomeSeniors dataset/melexis sensor/melexis-G1-2-f03.csv
- eHomeSeniors dataset/omron sensor/omron-G1-1-f13.csv
- eHomeSeniors dataset/melexis sensor/melexis-G1-1-f11.csv
- eHomeSeniors dataset/omron sensor/omron-G1-1-f09.csv
- eHomeSeniors dataset/melexis sensor/melexis-G1-1-f10.csv
- eHomeSeniors dataset/melexis sensor/melexis-G1-1-f13.csv
- eHomeSeniors dataset/omron sensor/omron-G1-1-f08.csv
- eHomeSeniors dataset/melexis sensor/melexis-G1-1-f09.csv
- eHomeSeniors dataset/omron sensor/omron-G1-1-f07.csv
- eHomeSeniors dataset/melexis sensor/melexis-G1-1-f12.csv
- eHomeSeniors dataset/melexis sensor/melexis-G1-1-f07.csv
- eHomeSeniors dataset/melexis sensor/melexis-G1-1-f04.csv
- eHomeSeniors dataset/omron sensor/omron-G1-1-f06.csv
- eHomeSeniors dataset/omron sensor/omron-G1-1-f10.csv
- eHomeSeniors dataset/melexis sensor/melexis-G1-1-f03.csv
- eHomeSeniors dataset/omron sensor/omron-G1-1-f05.csv
- eHomeSeniors dataset/omron sensor/omron-G1-1-f03.csv
- eHomeSeniors dataset/melexis sensor/melexis-G1-2-f01.csv
- eHomeSeniors dataset/melexis sensor/melexis-G1-1-f06.csv
- eHomeSeniors dataset/omron sensor/omron-G1-1-f01.csv
- eHomeSeniors dataset/omron sensor/omron-G1-1-f02.csv
- eHomeSeniors dataset/melexis sensor/melexis-G1-1-f02.csv
- eHomeSeniors dataset/melexis sensor/melexis-G1-1-f05.csv
- eHomeSeniors dataset/melexis sensor/melexis-G1-1-f01.csv
- eHomeSeniors dataset/omron sensor/omron-G1-1-f04.csv
- eHomeSeniors dataset/melexis sensor/melexis-G2-3-f15.csv
- eHomeSeniors dataset/melexis sensor/melexis-G2-3-f14.csv
- eHomeSeniors dataset/melexis sensor/melexis-G2-3-f13.csv
- eHomeSeniors dataset/melexis sensor/melexis-G2-3-f10.csv
- eHomeSeniors dataset/melexis sensor/melexis-G2-3-f08.csv
- eHomeSeniors dataset/melexis sensor/melexis-G2-3-f11.csv
- eHomeSeniors dataset/melexis sensor/datos matlab/melexis-G2-2-f05-data.mat
- eHomeSeniors dataset/melexis sensor/datos matlab/melexis-G2-1-f14-data.mat
- eHomeSeniors dataset/melexis sensor/datos matlab/melexis-G1-3-f15-data.mat
- eHomeSeniors dataset/melexis sensor/datos matlab/melexis-G2-1-f05-data.mat
- eHomeSeniors dataset/melexis sensor/melexis-G2-3-f07.csv
- eHomeSeniors dataset/melexis sensor/melexis-G2-3-f12.csv
- eHomeSeniors dataset/melexis sensor/datos matlab/melexis-G2-1-f06-data.mat
- eHomeSeniors dataset/melexis sensor/datos matlab/melexis-G1-3-f14-data.mat
- eHomeSeniors dataset/melexis sensor/datos matlab/melexis-G1-3-f12-data.mat
- eHomeSeniors dataset/melexis sensor/melexis-G2-3-f06.csv
- eHomeSeniors dataset/melexis sensor/datos matlab/melexis-G1-3-f04-data.mat
- eHomeSeniors dataset/melexis sensor/melexis-G2-3-f05.csv
- eHomeSeniors dataset/melexis sensor/datos matlab/melexis-G1-3-f10-data.mat
- eHomeSeniors dataset/melexis sensor/datos matlab/melexis-G1-3-f02-data.mat
- eHomeSeniors dataset/melexis sensor/melexis-G2-3-f09.csv
- eHomeSeniors dataset/melexis sensor/datos matlab/melexis-G1-3-f13-data.mat
- eHomeSeniors dataset/melexis sensor/datos matlab/melexis-G1-3-f09-data.mat
- eHomeSeniors dataset/melexis sensor/datos matlab/melexis-G1-3-f07-data.mat
- eHomeSeniors dataset/melexis sensor/datos matlab/melexis-G1-2-f11-data.mat
- eHomeSeniors dataset/melexis sensor/datos matlab/melexis-G1-2-f12-data.mat
- eHomeSeniors dataset/melexis sensor/datos matlab/melexis-G1-2-f15-data.mat
- eHomeSeniors dataset/melexis sensor/datos matlab/melexis-G1-3-f01-data.mat
- eHomeSeniors dataset/melexis sensor/datos matlab/melexis-G1-2-f09-data.mat
- eHomeSeniors dataset/melexis sensor/datos matlab/melexis-G1-2-f14-data.mat
- eHomeSeniors dataset/melexis sensor/datos matlab/melexis-G1-2-f04-data.mat
- eHomeSeniors dataset/melexis sensor/datos matlab/melexis-G1-2-f10-data.mat
- eHomeSeniors dataset/melexis sensor/datos matlab/melexis-G1-2-f08-data.mat
- eHomeSeniors dataset/melexis sensor/datos matlab/melexis-G1-2-f05-data.mat
- eHomeSeniors dataset/melexis sensor/datos matlab/melexis-G1-2-f07-data.mat
- eHomeSeniors dataset/melexis sensor/datos matlab/melexis-G1-1-f13-data.mat
- eHomeSeniors dataset/melexis sensor/datos matlab/melexis-G1-2-f03-data.mat
- eHomeSeniors dataset/melexis sensor/datos matlab/melexis-G1-1-f15-data.mat
- eHomeSeniors dataset/melexis sensor/datos matlab/melexis-G1-2-f02-data.mat
- eHomeSeniors dataset/melexis sensor/datos matlab/melexis-G1-2-f01-data.mat
- eHomeSeniors dataset/melexis sensor/datos matlab/melexis-G1-1-f10-data.mat
- eHomeSeniors dataset/melexis sensor/datos matlab/melexis-G1-1-f14-data.mat
- eHomeSeniors dataset/melexis sensor/datos matlab/melexis-G1-1-f03-data.mat
- eHomeSeniors dataset/melexis sensor/datos matlab/melexis-G1-1-f07-data.mat
- eHomeSeniors dataset/melexis sensor/datos matlab/melexis-G2-3-f05-data.mat
- eHomeSeniors dataset/melexis sensor/datos matlab/melexis-G1-1-f05-data.mat
- eHomeSeniors dataset/melexis sensor/datos matlab/melexis-G2-3-f02-data.mat
- eHomeSeniors dataset/melexis sensor/datos matlab/melexis-G1-1-f01-data.mat
- eHomeSeniors dataset/melexis sensor/datos matlab/melexis-G2-3-f01-data.mat
- eHomeSeniors dataset/melexis sensor/datos matlab/melexis-G2-2-f15-data.mat
- eHomeSeniors dataset/melexis sensor/datos matlab/melexis-G2-3-f03-data.mat
- eHomeSeniors dataset/melexis sensor/datos matlab/melexis-G2-2-f11-data.mat
- eHomeSeniors dataset/melexis sensor/datos matlab/melexis-G2-3-f04-data.mat
- eHomeSeniors dataset/melexis sensor/datos matlab/melexis-G2-2-f13-data.mat
- eHomeSeniors dataset/melexis sensor/datos matlab/melexis-G2-2-f10-data.mat
- eHomeSeniors dataset/melexis sensor/datos matlab/melexis-G2-3-f06-data.mat
- eHomeSeniors dataset/melexis sensor/datos matlab/melexis-G2-2-f12-data.mat
- eHomeSeniors dataset/melexis sensor/datos matlab/melexis-G2-2-f06-data.mat
- eHomeSeniors dataset/melexis sensor/datos matlab/melexis-G2-2-f14-data.mat
- eHomeSeniors dataset/melexis sensor/datos matlab/melexis-G1-1-f06-data.mat
- eHomeSeniors dataset/melexis sensor/datos matlab/melexis-G2-2-f07-data.mat
- eHomeSeniors dataset/melexis sensor/datos matlab/melexis-G2-2-f09-data.mat
- eHomeSeniors dataset/melexis sensor/datos matlab/melexis-G2-1-f15-data.mat
- eHomeSeniors dataset/melexis sensor/datos matlab/melexis-G2-1-f10-data.mat
- eHomeSeniors dataset/melexis sensor/datos matlab/melexis-G2-1-f11-data.mat
- eHomeSeniors dataset/melexis sensor/datos matlab/melexis-G2-2-f04-data.mat
- eHomeSeniors dataset/melexis sensor/datos matlab/melexis-G2-2-f08-data.mat
- eHomeSeniors dataset/melexis sensor/datos matlab/melexis-G2-2-f01-data.mat
- eHomeSeniors dataset/melexis sensor/datos matlab/melexis-G1-1-f11-data.mat
- eHomeSeniors dataset/melexis sensor/datos matlab/melexis-G2-1-f09-data.mat
- eHomeSeniors dataset/melexis sensor/datos matlab/melexis-G2-2-f03-data.mat
- eHomeSeniors dataset/melexis sensor/melexis-G1-1-f08.csv
- eHomeSeniors dataset/melexis sensor/datos matlab/melexis-G2-2-f02-data.mat
- eHomeSeniors dataset/melexis sensor/datos matlab/melexis-G2-1-f13-data.mat
- eHomeSeniors dataset/melexis sensor/datos matlab/melexis-G2-1-f12-data.mat
- eHomeSeniors dataset/melexis sensor/datos matlab/melexis-G2-1-f07-data.mat
- eHomeSeniors dataset/melexis sensor/datos matlab/melexis-G2-1-f08-data.mat
- eHomeSeniors dataset/melexis sensor/datos matlab/melexis-G1-3-f06-data.mat
- eHomeSeniors dataset/melexis sensor/datos matlab/melexis-G1-2-f06-data.mat
- eHomeSeniors dataset/melexis sensor/datos matlab/melexis-G2-1-f02-data.mat
- eHomeSeniors dataset/melexis sensor/datos matlab/melexis-G2-1-f04-data.mat
- eHomeSeniors dataset/melexis sensor/datos matlab/melexis-G2-1-f01-data.mat
- eHomeSeniors dataset/melexis sensor/datos matlab/melexis-G1-3-f11-data.mat
- eHomeSeniors dataset/melexis sensor/datos matlab/melexis-G1-2-f13-data.mat
- eHomeSeniors dataset/melexis sensor/datos matlab/melexis-G1-3-f08-data.mat
- eHomeSeniors dataset/melexis sensor/datos matlab/melexis-G1-3-f05-data.mat
- eHomeSeniors dataset/melexis sensor/datos matlab/melexis-G2-1-f03-data.mat
- eHomeSeniors dataset/melexis sensor/datos matlab/melexis-G1-3-f03-data.mat
- eHomeSeniors dataset/melexis sensor/datos matlab/melexis-G1-1-f12-data.mat
- eHomeSeniors dataset/melexis sensor/datos matlab/melexis-G1-1-f09-data.mat
- eHomeSeniors dataset/melexis sensor/datos matlab/melexis-G1-1-f08-data.mat
- eHomeSeniors dataset/melexis sensor/datos matlab/melexis-G2-3-f10-data.mat
- eHomeSeniors dataset/melexis sensor/datos matlab/melexis-G1-1-f04-data.mat
- eHomeSeniors dataset/melexis sensor/datos matlab/melexis-G2-3-f07-data.mat
- eHomeSeniors dataset/melexis sensor/datos matlab/melexis-G2-3-f15-data.mat
- eHomeSeniors dataset/melexis sensor/datos matlab/melexis-G2-3-f11-data.mat
- eHomeSeniors dataset/melexis sensor/datos matlab/melexis-G2-3-f09-data.mat
- eHomeSeniors dataset/melexis sensor/datos matlab/melexis-G2-3-f13-data.mat
- eHomeSeniors dataset/melexis sensor/datos matlab/melexis-G2-3-f14-data.mat
- eHomeSeniors dataset/melexis sensor/datos matlab/melexis-G1-1-f02-data.mat
- eHomeSeniors dataset/melexis sensor/datos matlab/melexis-G2-3-f12-data.mat
- eHomeSeniors dataset/melexis sensor/datos matlab/melexis-G2-3-f08-data.mat
- eHomeSeniors dataset/melexis sensor/datos matlab/test2.m
- eHomeSeniors dataset/omron sensor/datos matlab/omron-G2-3-f09-data.mat
- eHomeSeniors dataset/melexis sensor/datos matlab/test.m
- eHomeSeniors dataset/omron sensor/datos matlab/omron-G2-3-f10-data.mat
- eHomeSeniors dataset/omron sensor/datos matlab/omron-G2-3-f08-data.mat
- eHomeSeniors dataset/omron sensor/datos matlab/omron-G2-3-f04-data.mat
- eHomeSeniors dataset/omron sensor/datos matlab/omron-G2-3-f07-data.mat
- eHomeSeniors dataset/omron sensor/datos matlab/omron-G2-3-f06-data.mat
- eHomeSeniors dataset/omron sensor/datos matlab/omron-G2-3-f01-data.mat
- eHomeSeniors dataset/omron sensor/datos matlab/omron-G2-2-f15-data.mat
- eHomeSeniors dataset/omron sensor/datos matlab/omron-G2-3-f03-data.mat
- eHomeSeniors dataset/omron sensor/datos matlab/omron-G2-2-f13-data.mat
- eHomeSeniors dataset/omron sensor/datos matlab/omron-G2-3-f02-data.mat
- eHomeSeniors dataset/omron sensor/datos matlab/omron-G2-3-f05-data.mat
- eHomeSeniors dataset/omron sensor/datos matlab/omron-G2-2-f14-data.mat
- eHomeSeniors dataset/omron sensor/datos matlab/omron-G2-2-f12-data.mat
- eHomeSeniors dataset/omron sensor/datos matlab/omron-G2-2-f04-data.mat
- eHomeSeniors dataset/omron sensor/datos matlab/omron-G2-2-f10-data.mat
- eHomeSeniors dataset/omron sensor/datos matlab/omron-G2-2-f05-data.mat
- eHomeSeniors dataset/omron sensor/datos matlab/omron-G2-2-f11-data.mat
- eHomeSeniors dataset/omron sensor/datos matlab/omron-G2-2-f06-data.mat
- eHomeSeniors dataset/omron sensor/datos matlab/omron-G2-2-f09-data.mat
- eHomeSeniors dataset/omron sensor/datos matlab/omron-G2-2-f07-data.mat
- eHomeSeniors dataset/omron sensor/datos matlab/omron-G2-2-f08-data.mat
- eHomeSeniors dataset/omron sensor/datos matlab/omron-G2-2-f02-data.mat
- eHomeSeniors dataset/omron sensor/datos matlab/omron-G2-2-f03-data.mat
- eHomeSeniors dataset/omron sensor/datos matlab/omron-G2-2-f01-data.mat
- eHomeSeniors dataset/omron sensor/datos matlab/omron-G2-1-f11-data.mat
- eHomeSeniors dataset/omron sensor/datos matlab/omron-G2-1-f10-data.mat
- eHomeSeniors dataset/omron sensor/datos matlab/omron-G2-1-f13-data.mat
[truncated: 62 more entries]
