# Supplementary material for: eHomeSeniors Dataset: An Infrared Thermal Sensor Dataset for Automatic Fall Detection Research
Source: Sensors (Basel). 2019 Oct 21;19(20):4565. doi: 10.3390/s19204565 (PMC6832422; doi:10.3390/s19204565)
Supplement: Supplementary file 1 [file sensors-19-04565-s001.zip › eHomeSeniors dataset/omron sensor/omron-G2-2-f12.csv]

2019-05-14 16:17:45	18.10	18.20	18.30	18.50	18.50	19.60	20.50	18.00	18.80	17.90	18.50	18.80	18.50	18.40	18.50	18.00	17.50	17.80	18.10	18.50	18.20	18.30	18.10	18.00	17.80	17.70	17.60	17.70	17.40	17.30	17.10	16.90
2019-05-14 16:17:45	18.20	18.20	18.30	18.50	18.50	19.10	21.70	18.30	20.30	17.90	18.50	18.80	18.60	18.60	18.50	18.10	17.60	17.80	18.10	18.50	18.20	18.20	18.10	18.10	17.80	17.70	17.60	17.70	17.40	17.20	17.00	16.80
2019-05-14 16:17:45	18.20	18.20	18.40	18.50	18.60	18.90	22.00	19.30	22.00	18.10	18.60	18.80	18.60	18.60	18.60	18.10	17.60	17.80	18.00	18.50	18.20	18.20	18.10	18.20	17.90	17.80	17.70	17.70	17.40	17.30	17.20	16.90
2019-05-14 16:17:45	18.10	18.20	18.30	18.50	18.60	19.00	22.30	21.00	22.90	18.80	18.60	18.80	18.50	18.40	18.50	18.00	17.60	17.90	18.10	18.60	18.20	18.30	18.20	18.40	18.00	17.90	17.80	17.70	17.50	17.30	17.20	17.00
2019-05-14 16:17:45	18.10	18.20	18.30	18.50	18.50	18.80	22.90	21.90	23.10	19.60	18.60	18.80	18.50	18.40	18.50	18.00	17.60	17.90	18.20	18.60	18.30	18.30	18.20	18.50	18.00	18.00	17.80	17.80	17.50	17.30	17.20	17.00
2019-05-14 16:18:26	17.90	18.10	18.20	18.30	18.40	18.10	18.20	22.10	20.20	20.30	19.10	19.00	18.50	18.60	18.50	18.00	17.50	17.80	17.80	18.00	17.90	17.90	17.60	18.60	17.70	18.70	17.90	17.80	17.60	17.40	17.30	17.10
2019-05-14 16:18:26	18.00	18.10	18.20	18.40	18.40	18.20	18.40	22.20	20.10	20.50	19.10	19.00	18.60	18.60	18.50	18.10	17.60	17.80	17.90	18.10	18.00	18.00	17.80	18.70	17.70	18.70	18.00	17.90	17.60	17.50	17.30	17.10
2019-05-14 16:18:27	18.20	18.10	18.30	18.40	18.50	18.30	18.50	22.30	20.30	20.60	19.10	19.10	18.70	18.70	18.60	18.10	17.70	17.90	17.90	18.10	18.00	18.10	17.90	18.80	17.80	18.90	18.10	18.00	17.70	17.60	17.50	17.20
2019-05-14 16:18:27	18.20	18.10	18.20	18.50	18.50	18.30	18.30	22.30	20.30	20.60	19.20	19.20	18.70	18.80	18.60	18.00	17.60	17.90	17.90	18.00	18.00	18.20	17.90	18.80	17.90	18.90	18.00	17.90	17.70	17.50	17.40	17.20
2019-05-14 16:18:27	18.10	18.20	18.20	18.50	18.50	18.30	18.30	22.30	20.30	20.40	19.10	19.10	18.70	18.80	18.60	18.10	17.60	17.90	17.90	18.10	18.10	18.20	17.90	18.90	17.90	18.90	18.00	17.90	17.70	17.50	17.40	17.20
2019-05-14 16:18:27	18.20	18.20	18.30	18.50	18.60	18.30	18.30	22.30	20.30	20.30	19.10	19.00	18.70	18.70	18.60	18.10	17.70	17.90	17.90	18.20	18.00	18.10	17.80	18.90	17.80	18.80	18.00	17.90	17.70	17.50	17.40	17.20
2019-05-14 16:18:28	18.20	18.20	18.30	18.50	18.60	18.30	18.40	22.30	20.30	20.30	19.10	19.00	18.70	18.70	18.60	18.10	17.60	17.80	17.90	18.10	17.90	18.00	17.80	18.70	17.80	18.80	18.00	17.80	17.60	17.50	17.40	17.10
2019-05-14 16:18:28	18.10	18.10	18.20	18.50	18.50	18.30	18.30	22.20	20.30	20.20	19.10	19.00	18.60	18.60	18.50	18.10	17.50	17.80	17.90	18.00	17.80	18.00	17.70	18.60	17.70	18.70	17.90	17.80	17.60	17.50	17.30	17.10
2019-05-14 16:18:28	18.10	18.10	18.20	18.40	18.40	18.20	18.40	22.20	20.30	20.20	19.00	19.00	18.60	18.60	18.50	18.00	17.50	17.80	17.80	17.90	17.80	18.00	17.70	18.70	17.70	18.70	17.90	17.70	17.50	17.40	17.30	17.10
2019-05-14 16:18:28	18.10	18.10	18.20	18.50	18.50	18.30	18.40	22.30	20.20	20.20	19.00	18.90	18.50	18.50	18.40	17.90	17.50	17.80	17.80	17.90	17.90	18.00	17.70	18.60	17.70	18.70	17.90	17.70	17.50	17.40	17.30	17.10
2019-05-14 16:18:28	18.10	18.10	18.30	18.50	18.50	18.30	18.20	22.30	20.00	20.30	18.90	18.90	18.50	18.50	18.40	17.90	17.50	17.80	17.80	18.00	17.90	18.00	17.70	18.60	17.70	18.60	17.90	17.80	17.50	17.50	17.30	17.10
2019-05-14 16:18:29	18.00	18.10	18.30	18.40	18.50	18.20	18.10	22.30	19.90	20.50	19.00	18.90	18.50	18.50	18.50	17.90	17.50	17.70	17.90	18.00	17.80	18.00	17.70	18.60	17.70	18.60	17.90	17.70	17.50	17.50	17.30	17.10
2019-05-14 16:18:29	17.90	18.10	18.20	18.30	18.40	18.10	18.00	22.40	19.60	20.80	19.00	18.90	18.50	18.50	18.50	17.90	17.50	17.70	17.90	18.00	17.80	17.90	17.70	18.60	17.70	18.60	17.90	17.70	17.50	17.50	17.30	17.10
2019-05-14 16:18:29	17.90	18.00	18.10	18.30	18.40	18.10	18.00	22.60	19.50	21.40	19.00	19.00	18.50	18.50	18.50	17.90	17.50	17.70	17.80	17.90	17.90	17.90	17.70	18.50	17.60	18.60	17.90	17.70	17.50	17.40	17.30	17.00
2019-05-14 16:18:29	18.00	18.10	18.20	18.40	18.50	18.20	18.00	22.80	19.60	22.00	19.00	19.00	18.60	18.50	18.50	18.00	17.50	17.80	17.80	17.90	17.90	17.90	17.70	18.50	17.70	18.60	17.80	17.80	17.60	17.50	17.30	17.10
2019-05-14 16:18:30	18.00	18.10	18.30	18.40	18.50	18.20	18.20	22.50	20.00	22.30	19.00	18.90	18.60	18.60	18.40	18.00	17.50	17.80	17.80	17.90	17.90	17.90	17.70	18.50	17.70	18.70	17.90	17.80	17.60	17.50	17.30	17.00
2019-05-14 16:18:30	18.00	18.10	18.20	18.40	18.50	18.20	18.20	22.10	20.40	22.10	19.00	19.00	18.50	18.60	18.40	18.00	17.60	17.80	17.90	18.00	17.90	18.00	17.80	18.50	17.60	18.70	18.00	17.80	17.50	17.40	17.30	17.00
2019-05-14 16:18:30	17.90	18.00	18.20	18.40	18.40	18.10	18.30	22.00	20.60	21.70	19.00	19.00	18.50	18.60	18.50	17.90	17.50	17.80	17.90	18.00	17.90	18.00	17.80	18.60	17.70	18.70	18.00	17.80	17.50	17.40	17.20	17.00
2019-05-14 16:18:30	17.90	18.00	18.10	18.40	18.40	18.10	18.70	22.00	21.00	21.20	19.00	19.00	18.50	18.60	18.50	17.90	17.50	17.80	17.90	17.90	17.90	18.00	17.70	18.70	17.70	18.80	18.00	17.80	17.50	17.50	17.30	17.00
2019-05-14 16:18:30	17.90	18.00	18.10	18.40	18.40	18.20	19.30	21.70	21.70	20.70	19.00	19.00	18.50	18.60	18.50	18.00	17.50	17.80	17.90	17.90	17.90	18.00	17.80	18.80	18.00	18.80	17.90	17.70	17.50	17.40	17.40	17.10
2019-05-14 16:18:31	18.00	18.10	18.10	18.40	18.40	18.20	20.50	21.00	22.70	19.90	19.00	18.90	18.50	18.60	18.50	18.00	17.50	17.80	17.90	18.00	17.90	18.00	18.30	19.20	18.00	18.80	17.90	17.70	17.50	17.40	17.40	17.10
2019-05-14 16:18:31	18.00	18.00	18.10	18.40	18.40	18.20	21.90	19.60	23.20	18.90	19.00	18.90	18.50	18.60	18.50	18.00	17.50	17.80	17.80	18.00	17.90	18.00	19.20	20.10	18.60	19.10	17.90	17.70	17.50	17.40	17.40	17.10
2019-05-14 16:18:31	18.00	18.10	18.20	18.40	18.40	18.30	20.40	18.30	20.80	18.20	18.80	18.80	18.40	18.50	18.40	17.90	17.50	17.80	17.80	18.00	17.90	18.00	19.20	20.10	19.50	19.50	17.90	17.80	17.50	17.40	17.30	17.10
2019-05-14 16:18:31	18.00	18.10	18.20	18.50	18.50	18.30	18.20	17.80	18.10	18.10	18.90	18.90	18.40	18.50	18.30	17.80	17.50	17.80	17.80	18.00	17.90	18.60	20.50	20.80	20.30	19.50	17.80	17.80	17.50	17.40	17.20	17.10
2019-05-14 16:18:31	18.00	18.10	18.20	18.50	18.50	18.30	18.00	17.90	17.80	18.10	18.90	18.90	18.40	18.50	18.30	17.90	17.60	17.80	17.80	18.00	18.10	21.80	21.60	21.10	20.70	19.60	17.90	17.80	17.50	17.40	17.30	17.20
2019-05-14 16:18:32	18.10	18.20	18.30	18.50	18.60	18.30	18.00	17.90	17.80	18.10	18.80	18.90	18.40	18.50	18.40	17.90	17.50	17.80	17.90	18.10	18.10	22.10	21.70	21.30	20.70	19.60	17.90	17.80	17.50	17.40	17.30	17.20
2019-05-14 16:18:32	18.10	18.20	18.30	18.50	18.50	18.30	18.00	17.80	17.80	18.20	18.90	18.90	18.50	18.50	18.50	17.90	17.50	17.80	17.90	18.10	18.10	22.10	21.70	21.30	20.70	19.70	17.90	17.80	17.50	17.40	17.30	17.20
2019-05-14 16:18:32	18.00	18.10	18.30	18.40	18.50	18.20	17.90	17.80	17.80	18.20	18.90	18.90	18.50	18.50	18.50	18.00	17.50	17.80	17.90	18.00	18.10	22.10	21.60	21.20	20.60	19.60	17.80	17.70	17.40	17.30	17.20	17.00
2019-05-14 16:18:32	18.00	18.10	18.30	18.40	18.50	18.20	17.90	17.80	17.80	18.20	19.00	18.90	18.50	18.50	18.40	17.90	17.50	17.80	17.90	18.00	18.10	22.00	21.60	21.10	20.70	19.60	17.80	17.70	17.40	17.40	17.20	17.00
2019-05-14 16:18:32	17.90	18.00	18.20	18.40	18.50	18.10	17.80	17.70	17.80	18.20	18.90	18.90	18.50	18.50	18.40	17.80	17.50	17.70	17.80	18.00	18.00	21.50	21.60	21.00	20.60	19.50	17.80	17.70	17.50	17.40	17.20	16.90
2019-05-14 16:18:33	17.90	18.10	18.10	18.40	18.50	18.10	17.80	17.70	17.80	18.20	18.90	18.90	18.50	18.50	18.40	17.80	17.50	17.70	17.80	18.00	18.00	20.00	21.60	21.00	20.70	19.30	17.80	17.70	17.40	17.30	17.30	17.00
2019-05-14 16:18:33	18.00	18.20	18.20	18.50	18.50	18.20	18.20	17.80	18.00	18.10	18.80	18.80	18.40	18.50	18.40	17.90	17.40	17.70	17.80	18.00	17.90	18.60	21.30	20.90	20.70	19.40	17.90	17.70	17.40	17.40	17.20	17.00
2019-05-14 16:18:33	17.90	18.10	18.20	18.40	18.50	18.20	18.90	18.70	19.90	18.30	18.90	18.80	18.40	18.50	18.40	17.90	17.40	17.70	17.80	18.00	17.90	18.20	20.70	21.00	20.30	19.50	17.90	17.60	17.40	17.40	17.10	16.90
2019-05-14 16:18:33	17.80	18.00	18.10	18.30	18.40	18.20	18.90	20.40	21.50	19.00	18.90	18.90	18.50	18.60	18.40	18.00	17.40	17.70	17.70	18.00	17.90	18.20	19.60	21.00	19.60	19.80	17.90	17.60	17.40	17.30	17.10	16.90
2019-05-14 16:18:34	17.90	18.00	18.20	18.40	18.40	18.20	19.50	21.60	21.90	19.70	18.90	18.80	18.40	18.50	18.30	17.90	17.40	17.70	17.70	18.00	17.90	18.10	18.50	20.70	19.00	19.80	17.90	17.70	17.50	17.30	17.20	17.00
2019-05-14 16:18:34	17.90	18.10	18.10	18.30	18.40	18.20	22.20	22.30	23.50	20.50	19.00	18.90	18.50	18.60	18.40	17.90	17.40	17.70	17.80	18.00	17.90	18.10	18.10	20.10	18.70	19.10	17.80	17.70	17.40	17.20	17.10	16.90
2019-05-14 16:18:34	17.90	18.10	18.20	18.40	18.40	18.30	21.80	23.00	23.50	21.50	18.90	18.90	18.50	18.50	18.40	17.90	17.40	17.70	17.80	18.00	17.90	18.10	18.20	19.50	18.50	18.80	17.80	17.70	17.40	17.20	17.20	16.90
2019-05-14 16:18:34	17.90	18.10	18.20	18.40	18.40	18.30	21.80	23.00	23.20	22.20	19.00	18.90	18.50	18.50	18.40	17.90	17.50	17.80	17.80	18.00	17.90	18.20	18.10	19.60	18.40	19.00	17.90	17.70	17.40	17.40	17.20	17.00
2019-05-14 16:18:34	18.00	18.10	18.20	18.40	18.50	18.30	21.00	23.30	22.60	21.30	19.00	18.90	18.50	18.60	18.40	17.90	17.40	17.80	17.80	18.00	17.90	18.20	17.90	19.60	18.20	19.00	17.90	17.70	17.40	17.40	17.20	17.00
2019-05-14 16:18:35	18.00	18.10	18.20	18.40	18.50	18.20	20.20	22.70	21.90	20.90	18.90	18.90	18.50	18.60	18.40	18.00	17.40	17.70	17.80	18.10	17.90	18.10	17.90	19.10	17.90	18.80	17.90	17.70	17.40	17.30	17.10	16.90
2019-05-14 16:18:35	18.00	18.10	18.20	18.40	18.40	18.10	19.80	22.70	21.90	20.90	18.90	18.90	18.50	18.60	18.40	18.00	17.50	17.80	17.80	18.00	17.90	18.10	17.90	18.80	17.70	18.70	17.80	17.70	17.40	17.30	17.20	16.90
2019-05-14 16:18:35	18.00	18.20	18.20	18.40	18.40	18.20	19.20	23.00	20.80	22.80	19.40	18.90	18.50	18.50	18.40	18.00	17.50	17.90	17.90	18.00	18.00	18.10	17.90	18.40	17.80	18.60	18.10	17.90	17.50	17.40	17.30	17.00
2019-05-14 16:18:35	18.00	18.20	18.20	18.40	18.50	18.30	18.20	22.00	19.50	23.90	21.50	19.00	18.50	18.50	18.40	18.00	17.50	17.80	17.90	18.00	17.90	18.10	17.80	18.20	17.80	18.50	18.20	18.20	17.60	17.40	17.20	17.10
2019-05-14 16:18:35	17.90	18.10	18.20	18.30	18.40	18.20	17.80	19.90	18.50	22.90	23.60	19.70	18.60	18.60	18.50	17.90	17.50	17.70	17.90	18.00	17.90	18.10	17.80	18.00	17.60	18.20	18.20	18.40	17.90	17.40	17.20	17.00
2019-05-14 16:18:36	18.00	18.00	18.20	18.30	18.40	18.10	17.80	18.30	17.90	19.00	23.90	22.60	18.80	18.50	18.40	17.90	17.50	17.80	17.80	18.00	18.00	18.10	17.80	17.90	17.60	17.90	18.20	18.50	18.10	17.40	17.30	17.00
2019-05-14 16:18:36	18.00	18.00	18.10	18.20	18.30	18.00	17.80	17.70	17.80	18.40	23.20	23.70	18.80	18.50	18.40	17.90	17.40	17.70	17.70	18.00	17.90	18.10	17.80	17.80	17.60	17.70	18.00	18.80	18.10	17.40	17.30	16.90
2019-05-14 16:18:36	18.00	18.00	18.10	18.20	18.30	18.00	17.80	17.70	17.80	18.30	22.50	24.50	18.70	18.60	18.50	17.90	17.40	17.70	17.70	18.00	17.90	18.00	17.80	17.70	17.60	17.70	17.90	18.80	18.10	17.50	17.20	16.90
2019-05-14 16:18:36	18.00	18.00	18.20	18.40	18.50	18.10	17.90	17.70	17.80	18.30	22.20	24.60	18.90	18.60	18.50	17.90	17.40	17.70	17.80	17.90	17.90	18.00	17.80	17.60	17.60	17.70	17.90	18.80	17.90	17.50	17.30	17.00
2019-05-14 16:18:37	18.00	18.00	18.20	18.40	18.50	18.20	17.90	17.70	17.80	18.30	22.10	24.60	19.20	18.60	18.50	18.00	17.40	17.70	17.80	17.90	17.90	18.00	17.80	17.60	17.50	17.70	17.90	18.90	17.90	17.40	17.30	17.00
2019-05-14 16:18:37	18.00	18.10	18.20	18.40	18.50	18.20	17.80	17.80	17.80	18.30	22.10	24.60	19.20	18.60	18.50	18.00	17.40	17.70	17.80	18.00	18.00	18.00	17.80	17.70	17.50	17.70	17.90	18.90	18.00	17.40	17.30	17.00
2019-05-14 16:18:37	18.00	18.10	18.20	18.40	18.50	18.20	17.90	17.80	17.80	18.30	22.10	24.70	19.30	18.60	18.50	18.00	17.40	17.70	17.70	18.00	17.90	17.90	17.80	17.70	17.60	17.70	17.90	18.90	18.00	17.50	17.30	17.00
2019-05-14 16:18:37	18.00	18.10	18.20	18.50	18.50	18.20	17.90	17.80	17.90	18.30	22.30	24.80	19.20	18.60	18.50	18.00	17.50	17.70	17.80	18.00	17.90	18.00	17.80	17.70	17.60	17.80	17.90	18.90	18.10	17.50	17.30	17.00
2019-05-14 16:18:37	18.10	18.20	18.30	18.50	18.50	18.30	17.90	17.80	17.90	18.40	22.90	24.90	19.20	18.70	18.50	18.00	17.50	17.80	17.90	18.00	17.90	18.10	17.80	17.70	17.60	17.80	17.90	19.00	18.10	17.50	17.30	17.10
2019-05-14 16:18:38	18.00	18.20	18.20	18.40	18.40	18.20	17.80	17.80	17.90	18.50	23.50	24.90	19.50	18.70	18.50	18.00	17.40	17.70	17.90	18.00	17.90	18.00	17.70	17.60	17.60	17.70	18.00	18.90	18.10	17.50	17.30	17.00
2019-05-14 16:18:38	18.00	18.20	18.20	18.40	18.40	18.20	17.90	17.80	17.90	18.50	23.70	24.60	19.90	18.70	18.50	18.00	17.40	17.70	17.90	18.00	17.90	18.00	17.70	17.60	17.60	17.70	18.00	18.90	18.20	17.50	17.30	17.10
2019-05-14 16:18:38	18.10	18.20	18.30	18.50	18.50	18.30	18.00	17.90	17.90	18.70	23.50	23.80	19.90	18.70	18.50	18.10	17.40	17.80	17.90	18.00	18.00	18.00	17.80	17.70	17.60	17.70	18.00	19.00	18.20	17.50	17.30	17.10
2019-05-14 16:18:38	18.10	18.20	18.40	18.50	18.60	18.30	18.00	18.00	18.00	18.80	23.10	23.10	19.40	18.70	18.60	18.20	17.50	17.80	17.80	18.00	18.00	18.00	17.80	17.70	17.60	17.70	18.00	19.00	18.10	17.50	17.30	17.10
2019-05-14 16:18:38	18.10	18.20	18.40	18.50	18.50	18.20	18.00	17.90	17.90	19.20	22.70	22.80	19.00	18.60	18.50	18.10	17.40	17.70	17.80	17.90	17.90	18.00	17.70	17.60	17.60	17.70	18.10	19.10	18.10	17.40	17.30	17.10
2019-05-14 16:18:39	18.00	18.20	18.30	18.50	18.50	18.20	17.90	18.70	18.10	20.50	22.60	22.00	18.70	18.60	18.50	18.00	17.40	17.70	17.80	18.00	17.80	18.00	17.70	17.60	17.60	17.90	19.30	19.30	17.90	17.40	17.40	17.10
2019-05-14 16:18:39	18.00	18.20	18.30	18.50	18.50	18.30	18.90	21.30	19.60	22.30	21.90	20.10	18.60	18.50	18.40	17.90	17.40	17.70	17.80	18.00	17.90	18.10	18.30	18.00	18.00	18.60	20.40	19.40	17.80	17.40	17.30	16.90
2019-05-14 16:18:39	18.00	18.20	18.30	18.50	18.60	19.10	19.80	20.70	20.70	20.80	20.10	18.90	18.50	18.50	18.40	17.90	17.50	17.70	17.80	17.90	18.10	18.90	19.40	19.50	19.10	20.00	20.10	19.00	17.60	17.30	17.20	16.90
2019-05-14 16:18:39	18.10	18.20	18.30	18.50	18.60	19.20	18.80	18.10	19.20	18.40	19.00	18.90	18.60	18.60	18.50	18.00	17.50	17.70	17.90	18.00	18.90	20.70	20.60	21.10	20.10	20.80	19.50	18.50	17.60	17.40	17.30	17.10
2019-05-14 16:18:40	18.10	18.20	18.30	18.50	18.50	18.30	18.00	17.80	17.90	18.20	18.90	18.90	18.50	18.50	18.40	17.90	17.40	17.70	17.80	18.10	20.20	21.70	21.20	21.30	20.40	20.90	19.60	18.40	17.50	17.40	17.30	17.10
2019-05-14 16:18:40	18.00	18.10	18.30	18.50	18.50	18.30	18.00	17.80	17.80	18.20	18.90	18.90	18.40	18.50	18.40	17.90	17.40	17.80	17.80	18.10	21.00	21.70	21.30	21.30	20.40	20.90	19.90	18.70	17.50	17.30	17.20	17.00
2019-05-14 16:18:40	18.00	18.10	18.30	18.50	18.50	18.30	18.00	17.90	17.80	18.10	18.90	18.90	18.50	18.50	18.40	17.90	17.40	17.80	17.80	18.20	21.10	21.80	21.40	21.40	20.40	20.90	20.00	18.90	17.60	17.30	17.20	17.10
2019-05-14 16:18:40	18.10	18.20	18.30	18.60	18.60	18.40	18.00	18.00	17.90	18.20	18.90	18.90	18.50	18.50	18.40	17.90	17.50	17.90	17.90	18.20	20.00	21.90	21.50	21.40	20.30	20.90	20.00	18.80	17.70	17.30	17.20	17.00
2019-05-14 16:18:40	18.00	18.20	18.30	18.50	18.60	18.30	18.00	17.90	18.00	18.30	19.00	19.00	18.60	18.60	18.50	18.00	17.50	17.80	17.90	18.10	18.60	21.20	21.20	21.30	20.30	20.90	20.00	18.80	17.70	17.30	17.20	17.00
2019-05-14 16:18:41	18.00	18.00	18.10	18.40	18.40	18.50	18.00	17.80	18.00	18.30	18.90	19.00	18.60	18.60	18.50	18.00	17.40	17.70	17.80	18.00	18.10	19.50	20.50	21.20	20.10	20.70	20.10	18.50	17.60	17.30	17.20	16.90
2019-05-14 16:18:41	18.00	18.00	18.10	18.40	18.40	18.50	19.40	18.10	19.10	18.30	18.90	18.90	18.50	18.60	18.50	18.00	17.40	17.70	17.80	17.90	18.00	18.40	20.00	21.10	19.70	20.60	20.10	18.80	17.50	17.30	17.20	16.90
2019-05-14 16:18:41	18.10	18.10	18.20	18.50	18.50	18.30	21.40	18.90	21.50	18.50	18.90	18.80	18.40	18.50	18.40	17.90	17.40	17.80	17.80	18.00	18.00	18.30	19.70	20.60	19.40	20.50	19.90	19.10	17.50	17.30	17.10	16.90
2019-05-14 16:18:41	18.00	18.10	18.20	18.40	18.40	18.50	22.90	20.20	23.10	19.10	18.90	18.80	18.40	18.50	18.40	17.80	17.40	17.80	17.80	18.00	18.00	18.30	19.70	20.60	19.00	19.90	19.50	19.20	17.50	17.30	17.10	16.90
2019-05-14 16:18:41	17.90	18.00	18.20	18.40	18.40	20.40	23.90	21.90	23.20	20.40	18.90	18.80	18.40	18.50	18.40	17.80	17.40	17.80	17.80	18.00	17.90	18.30	19.30	18.10	18.40	18.70	18.80	19.30	17.50	17.30	17.20	16.90
2019-05-14 16:18:42	18.00	18.20	18.20	18.50	18.50	21.60	23.70	23.00	23.10	22.50	19.50	18.90	18.50	18.50	18.40	17.90	17.40	17.80	17.80	18.00	17.90	18.30	19.30	18.10	18.20	17.90	18.40	19.20	17.60	17.30	17.20	16.90
2019-05-14 16:18:42	18.00	18.20	18.20	18.50	18.50	21.60	23.70	23.00	23.40	23.70	20.60	19.00	18.50	18.50	18.40	17.90	17.40	17.80	17.80	18.00	17.90	18.20	19.30	17.90	18.20	17.90	18.40	18.80	17.50	17.40	17.20	17.00
2019-05-14 16:18:42	18.00	18.20	18.30	18.40	18.50	19.00	22.40	23.70	23.60	23.90	21.10	19.00	18.60	18.50	18.40	18.00	17.50	17.80	17.90	18.00	17.90	18.20	19.20	17.90	18.30	17.90	18.40	18.60	17.50	17.40	17.20	17.00
2019-05-14 16:18:42	18.00	18.10	18.30	18.50	18.50	18.70	22.60	22.80	22.50	23.90	21.70	19.00	18.60	18.60	18.40	18.00	17.50	17.80	17.80	18.00	17.90	18.20	18.60	17.90	18.10	17.90	18.40	18.30	17.40	17.30	17.10	16.90
2019-05-14 16:18:42	18.00	18.10	18.30	18.50	18.50	18.40	21.00	22.60	21.40	24.20	21.30	19.00	18.50	18.60	18.40	17.90	17.50	17.80	17.80	18.00	17.90	18.20	18.60	17.90	17.80	17.90	18.40	17.90	17.40	17.30	17.20	17.00
2019-05-14 16:18:43	18.10	18.20	18.30	18.60	18.60	18.30	20.30	23.40	22.30	23.60	19.80	18.90	18.50	18.60	18.50	18.00	17.50	17.80	17.80	18.00	17.90	18.20	17.90	18.30	18.10	18.30	18.50	17.90	17.50	17.40	17.30	17.00
2019-05-14 16:18:43	18.10	18.20	18.30	18.50	18.50	18.50	22.00	22.60	23.40	20.80	19.00	18.90	18.50	18.50	18.50	17.90	17.50	17.80	17.90	18.10	18.00	18.10	18.20	19.00	18.60	18.70	18.20	17.80	17.40	17.40	17.20	17.00
2019-05-14 16:18:43	18.00	18.20	18.30	18.50	18.50	19.00	23.20	21.30	23.60	18.60	18.90	18.90	18.50	18.50	18.40	17.90	17.50	17.80	17.90	18.00	18.00	18.10	18.50	19.40	18.70	18.70	17.90	17.70	17.40	17.30	17.20	17.00
2019-05-14 16:18:43	18.00	18.20	18.30	18.50	18.50	19.00	23.20	21.30	23.60	18.30	18.90	18.90	18.50	18.50	18.40	17.90	17.50	17.80	17.90	18.00	17.90	18.10	18.40	19.60	18.60	18.70	17.80	17.80	17.50	17.30	17.20	17.00
2019-05-14 16:18:44	18.10	18.30	18.30	18.50	18.60	19.10	23.80	21.00	23.80	18.40	18.90	18.90	18.50	18.50	18.40	17.90	17.50	17.80	17.90	18.00	17.90	18.00	18.50	19.70	18.80	18.70	17.80	17.70	17.50	17.30	17.10	17.00
2019-05-14 16:18:44	18.10	18.20	18.40	18.50	18.50	18.60	24.10	21.20	23.90	18.40	18.90	18.90	18.50	18.50	18.40	17.80	17.50	17.80	17.90	18.10	17.90	18.00	18.60	19.80	18.90	18.70	17.80	17.70	17.50	17.40	17.20	17.00
2019-05-14 16:18:44	18.10	18.20	18.30	18.50	18.50	18.60	24.20	21.20	23.90	18.40	18.90	18.90	18.60	18.50	18.50	17.90	17.50	17.80	17.90	18.00	18.00	18.00	18.60	19.70	18.90	18.70	17.80	17.70	17.50	17.30	17.20	17.00
2019-05-14 16:18:44	18.10	18.20	18.30	18.40	18.50	20.00	24.60	20.90	23.70	18.30	18.90	18.90	18.60	18.60	18.50	18.00	17.40	17.80	17.80	18.00	18.00	18.00	18.50	19.70	18.80	18.70	17.80	17.60	17.50	17.30	17.20	17.00
2019-05-14 16:18:44	18.10	18.20	18.30	18.50	18.60	20.20	24.60	20.40	23.20	18.20	18.80	18.80	18.50	18.50	18.40	18.00	17.50	17.80	17.80	18.00	18.00	18.10	18.50	19.80	18.80	18.70	17.80	17.70	17.50	17.20	17.20	17.00
2019-05-14 16:18:45	18.10	18.20	18.30	18.50	18.60	20.40	24.50	19.80	22.70	18.20	18.90	18.90	18.50	18.50	18.40	17.90	17.50	17.80	17.90	18.00	17.90	18.10	18.50	19.70	18.90	18.60	17.80	17.70	17.50	17.20	17.20	17.00
2019-05-14 16:18:45	18.10	18.20	18.30	18.50	18.60	20.40	24.50	19.80	22.30	18.20	18.90	18.90	18.50	18.50	18.50	17.90	17.50	17.90	17.90	18.00	17.90	18.10	18.60	19.50	19.00	18.30	17.80	17.70	17.50	17.40	17.20	17.00
2019-05-14 16:18:45	18.10	18.30	18.30	18.50	18.60	20.70	24.40	19.30	21.50	18.20	18.80	18.90	18.50	18.50	18.50	17.90	17.50	17.90	17.90	18.10	17.90	18.20	18.80	19.10	19.00	18.00	17.80	17.70	17.50	17.40	17.30	17.00
2019-05-14 16:18:45	18.10	18.20	18.30	18.50	18.60	20.80	23.60	18.90	21.50	18.20	18.80	18.90	18.50	18.50	18.50	17.90	17.50	17.80	17.90	18.10	17.90	18.20	18.90	18.60	18.80	17.70	17.80	17.70	17.50	17.40	17.30	17.00
2019-05-14 16:18:45	18.00	18.20	18.30	18.50	18.90	22.00	22.50	18.50	20.50	18.20	18.90	18.90	18.50	18.60	18.50	18.00	17.50	17.80	17.90	18.00	18.00	18.70	19.10	18.30	18.80	17.60	17.70	17.70	17.40	17.40	17.20	17.00
2019-05-14 16:18:46	18.00	18.10	18.20	18.70	21.50	22.20	20.20	17.90	19.00	18.20	18.90	18.90	18.50	18.60	18.50	18.00	17.50	17.80	17.90	18.00	18.20	20.70	19.60	18.30	18.60	17.50	17.60	17.60	17.40	17.30	17.10	16.90
2019-05-14 16:18:46	18.00	18.10	18.30	18.80	21.60	19.80	18.10	17.70	17.90	18.20	18.90	18.90	18.50	18.60	18.50	18.00	17.50	17.80	17.90	18.10	18.80	22.30	19.90	18.10	18.60	17.50	17.60	17.60	17.40	17.30	17.10	16.90
2019-05-14 16:18:46	18.10	18.20	18.30	18.70	19.00	18.40	18.00	17.80	17.90	18.20	18.90	19.00	18.50	18.60	18.50	18.00	17.50	17.80	17.80	18.10	19.30	22.30	20.00	18.00	18.30	17.50	17.60	17.60	17.40	17.20	17.20	17.00
2019-05-14 16:18:46	18.10	18.20	18.20	18.50	18.50	18.30	17.90	17.80	17.90	18.20	18.90	18.90	18.50	18.60	18.50	18.00	17.50	17.80	17.80	18.10	19.50	22.20	20.20	18.10	18.70	17.50	17.60	17.60	17.40	17.30	17.20	17.00
2019-05-14 16:18:46	17.90	18.10	18.20	18.30	18.50	18.20	17.80	17.70	17.80	18.10	18.80	18.90	18.50	18.50	18.50	17.90	17.50	17.80	17.80	18.00	19.50	22.30	20.30	18.10	18.80	17.50	17.70	17.60	17.40	17.30	17.10	17.00
2019-05-14 16:18:47	17.90	18.10	18.20	18.40	18.50	18.20	17.80	17.70	17.80	18.10	18.80	18.90	18.50	18.60	18.50	17.90	17.50	17.70	17.80	18.00	19.50	22.40	20.40	18.10	18.80	17.50	17.70	17.70	17.40	17.30	17.10	17.00
2019-05-14 16:18:47	18.00	18.10	18.20	18.40	18.40	18.20	17.70	17.70	17.80	18.10	18.80	18.90	18.50	18.60	18.40	17.90	17.50	17.70	17.90	18.00	19.50	22.40	20.60	18.40	19.00	17.70	17.70	17.70	17.40	17.30	17.10	17.00
2019-05-14 16:18:47	18.00	18.20	18.20	18.40	18.60	18.20	17.80	17.70	17.70	18.20	18.80	18.90	18.50	18.60	18.40	17.90	17.50	17.80	17.90	18.10	19.40	22.20	20.90	18.90	19.00	17.70	17.70	17.70	17.40	17.30	17.10	17.00
2019-05-14 16:18:47	18.10	18.20	18.30	18.50	19.30	18.50	18.00	17.80	17.70	18.10	18.80	18.90	18.40	18.40	18.30	17.90	17.50	17.80	17.80	18.10	19.10	21.70	21.30	19.20	19.30	18.00	17.80	17.70	17.50	17.30	17.20	17.10
2019-05-14 16:18:47	18.10	18.10	18.30	18.50	20.00	19.10	17.90	17.80	17.70	18.10	18.80	18.90	18.40	18.50	18.40	17.80	17.50	17.80	17.80	18.10	18.70	20.80	21.40	19.40	19.60	18.50	17.70	17.70	17.40	17.30	17.10	17.00
2019-05-14 16:18:48	18.10	18.20	18.30	18.50	20.10	19.70	17.90	17.80	17.80	18.10	18.90	18.90	18.50	18.60	18.50	17.90	17.50	17.80	17.80	18.10	18.70	20.80	21.40	19.40	19.60	18.80	17.70	17.70	17.40	17.30	17.10	17.00
2019-05-14 16:18:48	18.10	18.20	18.30	18.50	20.10	19.70	17.90	17.80	17.90	18.10	18.90	19.00	18.60	18.60	18.40	18.00	17.50	17.80	17.80	18.10	18.50	20.00	21.40	19.50	19.70	18.80	17.80	17.70	17.50	17.30	17.20	17.00
2019-05-14 16:18:48	18.10	18.20	18.30	18.50	21.10	19.70	18.00	17.80	17.90	18.20	18.90	19.00	18.60	18.60	18.40	18.00	17.50	17.80	17.80	18.10	18.50	19.90	21.70	19.50	20.00	18.80	17.80	17.70	17.50	17.30	17.20	17.00
2019-05-14 16:18:48	18.00	18.20	18.30	19.00	22.60	19.90	18.00	17.80	18.10	18.20	18.90	18.90	18.60	18.60	18.50	18.00	17.60	17.80	17.90	18.20	18.50	19.80	21.40	19.70	19.50	19.00	17.80	17.80	17.50	17.40	17.20	17.00
2019-05-14 16:18:49	18.10	18.10	18.30	20.50	23.70	23.00	20.70	18.10	18.90	18.20	18.90	18.90	18.50	18.50	18.40	18.00	17.50	17.70	17.80	18.10	18.40	19.40	19.10	18.50	18.60	18.60	18.00	17.70	17.40	17.30	17.10	17.00
2019-05-14 16:18:49	18.00	18.10	18.20	20.00	24.10	23.40	22.20	18.20	19.40	18.20	18.90	18.90	18.50	18.50	18.40	18.00	17.40	17.80	17.80	18.10	18.60	19.30	19.60	18.00	18.20	18.00	18.30	17.60	17.40	17.30	17.10	16.90
2019-05-14 16:18:49	18.10	18.10	18.40	21.50	23.70	23.30	21.70	18.20	19.00	18.20	18.90	18.90	18.50	18.50	18.40	18.00	17.40	17.80	17.90	18.10	18.40	18.90	19.60	18.10	18.30	18.00	18.10	17.70	17.40	17.40	17.20	17.00
2019-05-14 16:18:49	18.10	18.20	18.50	20.70	22.20	23.90	20.10	18.00	18.40	18.20	18.90	18.90	18.50	18.60	18.50	17.90	17.40	17.80	17.90	18.10	18.40	18.90	19.60	18.10	18.40	17.80	17.80	17.70	17.40	17.30	17.30	17.00
2019-05-14 16:18:49	18.10	18.20	18.30	19.10	22.70	22.40	18.40	17.80	17.90	18.20	18.90	18.90	18.60	18.60	18.50	17.90	17.50	17.80	17.90	18.10	18.40	19.00	19.60	18.10	18.20	17.60	17.60	17.60	17.40	17.30	17.20	17.00
2019-05-14 16:18:50	18.10	18.20	18.30	19.10	22.70	22.40	18.40	17.80	17.80	18.10	18.80	18.90	18.50	18.50	18.40	17.90	17.60	17.80	17.90	18.30	19.60	19.10	19.00	17.80	17.70	17.50	17.70	17.60	17.30	17.20	17.20	16.90
2019-05-14 16:18:50	18.10	18.20	18.50	21.60	23.00	19.30	18.00	17.70	17.70	18.10	18.70	18.80	18.40	18.50	18.40	17.90	17.60	17.80	17.90	18.80	20.40	18.60	18.10	17.70	17.50	17.50	17.70	17.60	17.30	17.30	17.20	17.00
2019-05-14 16:18:50	18.00	18.20	19.50	23.70	20.30	18.20	17.90	17.70	17.80	18.20	18.80	18.90	18.50	18.50	18.40	17.90	17.50	17.80	18.00	19.30	20.00	18.30	17.80	17.60	17.60	17.60	17.70	17.70	17.40	17.40	17.20	17.10
2019-05-14 16:18:50	18.00	18.80	22.00	22.60	18.70	18.20	17.90	17.60	17.90	18.20	18.90	18.90	18.50	18.60	18.50	18.00	17.50	17.80	18.40	19.60	18.90	18.20	17.90	17.60	17.70	17.60	17.70	17.70	17.50	17.40	17.20	17.10
2019-05-14 16:18:51	18.70	22.40	23.90	19.20	18.40	18.20	17.80	17.70	17.80	18.10	18.90	18.80	18.50	18.50	18.50	17.90	17.90	19.50	18.60	19.00	18.10	18.20	17.90	17.70	17.60	17.60	17.70	17.60	17.50	17.30	17.20	17.10
2019-05-14 16:18:51	19.30	23.20	23.00	18.60	18.40	18.10	17.80	17.60	17.70	18.00	18.80	18.80	18.50	18.50	18.40	17.80	17.90	19.60	18.70	18.90	18.10	18.10	17.80	17.60	17.60	17.50	17.70	17.60	17.40	17.30	17.20	17.10
2019-05-14 16:18:51	20.90	23.50	21.10	18.50	18.40	18.10	17.80	17.60	17.70	18.00	18.80	18.90	18.50	18.50	18.40	17.80	17.90	20.10	19.70	18.50	18.10	18.10	17.70	17.60	17.50	17.50	17.60	17.60	17.40	17.20	17.20	17.00
2019-05-14 16:18:51	22.00	23.50	19.40	18.50	18.50	18.20	17.90	17.70	17.80	18.10	18.80	18.90	18.50	18.50	18.40	17.90	17.90	20.10	19.70	18.50	18.10	18.10	17.70	17.60	17.40	17.50	17.70	17.60	17.40	17.30	17.10	17.00
2019-05-14 16:18:51	21.90	23.50	19.40	18.50	18.50	18.20	17.90	17.70	17.80	18.10	18.80	18.90	18.50	18.50	18.40	17.90	18.00	20.80	20.00	18.10	18.00	18.00	17.70	17.60	17.50	17.60	17.70	17.70	17.40	17.40	17.20	17.10
2019-05-14 16:18:52	21.90	23.50	19.40	18.50	18.50	18.20	17.90	17.70	17.80	18.10	18.80	18.80	18.50	18.50	18.30	17.90	17.90	21.00	19.60	18.10	17.90	18.10	17.70	17.60	17.50	17.50	17.70	17.70	17.30	17.30	17.20	17.00
2019-05-14 16:18:52	22.10	23.60	20.20	18.50	18.50	18.20	17.80	17.70	17.90	18.00	18.80	18.80	18.50	18.50	18.30	17.90	17.90	20.80	19.60	18.10	17.90	18.10	17.70	17.50	17.40	17.50	17.60	17.60	17.30	17.30	17.10	16.90
2019-05-14 16:18:52	22.90	23.60	20.70	18.50	18.50	18.20	17.80	17.70	17.80	18.00	18.80	18.90	18.50	18.50	18.30	17.90	17.90	20.90	19.70	18.10	17.90	18.00	17.70	17.50	17.40	17.50	17.60	17.60	17.30	17.30	17.10	16.90
2019-05-14 16:18:52	23.30	23.60	21.10	18.50	18.50	18.20	17.90	17.70	17.80	18.00	18.80	18.90	18.50	18.50	18.30	17.90	17.90	21.00	19.80	18.10	18.00	18.10	17.70	17.50	17.40	17.50	17.60	17.60	17.40	17.30	17.10	17.00
2019-05-14 16:18:52	22.70	23.60	21.50	18.50	18.40	18.10	17.90	17.60	17.80	18.00	18.80	18.90	18.50	18.50	18.40	17.90	17.90	20.90	19.90	18.00	18.00	18.00	17.70	17.60	17.50	17.50	17.70	17.60	17.50	17.30	17.10	17.00
2019-05-14 16:18:53	21.80	23.90	21.90	18.50	18.40	18.10	17.80	17.60	17.80	18.10	18.90	18.90	18.50	18.50	18.40	17.90	17.90	20.90	19.90	18.00	18.00	18.00	17.70	17.60	17.50	17.60	17.70	17.60	17.50	17.30	17.10	17.00
2019-05-14 16:18:53	21.30	24.00	22.60	18.60	18.50	18.30	17.90	17.80	17.80	18.10	18.80	18.90	18.50	18.50	18.40	17.90	17.90	20.90	19.90	18.10	18.00	18.10	17.70	17.60	17.50	17.50	17.60	17.60	17.50	17.30	17.20	17.00
2019-05-14 16:18:53	21.10	23.70	22.80	18.90	18.40	18.20	17.90	17.70	17.70	18.00	18.80	18.80	18.40	18.40	18.40	17.80	17.80	20.70	20.00	18.10	18.00	18.20	17.80	17.60	17.50	17.50	17.70	17.70	17.40	17.30	17.20	17.00
2019-05-14 16:18:53	20.50	23.30	22.00	19.30	18.40	18.10	17.80	17.60	17.70	18.10	18.90	18.80	18.40	18.50	18.40	17.90	17.80	20.50	20.10	18.20	18.10	18.20	17.70	17.60	17.50	17.50	17.70	17.70	17.40	17.40	17.20	17.10
2019-05-14 16:18:53	19.70	22.80	21.80	19.80	18.50	18.20	17.80	17.60	17.70	18.10	18.90	18.80	18.40	18.50	18.40	17.90	17.80	20.10	20.30	18.20	18.10	18.10	17.70	17.60	17.50	17.50	17.70	17.70	17.40	17.30	17.20	17.00
2019-05-14 16:18:54	19.00	22.20	22.80	21.40	18.60	18.20	17.80	17.70	17.70	18.00	18.90	18.80	18.40	18.40	18.40	17.90	17.80	19.50	20.70	18.50	18.10	18.20	17.70	17.60	17.50	17.50	17.70	17.70	17.40	17.30	17.20	17.00
2019-05-14 16:18:54	18.30	20.10	21.90	23.40	19.50	18.20	17.80	17.60	17.80	18.00	18.90	18.90	18.50	18.50	18.50	17.90	17.70	19.00	21.00	20.10	19.60	19.00	17.80	17.60	17.50	17.50	17.70	17.60	17.40	17.30	17.20	17.00
2019-05-14 16:18:54	18.00	18.20	19.30	21.30	20.10	18.50	17.80	17.60	17.90	18.20	18.90	19.00	18.60	18.60	18.60	18.00	17.70	18.60	20.30	21.20	21.80	20.60	18.20	17.70	17.80	17.50	17.70	17.60	17.50	17.30	17.20	16.90
2019-05-14 16:18:54	18.00	18.20	18.20	18.50	19.00	18.40	17.80	17.60	17.80	18.10	18.80	18.90	18.50	18.50	18.40	17.90	17.60	18.10	19.10	20.60	22.60	21.90	19.10	17.80	18.10	17.50	17.70	17.70	17.40	17.30	17.20	16.90
2019-05-14 16:18:54	17.90	18.10	18.20	18.40	18.40	18.20	17.70	17.60	17.70	18.00	18.70	18.80	18.40	18.40	18.30	17.80	17.50	17.90	19.70	20.70	22.70	22.40	20.20	17.80	18.10	17.50	17.70	17.70	17.40	17.30	17.20	16.90
2019-05-14 16:18:55	17.90	18.10	18.30	18.40	18.50	18.20	17.80	17.70	17.80	18.10	18.80	18.90	18.50	18.50	18.40	17.90	17.60	18.00	20.90	21.20	22.80	22.50	20.80	17.90	18.80	17.50	17.70	17.60	17.40	17.30	17.10	16.90
2019-05-14 16:18:55	17.90	18.00	18.20	18.40	18.40	18.20	17.70	17.60	17.90	18.10	18.90	18.90	18.60	18.60	18.50	18.00	17.60	18.00	21.10	21.40	22.90	22.50	21.00	18.00	18.70	17.50	17.60	17.60	17.40	17.30	17.10	16.90
2019-05-14 16:18:55	17.90	18.10	18.20	18.40	18.40	18.20	17.80	17.60	17.80	18.10	18.80	18.90	18.50	18.50	18.50	17.90	17.60	18.10	21.00	21.40	22.90	22.40	20.50	18.00	18.40	17.50	17.60	17.70	17.50	17.30	17.10	16.90
2019-05-14 16:18:55	18.10	18.20	18.30	18.50	18.50	18.20	17.80	17.70	17.80	18.10	18.80	18.90	18.50	18.50	18.50	17.90	17.60	18.40	20.50	21.40	22.90	22.20	20.00	17.90	18.20	17.60	17.70	17.70	17.40	17.30	17.20	16.90
2019-05-14 16:18:56	18.00	18.10	18.20	18.40	18.50	18.20	17.90	17.60	17.70	18.10	18.80	18.80	18.50	18.50	18.30	17.90	17.60	18.30	19.90	21.40	22.90	21.70	19.70	17.80	18.20	17.60	17.70	17.60	17.40	17.30	17.20	16.90
2019-05-14 16:18:56	17.90	18.10	18.20	18.40	18.50	19.00	18.10	17.60	17.70	18.00	18.70	18.80	18.50	18.50	18.30	17.80	17.60	17.90	19.50	21.30	22.90	21.00	19.40	17.80	18.20	17.60	17.70	17.60	17.40	17.30	17.20	16.90
2019-05-14 16:18:56	17.90	18.10	18.20	18.50	19.40	21.30	18.20	17.60	17.70	18.00	18.70	18.80	18.50	18.40	18.30	17.80	17.50	17.90	19.30	21.20	22.50	20.40	18.70	17.60	18.10	17.60	17.60	17.60	17.40	17.40	17.20	16.90
2019-05-14 16:18:56	18.00	18.20	18.40	19.50	21.80	23.80	18.20	17.70	17.80	18.10	18.80	18.80	18.50	18.50	18.40	17.90	17.50	17.90	19.60	19.90	20.20	20.00	18.00	17.60	17.80	17.50	17.60	17.60	17.40	17.30	17.20	16.90
2019-05-14 16:18:56	18.10	18.30	19.90	22.20	23.60	24.10	18.30	17.90	17.80	18.10	18.90	18.90	18.50	18.50	18.50	17.90	17.50	18.00	19.60	18.50	18.30	19.80	17.90	17.70	17.60	17.50	17.70	17.70	17.50	17.30	17.20	17.00
2019-05-14 16:18:57	18.10	18.40	21.10	24.20	23.50	22.80	18.10	17.90	17.80	18.10	18.90	18.90	18.50	18.50	18.50	17.90	17.60	18.00	19.50	19.20	18.30	19.70	17.90	17.60	17.50	17.50	17.70	17.60	17.40	17.30	17.20	17.00
2019-05-14 16:18:57	18.00	18.40	21.10	24.00	22.90	20.40	17.90	17.70	17.80	18.10	18.90	18.90	18.60	18.60	18.50	18.00	17.60	18.00	19.50	20.30	18.30	19.80	17.90	17.50	17.50	17.50	17.60	17.60	17.40	17.30	17.10	16.90
2019-05-14 16:18:57	18.20	19.00	22.30	23.30	22.10	18.60	17.90	17.70	17.80	18.10	18.90	18.90	18.60	18.60	18.50	18.00	17.60	17.90	19.00	20.40	18.20	19.20	17.80	17.60	17.40	17.40	17.60	17.50	17.30	17.20	17.10	16.80
2019-05-14 16:18:57	18.20	19.20	23.10	22.60	20.30	18.20	17.80	17.60	17.80	18.20	18.80	18.90	18.50	18.60	18.40	18.00	17.60	17.90	18.20	20.30	18.10	18.30	17.70	17.60	17.30	17.40	17.50	17.50	17.30	17.20	17.10	16.90
2019-05-14 16:18:58	18.20	18.90	23.20	21.80	18.70	18.20	17.80	17.60	17.80	18.10	18.90	18.90	18.50	18.60	18.50	17.90	17.50	17.90	18.20	20.00	18.20	18.10	17.70	17.60	17.40	17.40	17.60	17.60	17.40	17.20	17.10	17.00
2019-05-14 16:18:58	18.20	18.90	23.60	21.20	18.50	18.20	17.90	17.70	17.80	18.10	18.90	18.90	18.50	18.60	18.50	18.00	17.50	17.90	19.00	19.50	18.20	18.10	17.70	17.50	17.40	17.40	17.60	17.60	17.40	17.20	17.10	17.00
2019-05-14 16:18:58	18.20	19.20	23.80	20.10	18.50	18.20	17.80	17.70	17.70	18.10	18.80	18.80	18.40	18.50	18.40	17.90	17.50	17.90	19.60	19.30	18.10	18.10	17.70	17.60	17.30	17.40	17.60	17.60	17.30	17.20	17.10	17.00
2019-05-14 16:18:58	18.30	19.70	23.60	19.10	18.50	18.10	17.70	17.60	17.60	18.00	18.80	18.70	18.40	18.50	18.40	17.80	17.60	18.00	19.70	19.10	18.10	18.00	17.70	17.60	17.30	17.40	17.60	17.60	17.30	17.20	17.20	17.00
2019-05-14 16:18:58	18.20	20.10	23.40	18.70	18.50	18.00	17.70	17.60	17.70	18.00	18.80	18.80	18.40	18.40	18.30	17.80	17.50	17.90	19.90	18.80	18.10	18.00	17.70	17.50	17.40	17.40	17.60	17.60	17.40	17.20	17.20	16.90
2019-05-14 16:18:59	18.30	20.00	23.50	18.50	18.50	18.20	17.80	17.70	17.80	18.00	18.80	18.80	18.50	18.40	18.30	17.90	17.50	17.90	19.90	18.70	18.10	18.00	17.70	17.60	17.40	17.50	17.60	17.60	17.40	17.30	17.20	16.90
2019-05-14 16:18:59	18.40	19.80	23.70	18.60	18.50	18.30	17.80	17.70	17.70	18.10	18.80	18.80	18.40	18.50	18.40	17.90	17.60	17.90	19.50	18.80	18.10	18.00	17.70	17.60	17.40	17.40	17.50	17.60	17.30	17.20	17.10	16.90
2019-05-14 16:18:59	18.40	19.60	23.80	18.70	18.50	18.30	17.90	17.70	17.70	18.10	18.80	18.80	18.50	18.50	18.40	17.90	17.60	17.90	19.20	18.80	18.10	18.00	17.70	17.60	17.40	17.30	17.60	17.60	17.30	17.20	17.10	16.90
2019-05-14 16:18:59	18.30	19.40	23.80	18.80	18.50	18.30	17.90	17.70	17.90	18.20	18.90	18.90	18.60	18.60	18.50	18.00	17.50	17.80	19.20	18.90	18.10	18.10	17.80	17.60	17.50	17.50	17.70	17.70	17.40	17.30	17.20	17.00
2019-05-14 16:18:59	18.20	19.30	23.80	18.80	18.50	18.20	17.80	17.60	17.90	18.20	18.90	18.90	18.50	18.60	18.40	18.00	17.50	17.80	19.20	19.00	18.10	18.10	17.70	17.50	17.50	17.50	17.70	17.70	17.40	17.30	17.20	17.00
2019-05-14 16:19:00	18.30	19.20	23.90	18.90	18.50	18.20	17.80	17.70	17.80	18.10	18.80	18.80	18.40	18.50	18.40	17.90	17.60	17.90	19.20	19.00	18.10	18.00	17.70	17.60	17.40	17.50	17.70	17.70	17.40	17.30	17.20	16.90
2019-05-14 16:19:00	18.20	19.30	23.80	18.90	18.50	18.20	17.80	17.70	17.70	18.00	18.70	18.80	18.40	18.50	18.40	17.90	17.60	17.90	19.10	19.00	18.10	18.00	17.70	17.60	17.40	17.50	17.60	17.60	17.40	17.30	17.20	17.00
2019-05-14 16:19:00	18.20	19.40	23.80	18.80	18.40	18.20	17.80	17.60	17.80	18.00	18.80	18.90	18.50	18.50	18.40	17.90	17.60	17.90	19.10	18.90	18.10	18.10	17.60	17.50	17.50	17.50	17.60	17.60	17.40	17.30	17.20	17.00
2019-05-14 16:19:00	18.30	19.60	23.70	18.90	18.50	18.20	17.90	17.60	17.80	18.00	18.80	18.90	18.50	18.50	18.40	17.90	17.60	17.90	19.10	18.90	18.00	18.10	17.60	17.50	17.30	17.40	17.50	17.50	17.30	17.20	17.10	16.90
2019-05-14 16:19:00	18.30	19.60	23.00	19.10	18.50	18.20	17.90	17.70	17.70	18.00	18.80	18.80	18.40	18.40	18.30	17.80	17.60	17.90	19.30	19.00	18.00	18.10	17.70	17.60	17.30	17.40	17.60	17.50	17.40	17.20	17.10	16.80
2019-05-14 16:19:01	18.30	19.50	22.30	19.60	18.60	18.30	17.90	17.80	17.80	18.10	18.70	18.80	18.50	18.40	18.40	17.90	17.60	17.90	19.30	19.00	18.00	18.10	17.70	17.60	17.50	17.50	17.60	17.60	17.40	17.30	17.20	16.90
2019-05-14 16:19:01	18.20	19.20	22.40	20.20	18.50	18.20	17.80	17.70	17.80	18.00	18.70	18.90	18.40	18.50	18.40	17.90	17.50	18.00	19.40	18.90	18.10	18.10	17.80	17.60	17.40	17.40	17.60	17.60	17.40	17.30	17.20	16.90
2019-05-14 16:19:01	18.10	18.80	23.30	20.80	18.40	18.10	17.70	17.60	17.80	18.10	18.80	18.90	18.50	18.50	18.40	18.00	17.70	18.00	19.40	19.60	18.60	18.20	17.70	17.60	17.40	17.40	17.60	17.60	17.50	17.30	17.10	16.90
2019-05-14 16:19:01	18.10	18.50	21.70	21.40	18.70	18.20	17.80	17.70	17.80	18.20	18.80	18.90	18.60	18.50	18.40	18.00	17.60	17.90	19.40	20.90	20.40	18.70	17.80	17.60	17.50	17.50	17.70	17.60	17.50	17.30	17.10	17.00
2019-05-14 16:19:02	18.00	18.10	18.80	20.10	18.90	18.20	17.80	17.70	17.80	18.10	18.80	18.90	18.50	18.50	18.40	18.00	17.60	17.90	19.40	20.90	20.40	18.70	17.80	17.60	17.50	17.50	17.60	17.60	17.40	17.30	17.10	17.00
2019-05-14 16:19:02	17.90	18.00	18.10	18.40	18.60	18.20	17.80	17.60	17.80	18.20	18.90	18.90	18.50	18.50	18.50	18.00	17.60	17.80	18.90	21.60	22.00	20.50	18.50	17.70	18.10	17.50	17.60	17.60	17.40	17.30	17.20	17.00
2019-05-14 16:19:02	17.90	18.00	18.10	18.40	18.60	18.20	17.80	17.60	17.70	18.10	18.80	18.80	18.50	18.50	18.40	17.90	17.60	17.80	18.80	21.20	22.40	22.00	20.00	18.10	19.00	17.60	17.60	17.60	17.40	17.30	17.20	17.00
2019-05-14 16:19:02	18.00	18.10	18.20	18.40	18.50	18.20	17.90	17.60	17.70	18.00	18.70	18.80	18.40	18.50	18.40	17.90	17.50	17.80	19.00	21.30	22.50	22.10	20.70	18.50	19.40	17.80	17.60	17.60	17.30	17.20	17.10	17.00
2019-05-14 16:19:02	18.00	18.10	18.20	18.50	18.50	18.20	17.80	17.60	17.80	18.00	18.70	18.80	18.40	18.50	18.40	17.80	17.50	17.80	19.10	21.30	22.50	22.10	20.70	18.80	19.40	17.80	17.70	17.60	17.30	17.20	17.10	17.00
2019-05-14 16:19:03	18.00	18.10	18.20	18.50	18.50	18.20	17.80	17.70	17.80	18.00	18.70	18.80	18.40	18.50	18.40	17.80	17.60	17.90	19.10	21.30	22.50	22.20	20.80	18.80	19.30	17.70	17.70	17.70	17.40	17.30	17.10	17.00
2019-05-14 16:19:03	18.00	18.20	18.30	18.50	18.50	18.30	17.90	17.80	17.80	18.10	18.80	18.80	18.50	18.50	18.40	17.90	17.50	17.90	19.10	21.30	22.50	22.20	20.80	18.50	19.00	17.70	17.70	17.70	17.40	17.30	17.20	17.00
2019-05-14 16:19:03	18.00	18.20	18.30	18.50	18.60	18.30	18.00	17.80	17.80	18.10	18.90	18.90	18.50	18.60	18.50	18.00	17.50	17.90	19.40	21.40	22.30	22.10	20.30	18.10	18.30	17.60	17.60	17.70	17.40	17.30	17.20	17.00
2019-05-14 16:19:03	18.00	18.10	18.30	18.50	18.50	18.80	18.00	17.70	17.90	18.20	18.90	19.00	18.60	18.60	18.50	18.00	17.50	18.00	20.00	21.80	22.30	22.10	19.20	17.80	17.70	17.50	17.60	17.60	17.40	17.30	17.20	17.00
2019-05-14 16:19:04	17.90	18.10	18.20	18.70	20.90	19.80	17.90	17.70	17.90	18.20	18.80	19.00	18.60	18.60	18.50	18.00	17.60	18.10	20.20	22.00	22.50	21.90	18.50	17.80	17.60	17.50	17.60	17.60	17.40	17.30	17.20	17.00
2019-05-14 16:19:04	17.90	18.00	18.20	18.90	22.70	19.20	17.80	17.60	17.90	18.10	18.80	18.90	18.60	18.50	18.50	18.00	17.60	18.00	20.00	21.80	22.40	20.90	18.80	17.80	17.70	17.50	17.60	17.60	17.40	17.30	17.10	17.00
2019-05-14 16:19:04	17.90	18.10	18.20	19.20	23.20	19.10	17.80	17.60	17.90	18.10	18.90	18.90	18.60	18.50	18.50	18.00	17.60	18.00	20.00	21.80	22.40	20.90	18.80	17.80	17.70	17.50	17.70	17.60	17.40	17.30	17.10	17.00
2019-05-14 16:19:04	17.90	18.10	18.20	19.20	23.20	19.10	17.80	17.60	17.80	18.10	18.80	18.90	18.50	18.50	18.40	18.00	17.60	18.00	19.90	21.40	21.10	19.80	18.70	17.80	17.60	17.40	17.60	17.60	17.30	17.30	17.20	16.90
