# Supplementary material for: eHomeSeniors Dataset: An Infrared Thermal Sensor Dataset for Automatic Fall Detection Research
Source: Sensors (Basel). 2019 Oct 21;19(20):4565. doi: 10.3390/s19204565 (PMC6832422; doi:10.3390/s19204565)
Supplement: Supplementary file 1 [file sensors-19-04565-s001.zip › eHomeSeniors dataset/omron sensor/omron-G2-2-f10.csv]

2019-05-14 16:14:59	18.10	18.20	18.30	18.50	18.50	18.40	18.00	17.70	17.90	18.00	18.70	18.90	18.60	18.50	18.60	18.20	17.50	17.80	17.90	18.10	20.40	20.80	21.10	20.50	19.90	19.60	18.30	17.80	17.60	17.50	17.30	17.10
2019-05-14 16:15:28	18.30	18.80	23.80	19.60	18.50	18.30	17.80	17.50	17.80	17.90	18.60	18.90	18.50	18.40	18.60	18.10	17.60	17.90	18.70	19.70	18.10	18.00	17.70	17.60	17.40	17.40	17.60	17.60	17.50	17.30	17.20	16.90
2019-05-14 16:15:28	18.30	18.80	23.80	19.80	18.50	18.30	17.90	17.60	17.80	17.90	18.50	18.90	18.60	18.40	18.60	18.20	17.70	18.00	18.70	19.80	18.10	18.10	17.80	17.70	17.50	17.50	17.60	17.60	17.50	17.30	17.20	17.00
2019-05-14 16:15:28	18.40	18.90	23.90	19.90	18.60	18.40	18.00	17.70	18.00	18.00	18.60	19.00	18.70	18.50	18.60	18.30	17.80	18.00	18.90	19.90	18.20	18.20	17.90	17.80	17.70	17.60	17.80	17.80	17.60	17.40	17.40	17.10
2019-05-14 16:15:28	18.40	18.90	23.80	20.00	18.60	18.40	18.00	17.70	18.00	18.10	18.70	19.00	18.70	18.50	18.70	18.30	17.80	18.00	18.90	20.00	18.20	18.20	17.90	17.70	17.60	17.60	17.80	17.80	17.60	17.40	17.40	17.10
2019-05-14 16:15:29	18.40	18.90	23.70	20.00	18.60	18.30	17.90	17.70	17.90	18.00	18.70	19.00	18.80	18.60	18.70	18.30	17.70	18.00	18.80	19.90	18.20	18.20	17.90	17.60	17.50	17.50	17.70	17.70	17.50	17.30	17.30	17.00
2019-05-14 16:15:29	18.30	18.80	23.70	20.10	18.60	18.30	17.80	17.70	17.80	18.00	18.60	19.00	18.70	18.60	18.70	18.30	17.80	18.00	18.80	19.90	18.10	18.10	17.90	17.70	17.60	17.50	17.70	17.70	17.60	17.40	17.30	17.10
2019-05-14 16:15:29	18.30	18.80	23.60	20.20	18.60	18.40	17.90	17.80	17.80	18.00	18.60	18.90	18.60	18.50	18.60	18.20	17.80	18.10	18.80	19.90	18.20	18.10	17.90	17.80	17.60	17.60	17.70	17.70	17.60	17.40	17.40	17.10
2019-05-14 16:15:29	18.30	18.80	23.60	20.20	18.60	18.40	17.90	17.80	17.90	18.00	18.70	18.90	18.60	18.60	18.60	18.30	17.70	18.00	18.80	19.90	18.20	18.20	17.90	17.70	17.50	17.50	17.70	17.70	17.50	17.40	17.40	17.10
2019-05-14 16:15:29	18.20	18.70	23.40	20.30	18.50	18.30	17.80	17.60	17.90	18.00	18.60	19.00	18.70	18.60	18.70	18.30	17.60	17.90	18.70	19.90	18.10	18.10	17.80	17.70	17.50	17.40	17.70	17.60	17.50	17.40	17.30	17.10
2019-05-14 16:15:30	18.10	18.60	23.20	20.60	18.50	18.20	17.80	17.50	17.80	17.90	18.60	18.90	18.70	18.50	18.60	18.10	17.60	17.90	18.70	19.90	18.10	18.10	17.80	17.70	17.50	17.50	17.70	17.60	17.50	17.30	17.20	17.00
2019-05-14 16:15:30	18.10	18.50	23.10	21.20	18.50	18.30	17.80	17.50	17.80	18.00	18.60	18.90	18.70	18.50	18.60	18.10	17.60	17.90	18.60	20.00	18.10	18.10	17.80	17.60	17.50	17.50	17.70	17.70	17.50	17.30	17.30	17.00
2019-05-14 16:15:30	18.10	18.40	22.80	22.00	18.40	18.20	17.90	17.60	17.80	17.90	18.50	18.80	18.60	18.50	18.60	18.10	17.60	17.90	18.50	20.00	18.20	18.10	17.70	17.60	17.50	17.50	17.70	17.60	17.50	17.40	17.30	17.00
2019-05-14 16:15:30	18.10	18.40	22.40	22.40	18.50	18.30	17.80	17.60	17.70	17.80	18.50	18.80	18.50	18.40	18.50	18.10	17.60	17.90	18.50	20.00	18.20	18.10	17.70	17.60	17.50	17.50	17.60	17.60	17.40	17.30	17.30	17.00
2019-05-14 16:15:30	18.00	18.40	22.00	21.90	18.50	18.30	17.70	17.60	17.70	17.90	18.60	18.80	18.60	18.40	18.60	18.20	17.60	17.90	18.30	20.00	18.30	18.00	17.70	17.60	17.50	17.50	17.60	17.60	17.40	17.30	17.30	17.00
2019-05-14 16:15:31	18.00	18.30	20.70	22.00	18.60	18.20	17.60	17.40	17.80	18.00	18.60	18.90	18.60	18.40	18.70	18.20	17.60	17.90	18.20	20.30	19.40	18.10	17.70	17.70	17.50	17.50	17.60	17.60	17.50	17.30	17.20	17.00
2019-05-14 16:15:31	18.00	18.20	19.00	21.90	20.50	18.40	17.70	17.50	17.80	17.90	18.50	18.90	18.50	18.40	18.60	18.20	17.60	17.90	18.10	20.50	20.90	18.40	17.80	17.70	17.40	17.40	17.60	17.60	17.40	17.30	17.20	17.00
2019-05-14 16:15:31	18.10	18.20	18.40	20.10	22.20	20.40	18.40	17.70	18.20	17.90	18.50	18.90	18.50	18.40	18.50	18.10	17.60	17.90	18.10	20.20	21.50	18.70	19.30	18.00	17.90	17.50	17.60	17.60	17.50	17.30	17.20	17.00
2019-05-14 16:15:31	18.10	18.10	18.30	18.60	20.40	20.60	19.10	17.80	18.70	17.90	18.50	18.90	18.60	18.50	18.50	18.10	17.60	17.90	18.10	20.10	21.50	19.30	20.50	18.40	18.90	17.60	17.60	17.70	17.50	17.30	17.20	17.10
2019-05-14 16:15:32	18.10	18.10	18.30	18.50	18.50	18.70	18.60	17.80	18.20	17.90	18.50	18.80	18.50	18.40	18.50	18.10	17.60	17.90	18.10	20.10	21.50	19.30	20.50	18.40	19.40	17.70	17.70	17.70	17.50	17.30	17.20	17.00
2019-05-14 16:15:32	18.00	18.00	18.20	18.50	18.40	18.30	17.80	17.60	17.90	17.90	18.50	18.80	18.50	18.50	18.60	18.10	17.60	17.90	18.10	20.10	21.50	20.40	20.80	18.60	19.70	18.20	17.90	17.80	17.50	17.30	17.30	17.00
2019-05-14 16:15:32	17.90	18.00	18.10	18.30	18.30	18.20	17.80	17.50	17.90	18.00	18.60	18.90	18.60	18.50	18.60	18.20	17.70	17.90	18.00	20.00	21.40	21.60	21.40	19.60	20.30	19.30	18.40	17.80	17.50	17.40	17.30	17.10
2019-05-14 16:15:32	18.00	18.00	18.20	18.30	18.40	18.20	17.80	17.50	17.90	18.00	18.60	18.90	18.70	18.40	18.70	18.20	17.70	17.90	18.00	20.00	21.50	22.00	21.80	20.60	20.50	20.00	18.80	17.70	17.60	17.40	17.30	17.10
2019-05-14 16:15:32	18.10	18.10	18.30	18.40	18.40	18.30	17.80	17.60	17.90	18.00	18.70	19.00	18.70	18.50	18.70	18.20	17.70	17.90	18.00	20.10	21.50	22.00	21.90	20.90	20.50	19.80	18.70	17.70	17.50	17.40	17.20	17.10
2019-05-14 16:15:33	18.00	18.10	18.20	18.40	18.40	18.30	17.80	17.60	17.90	18.00	18.60	18.90	18.70	18.50	18.70	18.20	17.60	17.80	18.00	20.00	21.40	21.80	21.80	20.50	20.30	18.90	18.20	17.70	17.50	17.40	17.30	17.10
2019-05-14 16:15:33	18.00	18.00	18.10	18.40	18.40	18.20	17.70	17.50	17.90	18.00	18.60	18.90	18.70	18.50	18.70	18.20	17.60	17.80	18.00	19.90	21.40	21.80	21.60	19.40	19.90	18.00	17.90	17.70	17.60	17.30	17.30	17.10
2019-05-14 16:15:33	18.00	18.10	18.20	18.40	18.40	18.30	17.80	17.70	18.30	18.40	18.60	19.00	18.60	18.60	18.70	18.20	17.70	17.90	18.00	19.60	21.40	21.50	21.20	18.70	19.60	17.80	17.80	17.70	17.60	17.30	17.30	17.10
2019-05-14 16:15:33	18.00	18.10	18.20	18.40	18.40	18.40	18.20	18.50	19.80	18.70	18.60	19.00	18.60	18.50	18.60	18.30	17.70	17.90	17.90	19.70	21.40	20.70	20.70	18.50	19.50	17.70	17.80	17.70	17.60	17.40	17.40	17.10
2019-05-14 16:15:33	17.90	18.00	18.10	18.40	18.40	18.90	19.30	18.70	21.10	18.30	18.70	18.90	18.60	18.50	18.70	18.20	17.70	17.90	17.90	20.00	21.60	19.90	20.50	18.50	19.40	17.60	17.70	17.70	17.50	17.30	17.30	17.00
2019-05-14 16:15:34	18.00	18.10	18.20	18.40	19.20	20.30	20.20	18.20	19.90	18.00	18.60	18.90	18.60	18.50	18.70	18.20	17.70	17.80	17.90	20.10	21.60	19.30	20.30	18.30	19.00	17.50	17.60	17.60	17.50	17.30	17.20	17.00
2019-05-14 16:15:34	18.10	18.20	18.20	18.70	20.50	21.10	19.20	17.80	19.90	18.00	18.60	18.90	18.60	18.50	18.70	18.20	17.60	17.80	17.90	20.30	21.60	19.60	19.80	18.00	18.30	17.50	17.70	17.70	17.60	17.40	17.30	17.00
2019-05-14 16:15:34	18.10	18.20	18.30	19.70	21.10	20.20	18.10	17.60	18.20	18.00	18.60	18.90	18.60	18.50	18.60	18.30	17.60	17.80	18.00	20.60	21.70	20.10	18.80	17.80	18.30	17.50	17.70	17.70	17.60	17.40	17.30	17.00
2019-05-14 16:15:34	18.00	18.20	19.20	22.20	21.40	18.90	17.90	17.60	17.80	18.00	18.60	18.90	18.60	18.50	18.60	18.30	17.60	17.90	18.20	20.50	21.00	19.80	18.10	17.80	17.80	17.60	17.80	17.80	17.60	17.40	17.40	17.10
2019-05-14 16:15:35	18.10	18.20	20.00	24.00	21.90	18.40	17.80	17.60	17.90	18.00	18.60	18.90	18.70	18.50	18.70	18.30	17.60	17.90	18.30	20.30	19.50	19.10	18.00	17.70	17.70	17.60	17.70	17.70	17.50	17.40	17.30	17.10
2019-05-14 16:15:35	18.00	18.10	19.70	23.50	20.80	18.30	17.70	17.50	17.90	18.00	18.60	18.90	18.70	18.50	18.70	18.30	17.60	17.90	18.10	19.90	18.90	18.40	17.90	17.70	17.60	17.50	17.70	17.70	17.50	17.40	17.30	17.00
2019-05-14 16:15:35	17.90	18.10	18.80	22.00	21.30	18.30	17.60	17.40	17.90	18.00	18.60	18.90	18.70	18.50	18.70	18.30	17.60	17.90	18.00	19.00	19.50	18.40	17.90	17.70	17.60	17.50	17.70	17.70	17.60	17.40	17.30	17.00
2019-05-14 16:15:35	17.90	18.10	18.30	19.80	23.50	19.00	17.70	17.50	18.00	18.00	18.70	19.00	18.70	18.50	18.70	18.20	17.70	17.90	17.90	18.30	19.80	19.10	18.00	17.70	17.60	17.50	17.70	17.70	17.50	17.40	17.30	17.00
2019-05-14 16:15:35	17.90	18.10	18.30	19.80	23.50	19.00	17.70	17.50	17.80	17.90	18.50	18.90	18.50	18.50	18.70	18.20	17.70	17.90	17.90	18.20	19.60	19.50	18.30	17.80	17.70	17.50	17.80	17.70	17.50	17.40	17.30	17.00
2019-05-14 16:15:36	17.90	18.10	18.20	18.40	19.90	22.70	18.20	17.60	17.80	17.80	18.50	18.90	18.50	18.40	18.60	18.10	17.60	17.80	17.90	18.10	18.90	19.40	18.30	17.80	17.70	17.50	17.70	17.70	17.60	17.50	17.30	17.00
2019-05-14 16:15:36	17.90	18.00	18.10	18.30	18.40	22.70	19.40	17.60	18.40	17.90	18.60	18.90	18.60	18.40	18.60	18.20	17.60	17.80	17.90	18.10	18.20	19.20	18.60	17.90	18.00	17.60	17.70	17.70	17.60	17.40	17.30	17.10
2019-05-14 16:15:36	17.90	18.00	18.20	18.30	18.30	20.60	21.50	17.90	18.40	17.90	18.60	18.90	18.60	18.40	18.60	18.20	17.60	17.80	17.90	18.10	18.10	18.70	18.70	18.40	18.20	17.90	17.80	17.80	17.60	17.40	17.40	17.10
2019-05-14 16:15:36	17.90	18.00	18.10	18.30	18.30	18.60	21.60	19.00	20.20	18.10	18.60	18.90	18.70	18.60	18.70	18.30	17.60	17.80	17.90	18.10	18.10	18.20	18.30	18.70	18.10	18.20	17.80	17.80	17.60	17.40	17.30	17.10
2019-05-14 16:15:36	18.00	18.10	18.20	18.40	18.40	18.20	20.10	20.70	21.60	18.40	18.60	18.90	18.70	18.60	18.70	18.30	17.60	17.80	17.90	18.10	18.10	18.10	18.00	18.70	18.10	18.20	17.80	17.80	17.60	17.40	17.30	17.10
2019-05-14 16:15:37	18.00	18.10	18.20	18.40	18.40	18.20	18.80	21.90	21.50	19.50	18.60	19.00	18.70	18.60	18.70	18.20	17.60	17.90	17.80	18.10	18.00	18.10	17.90	18.60	18.00	18.30	17.90	17.80	17.50	17.40	17.30	17.10
2019-05-14 16:15:37	18.00	18.10	18.20	18.40	18.40	18.20	18.80	21.90	20.60	20.80	18.70	19.00	18.70	18.60	18.70	18.20	17.60	17.80	17.80	18.00	18.00	18.10	17.90	18.30	17.80	18.30	18.10	17.70	17.50	17.30	17.30	17.10
2019-05-14 16:15:37	18.00	18.00	18.10	18.30	18.30	18.20	18.10	22.20	19.80	21.60	18.70	18.90	18.70	18.50	18.70	18.20	17.60	17.80	17.80	18.10	18.10	18.10	17.90	18.20	17.80	18.30	18.10	17.70	17.60	17.30	17.30	17.10
2019-05-14 16:15:37	17.90	18.00	18.10	18.30	18.30	18.20	18.00	22.10	19.20	22.20	18.60	18.80	18.60	18.40	18.60	18.20	17.50	17.80	17.80	18.10	18.00	18.10	17.80	18.20	17.70	18.30	18.10	17.70	17.50	17.30	17.30	17.10
2019-05-14 16:15:37	18.00	18.10	18.20	18.30	18.40	18.20	17.90	22.10	18.90	22.50	18.60	18.90	18.60	18.40	18.60	18.20	17.60	17.70	17.90	18.10	18.00	18.10	17.80	18.10	17.60	18.30	18.10	17.70	17.50	17.30	17.30	17.10
2019-05-14 16:15:38	18.00	18.10	18.20	18.40	18.40	18.20	17.80	21.80	19.00	22.70	18.70	19.00	18.70	18.50	18.70	18.30	17.60	17.80	17.90	18.00	18.00	18.10	17.90	18.10	17.60	18.40	18.20	17.80	17.60	17.40	17.40	17.10
2019-05-14 16:15:38	17.90	18.00	18.00	18.30	18.30	18.10	17.70	21.80	18.80	22.70	18.70	19.00	18.60	18.50	18.70	18.20	17.60	17.80	17.90	18.00	18.00	18.10	17.80	18.10	17.70	18.30	18.20	17.80	17.60	17.40	17.30	17.00
2019-05-14 16:15:38	17.90	18.00	18.00	18.30	18.30	18.10	17.70	21.80	18.70	22.80	18.80	18.90	18.60	18.50	18.60	18.20	17.60	17.80	17.90	18.00	18.00	18.00	17.80	18.10	17.60	18.20	18.20	17.70	17.50	17.30	17.30	17.00
2019-05-14 16:15:38	18.00	18.10	18.10	18.30	18.40	18.20	17.80	21.80	18.80	22.90	18.80	19.00	18.70	18.50	18.70	18.30	17.50	17.80	17.90	18.00	18.00	18.00	17.90	18.10	17.50	18.20	18.10	17.70	17.40	17.30	17.30	17.00
2019-05-14 16:15:39	18.00	18.00	18.10	18.30	18.30	18.20	17.80	21.90	18.90	22.80	18.70	19.00	18.70	18.50	18.70	18.30	17.50	17.80	17.90	18.00	18.00	18.10	17.90	18.10	17.50	18.20	18.10	17.70	17.40	17.30	17.20	17.00
2019-05-14 16:15:39	18.00	18.10	18.10	18.40	18.30	18.20	17.80	22.30	19.40	22.90	18.70	19.10	18.70	18.50	18.70	18.30	17.60	17.80	17.90	18.10	18.10	18.10	17.90	18.10	17.60	18.20	18.20	17.70	17.50	17.30	17.30	17.00
2019-05-14 16:15:39	18.00	18.10	18.10	18.30	18.30	18.20	18.00	22.50	20.00	23.20	18.80	19.00	18.60	18.60	18.70	18.30	17.70	17.90	17.80	18.20	18.10	18.20	17.90	18.20	17.70	18.30	18.30	17.70	17.60	17.40	17.40	17.10
2019-05-14 16:15:39	18.00	18.10	18.20	18.30	18.40	18.30	18.10	22.30	20.20	23.10	18.90	18.90	18.60	18.60	18.70	18.30	17.60	17.90	17.80	18.10	18.00	18.20	17.90	18.30	17.70	18.30	18.20	17.70	17.50	17.30	17.30	17.10
2019-05-14 16:15:39	17.90	18.00	18.10	18.30	18.40	18.30	18.00	21.60	20.10	22.70	18.90	19.00	18.70	18.60	18.70	18.30	17.60	17.90	17.80	18.10	18.00	18.20	17.90	18.30	17.80	18.40	18.20	17.60	17.50	17.30	17.30	17.00
2019-05-14 16:15:40	18.00	18.10	18.20	18.40	18.40	18.30	18.30	21.50	20.10	22.20	18.80	19.00	18.70	18.60	18.80	18.30	17.60	17.80	17.90	18.10	18.00	18.10	17.90	19.50	18.00	19.00	18.30	17.70	17.50	17.40	17.30	17.00
2019-05-14 16:15:40	18.00	18.10	18.20	18.40	18.40	18.30	18.30	21.50	20.50	22.00	18.70	19.00	18.70	18.50	18.70	18.30	17.60	17.70	17.90	18.00	18.00	18.10	17.90	19.80	18.20	19.40	18.30	17.80	17.50	17.40	17.30	17.10
2019-05-14 16:15:40	18.00	18.10	18.10	18.30	18.40	18.30	18.70	21.60	21.00	21.60	18.70	18.90	18.60	18.50	18.70	18.30	17.60	17.70	17.90	18.00	18.00	18.10	17.90	19.80	18.20	19.50	18.20	17.80	17.60	17.40	17.30	17.00
2019-05-14 16:15:40	18.00	18.10	18.10	18.30	18.40	18.30	19.50	21.60	21.30	20.80	18.60	18.90	18.60	18.60	18.70	18.30	17.50	17.80	17.80	18.00	18.00	18.10	17.90	19.80	18.10	19.50	18.10	17.70	17.50	17.30	17.20	16.90
2019-05-14 16:15:41	18.00	18.20	18.20	18.30	18.50	18.30	20.80	21.50	21.80	19.80	18.60	18.90	18.70	18.50	18.60	18.20	17.50	17.80	17.80	18.00	18.00	18.20	18.00	20.00	18.20	19.50	18.10	17.70	17.50	17.40	17.30	17.00
2019-05-14 16:15:41	18.10	18.20	18.20	18.40	18.50	18.60	22.30	20.50	21.70	18.70	18.60	18.80	18.60	18.40	18.50	18.10	17.50	17.80	17.80	18.00	18.00	18.20	18.00	20.00	18.40	19.50	18.10	17.70	17.50	17.40	17.30	17.00
2019-05-14 16:15:41	18.10	18.20	18.20	18.40	18.50	18.70	20.60	18.60	19.60	18.00	18.60	18.80	18.50	18.50	18.60	18.10	17.50	17.80	17.90	18.10	18.10	18.60	18.80	20.50	18.70	19.50	18.10	17.70	17.50	17.30	17.20	17.00
2019-05-14 16:15:41	18.10	18.30	18.30	18.40	18.50	18.50	18.10	17.80	18.00	17.90	18.60	18.90	18.60	18.40	18.60	18.20	17.50	17.80	17.90	18.10	18.10	18.60	18.80	20.50	19.00	19.60	18.10	17.70	17.60	17.30	17.30	17.10
2019-05-14 16:15:41	18.10	18.20	18.30	18.50	18.50	18.40	17.90	17.70	17.80	17.90	18.50	18.90	18.60	18.40	18.50	18.20	17.60	17.70	17.90	18.10	18.10	19.00	19.60	20.70	19.60	19.80	18.10	17.70	17.50	17.30	17.30	17.00
2019-05-14 16:15:42	18.10	18.20	18.30	18.50	18.50	18.30	17.90	17.70	17.90	18.00	18.60	18.90	18.50	18.50	18.60	18.20	17.60	17.80	17.90	18.00	18.10	20.20	20.70	20.90	20.00	19.80	18.00	17.60	17.40	17.20	17.20	16.90
2019-05-14 16:15:42	18.10	18.20	18.30	18.50	18.50	18.30	17.90	17.70	17.90	18.00	18.60	18.90	18.50	18.40	18.60	18.20	17.50	17.90	17.90	18.00	18.10	21.00	21.30	21.10	20.10	19.80	18.00	17.60	17.40	17.20	17.20	17.00
2019-05-14 16:15:42	18.10	18.20	18.30	18.50	18.50	18.40	17.90	17.70	17.80	18.00	18.50	18.90	18.50	18.40	18.60	18.10	17.70	17.90	18.00	18.00	18.10	20.00	20.90	21.10	20.10	19.80	18.00	17.60	17.40	17.30	17.20	17.00
2019-05-14 16:15:42	18.10	18.20	18.30	18.50	18.50	18.40	18.00	17.80	17.90	18.00	18.50	18.90	18.60	18.50	18.60	18.10	17.70	17.90	17.90	18.10	18.10	19.00	19.90	20.90	19.80	19.90	18.10	17.70	17.50	17.40	17.30	17.00
2019-05-14 16:15:42	18.10	18.20	18.30	18.50	18.50	18.40	17.90	17.70	18.00	18.00	18.60	18.90	18.60	18.50	18.60	18.20	17.70	17.90	17.90	18.10	18.10	19.00	19.90	20.90	19.30	19.80	18.10	17.70	17.60	17.40	17.40	17.00
2019-05-14 16:15:43	18.10	18.20	18.30	18.50	18.50	18.70	18.00	17.70	18.20	17.90	18.60	18.90	18.50	18.50	18.60	18.20	17.60	17.80	17.80	18.00	18.10	18.70	19.10	20.60	18.90	19.60	18.00	17.60	17.50	17.40	17.30	16.90
2019-05-14 16:15:43	18.10	18.20	18.20	18.40	18.50	19.50	19.10	17.90	19.50	18.00	18.60	18.90	18.50	18.50	18.50	18.20	17.50	17.70	17.80	18.00	18.10	18.70	18.80	20.40	18.70	19.50	18.00	17.60	17.40	17.30	17.20	16.90
2019-05-14 16:15:43	18.10	18.20	18.20	18.40	18.50	19.50	20.60	18.30	21.10	18.10	18.60	18.90	18.50	18.40	18.50	18.10	17.50	17.80	17.90	18.00	18.10	18.70	18.70	20.30	18.50	19.60	18.10	17.70	17.50	17.30	17.20	16.90
2019-05-14 16:15:43	18.10	18.20	18.20	18.40	18.50	18.60	20.40	18.90	21.60	18.70	18.50	18.90	18.50	18.40	18.60	18.10	17.50	17.80	17.90	18.00	18.10	18.60	18.70	20.20	18.30	19.80	18.20	17.70	17.50	17.30	17.20	16.90
2019-05-14 16:15:43	18.10	18.20	18.30	18.40	18.50	18.40	19.30	19.60	21.60	18.70	18.50	18.90	18.50	18.40	18.60	18.10	17.50	17.80	17.90	18.10	18.00	18.40	18.60	20.20	18.30	19.80	18.20	17.70	17.50	17.30	17.20	16.90
2019-05-14 16:15:44	18.10	18.20	18.30	18.40	18.50	18.40	19.30	19.60	21.20	19.80	18.60	18.90	18.60	18.40	18.60	18.20	17.60	17.80	17.90	18.10	18.00	18.10	18.20	19.70	18.20	19.60	18.20	17.70	17.50	17.20	17.20	16.80
2019-05-14 16:15:44	18.10	18.20	18.30	18.30	18.50	18.30	18.70	20.90	21.10	21.40	18.70	18.90	18.70	18.50	18.60	18.20	17.50	17.80	17.90	18.00	18.00	18.00	18.10	19.00	18.20	19.10	18.20	17.70	17.50	17.20	17.20	16.80
2019-05-14 16:15:44	18.00	18.10	18.20	18.30	18.50	18.30	18.60	22.60	20.70	23.10	19.10	19.00	18.60	18.50	18.70	18.30	17.50	17.80	17.80	18.00	18.00	18.10	18.00	18.40	17.70	18.10	18.20	17.70	17.50	17.30	17.20	16.90
2019-05-14 16:15:44	18.00	18.10	18.20	18.40	18.50	18.30	18.70	22.60	20.30	23.00	19.00	18.90	18.60	18.50	18.70	18.30	17.50	17.70	17.80	18.10	18.00	18.10	17.90	18.10	17.60	18.20	18.20	17.70	17.50	17.30	17.20	16.90
2019-05-14 16:15:45	18.20	18.30	18.30	18.50	18.50	18.40	18.40	22.70	20.00	23.30	19.10	18.90	18.60	18.50	18.60	18.30	17.60	17.70	17.90	18.10	18.10	18.10	17.90	18.30	17.60	18.40	18.20	17.70	17.40	17.30	17.20	16.90
2019-05-14 16:15:45	18.20	18.30	18.30	18.40	18.50	18.40	18.20	22.00	20.00	23.30	19.10	18.90	18.60	18.50	18.60	18.30	17.60	17.80	17.90	18.20	18.10	18.20	17.90	18.30	17.60	18.40	18.20	17.70	17.40	17.30	17.20	16.90
2019-05-14 16:15:45	18.10	18.30	18.30	18.40	18.50	18.40	17.90	20.40	19.30	23.30	20.30	19.00	18.70	18.50	18.70	18.30	17.60	17.80	17.90	18.10	18.00	18.10	17.90	18.30	17.60	18.30	18.10	17.90	17.40	17.30	17.10	16.90
2019-05-14 16:15:45	18.10	18.30	18.30	18.40	18.50	18.40	17.90	20.40	18.60	22.50	22.50	19.10	18.80	18.60	18.70	18.20	17.50	17.80	17.90	18.10	18.00	18.10	17.90	18.00	17.60	18.20	18.20	18.40	17.50	17.30	17.20	16.90
2019-05-14 16:15:45	18.10	18.20	18.40	18.50	18.50	18.30	17.90	18.60	18.20	20.30	24.00	19.50	18.80	18.70	18.70	18.30	17.50	17.80	17.90	18.10	18.00	18.10	17.90	17.70	17.60	17.90	18.30	18.70	17.50	17.30	17.20	16.90
2019-05-14 16:15:46	18.10	18.10	18.30	18.50	18.50	18.30	17.90	17.80	17.90	18.40	22.90	21.00	18.70	18.60	18.70	18.20	17.50	17.80	17.80	18.00	18.00	18.10	17.80	17.60	17.40	17.50	18.00	19.10	17.90	17.30	17.20	16.80
2019-05-14 16:15:46	18.10	18.20	18.30	18.50	18.50	18.30	17.90	17.70	17.80	18.00	20.50	23.20	18.70	18.50	18.70	18.20	17.50	17.80	17.80	18.00	18.00	18.10	17.80	17.60	17.40	17.50	17.80	18.90	18.30	17.30	17.20	16.90
2019-05-14 16:15:46	18.00	18.20	18.30	18.40	18.40	18.30	17.90	17.60	17.80	18.00	19.30	24.20	18.80	18.50	18.70	18.20	17.60	17.80	17.80	18.00	18.00	18.10	17.80	17.70	17.40	17.50	17.70	18.40	18.70	17.30	17.20	16.90
2019-05-14 16:15:46	18.00	18.20	18.20	18.30	18.40	18.30	17.90	17.70	17.80	18.00	18.90	24.60	19.10	18.50	18.80	18.30	17.60	17.80	17.90	18.10	18.00	18.10	17.80	17.70	17.50	17.50	17.70	18.30	19.20	17.30	17.30	16.90
2019-05-14 16:15:46	18.10	18.20	18.20	18.40	18.40	18.30	17.90	17.70	17.90	18.00	18.90	24.80	19.50	18.60	18.90	18.40	17.60	17.80	17.90	18.10	18.00	18.10	17.80	17.70	17.50	17.50	17.70	18.20	19.20	17.30	17.30	17.00
2019-05-14 16:15:47	18.00	18.10	18.20	18.40	18.40	18.30	17.80	17.60	18.00	18.10	18.90	24.60	19.60	18.60	18.80	18.40	17.60	17.80	17.90	18.10	18.00	18.10	17.90	17.70	17.40	17.40	17.70	18.20	19.20	17.30	17.20	16.90
2019-05-14 16:15:47	18.00	18.10	18.30	18.40	18.40	18.30	17.80	17.60	18.00	18.10	18.80	24.40	19.50	18.60	18.80	18.40	17.50	17.80	17.90	18.10	18.00	18.10	17.80	17.60	17.50	17.40	17.70	18.10	19.10	17.30	17.20	16.90
2019-05-14 16:15:47	18.00	18.10	18.30	18.40	18.50	18.30	17.80	17.60	18.00	18.10	18.80	24.40	19.50	18.60	18.80	18.40	17.60	17.80	17.90	18.10	18.00	18.00	17.80	17.60	17.50	17.40	17.70	18.10	19.10	17.30	17.20	16.90
2019-05-14 16:15:47	18.00	18.20	18.30	18.40	18.50	18.30	17.80	17.60	17.90	18.00	18.80	24.40	19.30	18.60	18.80	18.30	17.60	17.70	17.80	18.00	18.00	18.00	17.80	17.60	17.40	17.40	17.70	18.10	19.00	17.30	17.20	16.90
2019-05-14 16:15:47	18.00	18.20	18.30	18.40	18.50	18.30	17.80	17.60	17.80	17.90	18.80	24.50	19.10	18.50	18.70	18.20	17.50	17.70	17.80	18.00	18.00	18.00	17.70	17.60	17.40	17.40	17.70	18.10	19.00	17.40	17.20	16.80
2019-05-14 16:15:47	17.90	18.20	18.30	18.40	18.50	18.30	17.80	17.60	17.80	17.90	19.10	24.50	18.80	18.50	18.60	18.10	17.40	17.70	17.80	18.00	18.10	18.00	17.70	17.60	17.40	17.40	17.60	18.10	18.90	17.30	17.20	16.80
2019-05-14 16:15:48	18.00	18.10	18.20	18.40	18.40	18.30	17.80	17.60	17.80	17.90	19.90	24.20	18.70	18.50	18.60	18.10	17.40	17.70	17.80	18.00	18.00	18.00	17.70	17.60	17.40	17.50	17.70	18.10	18.80	17.30	17.20	16.80
2019-05-14 16:15:48	18.00	18.00	18.20	18.40	18.40	18.30	17.70	17.60	17.80	18.00	21.10	23.80	18.60	18.50	18.70	18.20	17.40	17.80	17.80	18.10	18.00	18.00	17.70	17.60	17.40	17.50	17.80	18.20	18.70	17.40	17.30	16.80
2019-05-14 16:15:48	18.10	18.10	18.20	18.40	18.50	18.30	17.90	17.70	17.80	18.10	21.80	23.60	18.70	18.50	18.70	18.20	17.40	17.80	17.80	18.10	18.00	18.00	17.70	17.60	17.50	17.50	17.80	18.40	18.40	17.50	17.30	16.90
2019-05-14 16:15:48	18.10	18.10	18.20	18.30	18.40	18.20	17.80	17.70	17.90	18.10	21.90	23.20	18.80	18.50	18.70	18.20	17.50	17.70	17.80	18.10	18.00	18.00	17.70	17.70	17.40	17.50	17.90	18.40	18.10	17.40	17.20	16.90
2019-05-14 16:15:49	18.10	18.10	18.20	18.30	18.40	18.20	17.80	17.70	17.90	18.10	22.00	22.30	18.70	18.60	18.60	18.20	17.50	17.70	17.80	18.00	18.00	18.00	17.70	17.60	17.40	17.60	18.30	18.60	17.80	17.30	17.20	16.90
2019-05-14 16:15:49	18.00	18.10	18.20	18.30	18.40	18.20	17.90	17.70	17.90	18.70	22.50	20.40	18.60	18.50	18.60	18.10	17.50	17.60	17.80	18.00	18.00	18.00	17.70	17.70	17.40	17.80	19.40	18.80	17.70	17.30	17.20	16.90
2019-05-14 16:15:49	18.00	18.20	18.20	18.40	18.40	18.30	17.90	18.60	18.40	20.70	21.20	19.00	18.60	18.50	18.60	18.10	17.60	17.70	17.80	18.00	18.00	18.00	17.80	17.80	17.50	18.00	20.00	18.80	17.60	17.30	17.20	16.90
2019-05-14 16:15:49	18.20	18.20	18.30	18.50	18.50	18.40	19.00	21.10	20.90	21.70	19.10	18.90	18.60	18.50	18.60	18.20	17.50	17.70	17.80	18.00	18.00	18.40	18.20	17.90	17.60	18.10	19.90	18.70	17.60	17.30	17.20	16.90
2019-05-14 16:15:49	18.20	18.30	18.30	18.60	18.70	19.80	20.40	20.80	21.40	19.80	18.70	19.00	18.70	18.60	18.60	18.20	17.50	17.70	17.80	18.00	18.00	19.10	18.80	18.30	17.80	18.20	19.80	18.60	17.60	17.30	17.20	16.90
2019-05-14 16:15:50	18.00	18.20	18.20	18.50	18.70	19.80	19.40	18.30	18.80	18.20	18.60	18.90	18.70	18.50	18.60	18.20	17.50	17.70	17.80	18.00	18.00	19.10	18.80	18.30	18.10	18.80	19.50	18.60	17.60	17.30	17.10	16.90
2019-05-14 16:15:50	18.00	18.10	18.30	18.50	18.50	18.40	18.00	17.70	17.90	17.90	18.60	18.90	18.60	18.50	18.60	18.20	17.60	17.80	17.80	18.10	18.10	19.50	19.30	19.30	18.80	19.70	19.10	18.50	17.50	17.30	17.10	16.90
2019-05-14 16:15:50	18.10	18.10	18.30	18.40	18.50	18.40	17.90	17.70	17.90	17.90	18.60	18.90	18.60	18.50	18.60	18.30	17.60	17.80	17.80	18.10	18.80	20.10	20.10	20.70	19.80	20.30	18.80	18.30	17.50	17.40	17.30	17.00
2019-05-14 16:15:50	18.10	18.20	18.30	18.40	18.50	18.40	17.90	17.70	17.90	18.00	18.60	18.90	18.60	18.50	18.60	18.20	17.60	17.80	17.90	18.20	20.50	21.20	21.10	21.30	20.20	20.30	18.70	18.10	17.60	17.50	17.40	17.10
2019-05-14 16:15:50	18.10	18.20	18.30	18.50	18.50	18.30	17.90	17.70	17.90	18.00	18.70	18.90	18.60	18.50	18.70	18.30	17.60	17.80	17.90	18.20	21.10	21.90	21.50	21.30	20.20	20.20	18.70	18.10	17.60	17.40	17.30	17.10
2019-05-14 16:15:51	18.20	18.20	18.30	18.50	18.50	18.40	17.90	17.70	17.90	18.00	18.60	18.90	18.60	18.50	18.70	18.30	17.50	17.90	17.90	18.20	19.40	21.20	21.20	21.20	20.10	20.30	18.80	18.30	17.60	17.30	17.30	17.00
2019-05-14 16:15:51	18.10	18.10	18.20	18.50	18.60	18.30	17.80	17.70	17.90	18.00	18.60	18.90	18.70	18.60	18.70	18.30	17.50	17.90	17.90	18.20	19.40	21.20	21.20	21.20	19.60	20.30	18.80	18.40	17.60	17.30	17.20	16.90
2019-05-14 16:15:51	18.00	18.10	18.20	18.50	18.60	18.30	17.80	17.60	17.90	18.10	18.70	19.00	18.70	18.60	18.80	18.30	17.50	17.80	17.80	18.10	18.10	19.60	19.50	20.20	19.00	20.00	18.80	18.40	17.50	17.30	17.20	16.90
2019-05-14 16:15:51	18.00	18.10	18.20	18.50	19.40	18.70	18.00	17.70	18.00	18.00	18.60	19.00	18.60	18.50	18.70	18.30	17.50	17.80	17.80	18.10	18.10	19.60	19.50	20.20	18.50	19.40	19.00	18.50	17.50	17.40	17.30	17.00
2019-05-14 16:15:52	18.10	18.10	18.30	18.40	20.10	19.60	18.40	17.80	18.50	18.00	18.60	18.90	18.60	18.50	18.60	18.20	17.50	17.80	17.80	18.10	18.10	19.60	19.20	19.20	18.20	18.80	19.20	18.50	17.50	17.30	17.20	16.90
2019-05-14 16:15:52	18.00	18.10	18.20	18.40	19.40	20.70	19.60	18.20	20.30	18.70	18.60	18.90	18.60	18.50	18.50	18.20	17.50	17.80	17.80	18.00	18.10	19.40	19.20	18.50	18.20	18.50	19.60	18.60	17.50	17.30	17.20	16.90
2019-05-14 16:15:52	17.90	18.00	18.10	18.30	18.50	20.00	20.10	19.30	21.70	20.30	18.80	19.00	18.70	18.50	18.60	18.20	17.50	17.80	17.90	18.00	18.10	18.80	19.30	18.50	18.30	18.70	20.00	18.70	17.70	17.30	17.20	16.90
2019-05-14 16:15:52	18.00	18.10	18.10	18.40	18.40	18.60	19.30	20.40	21.50	22.20	19.60	19.10	18.70	18.60	18.70	18.30	17.50	17.80	17.90	18.10	18.10	18.30	18.80	19.20	18.20	19.30	19.70	18.70	17.80	17.40	17.20	16.90
2019-05-14 16:15:53	18.00	18.10	18.20	18.40	18.40	18.30	18.60	20.50	20.70	23.90	21.80	20.10	18.80	18.60	18.80	18.40	17.50	17.80	17.90	18.00	18.00	18.10	17.90	19.30	18.00	19.40	18.60	18.50	18.10	17.40	17.20	17.00
2019-05-14 16:15:53	17.90	18.00	18.10	18.30	18.40	18.20	18.00	21.30	20.10	24.20	23.80	21.50	18.70	18.50	18.70	18.30	17.40	17.70	17.80	18.00	18.00	18.10	17.80	18.40	17.70	18.60	18.00	18.40	18.30	17.40	17.30	16.90
2019-05-14 16:15:53	18.00	18.10	18.10	18.40	18.40	18.20	18.00	21.20	19.20	22.40	24.30	21.10	18.70	18.50	18.60	18.20	17.50	17.70	17.80	18.00	18.00	18.10	17.70	17.90	17.50	18.00	18.30	18.30	18.10	17.30	17.30	16.90
2019-05-14 16:15:53	18.10	18.20	18.30	18.40	18.50	18.30	18.00	19.50	18.40	21.80	23.10	19.90	18.70	18.50	18.60	18.20	17.50	17.80	17.80	18.00	18.00	18.10	17.80	18.00	17.60	18.10	18.80	18.20	17.80	17.40	17.30	17.00
2019-05-14 16:15:53	18.10	18.20	18.30	18.40	18.50	18.30	18.50	21.00	20.30	22.90	20.30	19.10	18.60	18.60	18.60	18.20	17.50	17.80	17.90	18.10	17.90	18.20	18.40	18.30	18.00	18.50	18.80	18.10	17.70	17.40	17.40	17.10
2019-05-14 16:15:54	18.10	18.20	18.30	18.40	18.50	18.60	20.80	22.60	22.70	21.10	18.70	18.90	18.60	18.50	18.70	18.20	17.50	17.90	17.90	18.10	17.90	18.70	19.50	18.60	18.40	18.60	18.40	17.90	17.60	17.40	17.40	17.10
2019-05-14 16:15:54	18.10	18.10	18.30	18.50	19.00	20.80	22.20	20.30	21.00	18.40	18.60	18.90	18.60	18.50	18.60	18.20	17.60	17.90	17.90	18.20	18.40	19.30	20.00	18.30	18.60	18.10	18.00	17.80	17.60	17.40	17.40	17.00
2019-05-14 16:15:54	18.10	18.10	18.30	18.70	21.80	23.60	20.20	18.00	18.20	17.90	18.60	18.90	18.60	18.50	18.60	18.20	17.60	17.90	17.90	18.20	18.40	19.30	20.00	18.30	18.40	17.70	17.80	17.70	17.60	17.40	17.30	17.00
2019-05-14 16:15:54	18.10	18.20	19.00	21.40	24.60	22.30	18.20	17.70	17.90	18.00	18.60	18.90	18.60	18.50	18.60	18.20	17.60	17.80	18.00	19.60	18.50	19.30	19.90	17.90	18.10	17.60	17.80	17.70	17.60	17.40	17.20	17.00
2019-05-14 16:15:54	18.20	18.70	20.70	24.40	24.30	19.50	17.90	17.70	17.90	18.00	18.60	18.90	18.60	18.50	18.60	18.20	17.60	17.80	18.10	20.90	18.30	19.10	19.00	17.80	17.70	17.60	17.80	17.80	17.50	17.40	17.20	17.00
2019-05-14 16:15:55	18.30	19.00	22.70	24.90	22.30	19.00	17.90	17.70	18.00	18.00	18.60	18.90	18.60	18.50	18.60	18.20	17.60	17.90	18.20	21.00	18.80	18.70	18.10	17.70	17.50	17.50	17.70	17.70	17.50	17.30	17.30	16.90
2019-05-14 16:15:55	18.30	18.90	23.90	24.90	20.60	18.80	17.90	17.70	17.90	18.00	18.70	18.90	18.70	18.50	18.60	18.20	17.60	17.90	18.40	21.80	19.10	18.10	17.80	17.70	17.40	17.50	17.70	17.70	17.40	17.30	17.20	16.90
2019-05-14 16:15:55	18.30	18.90	24.20	24.80	19.60	18.40	17.90	17.70	17.90	18.00	18.70	18.90	18.60	18.50	18.60	18.10	17.70	18.00	19.00	22.00	19.10	18.20	17.80	17.70	17.40	17.50	17.70	17.60	17.40	17.20	17.10	16.90
2019-05-14 16:15:55	18.30	19.00	24.40	24.60	19.00	18.40	17.90	17.70	17.80	17.90	18.60	18.90	18.50	18.40	18.50	18.10	17.70	18.00	19.00	22.00	19.10	18.20	17.80	17.70	17.50	17.50	17.70	17.60	17.40	17.20	17.20	16.80
2019-05-14 16:15:55	18.40	19.30	24.70	24.30	18.80	18.30	17.90	17.70	17.80	17.90	18.60	18.90	18.60	18.40	18.50	18.20	17.60	17.90	19.30	21.90	19.10	18.20	17.80	17.70	17.50	17.50	17.70	17.60	17.40	17.30	17.20	16.90
2019-05-14 16:15:56	18.50	19.30	24.70	24.20	18.60	18.30	17.90	17.70	17.80	18.00	18.60	18.90	18.50	18.50	18.60	18.20	17.50	17.80	19.30	21.70	18.90	18.10	17.80	17.60	17.60	17.50	17.70	17.70	17.50	17.30	17.30	17.00
2019-05-14 16:15:56	18.50	19.10	24.50	24.60	18.70	18.50	18.00	17.80	17.90	18.00	18.60	18.90	18.60	18.50	18.60	18.20	17.50	17.90	19.40	21.70	18.80	18.10	17.80	17.60	17.60	17.50	17.70	17.80	17.50	17.40	17.30	17.00
2019-05-14 16:15:56	18.30	18.80	24.00	24.90	19.10	18.50	18.00	17.70	17.90	17.90	18.60	18.90	18.60	18.40	18.60	18.20	17.60	17.90	19.30	21.80	18.80	18.20	17.90	17.70	17.50	17.50	17.70	17.70	17.50	17.40	17.20	17.00
2019-05-14 16:15:56	18.20	18.50	23.00	24.90	20.00	18.40	17.80	17.60	17.90	17.90	18.60	18.80	18.50	18.40	18.50	18.10	17.60	17.90	19.10	21.80	18.80	18.20	17.80	17.70	17.50	17.40	17.70	17.70	17.50	17.30	17.20	17.00
2019-05-14 16:15:56	18.20	18.40	21.90	24.50	21.10	18.40	17.90	17.60	17.80	17.90	18.60	18.90	18.50	18.50	18.50	18.20	17.60	17.90	18.80	21.50	18.80	18.20	17.70	17.60	17.50	17.40	17.70	17.70	17.50	17.30	17.20	17.00
2019-05-14 16:15:57	18.20	18.40	21.20	23.60	21.00	18.30	17.90	17.60	17.80	17.90	18.50	18.90	18.60	18.50	18.50	18.20	17.60	17.90	18.20	20.90	19.00	18.20	17.80	17.60	17.50	17.50	17.60	17.60	17.50	17.20	17.20	16.90
2019-05-14 16:15:57	18.20	18.40	21.30	23.10	20.10	18.30	17.90	17.60	17.90	18.00	18.60	18.90	18.70	18.50	18.60	18.30	17.60	17.80	18.10	20.60	19.20	18.20	17.80	17.60	17.60	17.50	17.70	17.70	17.40	17.30	17.20	16.90
2019-05-14 16:15:57	18.10	18.60	22.10	23.60	19.60	18.40	18.00	17.70	17.90	18.00	18.60	18.90	18.60	18.40	18.60	18.20	17.60	17.80	18.10	20.60	19.20	18.20	17.80	17.60	17.50	17.50	17.60	17.60	17.40	17.20	17.20	16.90
2019-05-14 16:15:57	18.20	18.50	22.10	23.90	20.10	18.40	17.90	17.70	17.80	17.90	18.50	18.90	18.50	18.40	18.50	18.10	17.50	17.80	17.90	20.30	19.40	18.80	17.90	17.60	17.50	17.50	17.70	17.60	17.40	17.20	17.20	16.90
2019-05-14 16:15:58	18.10	18.30	20.00	23.50	22.00	18.40	17.80	17.60	17.80	17.90	18.50	18.80	18.60	18.50	18.50	18.10	17.50	17.80	17.90	20.00	20.20	20.60	18.10	17.60	17.50	17.50	17.70	17.60	17.40	17.30	17.20	16.90
2019-05-14 16:15:58	18.10	18.20	18.50	21.50	23.40	19.60	17.80	17.60	17.80	17.90	18.50	18.80	18.60	18.50	18.60	18.20	17.60	17.70	17.90	19.70	20.70	22.00	18.30	17.60	17.60	17.60	17.70	17.70	17.40	17.30	17.20	17.00
2019-05-14 16:15:58	18.10	18.20	18.30	19.20	23.00	22.20	18.20	17.70	17.90	17.90	18.60	18.90	18.60	18.50	18.70	18.20	17.60	17.70	17.90	19.60	20.60	22.10	18.30	17.60	17.70	17.60	17.70	17.80	17.50	17.40	17.30	17.10
2019-05-14 16:15:58	18.00	18.20	18.30	18.60	21.20	23.30	19.60	17.90	18.40	17.90	18.60	18.90	18.60	18.50	18.60	18.10	17.50	17.80	17.90	19.60	20.60	22.00	18.30	17.70	17.90	17.70	17.80	17.70	17.50	17.40	17.30	17.00
2019-05-14 16:15:58	18.00	18.10	18.40	18.50	19.20	21.10	20.50	18.00	19.00	18.00	18.50	18.90	18.50	18.40	18.50	18.10	17.50	17.80	17.90	19.50	20.60	22.00	18.90	18.20	18.30	18.10	17.70	17.70	17.50	17.40	17.20	17.00
2019-05-14 16:15:59	18.10	18.20	18.30	18.50	18.50	18.90	19.10	17.80	18.60	17.90	18.50	18.80	18.50	18.40	18.50	18.10	17.50	17.80	17.90	19.40	20.50	22.10	19.60	18.90	18.30	18.10	17.70	17.70	17.50	17.40	17.20	17.00
2019-05-14 16:15:59	18.10	18.30	18.30	18.50	18.50	18.40	17.90	17.70	18.00	17.90	18.50	18.90	18.50	18.50	18.60	18.10	17.50	17.80	17.90	19.20	20.30	22.10	20.20	19.20	19.30	18.50	17.80	17.80	17.50	17.30	17.30	17.10
2019-05-14 16:15:59	18.10	18.30	18.30	18.50	18.50	18.40	17.90	17.70	17.90	17.90	18.60	19.00	18.60	18.50	18.60	18.20	17.50	17.80	17.90	19.10	20.10	22.30	21.10	19.70	20.00	18.80	17.90	17.80	17.50	17.40	17.40	17.10
2019-05-14 16:15:59	18.10	18.20	18.30	18.50	18.50	18.40	17.90	17.70	17.90	17.90	18.60	18.90	18.60	18.50	18.60	18.20	17.50	17.80	17.90	18.90	19.90	22.20	21.50	20.20	20.00	19.00	17.80	17.70	17.50	17.30	17.30	17.10
2019-05-14 16:16:00	18.10	18.20	18.30	18.50	18.50	18.30	17.90	17.70	17.90	17.90	18.60	18.90	18.60	18.50	18.60	18.20	17.50	17.80	17.80	19.00	20.00	22.10	21.40	20.30	20.00	19.00	17.80	17.70	17.50	17.30	17.30	17.10
2019-05-14 16:16:00	18.20	18.30	18.40	18.50	18.60	18.40	18.00	17.80	17.90	17.90	18.60	18.90	18.60	18.50	18.60	18.20	17.50	17.80	17.90	19.20	20.00	22.20	21.40	20.20	20.00	18.90	17.80	17.70	17.50	17.30	17.20	17.00
2019-05-14 16:16:00	18.20	18.20	18.40	18.50	18.60	18.50	18.10	17.90	18.00	18.00	18.60	18.90	18.60	18.50	18.70	18.20	17.50	17.80	17.90	19.10	20.00	22.20	21.30	19.80	19.80	18.60	17.80	17.70	17.50	17.30	17.30	17.00
2019-05-14 16:16:00	18.20	18.20	18.40	18.50	18.60	18.50	18.10	17.90	18.70	18.00	18.60	18.90	18.60	18.50	18.70	18.20	17.50	17.80	17.90	18.90	20.00	22.30	20.90	19.50	19.40	18.40	17.80	17.70	17.60	17.30	17.40	17.10
2019-05-14 16:16:00	18.20	18.30	18.40	18.60	18.60	18.50	18.80	18.20	20.10	18.00	18.60	18.90	18.60	18.50	18.60	18.20	17.60	17.80	17.90	19.10	20.00	22.00	20.20	19.30	18.90	18.40	17.80	17.70	17.50	17.40	17.30	17.00
2019-05-14 16:16:00	18.20	18.40	18.40	18.60	18.60	18.70	19.80	18.40	20.80	18.00	18.60	18.90	18.60	18.50	18.50	18.20	17.60	17.80	17.90	19.20	19.40	20.20	19.60	19.00	18.50	18.30	17.70	17.70	17.40	17.30	17.20	17.00
2019-05-14 16:16:01	18.20	18.30	18.40	18.60	18.80	20.50	20.60	18.40	20.70	18.00	18.50	18.90	18.50	18.50	18.50	18.10	17.50	17.70	17.90	18.70	18.80	18.60	19.30	18.90	18.30	18.30	17.70	17.70	17.40	17.20	17.20	16.90
2019-05-14 16:16:01	18.10	18.20	18.30	18.50	19.30	23.40	21.60	18.20	20.70	17.90	18.50	18.90	18.60	18.50	18.60	18.20	17.50	17.80	17.80	18.30	18.70	18.60	19.20	18.90	18.30	18.30	17.70	17.60	17.40	17.30	17.20	16.90
2019-05-14 16:16:01	18.10	18.20	18.30	18.50	19.30	24.50	22.50	18.50	20.80	18.00	18.60	18.90	18.60	18.50	18.60	18.20	17.50	17.80	17.80	18.10	18.30	18.50	18.80	18.40	18.00	18.00	17.70	17.60	17.40	17.20	17.20	16.90
2019-05-14 16:16:01	18.10	18.20	18.30	18.40	18.80	23.90	23.00	18.80	21.40	18.00	18.60	18.90	18.60	18.40	18.60	18.20	17.60	17.80	17.80	18.10	18.00	18.40	18.40	18.20	17.90	17.70	17.70	17.70	17.50	17.30	17.20	16.90
2019-05-14 16:16:02	18.10	18.30	18.40	18.50	18.60	21.70	24.00	19.40	21.40	18.00	18.60	18.90	18.60	18.40	18.60	18.20	17.50	17.70	17.80	18.10	18.00	18.20	18.30	18.30	17.90	17.90	17.70	17.70	17.40	17.30	17.20	16.90
2019-05-14 16:16:02	18.10	18.30	18.40	18.50	18.60	21.70	24.00	19.40	22.40	18.00	18.50	18.90	18.60	18.50	18.60	18.20	17.50	17.70	17.80	18.10	18.00	18.10	18.30	18.40	17.90	18.00	17.70	17.70	17.40	17.30	17.20	17.00
2019-05-14 16:16:02	18.20	18.30	18.40	18.50	18.60	19.60	23.90	19.70	22.50	18.10	18.50	18.90	18.60	18.50	18.60	18.20	17.60	17.80	17.90	18.10	18.00	18.10	18.60	18.50	18.30	18.00	17.80	17.80	17.50	17.40	17.30	17.10
2019-05-14 16:16:02	18.20	18.20	18.40	18.50	18.60	19.00	23.80	19.10	21.80	18.00	18.50	18.90	18.60	18.50	18.60	18.10	17.60	17.70	17.90	18.10	17.90	18.10	18.60	18.30	18.50	17.80	17.70	17.70	17.50	17.30	17.20	17.00
2019-05-14 16:16:02	18.00	18.10	18.20	18.40	18.50	18.80	22.90	18.40	20.20	18.00	18.50	18.90	18.60	18.50	18.60	18.10	17.60	17.80	17.90	18.00	18.00	18.10	18.80	18.00	18.40	17.60	17.70	17.70	17.50	17.30	17.20	17.00
2019-05-14 16:16:03	18.00	18.10	18.30	18.40	18.50	19.30	21.60	18.00	18.90	18.00	18.50	18.90	18.60	18.50	18.70	18.20	17.60	17.80	17.90	18.00	18.00	18.30	19.20	18.00	18.50	17.70	17.80	17.70	17.50	17.30	17.30	17.10
2019-05-14 16:16:03	18.00	18.20	18.30	18.40	18.50	20.70	20.80	18.00	18.30	17.90	18.50	18.90	18.60	18.50	18.60	18.20	17.50	17.70	17.90	18.00	18.00	18.30	19.20	17.90	18.40	17.60	17.70	17.70	17.50	17.30	17.20	17.00
2019-05-14 16:16:03	18.00	18.10	18.10	18.40	18.60	22.50	20.10	17.90	18.20	17.90	18.50	18.90	18.60	18.50	18.60	18.10	17.50	17.70	17.90	18.00	17.90	18.30	19.10	17.80	18.10	17.50	17.60	17.60	17.50	17.30	17.10	16.90
2019-05-14 16:16:03	18.00	18.10	18.10	18.40	18.60	22.50	20.10	17.90	18.10	17.90	18.60	18.90	18.50	18.50	18.50	18.10	17.40	17.70	17.90	18.00	17.90	18.30	18.90	17.70	17.90	17.50	17.60	17.60	17.50	17.30	17.10	16.90
2019-05-14 16:16:04	18.00	18.10	18.10	18.40	18.60	23.00	19.90	17.80	18.00	18.00	18.70	18.90	18.60	18.50	18.60	18.10	17.40	17.70	17.90	18.00	18.00	18.40	18.70	17.70	17.80	17.40	17.60	17.60	17.40	17.20	17.20	16.90
2019-05-14 16:16:04	18.00	18.10	18.20	18.40	18.70	23.30	19.60	17.80	18.00	18.00	18.70	18.90	18.60	18.50	18.70	18.20	17.50	17.80	17.90	18.10	18.00	18.70	18.60	17.80	17.80	17.50	17.70	17.70	17.40	17.30	17.20	16.90
2019-05-14 16:16:04	18.10	18.20	18.30	18.50	18.90	23.50	19.10	17.80	17.90	17.90	18.50	18.90	18.50	18.50	18.60	18.20	17.50	17.80	17.90	18.10	18.00	18.70	18.60	17.70	17.80	17.50	17.60	17.60	17.50	17.30	17.20	16.90
2019-05-14 16:16:04	18.10	18.30	18.30	18.50	19.30	23.60	18.80	17.80	17.90	18.00	18.60	18.90	18.60	18.50	18.60	18.20	17.50	17.80	17.90	18.10	18.00	18.70	18.60	17.70	17.70	17.40	17.60	17.60	17.50	17.20	17.10	16.90
2019-05-14 16:16:04	18.00	18.20	18.30	18.40	19.30	23.60	18.90	17.80	18.00	18.00	18.70	18.90	18.70	18.50	18.70	18.30	17.50	17.80	17.80	18.10	18.00	18.70	18.50	17.70	17.70	17.40	17.60	17.60	17.40	17.20	17.10	16.90
2019-05-14 16:16:05	18.00	18.10	18.20	18.40	18.90	23.60	18.90	17.70	17.90	18.00	18.60	18.90	18.60	18.50	18.60	18.20	17.50	17.80	17.80	18.10	18.00	18.70	18.50	17.70	17.70	17.50	17.60	17.50	17.40	17.20	17.20	16.90
2019-05-14 16:16:05	18.00	18.10	18.20	18.40	18.80	23.70	19.20	17.80	18.00	18.00	18.60	18.90	18.60	18.50	18.60	18.20	17.50	17.80	17.90	18.10	18.00	18.70	18.50	17.60	17.70	17.50	17.60	17.50	17.40	17.20	17.20	16.90
2019-05-14 16:16:05	18.10	18.20	18.30	18.50	19.20	23.50	19.50	17.80	18.10	18.00	18.60	18.90	18.60	18.50	18.60	18.30	17.50	17.80	17.90	18.10	18.00	18.70	18.60	17.70	17.70	17.50	17.60	17.60	17.40	17.20	17.20	16.90
2019-05-14 16:16:05	18.10	18.20	18.30	18.50	19.50	23.20	19.60	17.80	18.10	18.00	18.60	18.90	18.60	18.50	18.60	18.30	17.50	17.70	17.90	18.00	18.00	18.80	18.60	17.80	17.80	17.50	17.60	17.60	17.50	17.30	17.10	16.90
2019-05-14 16:16:05	18.00	18.10	18.20	18.40	19.40	22.70	19.40	17.80	18.10	17.90	18.50	18.80	18.50	18.40	18.60	18.20	17.50	17.70	17.80	18.00	18.00	18.80	18.60	17.70	17.90	17.40	17.60	17.50	17.40	17.20	17.10	16.80
2019-05-14 16:16:06	18.00	18.20	18.30	18.50	19.20	22.50	19.50	17.80	18.20	17.90	18.60	18.80	18.60	18.40	18.60	18.10	17.50	17.80	17.80	18.00	18.00	18.90	19.20	17.90	18.40	17.40	17.60	17.60	17.30	17.10	17.20	16.90
2019-05-14 16:16:06	18.00	18.20	18.30	18.50	18.90	22.50	20.40	17.90	18.80	18.00	18.60	18.90	18.60	18.50	18.60	18.10	17.50	17.80	17.80	18.00	18.00	19.10	20.00	18.10	18.80	17.50	17.70	17.60	17.40	17.20	17.20	17.00
2019-05-14 16:16:06	18.10	18.20	18.20	18.50	18.70	22.50	21.70	18.10	19.90	18.10	18.70	19.00	18.70	18.60	18.70	18.20	17.60	17.80	17.90	18.00	18.00	19.00	20.40	18.20	19.00	17.60	17.70	17.70	17.40	17.30	17.20	17.00
2019-05-14 16:16:06	18.10	18.20	18.20	18.40	18.60	21.00	22.50	18.40	20.90	18.10	18.70	18.90	18.70	18.60	18.70	18.20	17.60	17.80	17.80	18.00	18.00	18.90	20.60	18.30	19.00	17.60	17.70	17.70	17.40	17.30	17.20	17.00
2019-05-14 16:16:06	18.10	18.10	18.20	18.50	18.50	18.90	20.40	18.20	19.60	18.00	18.60	18.90	18.60	18.50	18.60	18.20	17.50	17.80	17.80	18.00	18.00	18.90	21.10	18.70	19.40	18.20	17.70	17.70	17.40	17.30	17.20	17.00
2019-05-14 16:16:07	18.10	18.20	18.30	18.50	18.50	18.40	17.90	17.80	19.60	18.00	18.60	18.90	18.60	18.50	18.60	18.20	17.50	17.80	17.90	18.00	18.00	18.90	21.40	19.10	19.80	18.80	17.80	17.70	17.40	17.30	17.20	17.00
2019-05-14 16:16:07	18.10	18.20	18.30	18.50	18.50	18.40	17.90	17.80	18.00	18.00	18.70	18.90	18.70	18.60	18.70	18.30	17.50	17.80	17.80	18.00	17.90	18.80	21.30	19.90	19.90	19.10	17.80	17.70	17.40	17.20	17.20	16.90
2019-05-14 16:16:07	18.10	18.20	18.20	18.40	18.40	18.30	17.90	17.60	17.90	17.90	18.60	18.90	18.60	18.50	18.60	18.20	17.50	17.80	17.80	18.00	18.00	18.90	21.40	21.10	20.20	20.10	17.80	17.60	17.40	17.20	17.20	16.90
2019-05-14 16:16:07	18.10	18.20	18.20	18.40	18.40	18.30	17.90	17.60	18.00	18.10	18.70	19.00	18.70	18.60	18.70	18.30	17.50	17.80	17.90	18.10	18.00	18.90	21.60	21.60	20.50	21.10	17.90	17.70	17.50	17.20	17.20	17.00
2019-05-14 16:16:08	18.00	18.10	18.20	18.30	18.40	18.20	17.80	17.70	17.90	18.00	18.70	19.00	18.60	18.50	18.60	18.30	17.50	17.70	17.80	18.00	17.90	18.80	21.60	21.70	20.60	21.10	17.90	17.70	17.50	17.20	17.20	16.90
2019-05-14 16:16:08	18.00	18.10	18.20	18.30	18.50	18.20	17.90	17.60	17.90	18.00	18.60	18.90	18.60	18.50	18.60	18.20	17.50	17.70	17.80	17.90	17.90	18.80	21.60	21.60	20.60	20.50	18.00	17.70	17.50	17.20	17.20	17.00
2019-05-14 16:16:08	18.10	18.10	18.20	18.40	18.50	18.30	18.00	17.70	17.90	18.00	18.60	18.90	18.60	18.50	18.60	18.10	17.50	17.70	17.90	18.00	17.90	18.90	21.60	21.10	20.50	19.70	18.00	17.80	17.60	17.30	17.30	17.10
2019-05-14 16:16:08	18.20	18.20	18.20	18.50	18.50	18.40	18.10	18.00	18.80	18.00	18.60	18.90	18.60	18.40	18.60	18.20	17.60	17.80	17.90	18.00	17.90	18.90	21.60	20.20	20.20	19.20	18.00	17.80	17.60	17.30	17.20	17.00
2019-05-14 16:16:08	18.20	18.30	18.40	18.50	18.50	18.40	18.90	18.70	20.90	18.20	18.60	19.00	18.70	18.50	18.60	18.20	17.60	17.80	17.90	18.00	18.00	18.90	21.70	19.60	20.00	18.90	17.90	17.80	17.50	17.30	17.20	17.00
2019-05-14 16:16:09	18.10	18.20	18.40	18.50	18.60	18.50	20.50	19.00	22.30	18.20	18.60	19.00	18.60	18.60	18.60	18.20	17.60	17.80	17.90	18.00	18.00	18.90	21.70	19.40	20.00	18.90	17.90	17.70	17.50	17.20	17.20	16.90
2019-05-14 16:16:09	18.10	18.10	18.30	18.50	18.60	18.60	21.30	18.60	21.80	18.10	18.60	18.90	18.60	18.50	18.60	18.20	17.50	17.80	17.80	18.00	18.00	18.80	21.70	19.30	19.80	18.90	17.90	17.70	17.50	17.20	17.20	16.90
2019-05-14 16:16:09	18.10	18.20	18.30	18.50	18.60	19.10	20.70	18.30	20.80	18.00	18.70	19.00	18.70	18.60	18.70	18.30	17.50	17.70	17.80	18.00	18.00	18.90	21.50	19.20	19.40	18.90	17.90	17.70	17.50	17.30	17.20	16.90
2019-05-14 16:16:09	18.20	18.20	18.30	18.50	18.60	20.90	21.30	18.30	20.70	18.10	18.60	19.00	18.70	18.50	18.70	18.20	17.50	17.70	17.80	18.00	18.00	18.90	20.80	19.00	19.40	18.90	17.90	17.70	17.50	17.30	17.20	16.90
2019-05-14 16:16:10	18.20	18.30	18.40	18.50	18.60	22.50	23.20	18.80	21.70	18.30	18.70	19.00	18.60	18.50	18.70	18.30	17.50	17.70	17.80	18.00	18.00	18.70	20.50	18.80	19.30	18.80	18.00	17.80	17.60	17.30	17.30	17.00
2019-05-14 16:16:10	18.20	18.30	18.40	18.50	18.60	22.30	24.10	19.70	22.50	18.40	18.70	18.90	18.60	18.50	18.60	18.30	17.50	17.80	17.90	18.10	18.10	18.60	20.80	18.50	19.40	18.40	18.10	17.90	17.60	17.40	17.40	17.10
2019-05-14 16:16:10	18.10	18.20	18.40	18.50	18.50	22.00	23.70	19.60	21.90	18.30	18.60	18.90	18.60	18.50	18.60	18.20	17.60	17.80	17.90	18.10	18.10	18.30	20.50	18.20	19.30	18.00	18.00	17.90	17.60	17.50	17.40	17.00
2019-05-14 16:16:10	18.00	18.20	18.30	18.50	18.50	22.40	23.00	18.70	20.40	18.10	18.60	18.90	18.60	18.50	18.60	18.30	17.50	17.80	17.90	18.00	18.00	18.20	19.80	18.10	18.90	17.90	18.00	17.90	17.60	17.50	17.30	17.00
