# Supplementary material for: eHomeSeniors Dataset: An Infrared Thermal Sensor Dataset for Automatic Fall Detection Research
Source: Sensors (Basel). 2019 Oct 21;19(20):4565. doi: 10.3390/s19204565 (PMC6832422; doi:10.3390/s19204565)
Supplement: Supplementary file 1 [file sensors-19-04565-s001.zip › eHomeSeniors dataset/omron sensor/omron-G2-1-f11.csv]

2019-05-14 15:40:37	18.00	18.20	18.30	18.30	18.40	18.20	18.70	20.20	20.30	20.20	18.00	18.40	18.50	18.50	18.20	18.10	17.60	17.80	17.80	17.90	17.80	17.90	18.50	19.40	18.50	18.80	18.70	17.90	17.40	17.20	17.20	16.80
2019-05-14 15:40:37	18.00	18.10	18.20	18.30	18.40	18.20	18.00	19.20	18.40	20.40	19.00	18.40	18.50	18.60	18.20	18.10	17.50	17.70	17.80	17.90	17.80	17.90	18.00	19.00	18.50	18.80	18.70	17.90	17.40	17.20	17.20	16.80
2019-05-14 15:41:38	18.00	18.00	18.10	18.30	18.30	18.10	17.90	17.70	18.00	18.00	19.30	23.80	18.70	18.60	18.40	18.20	18.50	17.60	17.70	17.80	17.70	17.80	17.50	17.60	17.30	17.60	17.80	17.90	17.60	17.30	17.20	16.90
2019-05-14 15:41:38	18.20	18.20	18.30	18.40	18.40	18.30	18.10	17.90	18.00	18.00	19.40	23.90	18.70	18.80	18.50	18.30	18.80	17.80	17.90	17.90	17.90	17.90	17.70	17.80	17.30	17.60	17.90	17.90	17.70	17.40	17.20	16.90
2019-05-14 15:41:38	18.30	18.30	18.40	18.50	18.50	18.40	18.20	18.10	18.10	18.10	19.50	24.00	18.80	18.90	18.60	18.40	18.60	17.90	17.90	17.90	17.90	17.90	17.80	17.80	17.50	17.70	18.00	18.10	17.80	17.50	17.40	17.20
2019-05-14 15:41:39	18.20	18.30	18.30	18.50	18.50	18.30	18.20	18.00	18.20	18.20	19.50	23.90	18.80	18.90	18.60	18.40	18.10	17.80	17.80	17.90	17.90	17.90	17.70	17.80	17.50	17.70	17.90	18.00	17.70	17.40	17.30	17.10
2019-05-14 15:41:39	18.20	18.30	18.30	18.40	18.50	18.30	18.10	18.00	18.20	18.20	19.50	23.90	18.80	18.90	18.50	18.40	17.70	17.80	17.80	17.90	17.80	17.90	17.70	17.80	17.40	17.60	17.90	18.00	17.70	17.40	17.20	17.00
2019-05-14 15:41:39	18.20	18.30	18.30	18.40	18.50	18.30	18.10	18.00	18.20	18.10	19.50	23.90	18.80	18.90	18.40	18.40	17.60	17.90	17.80	17.90	17.80	17.90	17.60	17.80	17.40	17.60	17.90	18.00	17.60	17.40	17.30	17.00
2019-05-14 15:41:39	18.10	18.20	18.30	18.40	18.40	18.20	18.10	17.90	18.20	18.10	19.40	23.90	18.80	18.80	18.40	18.30	17.60	17.80	17.80	17.90	17.80	17.90	17.50	17.70	17.40	17.60	17.90	17.90	17.60	17.40	17.30	16.90
2019-05-14 15:41:40	18.10	18.20	18.30	18.30	18.40	18.20	18.00	17.80	18.10	18.00	19.30	23.80	18.70	18.70	18.50	18.30	17.50	17.70	17.70	17.80	17.80	17.80	17.50	17.60	17.30	17.50	17.80	17.90	17.60	17.30	17.20	16.80
2019-05-14 15:41:40	18.10	18.10	18.20	18.30	18.40	18.20	17.90	17.80	18.00	18.00	19.30	23.80	18.60	18.70	18.50	18.30	17.60	17.60	17.70	17.80	17.80	17.80	17.50	17.70	17.30	17.50	17.80	17.90	17.60	17.30	17.20	16.90
2019-05-14 15:41:40	18.00	18.10	18.20	18.40	18.30	18.10	17.90	17.80	18.00	18.00	19.30	23.80	18.60	18.70	18.40	18.30	17.60	17.60	17.70	17.80	17.80	17.80	17.50	17.60	17.30	17.50	17.80	17.90	17.60	17.30	17.20	16.90
2019-05-14 15:41:40	18.10	18.10	18.20	18.40	18.30	18.20	18.00	17.80	18.00	18.00	19.30	23.90	18.70	18.80	18.40	18.20	17.50	17.70	17.70	17.80	17.80	17.90	17.50	17.60	17.30	17.50	17.80	17.90	17.60	17.30	17.20	16.90
2019-05-14 15:41:40	18.10	18.20	18.20	18.30	18.40	18.20	18.00	17.80	18.00	18.00	19.30	24.00	18.70	18.70	18.40	18.20	17.50	17.70	17.70	17.80	17.80	17.80	17.60	17.60	17.30	17.50	17.80	17.90	17.60	17.30	17.20	16.90
2019-05-14 15:41:41	18.00	18.10	18.20	18.20	18.40	18.20	17.90	17.80	18.00	18.00	19.50	24.00	18.70	18.70	18.40	18.30	17.60	17.80	17.70	17.80	17.80	17.80	17.60	17.60	17.30	17.50	17.80	17.90	17.60	17.30	17.20	16.90
2019-05-14 15:41:41	17.90	18.00	18.10	18.20	18.30	18.10	17.80	17.70	18.00	18.00	19.40	24.00	18.60	18.70	18.40	18.30	17.50	17.80	17.70	17.90	17.80	17.80	17.60	17.60	17.30	17.50	17.80	17.80	17.60	17.30	17.20	16.90
2019-05-14 15:41:41	17.80	18.00	18.20	18.20	18.20	18.00	17.80	17.70	17.90	17.90	19.00	24.00	18.60	18.70	18.40	18.30	17.50	17.70	17.70	17.80	17.80	17.80	17.50	17.60	17.20	17.50	17.80	17.90	17.60	17.30	17.20	16.90
2019-05-14 15:41:41	18.00	18.10	18.30	18.30	18.30	18.20	17.90	17.80	17.90	17.90	18.90	23.80	18.60	18.70	18.40	18.30	17.60	17.70	17.80	17.80	17.70	17.80	17.60	17.70	17.20	17.50	17.90	17.90	17.60	17.30	17.20	16.90
2019-05-14 15:41:41	18.00	18.10	18.20	18.40	18.40	18.30	17.90	17.90	18.00	18.00	18.90	23.70	18.60	18.70	18.40	18.20	17.50	17.70	17.70	17.90	17.60	17.80	17.50	17.70	17.20	17.50	17.90	17.90	17.60	17.30	17.20	16.90
2019-05-14 15:41:42	18.00	18.10	18.20	18.40	18.30	18.20	17.90	17.90	18.00	18.00	18.90	23.80	18.60	18.60	18.30	18.20	17.50	17.70	17.70	17.90	17.60	17.80	17.50	17.70	17.20	17.50	17.80	17.80	17.50	17.30	17.10	16.90
2019-05-14 15:41:42	18.00	18.10	18.30	18.30	18.30	18.10	17.90	17.80	17.90	18.00	19.00	24.00	18.70	18.60	18.40	18.20	17.50	17.70	17.60	17.90	17.70	17.80	17.50	17.60	17.20	17.50	17.80	17.80	17.50	17.30	17.10	16.80
2019-05-14 15:41:42	18.00	18.10	18.20	18.30	18.30	18.10	17.90	17.80	17.90	18.00	19.30	24.10	18.60	18.60	18.30	18.20	17.50	17.70	17.70	17.90	17.70	17.80	17.50	17.70	17.20	17.40	17.70	17.80	17.60	17.30	17.10	16.80
2019-05-14 15:41:42	17.90	18.00	18.10	18.20	18.30	18.10	17.80	17.80	17.90	17.90	19.50	24.10	18.60	18.60	18.30	18.10	17.50	17.70	17.70	17.80	17.80	17.80	17.50	17.60	17.20	17.50	17.70	17.80	17.60	17.20	17.20	16.80
2019-05-14 15:41:42	17.90	18.10	18.10	18.20	18.30	18.10	17.80	17.80	17.90	17.80	19.30	24.00	18.50	18.60	18.30	18.00	17.50	17.70	17.70	17.80	17.80	17.80	17.50	17.50	17.20	17.50	17.80	17.80	17.50	17.20	17.20	16.90
2019-05-14 15:41:43	17.90	18.10	18.10	18.20	18.30	18.10	17.80	17.80	17.90	17.80	19.10	24.00	18.40	18.50	18.20	18.00	17.50	17.70	17.70	17.80	17.70	17.80	17.50	17.50	17.20	17.40	17.70	17.80	17.50	17.20	17.20	16.90
2019-05-14 15:41:43	18.00	18.10	18.20	18.30	18.40	18.20	17.90	17.80	17.90	17.80	19.10	24.00	18.40	18.50	18.20	18.00	17.50	17.60	17.70	17.70	17.70	17.70	17.50	17.50	17.20	17.40	17.70	17.80	17.60	17.20	17.10	16.90
2019-05-14 15:41:43	18.00	18.10	18.20	18.20	18.40	18.10	17.90	17.80	18.00	18.00	19.30	24.20	18.70	18.70	18.40	18.20	17.50	17.60	17.70	17.80	17.70	17.80	17.50	17.50	17.20	17.50	17.70	17.90	17.60	17.30	17.20	16.90
2019-05-14 15:41:43	18.00	18.10	18.20	18.20	18.40	18.20	18.00	17.80	18.00	18.00	19.20	24.20	18.60	18.70	18.40	18.20	17.50	17.70	17.60	17.80	17.70	17.80	17.50	17.60	17.30	17.50	17.70	17.90	17.60	17.30	17.20	16.90
2019-05-14 15:41:44	18.00	18.10	18.20	18.20	18.40	18.20	18.00	17.80	18.00	17.90	19.20	24.30	18.60	18.70	18.40	18.30	17.40	17.70	17.60	17.80	17.70	17.80	17.50	17.50	17.30	17.50	17.80	17.90	17.60	17.30	17.20	16.90
2019-05-14 15:41:44	18.00	18.10	18.20	18.30	18.40	18.20	17.90	17.80	18.00	17.90	19.20	24.30	18.60	18.70	18.40	18.30	17.50	17.70	17.70	17.80	17.70	17.80	17.40	17.50	17.30	17.50	17.80	17.90	17.60	17.30	17.20	16.90
2019-05-14 15:41:44	18.00	18.20	18.20	18.30	18.40	18.20	17.90	17.90	18.00	17.90	19.30	24.20	18.60	18.70	18.40	18.20	17.50	17.60	17.70	17.80	17.70	17.80	17.40	17.50	17.30	17.40	17.80	17.90	17.60	17.30	17.20	16.90
2019-05-14 15:41:44	18.00	18.30	18.20	18.30	18.40	18.20	18.00	17.90	18.00	18.00	19.40	24.10	18.60	18.70	18.40	18.10	17.50	17.60	17.70	17.80	17.70	17.80	17.50	17.50	17.30	17.50	17.80	17.90	17.60	17.30	17.30	16.90
2019-05-14 15:41:44	18.00	18.20	18.20	18.40	18.40	18.20	18.00	17.80	18.00	18.00	19.60	23.90	18.60	18.70	18.40	18.10	17.50	17.70	17.70	17.80	17.80	17.80	17.60	17.60	17.30	17.60	17.80	17.90	17.60	17.40	17.30	16.90
2019-05-14 15:41:44	18.00	18.10	18.20	18.30	18.40	18.20	18.00	17.90	18.00	18.00	20.10	23.40	18.60	18.60	18.40	18.20	17.50	17.70	17.80	17.80	17.80	17.80	17.50	17.60	17.30	17.60	17.80	17.90	17.60	17.40	17.30	16.90
2019-05-14 15:41:45	18.00	18.20	18.20	18.30	18.40	18.20	18.00	18.00	18.00	18.10	21.30	22.20	18.60	18.60	18.40	18.30	17.50	17.70	17.80	17.80	17.80	17.80	17.50	17.60	17.30	17.60	17.90	17.90	17.60	17.30	17.20	16.90
2019-05-14 15:41:45	18.00	18.20	18.20	18.30	18.40	18.20	18.00	18.00	18.10	18.60	22.90	20.40	18.60	18.70	18.40	18.30	17.50	17.70	17.80	17.80	17.70	17.80	17.50	17.50	17.30	17.50	17.80	17.90	17.60	17.30	17.20	16.90
2019-05-14 15:41:45	18.00	18.20	18.20	18.30	18.40	18.20	18.00	18.20	18.50	20.30	22.10	19.00	18.50	18.70	18.40	18.20	17.40	17.70	17.70	17.80	17.70	17.80	17.50	17.60	17.30	17.50	17.90	17.90	17.60	17.30	17.20	16.90
2019-05-14 15:41:45	18.00	18.20	18.20	18.30	18.40	18.20	18.00	19.20	19.70	21.00	19.50	18.60	18.50	18.60	18.30	18.20	17.40	17.60	17.70	17.80	17.70	17.80	17.50	17.60	17.30	17.60	17.90	17.90	17.50	17.30	17.20	16.90
2019-05-14 15:41:45	18.00	18.20	18.20	18.30	18.40	18.20	18.40	20.00	19.70	21.00	19.50	18.60	18.50	18.60	18.30	18.20	17.50	17.70	17.70	17.80	17.80	17.80	17.60	17.70	17.40	17.60	17.90	17.80	17.50	17.30	17.20	17.00
2019-05-14 15:41:46	18.00	18.10	18.20	18.30	18.40	18.20	18.80	19.10	19.90	19.30	19.10	18.70	18.50	18.60	18.30	18.20	17.50	17.70	17.70	17.80	17.70	17.80	17.60	17.70	17.50	17.70	17.90	17.80	17.40	17.30	17.20	17.00
2019-05-14 15:41:46	18.00	18.10	18.20	18.40	18.40	18.30	18.60	18.10	18.90	18.60	20.10	18.60	18.40	18.60	18.30	18.20	17.60	17.70	17.70	17.80	17.70	17.80	17.60	17.80	17.50	17.80	18.00	17.80	17.40	17.30	17.20	17.00
2019-05-14 15:41:46	17.90	18.10	18.20	18.40	18.40	18.30	18.50	18.00	18.60	18.60	19.80	18.60	18.30	18.50	18.20	18.10	17.50	17.70	17.60	17.70	17.70	17.70	17.60	17.80	17.50	17.70	17.90	17.80	17.50	17.30	17.20	17.00
2019-05-14 15:41:46	17.90	18.10	18.20	18.30	18.40	18.20	18.70	18.00	18.80	18.20	18.60	18.50	18.30	18.50	18.20	18.10	17.40	17.60	17.60	17.70	17.70	17.70	17.50	17.70	17.50	17.70	17.90	17.80	17.50	17.20	17.20	16.90
2019-05-14 15:41:46	18.00	18.10	18.20	18.30	18.30	18.20	18.70	18.00	18.90	18.00	18.00	18.40	18.40	18.50	18.20	18.00	17.50	17.60	17.60	17.80	17.70	17.80	17.60	17.80	17.50	17.70	17.90	17.80	17.50	17.20	17.20	16.90
2019-05-14 15:41:47	18.00	18.10	18.20	18.30	18.30	18.20	18.40	18.00	18.60	18.10	18.10	18.40	18.40	18.60	18.20	18.00	17.50	17.60	17.60	17.80	17.70	17.80	17.60	17.80	17.40	17.70	17.90	17.90	17.40	17.20	17.20	16.90
2019-05-14 15:41:47	18.00	18.10	18.20	18.30	18.30	18.20	18.20	17.90	18.40	18.10	18.20	18.50	18.50	18.60	18.30	18.20	17.50	17.60	17.60	17.80	17.70	17.80	17.60	17.80	17.40	17.70	17.90	17.80	17.40	17.30	17.20	16.90
2019-05-14 15:41:47	18.00	18.20	18.20	18.40	18.40	18.20	18.00	18.00	18.20	18.00	18.20	18.40	18.40	18.60	18.30	18.20	17.50	17.70	17.70	17.80	17.70	17.80	17.60	17.80	17.50	17.70	17.90	17.80	17.40	17.30	17.30	16.90
2019-05-14 15:41:47	18.10	18.30	18.30	18.40	18.50	18.20	18.00	18.00	18.20	18.10	18.20	18.40	18.50	18.70	18.40	18.20	17.50	17.70	17.70	17.90	17.70	17.80	17.60	17.80	17.50	17.60	17.80	17.80	17.50	17.30	17.20	16.90
2019-05-14 15:41:47	18.00	18.10	18.20	18.30	18.40	18.20	18.00	18.00	18.20	18.20	18.20	18.50	18.50	18.70	18.40	18.20	17.50	17.70	17.80	17.90	17.80	17.90	17.70	17.80	17.50	17.70	17.90	17.80	17.60	17.30	17.20	16.90
2019-05-14 15:41:48	18.00	18.10	18.20	18.30	18.40	18.20	18.00	18.00	18.20	18.10	18.10	18.40	18.40	18.60	18.20	18.10	17.50	17.70	17.80	17.80	17.80	17.90	17.60	17.80	17.50	17.70	17.90	17.80	17.60	17.30	17.20	16.90
2019-05-14 15:41:48	17.90	18.00	18.20	18.30	18.30	18.20	17.90	17.90	18.50	18.00	18.10	18.30	18.40	18.50	18.20	18.10	17.40	17.60	17.70	17.80	17.70	17.80	17.50	17.80	17.50	17.60	17.80	17.80	17.40	17.20	17.10	16.90
2019-05-14 15:41:48	17.90	18.10	18.20	18.30	18.30	18.10	18.20	17.90	18.50	18.00	18.10	18.30	18.40	18.50	18.20	18.10	17.50	17.60	17.70	17.80	17.70	17.80	17.60	17.90	17.50	17.70	17.90	17.80	17.40	17.30	17.20	16.90
2019-05-14 15:41:48	17.90	18.20	18.20	18.30	18.30	18.10	19.20	18.30	20.20	18.00	18.10	18.30	18.40	18.50	18.20	18.10	17.50	17.60	17.70	17.80	17.70	17.80	17.60	17.80	17.40	17.70	17.80	17.80	17.40	17.30	17.20	16.80
2019-05-14 15:41:48	18.00	18.10	18.20	18.30	18.30	18.20	19.30	19.60	21.70	18.40	18.10	18.40	18.50	18.60	18.30	18.10	17.50	17.60	17.70	17.80	17.80	17.80	17.60	17.70	17.40	17.60	17.80	17.80	17.40	17.20	17.20	16.80
2019-05-14 15:41:49	18.00	18.10	18.10	18.30	18.30	18.20	18.30	21.60	20.90	19.90	18.20	18.50	18.50	18.60	18.30	18.10	17.50	17.70	17.70	17.80	17.80	17.80	17.60	17.70	17.40	17.60	17.80	17.80	17.40	17.20	17.20	16.90
2019-05-14 15:41:49	18.00	18.10	18.10	18.30	18.30	18.10	18.00	22.20	19.60	21.60	18.30	18.40	18.40	18.60	18.30	18.10	17.50	17.70	17.70	17.80	17.70	17.80	17.50	17.70	17.30	17.60	17.90	17.80	17.40	17.30	17.20	16.90
2019-05-14 15:41:49	18.00	18.10	18.20	18.30	18.40	18.10	18.00	21.20	18.80	22.30	18.40	18.40	18.40	18.50	18.30	18.10	17.50	17.70	17.70	17.80	17.70	17.80	17.50	17.60	17.30	17.60	17.90	17.80	17.40	17.30	17.20	16.90
2019-05-14 15:41:49	18.00	18.10	18.20	18.30	18.40	18.20	18.00	19.70	18.40	21.40	19.60	18.50	18.50	18.60	18.30	18.10	17.50	17.70	17.70	17.80	17.70	17.80	17.50	17.60	17.30	17.60	17.90	17.70	17.40	17.20	17.20	16.80
2019-05-14 15:41:50	17.90	18.10	18.20	18.20	18.30	18.10	18.00	18.60	18.40	21.40	19.60	18.50	18.50	18.60	18.30	18.10	17.50	17.60	17.70	17.80	17.70	17.80	17.50	17.50	17.30	17.50	17.80	17.70	17.40	17.20	17.10	16.70
2019-05-14 15:41:50	18.00	18.10	18.20	18.20	18.30	18.10	18.00	18.20	18.20	20.40	21.10	18.50	18.50	18.60	18.30	18.10	17.50	17.60	17.70	17.70	17.70	17.80	17.60	17.50	17.30	17.40	17.80	17.70	17.40	17.20	17.10	16.80
2019-05-14 15:41:50	18.00	18.10	18.20	18.30	18.30	18.20	18.00	18.00	18.20	19.90	22.30	18.50	18.40	18.60	18.30	18.20	17.50	17.60	17.70	17.70	17.80	17.90	17.60	17.60	17.30	17.50	17.80	17.70	17.40	17.20	17.20	16.90
2019-05-14 15:41:50	18.00	18.20	18.20	18.40	18.40	18.30	17.90	17.90	18.10	19.50	22.70	18.50	18.40	18.60	18.30	18.20	17.60	17.60	17.70	17.80	17.80	17.90	17.60	17.70	17.30	17.50	17.80	17.80	17.40	17.20	17.10	16.90
2019-05-14 15:41:50	18.00	18.10	18.20	18.30	18.40	18.20	18.00	18.00	18.10	19.40	22.70	18.50	18.50	18.60	18.40	18.10	17.50	17.70	17.70	17.90	17.80	17.90	17.60	17.60	17.30	17.50	17.80	17.80	17.40	17.20	17.10	16.90
2019-05-14 15:41:51	17.90	18.10	18.20	18.30	18.40	18.10	18.00	18.30	18.20	20.10	22.20	18.40	18.40	18.60	18.30	18.10	17.50	17.70	17.80	17.90	17.70	17.90	17.60	17.60	17.30	17.50	17.80	17.80	17.40	17.20	17.10	16.90
2019-05-14 15:41:51	18.00	18.10	18.20	18.30	18.40	18.20	18.00	18.90	18.30	21.10	21.00	18.50	18.40	18.60	18.30	18.10	17.60	17.80	17.80	17.80	17.70	17.90	17.60	17.60	17.30	17.60	17.90	17.80	17.40	17.20	17.20	16.90
2019-05-14 15:41:51	18.00	18.10	18.20	18.30	18.40	18.10	18.00	19.30	18.30	21.40	19.60	18.50	18.50	18.70	18.40	18.20	17.60	17.80	17.80	17.80	17.70	17.90	17.60	17.60	17.30	17.60	17.80	17.80	17.50	17.20	17.20	16.90
2019-05-14 15:41:51	18.00	18.10	18.20	18.30	18.40	18.10	18.00	19.40	18.30	21.40	18.80	18.50	18.50	18.70	18.40	18.20	17.60	17.80	17.80	17.80	17.80	17.90	17.50	17.70	17.30	17.60	17.80	17.80	17.50	17.30	17.20	16.90
2019-05-14 15:41:51	18.00	18.10	18.20	18.30	18.40	18.10	18.00	19.40	18.30	21.70	18.50	18.50	18.50	18.70	18.40	18.30	17.60	17.80	17.80	17.80	17.80	17.80	17.50	17.70	17.30	17.60	17.90	17.80	17.50	17.30	17.20	16.90
2019-05-14 15:41:52	18.00	18.10	18.20	18.30	18.40	18.10	18.00	20.80	18.40	22.20	18.30	18.40	18.40	18.60	18.30	18.10	17.50	17.70	17.70	17.80	17.80	17.90	17.60	17.70	17.40	17.60	17.90	17.80	17.40	17.20	17.20	16.90
2019-05-14 15:41:52	17.90	18.10	18.20	18.20	18.30	18.10	18.00	21.90	18.80	22.10	18.10	18.40	18.40	18.60	18.20	18.10	17.50	17.70	17.70	17.80	17.80	17.90	17.60	17.70	17.30	17.50	17.80	17.70	17.40	17.20	17.20	16.90
2019-05-14 15:41:52	17.80	18.00	18.10	18.20	18.30	18.10	18.30	22.10	19.70	21.20	18.20	18.50	18.50	18.60	18.30	18.20	17.50	17.70	17.80	17.90	17.80	17.90	17.60	17.80	17.20	17.50	17.70	17.70	17.40	17.30	17.30	17.00
2019-05-14 15:41:52	17.90	18.00	18.10	18.20	18.30	18.10	19.20	20.90	20.60	19.40	18.20	18.50	18.50	18.60	18.40	18.20	17.50	17.70	17.80	17.90	17.80	17.90	17.60	17.80	17.30	17.60	17.80	17.70	17.40	17.30	17.20	16.90
2019-05-14 15:41:52	17.90	18.00	18.20	18.30	18.30	18.20	20.80	19.20	21.10	18.10	18.20	18.40	18.50	18.60	18.40	18.10	17.60	17.80	17.80	17.90	17.80	17.90	17.60	17.80	17.40	17.50	17.70	17.70	17.40	17.30	17.20	16.90
2019-05-14 15:41:53	17.80	18.00	18.10	18.20	18.30	18.60	21.60	18.30	20.40	17.90	18.10	18.40	18.50	18.70	18.40	18.10	17.50	17.70	17.80	17.90	17.80	17.90	17.70	17.70	17.40	17.50	17.70	17.70	17.40	17.20	17.20	16.90
2019-05-14 15:41:53	17.80	18.00	18.10	18.20	18.30	20.50	20.40	17.90	18.80	17.90	18.10	18.50	18.40	18.60	18.30	18.10	17.50	17.70	17.70	17.80	17.80	17.80	17.70	17.70	17.40	17.50	17.70	17.70	17.40	17.20	17.20	16.80
2019-05-14 15:41:53	17.90	18.10	18.10	18.30	18.60	22.70	18.90	17.90	18.00	17.90	18.10	18.50	18.40	18.60	18.30	18.20	17.60	17.80	17.70	17.80	17.90	18.00	17.70	17.70	17.30	17.50	17.70	17.80	17.40	17.20	17.10	16.90
2019-05-14 15:41:53	17.90	18.10	18.10	18.30	18.60	22.70	18.90	17.90	18.00	17.90	18.10	18.40	18.50	18.60	18.30	18.20	17.60	17.80	17.70	17.90	17.90	18.40	17.80	17.80	17.30	17.50	17.70	17.80	17.40	17.20	17.10	16.90
2019-05-14 15:41:54	18.00	18.20	18.20	18.40	20.90	22.50	18.20	17.80	18.00	17.90	18.10	18.40	18.50	18.70	18.30	18.20	17.60	17.80	17.80	17.90	18.00	18.70	17.80	17.80	17.40	17.60	17.70	17.80	17.40	17.30	17.20	16.90
2019-05-14 15:41:54	18.00	18.20	18.30	18.50	21.80	22.20	18.10	17.80	18.00	17.90	18.10	18.50	18.50	18.60	18.30	18.20	17.60	17.80	17.80	17.90	17.80	18.70	17.80	17.80	17.40	17.50	17.70	17.70	17.40	17.20	17.20	16.80
2019-05-14 15:41:54	18.00	18.20	18.30	18.40	22.60	22.30	18.10	17.90	17.90	17.80	18.00	18.40	18.40	18.50	18.30	18.20	17.60	17.80	17.90	17.90	17.80	18.70	17.80	17.80	17.40	17.50	17.70	17.70	17.40	17.20	17.20	16.80
2019-05-14 15:41:54	18.00	18.20	18.30	18.40	23.10	22.20	18.20	17.90	17.90	17.90	18.10	18.40	18.40	18.50	18.30	18.10	17.60	17.80	17.80	17.90	17.90	18.70	17.70	17.80	17.30	17.50	17.70	17.70	17.40	17.20	17.10	16.80
2019-05-14 15:41:54	18.00	18.10	18.20	18.50	23.50	21.90	18.20	17.90	18.00	18.00	18.10	18.50	18.50	18.60	18.30	18.20	17.60	17.80	17.80	18.00	17.90	18.70	17.70	17.80	17.20	17.50	17.70	17.80	17.40	17.20	17.10	16.80
2019-05-14 15:41:55	18.00	18.10	18.20	18.50	23.70	21.70	18.10	17.90	17.90	17.90	18.10	18.40	18.40	18.50	18.20	18.10	17.60	17.80	17.80	18.00	17.90	18.70	17.70	17.80	17.40	17.50	17.70	17.80	17.40	17.20	17.20	16.80
2019-05-14 15:41:55	18.00	18.10	18.20	18.40	23.50	21.90	18.00	17.80	17.90	17.90	18.10	18.40	18.30	18.50	18.20	18.10	17.60	17.80	17.80	17.90	17.90	18.80	17.80	17.80	17.40	17.50	17.70	17.80	17.40	17.20	17.10	16.80
2019-05-14 15:41:55	18.00	18.10	18.20	18.40	23.50	21.90	18.00	17.80	18.00	17.90	18.10	18.40	18.40	18.50	18.30	18.10	17.60	17.80	17.80	17.90	17.90	18.80	17.80	17.80	17.30	17.50	17.70	17.70	17.40	17.20	17.00	16.80
2019-05-14 15:41:55	18.00	18.10	18.20	18.40	23.10	22.30	18.10	17.80	18.00	17.90	18.10	18.50	18.40	18.50	18.30	18.10	17.60	17.80	17.90	18.00	17.90	18.80	17.80	17.70	17.30	17.50	17.70	17.70	17.40	17.20	17.10	16.80
2019-05-14 15:41:55	18.00	18.20	18.30	18.50	22.70	22.80	18.30	18.00	18.00	17.90	18.10	18.50	18.40	18.50	18.30	18.10	17.60	17.80	17.90	17.90	17.90	18.70	17.80	17.70	17.40	17.50	17.70	17.70	17.40	17.20	17.20	16.80
2019-05-14 15:41:56	18.00	18.10	18.30	18.50	22.00	23.10	18.40	18.00	18.00	17.90	18.10	18.40	18.40	18.50	18.20	18.10	17.60	17.80	17.90	17.90	17.90	18.80	17.80	17.80	17.40	17.50	17.70	17.70	17.40	17.20	17.10	16.80
2019-05-14 15:41:56	18.00	18.20	18.30	18.40	21.20	23.50	18.70	17.80	18.20	17.90	18.20	18.40	18.40	18.60	18.40	18.20	17.70	17.80	17.80	17.90	17.90	18.80	17.90	17.80	17.40	17.50	17.70	17.70	17.40	17.20	17.10	16.80
2019-05-14 15:41:56	18.00	18.20	18.20	18.40	20.30	23.90	19.00	17.90	18.20	17.90	18.20	18.40	18.40	18.60	18.40	18.20	17.70	17.80	17.80	18.00	17.90	18.80	17.80	17.80	17.40	17.50	17.70	17.70	17.40	17.30	17.20	16.80
2019-05-14 15:41:56	18.00	18.10	18.20	18.40	19.30	23.20	19.90	18.20	18.40	17.90	18.20	18.40	18.40	18.60	18.40	18.10	17.60	17.80	17.80	18.00	17.90	18.90	17.90	17.80	17.50	17.60	17.80	17.70	17.40	17.30	17.20	16.90
2019-05-14 15:41:56	18.00	18.10	18.20	18.40	18.60	21.10	21.50	19.00	19.60	18.30	18.20	18.50	18.40	18.60	18.30	18.20	17.50	17.80	17.80	17.90	17.90	18.80	17.90	17.90	17.50	17.60	17.80	17.70	17.40	17.30	17.20	16.90
2019-05-14 15:41:57	18.00	18.10	18.10	18.30	18.40	19.00	21.00	20.30	21.10	19.50	18.20	18.40	18.40	18.60	18.30	18.20	17.50	17.80	17.80	17.90	17.90	18.40	17.80	17.90	17.40	17.60	17.80	17.80	17.40	17.30	17.20	16.80
2019-05-14 15:41:57	18.00	18.10	18.10	18.30	18.40	18.30	18.90	19.60	20.00	20.20	18.80	18.40	18.40	18.60	18.30	18.20	17.60	17.80	17.80	17.90	17.90	18.00	17.70	17.80	17.40	17.60	17.90	17.80	17.50	17.30	17.20	16.80
2019-05-14 15:41:57	18.00	18.10	18.20	18.30	18.40	18.60	18.50	18.10	18.70	19.20	19.30	18.50	18.40	18.60	18.40	18.10	17.50	17.80	17.80	17.90	17.90	17.90	17.80	17.80	17.40	17.60	17.90	17.80	17.50	17.30	17.20	16.80
2019-05-14 15:41:57	18.00	18.10	18.10	18.30	18.30	18.60	18.70	18.00	18.90	18.20	18.80	18.50	18.50	18.60	18.40	18.20	17.50	17.70	17.80	17.80	17.80	17.90	17.70	17.80	17.40	17.60	17.90	17.80	17.60	17.20	17.20	16.90
2019-05-14 15:41:57	18.00	18.10	18.10	18.30	18.30	18.30	18.30	17.90	18.50	18.20	18.60	18.40	18.40	18.60	18.30	18.10	17.50	17.70	17.80	17.80	17.80	17.90	17.70	17.80	17.40	17.60	17.90	17.80	17.60	17.20	17.20	16.90
2019-05-14 15:41:58	17.90	18.10	18.20	18.40	18.30	18.10	18.00	17.90	18.10	18.30	18.70	18.40	18.40	18.60	18.30	18.10	17.60	17.70	17.70	17.80	17.80	17.90	17.70	17.80	17.40	17.60	17.90	17.80	17.50	17.20	17.20	16.90
2019-05-14 15:41:58	18.00	18.20	18.30	18.40	18.40	18.30	18.10	18.00	18.10	18.30	18.70	18.50	18.50	18.60	18.40	18.20	17.60	17.80	17.80	18.00	17.90	18.00	17.80	17.90	17.40	17.70	18.00	17.80	17.60	17.20	17.10	16.90
2019-05-14 15:41:58	18.10	18.20	18.30	18.40	18.40	18.30	18.10	18.00	18.10	18.20	18.50	18.50	18.50	18.70	18.40	18.30	17.60	17.80	17.80	18.00	17.80	17.90	17.80	17.90	17.50	17.70	18.10	17.90	17.60	17.30	17.20	17.00
2019-05-14 15:41:58	18.00	18.10	18.20	18.30	18.40	18.20	18.00	17.90	18.10	18.30	18.70	18.50	18.50	18.60	18.40	18.20	17.40	17.70	17.60	17.80	17.70	17.80	17.60	17.70	17.40	17.60	18.10	17.80	17.60	17.30	17.20	16.90
2019-05-14 15:41:59	18.00	18.10	18.20	18.30	18.40	18.20	18.00	17.90	18.10	18.80	19.20	18.40	18.40	18.60	18.30	18.10	17.40	17.70	17.70	17.80	17.70	17.80	17.60	17.60	17.30	17.60	18.00	17.80	17.50	17.20	17.10	16.80
2019-05-14 15:41:59	18.00	18.10	18.20	18.30	18.40	18.20	18.00	18.40	18.20	20.50	19.00	18.40	18.40	18.60	18.30	18.10	17.40	17.70	17.70	17.80	17.70	17.80	17.60	17.60	17.40	17.60	18.00	17.80	17.50	17.20	17.20	16.80
2019-05-14 15:41:59	18.00	18.10	18.20	18.30	18.40	18.20	18.00	20.20	18.60	22.40	18.40	18.50	18.40	18.60	18.40	18.20	17.50	17.70	17.70	17.80	17.80	17.80	17.60	17.60	17.40	17.60	17.90	17.80	17.40	17.20	17.20	16.80
2019-05-14 15:41:59	18.00	18.10	18.20	18.30	18.40	18.20	18.00	20.20	19.40	22.10	18.20	18.40	18.40	18.60	18.40	18.20	17.60	17.70	17.80	17.80	17.80	17.90	17.60	17.80	17.40	17.60	17.90	17.80	17.40	17.20	17.20	16.80
2019-05-14 15:41:59	18.00	18.10	18.20	18.30	18.40	18.20	18.10	21.70	20.80	20.50	18.10	18.40	18.50	18.60	18.40	18.20	17.60	17.80	17.80	17.90	17.80	17.90	17.70	17.80	17.40	17.60	17.80	17.70	17.40	17.20	17.20	16.90
2019-05-14 15:42:00	18.00	18.20	18.20	18.30	18.40	18.20	18.60	21.30	20.80	20.50	18.10	18.40	18.50	18.60	18.40	18.20	17.50	17.80	17.70	17.90	17.80	17.90	17.70	17.80	17.40	17.60	17.70	17.70	17.40	17.20	17.10	16.80
2019-05-14 15:42:00	17.90	18.10	18.10	18.30	18.30	18.20	19.90	19.90	22.20	19.20	18.10	18.40	18.50	18.60	18.30	18.20	17.50	17.80	17.70	17.90	17.80	17.90	17.70	17.90	17.50	17.60	17.80	17.70	17.40	17.20	17.10	16.80
2019-05-14 15:42:00	17.90	18.10	18.10	18.20	18.30	18.10	21.40	19.00	22.70	18.40	18.20	18.40	18.50	18.60	18.30	18.20	17.60	17.70	17.80	17.90	17.80	17.90	17.70	17.90	17.50	17.60	17.80	17.70	17.50	17.30	17.20	16.90
2019-05-14 15:42:00	18.00	18.10	18.10	18.20	18.30	18.20	22.30	18.70	22.40	18.00	18.20	18.40	18.50	18.60	18.30	18.20	17.60	17.70	17.80	17.90	17.80	17.90	17.80	17.90	17.50	17.70	17.80	17.80	17.50	17.30	17.20	16.90
2019-05-14 15:42:00	18.00	18.20	18.20	18.30	18.40	18.30	22.20	18.60	22.40	18.00	18.20	18.40	18.50	18.60	18.30	18.20	17.60	17.80	17.80	17.90	17.90	18.00	17.80	17.90	17.60	17.70	17.80	17.70	17.50	17.30	17.20	16.90
2019-05-14 15:42:01	18.00	18.10	18.20	18.30	18.30	18.20	21.60	18.60	22.20	18.00	18.10	18.40	18.40	18.60	18.30	18.20	17.60	17.80	17.70	17.90	17.90	17.90	17.70	17.90	17.50	17.60	17.80	17.70	17.50	17.20	17.20	16.90
2019-05-14 15:42:01	18.00	18.10	18.20	18.30	18.30	18.20	21.10	18.60	22.10	17.90	18.00	18.30	18.30	18.50	18.20	18.10	17.60	17.80	17.70	17.90	17.80	17.90	17.70	17.90	17.50	17.60	17.80	17.80	17.50	17.20	17.20	16.80
2019-05-14 15:42:01	17.90	18.00	18.10	18.30	18.30	18.20	20.90	18.70	22.20	17.90	18.00	18.30	18.40	18.50	18.20	18.10	17.60	17.80	17.80	17.90	17.80	17.90	17.70	17.90	17.50	17.60	17.70	17.70	17.50	17.20	17.20	16.80
2019-05-14 15:42:01	17.90	18.10	18.20	18.40	18.40	18.20	21.00	18.70	22.50	17.90	18.10	18.40	18.40	18.60	18.30	18.20	17.50	17.80	17.80	17.90	17.90	17.90	17.80	17.90	17.50	17.60	17.70	17.70	17.50	17.20	17.20	16.80
2019-05-14 15:42:01	18.00	18.20	18.30	18.40	18.40	18.20	21.40	18.70	22.70	18.00	18.20	18.40	18.40	18.60	18.30	18.20	17.50	17.70	17.70	17.80	17.80	17.80	17.70	17.80	17.40	17.60	17.70	17.70	17.40	17.20	17.20	16.80
2019-05-14 15:42:02	18.00	18.30	18.20	18.30	18.40	18.20	21.50	18.80	22.80	18.00	18.20	18.50	18.40	18.60	18.20	18.20	17.60	17.70	17.70	17.90	17.80	17.90	17.70	17.80	17.50	17.70	17.80	17.70	17.50	17.30	17.20	16.90
2019-05-14 15:42:02	18.00	18.20	18.20	18.30	18.40	18.10	21.20	18.70	22.80	18.00	18.10	18.50	18.40	18.60	18.30	18.10	17.70	17.80	17.80	17.90	17.80	18.00	17.70	17.80	17.50	17.60	17.80	17.70	17.50	17.30	17.20	16.90
2019-05-14 15:42:02	18.00	18.10	18.10	18.30	18.40	18.20	20.90	18.70	22.60	18.00	18.10	18.50	18.40	18.60	18.30	18.10	17.50	17.70	17.70	17.80	17.70	17.90	17.60	17.70	17.40	17.60	17.70	17.70	17.40	17.20	17.20	16.80
2019-05-14 15:42:02	17.90	18.10	18.20	18.30	18.40	18.20	20.90	18.80	22.50	18.00	18.20	18.40	18.40	18.60	18.30	18.10	17.50	17.70	17.70	17.80	17.70	17.80	17.60	17.70	17.40	17.60	17.70	17.70	17.40	17.20	17.20	16.90
2019-05-14 15:42:03	17.90	18.10	18.20	18.30	18.40	18.10	21.00	18.80	22.50	18.00	18.10	18.30	18.40	18.50	18.20	18.10	17.50	17.80	17.80	17.90	17.80	17.90	17.70	17.80	17.40	17.50	17.80	17.70	17.40	17.20	17.10	16.90
2019-05-14 15:42:03	18.00	18.10	18.20	18.30	18.40	18.20	20.90	18.80	22.60	17.90	18.10	18.30	18.40	18.50	18.30	18.10	17.60	17.80	17.80	17.90	17.80	17.90	17.70	17.80	17.40	17.50	17.80	17.70	17.40	17.20	17.10	16.90
2019-05-14 15:42:03	18.00	18.10	18.20	18.30	18.30	18.20	20.80	18.90	22.70	18.00	18.10	18.40	18.40	18.60	18.30	18.20	17.60	17.70	17.80	17.90	17.80	17.90	17.70	17.80	17.40	17.50	17.70	17.70	17.40	17.20	17.10	16.80
2019-05-14 15:42:03	18.00	18.10	18.10	18.30	18.30	18.10	20.50	19.00	22.60	18.00	18.00	18.30	18.30	18.50	18.10	18.10	17.60	17.70	17.80	17.90	17.80	17.90	17.70	17.90	17.40	17.60	17.60	17.70	17.40	17.20	17.10	16.80
2019-05-14 15:42:03	18.00	18.10	18.10	18.30	18.40	18.20	20.40	19.10	22.60	18.00	18.00	18.40	18.30	18.50	18.20	18.00	17.60	17.70	17.80	17.90	17.80	17.90	17.70	17.90	17.30	17.60	17.70	17.70	17.40	17.20	17.10	16.80
2019-05-14 15:42:03	18.00	18.10	18.10	18.30	18.40	18.20	20.40	19.10	22.50	18.10	18.10	18.50	18.40	18.60	18.30	18.10	17.60	17.70	17.80	17.90	17.80	17.90	17.70	17.80	17.30	17.60	17.80	17.70	17.40	17.20	17.10	16.80
2019-05-14 15:42:04	18.00	18.10	18.10	18.30	18.40	18.20	20.60	19.20	21.90	18.00	18.10	18.50	18.40	18.60	18.30	18.10	17.50	17.80	17.80	17.90	17.80	17.90	17.70	17.70	17.50	17.60	17.70	17.70	17.50	17.20	17.20	16.80
2019-05-14 15:42:04	18.00	18.20	18.10	18.30	18.40	18.20	20.60	19.30	21.90	18.00	18.10	18.50	18.40	18.60	18.30	18.10	17.60	17.80	17.80	17.90	17.80	17.90	17.70	17.80	17.50	17.60	17.70	17.70	17.50	17.30	17.30	16.90
2019-05-14 15:42:04	18.00	18.10	18.20	18.30	18.40	18.20	20.10	19.40	21.30	18.00	18.00	18.40	18.40	18.60	18.20	18.10	17.60	17.80	17.80	17.90	17.90	17.90	17.70	17.80	17.40	17.70	17.70	17.70	17.50	17.30	17.20	16.90
2019-05-14 15:42:04	17.90	18.10	18.20	18.30	18.30	18.20	19.20	20.00	21.00	18.20	18.10	18.30	18.30	18.50	18.20	18.10	17.60	17.80	17.90	17.90	17.80	17.90	17.70	17.80	17.40	17.60	17.80	17.80	17.50	17.30	17.20	16.90
2019-05-14 15:42:04	18.00	18.10	18.20	18.30	18.40	18.30	18.50	21.40	20.50	19.30	18.10	18.30	18.30	18.50	18.20	18.10	17.60	17.80	17.80	17.90	17.80	17.90	17.70	17.80	17.30	17.60	17.80	17.80	17.40	17.20	17.20	16.90
2019-05-14 15:42:05	18.00	18.10	18.20	18.30	18.40	18.30	18.10	22.00	19.70	21.10	18.10	18.40	18.30	18.50	18.20	18.10	17.60	17.70	17.70	17.90	17.90	17.90	17.60	17.80	17.30	17.70	17.70	17.80	17.40	17.20	17.20	16.80
2019-05-14 15:42:05	18.00	18.10	18.20	18.20	18.30	18.20	18.00	21.70	19.30	22.30	18.00	18.40	18.30	18.50	18.20	18.00	17.60	17.70	17.80	17.90	17.80	18.00	17.60	17.80	17.40	17.70	17.80	17.80	17.50	17.20	17.20	16.90
2019-05-14 15:42:05	18.00	18.10	18.20	18.30	18.30	18.10	17.90	21.50	19.30	22.80	18.10	18.40	18.40	18.50	18.30	18.10	17.60	17.80	17.70	17.90	17.80	18.00	17.70	17.80	17.40	17.70	17.80	17.80	17.50	17.20	17.20	16.90
2019-05-14 15:42:05	18.00	18.10	18.10	18.30	18.30	18.10	17.90	21.60	19.30	23.00	18.10	18.40	18.40	18.50	18.30	18.10	17.60	17.80	17.70	17.90	17.80	17.90	17.70	17.90	17.40	17.70	17.80	17.70	17.50	17.20	17.20	16.90
2019-05-14 15:42:05	18.00	18.10	18.10	18.30	18.30	18.10	18.00	21.90	19.30	23.00	18.10	18.30	18.30	18.50	18.20	18.10	17.60	17.80	17.80	17.90	17.80	17.90	17.70	17.80	17.30	17.60	17.80	17.70	17.50	17.20	17.10	16.90
2019-05-14 15:42:06	17.90	18.10	18.10	18.30	18.30	18.10	18.00	22.10	19.30	22.90	18.10	18.30	18.30	18.50	18.20	18.10	17.60	17.80	17.80	17.90	17.80	17.90	17.70	17.80	17.30	17.60	17.70	17.70	17.50	17.30	17.10	16.90
2019-05-14 15:42:06	17.90	18.10	18.10	18.30	18.30	18.10	18.00	22.10	19.50	21.80	18.10	18.30	18.30	18.50	18.20	18.10	17.50	17.80	17.80	17.80	17.80	17.90	17.70	17.80	17.30	17.60	17.80	17.70	17.50	17.30	17.20	16.90
2019-05-14 15:42:06	17.90	18.10	18.10	18.30	18.40	18.10	18.00	22.20	19.70	20.40	18.20	18.40	18.40	18.50	18.20	18.10	17.50	17.70	17.70	17.80	17.70	17.90	17.60	17.80	17.40	17.70	17.90	17.80	17.50	17.30	17.20	16.90
2019-05-14 15:42:06	18.00	18.10	18.10	18.30	18.50	18.20	18.10	21.70	19.70	20.40	18.20	18.40	18.40	18.50	18.20	18.10	17.60	17.70	17.70	17.80	17.80	17.90	17.60	17.90	17.40	17.60	17.90	17.70	17.50	17.30	17.20	16.90
2019-05-14 15:42:07	17.90	18.10	18.10	18.30	18.40	18.10	18.00	21.20	19.50	20.60	18.10	18.30	18.40	18.50	18.30	18.10	17.50	17.80	17.80	17.90	17.80	17.90	17.70	17.80	17.30	17.60	17.80	17.70	17.50	17.20	17.20	16.80
2019-05-14 15:42:07	17.90	18.10	18.00	18.20	18.30	18.10	17.90	21.10	19.20	21.50	18.20	18.40	18.40	18.50	18.30	18.10	17.50	17.80	17.80	17.90	17.80	17.90	17.70	17.80	17.30	17.60	17.80	17.70	17.50	17.20	17.20	16.80
2019-05-14 15:42:07	17.90	18.10	18.10	18.30	18.30	18.10	17.90	21.10	19.20	22.10	18.20	18.40	18.40	18.60	18.30	18.10	17.60	17.70	17.80	17.90	17.80	17.90	17.60	17.70	17.30	17.60	17.80	17.70	17.50	17.20	17.10	16.80
2019-05-14 15:42:07	18.00	18.20	18.10	18.40	18.30	18.10	18.00	21.50	19.20	22.50	18.20	18.30	18.30	18.50	18.20	18.10	17.60	17.70	17.80	17.90	17.80	17.90	17.60	17.70	17.40	17.60	17.90	17.80	17.50	17.30	17.20	16.90
2019-05-14 15:42:07	17.90	18.10	18.10	18.30	18.30	18.20	18.00	20.80	18.60	22.60	18.70	18.30	18.30	18.50	18.20	18.00	17.60	17.80	17.80	17.90	17.80	17.90	17.60	17.70	17.40	17.70	17.80	17.80	17.60	17.30	17.20	16.90
2019-05-14 15:42:08	17.90	18.10	18.10	18.30	18.30	18.20	18.00	20.80	18.20	21.30	20.40	18.30	18.30	18.40	18.20	18.00	17.60	17.80	17.80	17.90	17.80	17.90	17.60	17.70	17.30	17.60	17.70	17.70	17.60	17.30	17.20	16.80
2019-05-14 15:42:08	17.90	18.10	18.20	18.30	18.30	18.20	18.00	19.00	18.00	19.40	22.50	18.40	18.40	18.50	18.20	18.00	17.50	17.70	17.70	17.80	17.80	17.80	17.60	17.60	17.30	17.50	17.80	17.80	17.50	17.20	17.10	16.90
2019-05-14 15:42:08	18.00	18.10	18.10	18.30	18.30	18.10	18.00	18.00	17.90	18.20	22.40	18.90	18.40	18.50	18.20	18.10	17.50	17.70	17.60	17.80	17.70	17.80	17.60	17.60	17.30	17.50	17.80	17.80	17.50	17.20	17.10	16.90
2019-05-14 15:42:08	17.90	18.10	18.10	18.30	18.30	18.10	17.90	17.70	17.80	17.90	20.40	20.90	18.30	18.50	18.20	18.10	17.60	17.80	17.70	17.90	17.80	17.90	17.70	17.80	17.30	17.60	17.80	17.80	17.50	17.30	17.10	16.90
2019-05-14 15:42:09	18.00	18.10	18.20	18.30	18.40	18.20	18.00	17.90	17.80	17.90	18.80	23.30	18.50	18.50	18.20	18.10	17.60	17.80	17.80	17.90	17.80	17.90	17.70	17.70	17.30	17.50	17.80	17.80	17.60	17.30	17.20	16.80
2019-05-14 15:42:09	17.90	18.10	18.20	18.30	18.40	18.20	17.90	17.80	17.80	17.90	18.20	23.60	19.00	18.50	18.20	18.10	17.60	17.80	17.80	17.90	17.80	17.90	17.70	17.70	17.40	17.50	17.80	17.80	17.80	17.30	17.20	16.80
2019-05-14 15:42:09	17.90	18.10	18.20	18.30	18.40	18.20	17.90	17.80	17.90	17.90	18.20	23.20	19.70	18.50	18.20	18.10	17.60	17.80	17.80	17.90	17.80	17.90	17.60	17.70	17.40	17.50	17.80	17.80	17.80	17.30	17.20	16.80
2019-05-14 15:42:09	17.90	18.10	18.20	18.30	18.30	18.10	17.90	17.80	18.00	17.90	18.20	23.30	20.60	18.60	18.30	18.20	17.50	17.70	17.70	17.90	17.80	17.90	17.60	17.70	17.30	17.50	17.80	17.80	17.80	17.30	17.20	16.90
2019-05-14 15:42:09	18.00	18.10	18.20	18.20	18.30	18.10	18.00	17.90	18.00	17.90	18.20	23.30	20.60	18.60	18.30	18.20	17.60	17.70	17.70	17.80	17.80	17.90	17.60	17.80	17.30	17.60	17.80	17.80	17.90	17.40	17.30	16.90
2019-05-14 15:42:10	18.00	18.10	18.10	18.20	18.30	18.10	17.90	17.80	18.00	18.00	18.20	23.30	21.50	18.70	18.40	18.20	17.60	17.80	17.80	17.80	17.80	17.90	17.60	17.70	17.30	17.50	17.80	17.80	18.00	17.40	17.20	16.80
2019-05-14 15:42:10	17.90	18.10	18.10	18.20	18.30	18.10	17.90	17.70	17.90	17.90	18.20	22.90	22.40	18.60	18.20	18.10	17.50	17.70	17.70	17.90	17.80	17.90	17.60	17.70	17.30	17.50	17.80	17.80	17.90	17.40	17.20	16.90
2019-05-14 15:42:10	17.90	18.10	18.10	18.30	18.30	18.10	17.90	17.80	17.80	17.80	18.10	22.20	23.00	18.60	18.20	18.10	17.50	17.70	17.70	17.90	17.80	17.90	17.60	17.80	17.30	17.50	17.80	17.80	17.90	17.40	17.20	16.90
2019-05-14 15:42:10	18.00	18.10	18.20	18.30	18.30	18.10	17.90	17.80	17.90	17.90	18.10	22.10	23.10	18.70	18.30	18.10	17.60	17.80	17.80	17.90	17.80	17.90	17.70	17.80	17.40	17.60	17.80	17.80	17.90	17.50	17.30	17.00
2019-05-14 15:42:10	17.90	18.10	18.20	18.30	18.30	18.10	17.90	17.80	17.90	17.90	18.20	22.90	22.80	18.60	18.30	18.10	17.50	17.80	17.90	17.90	17.90	17.90	17.70	17.80	17.40	17.60	17.80	17.80	17.90	17.50	17.30	17.00
2019-05-14 15:42:10	17.90	18.10	18.20	18.30	18.30	18.10	18.00	17.80	17.90	17.90	18.20	23.70	22.20	18.60	18.30	18.10	17.50	17.80	17.80	17.90	17.80	17.90	17.70	17.80	17.30	17.60	17.70	17.80	17.90	17.50	17.30	16.90
2019-05-14 15:42:11	17.90	18.10	18.20	18.30	18.30	18.10	17.90	17.70	17.80	17.80	18.10	24.00	21.60	18.60	18.20	18.00	17.60	17.80	17.80	17.90	17.80	17.90	17.70	17.80	17.30	17.60	17.70	17.80	18.00	17.40	17.20	16.90
2019-05-14 15:42:11	17.90	18.10	18.20	18.30	18.30	18.10	17.90	17.70	17.80	17.80	18.20	24.30	21.10	18.50	18.20	18.00	17.70	17.80	17.80	17.90	17.80	17.90	17.70	17.80	17.30	17.60	17.70	17.80	17.90	17.30	17.20	16.80
2019-05-14 15:42:11	18.00	18.10	18.20	18.30	18.30	18.20	17.90	17.80	17.80	17.90	18.60	24.80	20.50	18.50	18.20	18.10	17.70	17.90	17.90	17.90	17.90	18.00	17.70	17.80	17.30	17.60	17.70	17.80	17.90	17.40	17.20	16.80
2019-05-14 15:42:11	17.90	18.10	18.10	18.30	18.30	18.10	17.90	17.80	17.80	17.90	19.60	25.00	19.60	18.50	18.20	18.00	17.50	17.80	17.80	17.90	17.80	17.90	17.70	17.70	17.30	17.50	17.70	17.80	17.90	17.40	17.20	16.90
2019-05-14 15:42:12	17.90	18.10	18.10	18.30	18.30	18.10	17.90	17.90	17.90	18.20	21.80	23.70	18.90	18.50	18.20	18.00	17.50	17.70	17.80	17.90	17.80	17.90	17.70	17.70	17.30	17.50	17.80	17.80	17.90	17.30	17.20	16.90
2019-05-14 15:42:12	18.00	18.10	18.20	18.30	18.40	18.10	18.00	18.10	18.10	19.30	23.00	20.80	18.50	18.50	18.20	18.10	17.50	17.70	17.80	17.90	17.80	17.90	17.70	17.70	17.30	17.60	17.80	17.80	17.90	17.30	17.20	16.90
2019-05-14 15:42:12	18.00	18.10	18.20	18.30	18.40	18.10	18.00	18.10	18.50	21.30	20.80	18.80	18.40	18.50	18.20	18.10	17.50	17.80	17.70	17.90	17.80	17.80	17.60	17.80	17.40	17.60	17.80	17.80	17.80	17.20	17.10	16.80
2019-05-14 15:42:12	17.90	18.10	18.20	18.20	18.30	18.10	18.00	19.40	19.70	20.30	19.20	18.80	18.40	18.50	18.30	18.10	17.50	17.80	17.70	17.90	17.80	17.80	17.60	17.80	17.40	17.60	17.80	17.80	17.60	17.20	17.20	16.80
2019-05-14 15:42:12	17.80	18.10	18.20	18.20	18.30	18.10	18.60	19.40	19.70	20.30	19.20	18.80	18.40	18.50	18.30	18.10	17.50	17.80	17.70	17.80	17.80	17.80	17.70	17.90	17.50	17.70	17.80	17.80	17.50	17.30	17.10	16.80
2019-05-14 15:42:13	17.80	18.00	18.20	18.20	18.30	18.20	18.60	18.10	19.50	18.40	20.50	18.90	18.40	18.50	18.30	18.10	17.50	17.70	17.70	17.80	17.80	17.80	17.80	17.90	17.50	17.70	17.80	17.80	17.50	17.30	17.10	16.80
2019-05-14 15:42:13	17.90	18.10	18.20	18.20	18.30	18.20	18.10	18.00	18.30	18.50	21.20	18.50	18.30	18.50	18.10	18.00	17.50	17.60	17.60	17.80	17.70	17.90	17.70	17.90	17.50	17.70	17.90	17.80	17.50	17.30	17.20	16.90
2019-05-14 15:42:13	18.00	18.20	18.30	18.30	18.40	18.30	18.30	18.00	18.30	18.30	20.00	18.70	18.40	18.50	18.20	18.00	17.60	17.70	17.70	17.80	17.80	17.90	17.70	17.90	17.50	17.70	17.80	17.80	17.60	17.30	17.20	17.00
2019-05-14 15:42:13	18.00	18.20	18.30	18.30	18.40	18.20	18.50	18.00	18.60	18.00	18.50	18.60	18.30	18.50	18.20	18.10	17.60	17.80	17.80	17.90	17.90	17.90	17.80	17.90	17.50	17.70	17.70	17.80	17.50	17.30	17.20	16.90
2019-05-14 15:42:13	17.80	18.00	18.00	18.20	18.20	18.00	18.20	17.90	18.50	17.90	18.10	18.40	18.30	18.50	18.20	18.10	17.50	17.70	17.80	17.80	17.80	17.90	17.70	17.80	17.50	17.70	17.80	17.80	17.40	17.30	17.10	16.80
2019-05-14 15:42:14	17.80	17.90	18.00	18.10	18.20	18.00	17.90	17.80	18.20	18.00	18.20	18.50	18.40	18.60	18.30	18.20	17.50	17.70	17.80	17.80	17.70	17.90	17.70	17.80	17.50	17.70	17.80	17.80	17.50	17.20	17.10	16.80
2019-05-14 15:42:14	17.90	18.00	18.10	18.30	18.30	18.10	17.90	17.80	18.00	17.90	18.20	18.40	18.40	18.50	18.20	18.10	17.60	17.70	17.80	17.80	17.70	17.90	17.70	17.80	17.50	17.70	17.80	17.80	17.50	17.20	17.10	16.80
2019-05-14 15:42:14	18.00	18.10	18.10	18.30	18.30	18.10	18.00	17.80	18.00	17.90	18.10	18.30	18.30	18.50	18.20	18.00	17.50	17.70	17.70	17.80	17.80	17.90	17.70	17.80	17.50	17.70	17.80	17.80	17.50	17.20	17.10	16.90
2019-05-14 15:42:14	18.00	18.10	18.10	18.30	18.30	18.10	17.90	17.80	18.00	17.90	18.00	18.30	18.30	18.50	18.10	18.00	17.50	17.70	17.70	17.80	17.80	17.90	17.80	17.80	17.50	17.70	17.80	17.80	17.50	17.20	17.10	16.80
2019-05-14 15:42:14	18.00	18.10	18.10	18.30	18.40	18.10	17.90	17.80	18.00	17.90	18.00	18.30	18.30	18.50	18.10	18.00	17.40	17.60	17.60	17.80	17.70	17.80	17.70	17.80	17.50	17.70	17.80	17.70	17.50	17.20	17.10	16.80
2019-05-14 15:42:15	18.00	18.10	18.10	18.30	18.40	18.20	18.00	17.80	18.10	17.90	18.00	18.30	18.30	18.50	18.20	18.00	17.40	17.60	17.60	17.80	17.70	17.80	17.70	17.80	17.50	17.70	17.80	17.80	17.50	17.30	17.10	16.80
2019-05-14 15:42:15	18.00	18.10	18.10	18.30	18.40	18.20	18.00	17.80	18.80	17.90	18.10	18.40	18.30	18.50	18.20	18.00	17.40	17.60	17.60	17.80	17.70	17.80	17.60	17.80	17.50	17.70	17.90	17.80	17.50	17.30	17.10	16.90
2019-05-14 15:42:15	18.00	18.10	18.20	18.30	18.30	18.10	19.10	18.40	20.20	18.00	18.10	18.40	18.30	18.50	18.20	18.10	17.50	17.70	17.80	17.80	17.80	17.80	17.60	17.80	17.60	17.70	17.90	17.80	17.50	17.30	17.20	16.90
2019-05-14 15:42:15	18.00	18.10	18.10	18.20	18.30	18.10	18.80	19.60	20.90	18.60	18.20	18.40	18.30	18.50	18.10	18.00	17.50	17.60	17.70	17.80	17.70	17.80	17.60	17.70	17.50	17.80	17.90	17.80	17.40	17.30	17.20	16.90
2019-05-14 15:42:15	17.90	18.00	18.10	18.20	18.40	18.10	18.10	20.80	19.60	20.80	18.40	18.30	18.30	18.40	18.10	18.00	17.60	17.70	17.70	17.80	17.70	17.90	17.60	17.70	17.50	17.70	17.80	17.70	17.40	17.20	17.10	16.90
2019-05-14 15:42:16	17.90	18.00	18.10	18.20	18.40	18.10	17.90	20.10	18.50	22.40	18.50	18.30	18.30	18.50	18.10	18.00	17.50	17.70	17.70	17.80	17.70	17.90	17.60	17.60	17.40	17.60	17.80	17.70	17.50	17.20	17.10	16.80
2019-05-14 15:42:16	18.00	18.10	18.20	18.30	18.30	18.10	17.90	18.60	18.30	21.40	19.10	18.40	18.30	18.50	18.20	18.00	17.50	17.70	17.70	17.80	17.70	17.90	17.60	17.60	17.30	17.50	17.80	17.70	17.50	17.20	17.20	16.80
2019-05-14 15:42:16	18.00	18.20	18.20	18.40	18.30	18.20	17.90	18.00	18.10	19.70	20.50	18.40	18.30	18.50	18.30	18.10	17.50	17.70	17.70	17.80	17.70	17.90	17.60	17.60	17.40	17.50	17.80	17.80	17.50	17.30	17.20	16.80
2019-05-14 15:42:16	18.00	18.20	18.20	18.40	18.30	18.20	17.90	18.00	18.00	18.90	21.80	18.40	18.30	18.50	18.30	18.10	17.50	17.80	17.70	17.80	17.80	17.90	17.60	17.60	17.30	17.50	17.80	17.80	17.50	17.20	17.20	16.80
2019-05-14 15:42:16	18.00	18.20	18.20	18.30	18.30	18.20	18.00	17.80	18.00	18.90	21.80	18.40	18.30	18.50	18.30	18.10	17.50	17.70	17.70	17.80	17.80	17.90	17.60	17.60	17.20	17.50	17.80	17.70	17.50	17.20	17.10	16.80
2019-05-14 15:42:17	17.90	18.00	18.00	18.20	18.30	18.10	17.90	17.70	17.90	18.90	22.50	18.60	18.30	18.40	18.20	18.00	17.50	17.70	17.70	17.80	17.80	18.00	17.60	17.60	17.30	17.60	17.90	17.70	17.50	17.30	17.10	16.80
2019-05-14 15:42:17	17.90	18.00	18.10	18.20	18.30	18.00	17.90	18.30	18.10	20.20	22.00	18.80	18.30	18.40	18.20	18.00	17.50	17.70	17.80	17.80	17.80	18.00	17.60	17.70	17.30	17.60	17.80	17.70	17.50	17.20	17.10	16.70
2019-05-14 15:42:17	18.00	18.10	18.20	18.30	18.30	18.20	18.00	19.70	18.30	21.90	19.40	18.40	18.30	18.50	18.20	18.00	17.60	17.70	17.80	17.90	17.80	17.90	17.70	17.80	17.30	17.60	17.80	17.70	17.50	17.20	17.20	16.80
2019-05-14 15:42:17	18.00	18.10	18.20	18.30	18.30	18.20	18.00	19.70	18.30	22.40	18.60	18.40	18.30	18.50	18.20	18.10	17.60	17.70	17.80	17.90	17.80	17.90	17.60	17.80	17.40	17.60	17.80	17.70	17.50	17.30	17.20	16.90
2019-05-14 15:42:18	18.00	18.10	18.20	18.30	18.40	18.10	18.00	20.50	19.00	22.50	18.30	18.30	18.20	18.50	18.20	18.00	17.50	17.70	17.80	17.90	17.80	17.90	17.60	17.80	17.40	17.60	17.80	17.70	17.40	17.20	17.10	16.80
2019-05-14 15:42:18	18.00	18.10	18.20	18.30	18.30	18.10	18.10	21.90	19.00	22.50	18.30	18.30	18.20	18.50	18.20	18.00	17.50	17.70	17.80	17.90	17.80	17.90	17.70	17.70	17.30	17.60	17.80	17.70	17.40	17.20	17.10	16.80
2019-05-14 15:42:18	18.00	18.10	18.20	18.30	18.30	18.10	19.20	22.10	20.50	20.90	18.10	18.30	18.20	18.50	18.20	18.00	17.60	17.70	17.80	17.90	17.80	18.00	17.70	17.70	17.40	17.70	17.80	17.70	17.40	17.30	17.20	17.00
2019-05-14 15:42:18	18.00	18.10	18.20	18.30	18.30	18.20	20.80	20.30	21.50	18.80	18.00	18.30	18.20	18.40	18.20	18.00	17.60	17.70	17.80	17.90	17.80	18.00	17.70	17.80	17.40	17.60	17.70	17.70	17.50	17.40	17.20	16.90
2019-05-14 15:42:18	18.10	18.20	18.10	18.30	18.30	18.80	21.90	18.60	20.80	17.80	18.00	18.30	18.20	18.40	18.10	18.00	17.60	17.70	17.80	17.90	17.80	18.00	17.70	17.80	17.40	17.60	17.70	17.70	17.50	17.40	17.20	16.90
2019-05-14 15:42:19	18.00	18.20	18.20	18.30	18.50	21.00	20.70	18.10	19.00	17.80	18.00	18.30	18.30	18.50	18.10	18.00	17.60	17.80	17.80	17.90	17.90	18.00	17.80	17.80	17.30	17.50	17.60	17.60	17.50	17.30	17.10	16.80
2019-05-14 15:42:19	17.90	18.10	18.20	18.40	18.90	23.20	18.80	17.90	17.90	17.70	18.00	18.20	18.30	18.50	18.10	18.00	17.60	17.80	17.80	17.90	17.90	18.20	17.80	17.80	17.30	17.50	17.70	17.60	17.50	17.20	17.20	16.80
2019-05-14 15:42:19	18.00	18.10	18.20	18.40	20.20	23.30	18.20	17.90	17.70	17.70	18.00	18.20	18.20	18.40	18.10	17.90	17.50	17.80	17.80	17.90	17.90	18.40	17.80	17.70	17.30	17.50	17.60	17.60	17.40	17.20	17.10	16.70
2019-05-14 15:42:19	18.00	18.20	18.20	18.40	21.80	22.20	18.10	17.90	17.90	17.90	18.00	18.40	18.30	18.50	18.30	18.10	17.70	17.80	17.80	17.90	17.90	18.60	17.80	17.80	17.30	17.50	17.60	17.60	17.40	17.20	17.10	16.80
2019-05-14 15:42:19	18.00	18.20	18.20	18.50	22.60	21.40	18.00	17.90	18.00	17.90	18.10	18.50	18.50	18.60	18.30	18.20	17.70	17.80	17.80	17.90	17.90	18.60	17.80	17.80	17.30	17.60	17.70	17.60	17.50	17.20	17.10	16.80
2019-05-14 15:42:20	17.90	18.20	18.20	18.60	23.00	21.00	18.00	17.70	18.00	17.90	18.20	18.40	18.40	18.60	18.30	18.10	17.60	17.80	17.80	18.00	17.90	18.60	17.80	17.70	17.30	17.50	17.70	17.60	17.50	17.20	17.10	16.70
2019-05-14 15:42:20	17.90	18.20	18.20	18.60	23.00	21.00	18.00	17.70	17.90	17.80	18.10	18.40	18.30	18.50	18.20	18.00	17.50	17.80	17.80	17.90	17.90	18.50	17.70	17.70	17.30	17.50	17.70	17.60	17.50	17.20	17.10	16.70
2019-05-14 15:42:20	18.00	18.20	18.20	18.70	23.00	20.70	18.10	17.70	17.90	17.80	18.00	18.30	18.30	18.50	18.20	18.00	17.50	17.80	17.80	17.90	17.90	18.50	17.70	17.70	17.20	17.50	17.70	17.60	17.40	17.20	17.10	16.80
2019-05-14 15:42:20	17.90	18.10	18.20	18.70	23.00	20.50	18.00	17.80	17.90	17.80	18.00	18.30	18.30	18.50	18.20	18.00	17.50	17.80	17.80	17.90	17.90	18.50	17.70	17.70	17.30	17.50	17.70	17.60	17.40	17.20	17.00	16.80
2019-05-14 15:42:20	17.90	18.10	18.20	18.70	23.10	20.50	18.00	17.80	17.80	17.80	18.00	18.30	18.30	18.40	18.20	18.00	17.60	17.80	17.80	17.90	17.90	18.50	17.80	17.80	17.30	17.50	17.70	17.60	17.40	17.20	17.00	16.80
2019-05-14 15:42:21	17.90	18.10	18.10	18.60	23.10	20.60	18.00	17.90	17.80	17.80	18.00	18.30	18.30	18.40	18.20	18.00	17.60	17.70	17.80	17.90	17.90	18.50	17.80	17.70	17.30	17.40	17.60	17.60	17.40	17.20	17.00	16.80
2019-05-14 15:42:21	17.90	18.10	18.10	18.60	23.00	20.70	18.00	17.80	17.80	17.80	18.00	18.20	18.30	18.40	18.20	18.00	17.50	17.70	17.80	17.90	17.80	18.60	17.70	17.60	17.20	17.40	17.60	17.60	17.40	17.20	17.00	16.80
2019-05-14 15:42:21	17.90	18.10	18.20	18.50	22.80	21.20	18.00	17.80	17.90	17.80	18.00	18.30	18.30	18.40	18.20	18.00	17.50	17.80	17.80	17.90	17.80	18.60	17.70	17.70	17.30	17.50	17.60	17.60	17.40	17.20	17.10	16.80
2019-05-14 15:42:21	17.90	18.10	18.20	18.50	22.80	21.20	18.00	17.80	17.90	17.90	18.10	18.40	18.30	18.50	18.20	18.10	17.50	17.80	17.80	17.90	17.80	18.60	17.70	17.70	17.30	17.50	17.70	17.70	17.50	17.20	17.20	16.80
2019-05-14 15:42:21	18.00	18.10	18.20	18.50	22.50	22.10	18.10	17.80	18.00	17.90	18.20	18.50	18.40	18.60	18.30	18.10	17.60	17.80	17.70	17.90	17.90	18.60	17.70	17.70	17.30	17.50	17.70	17.70	17.50	17.20	17.20	16.80
2019-05-14 15:42:21	18.00	18.20	18.30	18.50	22.40	22.70	18.20	17.90	18.00	17.90	18.10	18.50	18.40	18.60	18.30	18.10	17.60	17.80	17.70	17.90	17.90	18.60	17.70	17.80	17.30	17.50	17.70	17.60	17.40	17.20	17.10	16.80
2019-05-14 15:42:22	17.90	18.10	18.20	18.40	22.40	22.90	18.20	17.90	17.90	17.90	18.10	18.30	18.40	18.50	18.20	18.10	17.60	17.80	17.80	17.90	17.90	18.50	17.70	17.80	17.30	17.50	17.70	17.60	17.40	17.20	17.10	16.80
2019-05-14 15:42:22	17.90	18.10	18.20	18.40	22.30	23.20	18.20	17.80	17.90	17.90	18.10	18.30	18.40	18.50	18.20	18.10	17.60	17.70	17.70	17.90	17.90	18.50	17.70	17.70	17.30	17.40	17.60	17.60	17.50	17.20	17.10	16.80
2019-05-14 15:42:22	18.00	18.10	18.30	18.50	22.00	23.40	18.20	17.90	17.90	17.90	18.10	18.40	18.40	18.50	18.20	18.20	17.60	17.70	17.80	17.90	17.90	18.40	17.70	17.80	17.30	17.40	17.60	17.60	17.50	17.20	17.20	16.80
2019-05-14 15:42:22	18.00	18.10	18.20	18.40	21.60	23.60	18.30	17.90	17.90	17.90	18.10	18.50	18.40	18.60	18.30	18.20	17.50	17.70	17.80	17.90	17.90	18.30	17.70	17.70	17.30	17.40	17.60	17.60	17.50	17.20	17.20	16.80
2019-05-14 15:42:22	18.00	18.10	18.20	18.30	21.10	24.10	18.40	17.80	17.90	17.90	18.10	18.40	18.30	18.50	18.20	18.10	17.50	17.70	17.70	17.90	17.90	18.30	17.70	17.70	17.30	17.50	17.70	17.70	17.40	17.20	17.10	16.80
2019-05-14 15:42:23	18.00	18.10	18.20	18.30	20.50	24.50	18.60	17.80	17.80	17.70	18.00	18.30	18.30	18.40	18.10	18.00	17.50	17.70	17.70	17.80	17.90	18.20	17.70	17.70	17.30	17.50	17.70	17.70	17.40	17.20	17.10	16.80
2019-05-14 15:42:23	18.00	18.10	18.20	18.30	20.00	24.50	18.80	17.90	17.90	17.80	18.00	18.30	18.30	18.50	18.10	18.00	17.50	17.60	17.70	17.70	17.80	18.20	17.60	17.70	17.40	17.50	17.70	17.70	17.40	17.20	17.10	16.80
2019-05-14 15:42:23	18.00	18.10	18.20	18.30	19.50	24.40	19.60	18.00	18.00	17.90	18.00	18.40	18.40	18.60	18.20	18.10	17.60	17.70	17.80	17.80	17.80	18.30	17.60	17.70	17.40	17.50	17.70	17.70	17.50	17.30	17.20	16.90
2019-05-14 15:42:23	17.90	18.10	18.20	18.30	18.80	23.60	20.80	18.20	18.50	17.90	18.00	18.40	18.40	18.50	18.20	18.10	17.60	17.70	17.80	17.80	17.80	18.30	17.60	17.70	17.50	17.50	17.70	17.70	17.50	17.30	17.20	16.90
2019-05-14 15:42:24	17.90	18.10	18.20	18.30	18.40	21.90	21.80	18.60	19.60	17.90	18.00	18.30	18.20	18.40	18.10	18.00	17.50	17.70	17.70	17.80	17.80	18.30	17.70	17.80	17.40	17.50	17.60	17.70	17.50	17.20	17.10	16.80
2019-05-14 15:42:24	17.90	18.10	18.20	18.30	18.40	19.50	21.60	19.60	21.40	18.20	18.10	18.30	18.30	18.50	18.20	18.10	17.40	17.70	17.70	17.80	17.80	18.20	17.70	17.80	17.40	17.50	17.70	17.70	17.50	17.20	17.10	16.80
2019-05-14 15:42:24	17.90	18.10	18.20	18.30	18.40	18.30	19.60	19.50	20.70	19.50	18.40	18.40	18.50	18.60	18.30	18.20	17.50	17.70	17.70	17.90	17.70	18.00	17.70	17.80	17.50	17.60	17.80	17.70	17.50	17.20	17.10	16.80
2019-05-14 15:42:24	18.00	18.10	18.20	18.30	18.40	18.70	19.00	18.50	19.10	19.30	18.40	18.40	18.40	18.50	18.30	18.10	17.50	17.80	17.80	17.90	17.80	17.90	17.60	17.70	17.40	17.60	17.70	17.70	17.60	17.20	17.20	16.80
2019-05-14 15:42:24	18.00	18.20	18.20	18.30	18.40	18.70	20.20	18.40	20.00	17.90	18.10	18.40	18.30	18.50	18.20	18.00	17.50	17.80	17.80	17.90	17.80	17.90	17.60	17.70	17.30	17.60	17.70	17.80	17.60	17.20	17.20	16.80
2019-05-14 15:42:25	17.90	18.20	18.20	18.30	18.40	18.50	19.90	18.30	20.10	17.90	18.10	18.40	18.30	18.50	18.20	18.10	17.60	17.80	17.80	17.90	17.80	17.90	17.70	17.80	17.30	17.50	17.70	17.80	17.50	17.20	17.10	16.80
2019-05-14 15:42:25	17.90	18.20	18.20	18.30	18.40	18.50	19.90	18.30	18.70	17.90	18.10	18.40	18.30	18.40	18.20	18.10	17.60	17.80	17.80	17.90	17.80	17.90	17.70	17.80	17.40	17.50	17.70	17.80	17.50	17.20	17.10	16.80
2019-05-14 15:42:25	18.00	18.10	18.20	18.30	18.40	18.40	18.70	17.90	18.00	17.90	18.20	18.40	18.20	18.40	18.10	18.10	17.50	17.80	17.70	17.80	17.80	17.90	17.70	17.90	17.50	17.60	17.80	17.80	17.50	17.20	17.10	16.80
2019-05-14 15:42:25	18.00	18.10	18.20	18.30	18.40	18.20	18.00	17.80	18.00	17.90	18.20	18.40	18.20	18.40	18.10	18.10	17.50	17.70	17.70	17.80	17.80	18.00	17.80	18.10	17.60	17.70	17.80	17.80	17.50	17.20	17.10	16.80
2019-05-14 15:42:25	18.00	18.20	18.20	18.40	18.40	18.20	18.00	17.90	18.00	18.00	18.20	18.40	18.30	18.50	18.10	18.10	17.40	17.60	17.70	17.70	17.70	17.90	17.70	18.10	17.50	17.60	17.80	17.80	17.60	17.20	17.10	16.80
2019-05-14 15:42:26	18.10	18.30	18.30	18.50	18.50	18.30	18.10	18.00	18.00	18.00	18.20	18.40	18.40	18.50	18.20	18.10	17.50	17.70	17.70	17.70	17.80	17.90	17.60	18.00	17.50	17.60	17.80	17.80	17.60	17.20	17.10	16.80
2019-05-14 15:42:26	18.20	18.40	18.40	18.60	18.50	18.40	18.20	18.00	18.00	18.00	18.20	18.40	18.40	18.50	18.20	18.10	17.60	17.80	17.80	17.90	17.90	18.00	17.70	18.10	17.50	17.60	17.90	17.80	17.60	17.30	17.10	16.80
2019-05-14 15:42:26	18.10	18.30	18.30	18.50	18.40	18.30	18.10	17.90	17.90	18.00	18.20	18.30	18.30	18.50	18.20	18.10	17.60	17.70	17.80	17.90	17.80	18.00	17.70	18.00	17.60	17.60	17.80	17.70	17.50	17.30	17.10	16.80
2019-05-14 15:42:26	18.00	18.20	18.30	18.40	18.40	18.30	18.10	17.90	17.90	18.00	18.20	18.30	18.30	18.40	18.10	18.10	17.60	17.70	17.70	17.90	17.70	18.00	17.70	18.00	17.50	17.60	17.80	17.70	17.50	17.20	17.10	16.80
2019-05-14 15:42:26	18.10	18.20	18.30	18.50	18.50	18.30	18.10	18.20	17.90	19.00	18.20	18.30	18.30	18.40	18.10	18.00	17.50	17.70	17.60	17.80	17.70	17.90	17.60	18.00	17.50	17.60	17.90	17.60	17.50	17.20	17.10	16.80
2019-05-14 15:42:27	18.20	18.20	18.30	18.50	18.50	18.30	18.10	19.50	18.30	20.80	18.10	18.30	18.30	18.40	18.10	18.00	17.60	17.70	17.60	17.80	17.70	17.90	17.70	18.10	17.50	17.70	17.80	17.60	17.50	17.20	17.10	16.80
2019-05-14 15:42:27	18.20	18.20	18.30	18.50	18.50	18.30	18.10	19.50	19.00	21.00	18.00	18.30	18.30	18.40	18.10	18.00	17.60	17.70	17.60	17.80	17.70	17.90	17.70	18.10	17.60	17.70	17.70	17.70	17.50	17.20	17.10	16.80
2019-05-14 15:42:27	18.20	18.30	18.30	18.50	18.50	18.30	18.20	21.00	20.10	19.50	18.00	18.40	18.30	18.50	18.10	18.00	17.60	17.70	17.70	17.90	17.80	17.90	17.80	18.40	17.70	17.70	17.60	17.60	17.50	17.20	17.10	16.70
2019-05-14 15:42:27	18.10	18.30	18.30	18.40	18.40	18.20	18.40	21.00	20.10	19.50	18.00	18.40	18.30	18.50	18.10	18.00	17.50	17.70	17.80	17.90	17.80	17.90	17.80	18.40	17.60	17.60	17.60	17.60	17.50	17.20	17.00	16.70
2019-05-14 15:42:27	18.10	18.20	18.30	18.40	18.40	18.30	19.40	20.20	21.30	18.40	18.00	18.40	18.30	18.50	18.10	18.00	17.60	17.80	17.80	17.90	17.80	17.90	17.80	18.40	17.60	17.60	17.60	17.60	17.50	17.20	17.10	16.70
2019-05-14 15:42:27	18.00	18.20	18.30	18.40	18.40	18.40	20.90	19.50	22.10	18.10	18.00	18.30	18.30	18.40	18.10	18.10	17.60	17.80	17.80	17.90	17.80	17.90	17.70	18.20	17.60	17.60	17.60	17.60	17.50	17.20	17.10	16.70
2019-05-14 15:42:28	18.10	18.20	18.30	18.30	18.50	18.30	22.80	18.80	22.20	17.90	18.00	18.30	18.30	18.50	18.10	18.00	17.60	17.70	17.80	17.90	17.80	17.90	17.70	18.10	17.60	17.70	17.60	17.70	17.50	17.20	17.10	16.80
2019-05-14 15:42:28	18.10	18.20	18.20	18.40	18.40	18.30	22.70	18.50	21.40	17.90	18.00	18.30	18.30	18.50	18.20	18.00	17.60	17.70	17.80	17.90	17.80	17.90	17.70	18.00	17.50	17.60	17.70	17.70	17.50	17.20	17.10	16.80
2019-05-14 15:42:28	18.10	18.20	18.20	18.40	18.40	18.30	22.70	18.50	21.40	17.90	18.00	18.30	18.30	18.40	18.20	18.00	17.60	17.70	17.70	17.90	17.80	17.90	17.70	17.90	17.50	17.60	17.70	17.60	17.40	17.20	17.00	16.80
2019-05-14 15:42:28	18.00	18.10	18.10	18.30	18.40	18.20	23.10	18.50	21.90	17.90	18.00	18.30	18.30	18.50	18.20	18.10	17.60	17.70	17.80	17.90	17.70	17.90	17.70	17.90	17.60	17.60	17.70	17.60	17.50	17.20	17.10	16.80
2019-05-14 15:42:29	18.20	18.30	18.30	18.40	18.40	18.40	23.60	18.70	21.90	17.90	18.00	18.30	18.30	18.50	18.20	18.10	17.50	17.70	17.80	17.80	17.80	17.90	17.70	17.90	17.60	17.60	17.70	17.70	17.60	17.20	17.10	16.80
2019-05-14 15:42:29	18.20	18.30	18.40	18.40	18.50	18.40	23.60	18.90	22.20	17.90	18.00	18.30	18.30	18.50	18.20	18.10	17.50	17.60	17.70	17.80	17.80	17.90	17.70	17.90	17.60	17.60	17.70	17.70	17.60	17.20	17.10	16.80
2019-05-14 15:42:29	18.20	18.30	18.40	18.50	18.50	18.40	23.60	19.00	22.50	17.90	18.00	18.40	18.30	18.40	18.20	18.10	17.50	17.60	17.70	17.90	17.80	17.90	17.80	17.80	17.50	17.60	17.60	17.60	17.50	17.20	17.10	16.80
2019-05-14 15:42:29	18.20	18.30	18.30	18.50	18.50	18.30	23.20	19.10	22.80	17.90	18.00	18.40	18.30	18.40	18.20	18.00	17.60	17.70	17.70	17.90	17.80	18.00	17.80	17.80	17.50	17.60	17.60	17.60	17.40	17.20	17.20	16.90
2019-05-14 15:42:29	18.10	18.20	18.30	18.40	18.50	18.30	21.90	19.20	23.00	18.00	18.00	18.40	18.30	18.50	18.10	18.00	17.60	17.70	17.80	17.90	17.70	17.90	17.80	17.80	17.50	17.50	17.60	17.70	17.50	17.20	17.20	16.80
2019-05-14 15:42:30	18.00	18.20	18.30	18.40	18.50	18.20	20.40	19.70	22.90	18.00	18.00	18.30	18.30	18.50	18.10	18.00	17.50	17.70	17.70	17.80	17.70	17.90	17.70	17.80	17.40	17.50	17.60	17.70	17.50	17.20	17.10	16.70
2019-05-14 15:42:30	18.10	18.30	18.40	18.40	18.50	18.30	19.30	20.60	22.40	18.30	18.00	18.20	18.30	18.50	18.20	18.00	17.50	17.70	17.70	17.80	17.80	17.90	17.80	17.80	17.40	17.50	17.60	17.60	17.50	17.20	17.10	16.80
2019-05-14 15:42:30	18.30	18.30	18.40	18.50	18.60	18.40	18.80	21.10	21.60	18.80	18.00	18.30	18.40	18.50	18.30	18.10	17.50	17.70	17.70	17.80	17.80	17.90	17.80	17.70	17.50	17.60	17.70	17.70	17.50	17.20	17.20	16.80
2019-05-14 15:42:30	18.20	18.30	18.30	18.40	18.50	18.30	18.50	20.80	20.90	18.90	18.10	18.40	18.40	18.50	18.30	18.10	17.50	17.70	17.70	17.80	17.80	17.90	17.70	17.70	17.50	17.50	17.70	17.70	17.50	17.20	17.20	16.80
2019-05-14 15:42:30	18.10	18.20	18.20	18.40	18.50	18.20	18.40	20.50	20.80	18.70	18.00	18.30	18.30	18.50	18.20	18.00	17.50	17.70	17.80	17.80	17.80	17.90	17.70	17.80	17.40	17.50	17.70	17.60	17.50	17.20	17.10	16.80
2019-05-14 15:42:31	18.10	18.20	18.20	18.40	18.40	18.20	18.50	20.70	20.90	18.60	18.00	18.20	18.30	18.40	18.10	18.00	17.60	17.70	17.70	17.80	17.80	17.90	17.80	17.80	17.40	17.50	17.70	17.60	17.40	17.20	17.00	16.80
2019-05-14 15:42:31	18.10	18.20	18.20	18.40	18.40	18.20	18.50	20.70	21.20	19.00	18.00	18.30	18.30	18.40	18.10	18.00	17.60	17.70	17.70	17.80	17.80	17.90	17.80	17.80	17.40	17.40	17.70	17.60	17.40	17.20	17.10	16.70
2019-05-14 15:42:31	18.10	18.30	18.30	18.40	18.40	18.20	18.60	21.70	21.20	19.90	18.00	18.40	18.30	18.40	18.10	18.00	17.60	17.70	17.70	17.80	17.70	17.90	17.70	17.80	17.50	17.50	17.70	17.60	17.50	17.20	17.20	16.70
2019-05-14 15:42:31	18.20	18.30	18.30	18.50	18.50	18.30	18.80	22.80	20.60	20.70	18.00	18.30	18.30	18.40	18.20	18.00	17.50	17.60	17.70	17.90	17.70	17.90	17.70	17.80	17.50	17.50	17.80	17.70	17.50	17.20	17.10	16.80
2019-05-14 15:42:31	18.20	18.40	18.30	18.50	18.50	18.40	18.60	23.10	19.80	21.90	18.00	18.20	18.30	18.50	18.10	18.00	17.40	17.60	17.70	17.80	17.70	17.90	17.70	17.70	17.50	17.50	17.80	17.70	17.50	17.20	17.10	16.80
2019-05-14 15:42:32	18.20	18.40	18.40	18.50	18.50	18.40	18.30	23.20	19.80	21.90	18.00	18.20	18.30	18.50	18.10	18.00	17.40	17.60	17.70	17.80	17.80	17.90	17.70	17.70	17.50	17.60	17.80	17.70	17.50	17.20	17.10	16.80
2019-05-14 15:42:32	18.20	18.30	18.40	18.50	18.50	18.40	18.20	22.80	19.10	23.40	18.10	18.20	18.30	18.40	18.10	18.00	17.50	17.70	17.70	17.80	17.80	17.90	17.70	17.80	17.50	17.60	17.80	17.70	17.50	17.20	17.10	16.80
2019-05-14 15:42:32	18.20	18.30	18.40	18.50	18.50	18.40	18.20	22.20	18.80	24.40	18.30	18.30	18.30	18.40	18.20	18.10	17.60	17.80	17.70	17.90	17.80	17.90	17.80	17.80	17.50	17.50	17.80	17.70	17.60	17.20	17.10	16.80
2019-05-14 15:42:32	18.20	18.30	18.40	18.50	18.50	18.40	18.30	22.00	18.80	24.50	18.40	18.30	18.30	18.40	18.30	18.00	17.60	17.70	17.70	17.90	17.80	18.00	17.80	17.80	17.40	17.60	17.70	17.70	17.60	17.20	17.10	16.80
2019-05-14 15:42:33	18.10	18.30	18.30	18.40	18.50	18.30	18.20	22.00	18.80	24.50	18.40	18.30	18.30	18.40	18.30	18.00	17.50	17.70	17.70	17.80	17.80	17.90	17.70	17.80	17.40	17.60	17.70	17.80	17.50	17.20	17.10	16.80
2019-05-14 15:42:33	18.10	18.30	18.30	18.30	18.40	18.20	18.10	22.30	18.80	24.60	18.40	18.30	18.30	18.50	18.20	18.00	17.50	17.70	17.70	17.80	17.70	17.90	17.70	17.70	17.40	17.60	17.70	17.80	17.50	17.20	17.10	16.80
2019-05-14 15:42:33	18.20	18.30	18.40	18.40	18.50	18.30	18.20	22.70	18.90	24.50	18.40	18.40	18.30	18.50	18.10	18.10	17.50	17.70	17.60	17.80	17.70	17.90	17.70	17.70	17.40	17.50	17.70	17.70	17.30	17.20	17.10	16.80
2019-05-14 15:42:33	18.20	18.30	18.40	18.50	18.50	18.40	18.20	23.30	19.20	24.00	18.30	18.30	18.30	18.50	18.10	18.20	17.50	17.70	17.70	17.80	17.80	18.00	17.70	17.70	17.30	17.50	17.70	17.60	17.30	17.20	17.10	16.90
2019-05-14 15:42:33	18.10	18.20	18.30	18.40	18.40	18.30	18.40	23.50	20.00	22.70	18.20	18.30	18.30	18.50	18.10	18.10	17.50	17.70	17.70	17.90	17.80	18.00	17.70	17.80	17.40	17.50	17.70	17.70	17.40	17.20	17.10	16.80
2019-05-14 15:42:34	18.10	18.20	18.20	18.40	18.40	18.20	19.40	22.40	21.40	20.70	18.00	18.30	18.30	18.50	18.10	18.00	17.60	17.70	17.70	17.90	17.80	17.90	17.70	17.80	17.40	17.50	17.60	17.70	17.40	17.20	17.10	16.80
2019-05-14 15:42:34	18.10	18.20	18.20	18.30	18.40	18.20	21.20	20.70	22.60	19.00	18.10	18.30	18.40	18.50	18.30	18.10	17.50	17.70	17.70	17.80	17.70	17.90	17.70	17.70	17.40	17.40	17.60	17.70	17.40	17.20	17.10	16.80
2019-05-14 15:42:34	18.10	18.20	18.30	18.30	18.40	18.30	22.40	19.70	22.90	18.20	18.10	18.40	18.40	18.50	18.30	18.10	17.50	17.70	17.70	17.80	17.70	17.90	17.70	17.70	17.40	17.50	17.60	17.70	17.30	17.20	17.10	16.80
2019-05-14 15:42:34	18.20	18.30	18.40	18.50	18.50	18.40	23.00	19.50	22.90	18.00	18.10	18.40	18.40	18.50	18.30	18.10	17.60	17.70	17.70	17.80	17.70	17.90	17.90	17.80	17.50	17.60	17.70	17.70	17.40	17.20	17.10	16.90
2019-05-14 15:42:34	18.30	18.40	18.40	18.50	18.50	18.40	23.30	19.40	22.80	17.90	18.10	18.40	18.40	18.50	18.20	18.10	17.60	17.80	17.80	17.90	17.80	18.00	17.80	17.80	17.60	17.60	17.80	17.80	17.40	17.30	17.20	16.90
2019-05-14 15:42:35	18.20	18.30	18.30	18.40	18.50	18.40	23.50	19.20	22.60	18.00	18.00	18.40	18.40	18.50	18.20	18.10	17.50	17.80	17.80	17.90	17.80	18.00	17.80	17.80	17.60	17.60	17.70	17.80	17.50	17.20	17.20	16.90
2019-05-14 15:42:35	18.10	18.20	18.40	18.40	18.50	18.40	23.60	19.20	22.70	18.00	18.10	18.40	18.40	18.60	18.30	18.20	17.50	17.80	17.80	17.90	17.80	18.00	17.80	17.80	17.50	17.60	17.70	17.70	17.50	17.20	17.20	16.90
2019-05-14 15:42:35	18.10	18.20	18.40	18.40	18.50	18.40	23.60	19.20	23.10	18.00	18.10	18.40	18.40	18.60	18.20	18.20	17.50	17.70	17.70	17.80	17.80	17.90	17.70	17.80	17.50	17.60	17.70	17.70	17.40	17.30	17.20	16.90
2019-05-14 15:42:35	18.10	18.20	18.40	18.40	18.50	18.40	22.80	19.50	23.40	18.10	18.10	18.40	18.40	18.60	18.20	18.20	17.50	17.60	17.70	17.80	17.70	17.90	17.70	17.80	17.50	17.60	17.60	17.70	17.40	17.20	17.20	16.80
2019-05-14 15:42:35	18.10	18.20	18.40	18.40	18.50	18.40	21.00	20.20	23.10	18.20	18.10	18.40	18.40	18.50	18.20	18.10	17.50	17.60	17.70	17.70	17.70	17.90	17.70	17.80	17.40	17.50	17.60	17.70	17.40	17.20	17.10	16.80
2019-05-14 15:42:36	18.10	18.30	18.30	18.50	18.50	18.40	20.20	21.10	23.10	18.20	18.10	18.40	18.40	18.50	18.20	18.10	17.50	17.60	17.70	17.70	17.70	17.90	17.70	17.80	17.40	17.50	17.60	17.70	17.40	17.20	17.10	16.80
2019-05-14 15:42:36	18.20	18.30	18.30	18.50	18.50	18.40	20.80	21.00	22.70	18.20	18.10	18.40	18.40	18.50	18.30	18.20	17.50	17.60	17.70	17.80	17.70	17.90	17.80	17.80	17.40	17.50	17.60	17.70	17.40	17.20	17.10	16.80
2019-05-14 15:42:36	18.10	18.20	18.40	18.50	18.50	18.40	21.70	20.20	22.60	18.10	18.10	18.40	18.40	18.50	18.30	18.20	17.50	17.60	17.70	17.80	17.70	17.90	17.70	17.70	17.40	17.50	17.60	17.60	17.30	17.20	17.00	16.80
2019-05-14 15:42:36	18.10	18.30	18.40	18.50	18.50	18.40	22.50	19.80	22.70	18.00	18.00	18.30	18.40	18.50	18.30	18.10	17.50	17.70	17.70	17.90	17.80	17.90	17.70	17.70	17.50	17.60	17.70	17.70	17.40	17.30	17.20	16.90
2019-05-14 15:42:36	18.20	18.30	18.40	18.50	18.50	18.50	23.30	19.40	21.90	17.80	18.00	18.30	18.40	18.50	18.20	18.00	17.50	17.70	17.70	17.80	17.80	18.00	17.70	17.80	17.50	17.60	17.70	17.70	17.40	17.30	17.10	16.90
2019-05-14 15:42:37	18.30	18.30	18.40	18.50	18.50	18.90	23.70	19.00	20.70	17.80	18.00	18.40	18.30	18.50	18.20	18.00	17.60	17.70	17.80	17.80	17.80	18.00	17.70	17.90	17.50	17.60	17.70	17.80	17.50	17.40	17.20	17.00
2019-05-14 15:42:37	18.30	18.30	18.40	18.50	18.50	20.20	23.20	18.70	19.30	17.80	18.00	18.30	18.30	18.50	18.20	18.10	17.60	17.70	17.70	17.90	17.80	18.00	17.80	17.80	17.50	17.60	17.70	17.80	17.50	17.30	17.30	16.90
2019-05-14 15:42:37	18.30	18.30	18.40	18.50	18.70	22.20	21.60	18.50	19.30	17.80	18.00	18.30	18.30	18.50	18.20	18.10	17.50	17.60	17.60	17.80	17.70	17.90	17.70	17.70	17.50	17.60	17.70	17.80	17.50	17.30	17.30	16.90
2019-05-14 15:42:37	18.20	18.30	18.30	18.40	19.10	23.70	19.50	18.20	18.20	17.80	18.00	18.30	18.30	18.50	18.20	18.10	17.50	17.60	17.60	17.70	17.70	17.90	17.70	17.70	17.40	17.50	17.60	17.70	17.40	17.20	17.20	16.80
2019-05-14 15:42:37	18.20	18.30	18.40	18.50	19.60	24.20	18.60	18.00	17.90	17.90	18.00	18.30	18.30	18.40	18.20	18.00	17.40	17.70	17.60	17.80	17.70	18.00	17.70	17.70	17.50	17.50	17.60	17.70	17.40	17.20	17.20	16.80
2019-05-14 15:42:38	18.20	18.30	18.40	18.50	20.20	23.80	18.50	18.00	17.90	17.90	18.00	18.40	18.30	18.40	18.20	18.00	17.40	17.60	17.60	17.80	17.70	17.90	17.60	17.70	17.50	17.60	17.70	17.80	17.50	17.30	17.20	16.90
2019-05-14 15:42:38	18.30	18.40	18.50	18.60	20.90	23.10	18.40	18.00	17.90	17.90	18.00	18.40	18.40	18.50	18.20	18.10	17.50	17.70	17.70	17.90	17.80	18.00	17.70	17.80	17.50	17.60	17.70	17.80	17.50	17.40	17.20	17.00
2019-05-14 15:42:38	18.30	18.40	18.50	18.60	21.40	22.80	18.40	18.10	18.00	17.90	18.10	18.40	18.40	18.50	18.30	18.20	17.60	17.70	17.80	17.90	17.80	18.10	17.80	17.80	17.50	17.60	17.70	17.80	17.50	17.30	17.30	17.00
2019-05-14 15:42:38	18.20	18.30	18.40	18.60	21.50	23.10	18.40	18.00	18.00	17.90	18.20	18.40	18.40	18.50	18.30	18.30	17.50	17.60	17.70	17.80	17.80	18.00	17.70	17.70	17.50	17.50	17.70	17.80	17.40	17.30	17.20	16.90
2019-05-14 15:42:39	18.20	18.40	18.40	18.50	21.60	23.40	18.40	18.00	18.00	17.90	18.10	18.40	18.40	18.50	18.20	18.20	17.30	17.50	17.60	17.70	17.70	17.90	17.60	17.60	17.50	17.50	17.70	17.80	17.40	17.30	17.20	16.90
2019-05-14 15:42:39	18.20	18.40	18.40	18.50	21.80	23.60	18.40	18.00	18.00	17.90	18.10	18.40	18.40	18.50	18.20	18.10	17.30	17.50	17.60	17.80	17.70	18.00	17.70	17.60	17.50	17.50	17.70	17.70	17.40	17.20	17.30	16.90
2019-05-14 15:42:39	18.20	18.30	18.40	18.50	21.90	23.70	18.40	18.00	18.00	17.90	18.10	18.40	18.40	18.60	18.30	18.10	17.40	17.60	17.60	17.90	17.80	18.00	17.70	17.60	17.50	17.60	17.70	17.80	17.50	17.30	17.30	16.90
2019-05-14 15:42:39	18.20	18.30	18.40	18.50	21.70	23.70	18.40	18.00	18.00	17.90	18.10	18.40	18.30	18.60	18.30	18.10	17.40	17.60	17.60	17.80	17.70	18.00	17.60	17.60	17.50	17.60	17.80	17.80	17.50	17.40	17.30	16.90
2019-05-14 15:42:39	18.20	18.40	18.40	18.50	21.30	23.90	18.40	18.00	17.90	17.90	18.00	18.30	18.30	18.50	18.20	18.10	17.30	17.60	17.60	17.70	17.70	17.90	17.60	17.60	17.50	17.50	17.70	17.70	17.40	17.30	17.20	16.90
2019-05-14 15:42:40	18.30	18.40	18.40	18.50	20.80	24.40	18.60	18.00	18.00	17.90	18.10	18.40	18.40	18.50	18.30	18.10	17.40	17.70	17.70	17.80	17.70	18.00	17.70	17.60	17.40	17.50	17.60	17.60	17.30	17.20	17.10	16.80
2019-05-14 15:42:40	18.20	18.30	18.30	18.50	20.10	23.60	19.60	18.10	18.20	17.90	18.10	18.40	18.40	18.50	18.30	18.20	17.50	17.70	17.70	17.90	17.80	18.00	17.80	17.70	17.40	17.50	17.60	17.70	17.30	17.20	17.10	16.80
2019-05-14 15:42:40	18.10	18.30	18.30	18.50	19.20	21.60	21.30	18.30	19.10	17.90	18.10	18.40	18.50	18.60	18.20	18.30	17.50	17.70	17.70	17.90	17.80	18.00	17.80	17.70	17.50	17.50	17.60	17.70	17.40	17.20	17.10	16.80
2019-05-14 15:42:40	18.10	18.20	18.30	18.40	18.50	19.50	21.60	19.00	21.00	18.00	18.10	18.40	18.40	18.60	18.20	18.20	17.40	17.60	17.70	17.80	17.80	17.90	17.80	18.00	17.60	17.60	17.60	17.70	17.40	17.20	17.10	16.90
2019-05-14 15:42:41	18.10	18.10	18.30	18.40	18.40	18.90	19.70	19.00	20.40	19.00	18.30	18.30	18.30	18.50	18.20	18.10	17.50	17.60	17.70	17.80	17.70	17.90	17.80	18.10	17.60	17.70	17.60	17.70	17.40	17.20	17.10	16.80
2019-05-14 15:42:41	18.10	18.20	18.20	18.40	18.40	19.50	19.10	18.30	18.50	19.00	18.30	18.30	18.30	18.40	18.20	18.10	17.60	17.70	17.70	17.80	17.80	17.90	17.80	17.90	17.60	17.70	17.70	17.70	17.40	17.20	17.10	16.80
2019-05-14 15:42:41	18.10	18.20	18.20	18.40	18.50	19.70	19.90	18.20	18.70	17.90	18.10	18.30	18.20	18.40	18.10	18.00	17.40	17.60	17.60	17.80	17.70	17.90	17.70	17.80	17.50	17.70	17.70	17.70	17.40	17.20	17.20	16.80
2019-05-14 15:42:41	18.20	18.30	18.30	18.40	18.60	19.60	19.20	18.10	18.50	17.90	18.00	18.30	18.20	18.40	18.10	18.00	17.50	17.70	17.70	17.80	17.70	17.90	17.70	17.90	17.50	17.60	17.70	17.70	17.50	17.20	17.20	16.80
2019-05-14 15:42:41	18.20	18.30	18.30	18.50	18.60	18.90	18.30	18.00	18.00	17.90	18.00	18.30	18.30	18.50	18.20	18.10	17.60	17.80	17.70	17.80	17.80	18.00	17.80	17.90	17.60	17.60	17.80	17.70	17.50	17.20	17.20	16.90
2019-05-14 15:42:42	18.10	18.20	18.30	18.40	18.50	18.30	18.00	18.00	18.00	17.90	18.10	18.30	18.30	18.40	18.20	18.10	17.50	17.70	17.70	17.80	17.80	18.00	17.80	17.80	17.60	17.60	17.70	17.70	17.50	17.20	17.10	16.80
2019-05-14 15:42:42	18.10	18.20	18.30	18.40	18.40	18.30	18.00	18.00	18.00	17.80	18.10	18.30	18.30	18.40	18.20	18.00	17.40	17.60	17.60	17.80	17.70	17.90	17.70	17.70	17.50	17.60	17.70	17.70	17.40	17.20	17.10	16.70
2019-05-14 15:42:42	18.10	18.20	18.30	18.40	18.40	18.40	18.00	18.00	17.90	17.80	18.00	18.30	18.30	18.50	18.10	18.00	17.50	17.60	17.70	17.80	17.70	17.90	17.80	17.70	17.50	17.60	17.70	17.70	17.40	17.20	17.10	16.80
2019-05-14 15:42:42	18.10	18.20	18.30	18.40	18.40	18.40	18.00	18.00	17.90	17.80	18.00	18.30	18.30	18.40	18.10	18.10	17.50	17.60	17.70	17.80	17.70	17.90	17.80	17.70	17.50	17.60	17.70	17.60	17.40	17.20	17.10	16.80
2019-05-14 15:42:42	18.10	18.20	18.30	18.40	18.50	18.30	18.00	18.00	17.90	17.90	18.00	18.30	18.30	18.40	18.20	18.10	17.50	17.70	17.80	17.80	17.80	17.90	17.80	17.80	17.60	17.60	17.70	17.70	17.40	17.30	17.20	16.90
2019-05-14 15:42:43	18.20	18.20	18.30	18.40	18.50	18.20	18.00	18.00	18.00	17.90	18.10	18.40	18.30	18.50	18.20	18.10	17.60	17.80	17.80	17.90	17.80	18.10	17.90	17.90	17.60	17.60	17.70	17.70	17.40	17.30	17.20	16.80
2019-05-14 15:42:43	18.10	18.20	18.30	18.40	18.50	18.20	18.10	17.90	18.00	17.90	18.10	18.40	18.30	18.50	18.20	18.00	17.50	17.70	17.80	17.80	17.70	17.90	17.80	17.80	17.50	17.60	17.70	17.70	17.40	17.20	17.10	16.80
2019-05-14 15:42:43	18.10	18.20	18.30	18.40	18.50	18.30	18.00	17.80	18.00	17.80	18.10	18.30	18.30	18.40	18.20	17.90	17.50	17.70	17.80	17.80	17.70	17.90	17.70	17.70	17.40	17.50	17.70	17.60	17.40	17.20	17.10	16.80
2019-05-14 15:42:43	18.10	18.20	18.30	18.40	18.40	18.30	18.10	17.90	18.00	17.80	18.10	18.40	18.40	18.50	18.20	18.00	17.50	17.70	17.70	17.80	17.80	18.00	17.70	17.70	17.30	17.50	17.60	17.60	17.40	17.20	17.00	16.70
2019-05-14 15:42:44	18.10	18.20	18.30	18.40	18.40	18.30	18.10	18.00	18.00	17.90	18.10	18.40	18.30	18.50	18.20	18.00	17.50	17.70	17.70	17.90	17.80	18.00	17.70	17.60	17.40	17.40	17.60	17.70	17.40	17.20	17.10	16.80
2019-05-14 15:42:44	18.10	18.20	18.30	18.40	18.40	18.30	18.10	18.00	18.00	17.80	18.10	18.30	18.20	18.50	18.10	18.10	17.40	17.70	17.70	17.80	17.80	17.90	17.70	17.60	17.30	17.40	17.60	17.60	17.40	17.20	17.10	16.80
2019-05-14 15:42:44	18.00	18.20	18.30	18.40	18.40	18.20	18.00	18.00	18.00	17.80	18.00	18.20	18.20	18.40	18.10	18.00	17.40	17.70	17.70	17.80	17.80	17.90	17.60	17.50	17.20	17.30	17.60	17.60	17.30	17.20	17.10	16.80
2019-05-14 15:42:44	18.00	18.20	18.30	18.40	18.40	18.20	18.00	18.00	17.90	17.80	18.00	18.20	18.20	18.40	18.10	18.00	17.40	17.60	17.70	17.80	17.80	17.80	17.60	17.50	17.30	17.30	17.60	17.60	17.30	17.20	17.10	16.70
2019-05-14 15:42:44	18.10	18.20	18.30	18.40	18.50	18.30	18.00	17.90	17.90	17.90	18.00	18.30	18.30	18.40	18.10	18.10	17.50	17.70	17.70	17.70	17.80	17.80	17.60	17.50	17.40	17.30	17.60	17.60	17.40	17.20	17.10	16.70
