# Supplementary material for: eHomeSeniors Dataset: An Infrared Thermal Sensor Dataset for Automatic Fall Detection Research
Source: Sensors (Basel). 2019 Oct 21;19(20):4565. doi: 10.3390/s19204565 (PMC6832422; doi:10.3390/s19204565)
Supplement: Supplementary file 1 [file sensors-19-04565-s001.zip › eHomeSeniors dataset/omron sensor/omron-G2-1-f12.csv]

2019-05-14 15:42:45	18.10	18.20	18.30	18.40	18.50	18.30	18.00	17.90	18.00	17.90	18.30	18.30	18.30	18.50	18.20	18.10	17.50	17.70	17.70	17.70	17.80	17.80	17.60	17.50	17.30	17.40	17.60	17.70	17.40	17.20	17.10	16.80
2019-05-14 15:42:45	18.10	18.30	18.40	18.40	18.40	18.30	18.10	18.00	18.00	18.10	19.00	18.40	18.30	18.50	18.20	18.10	17.50	17.70	17.70	17.80	17.70	18.00	17.70	17.80	17.30	17.50	17.60	17.70	17.40	17.20	17.10	16.80
2019-05-14 15:43:28	17.90	18.00	18.00	18.20	18.20	18.00	17.80	17.70	17.80	17.80	18.00	22.00	23.40	18.80	18.20	18.00	17.60	17.80	17.70	17.80	17.80	17.80	17.50	17.50	17.20	17.30	17.50	17.60	18.00	17.50	17.20	16.80
2019-05-14 15:43:28	18.00	18.10	18.10	18.30	18.30	18.10	17.90	17.70	17.90	17.80	18.10	22.10	23.50	18.80	18.30	18.10	17.70	17.80	17.80	17.90	17.80	18.00	17.60	17.50	17.20	17.40	17.50	17.60	18.00	17.50	17.20	16.80
2019-05-14 15:43:29	18.10	18.20	18.20	18.30	18.40	18.10	18.00	17.80	18.00	17.90	18.20	22.20	23.60	18.90	18.40	18.20	17.80	17.90	17.90	18.00	17.90	18.10	17.70	17.60	17.40	17.50	17.70	17.80	18.10	17.60	17.40	17.00
2019-05-14 15:43:29	18.00	18.20	18.20	18.30	18.40	18.10	17.90	17.80	17.90	17.90	18.20	22.20	23.60	18.90	18.40	18.20	17.70	17.90	17.90	18.00	17.90	18.10	17.70	17.60	17.40	17.40	17.60	17.70	18.10	17.60	17.40	17.00
2019-05-14 15:43:29	18.00	18.20	18.30	18.30	18.40	18.10	18.00	17.90	17.90	17.90	18.20	22.30	23.60	19.00	18.40	18.30	17.80	17.90	18.00	18.10	17.90	18.00	17.70	17.60	17.40	17.50	17.60	17.70	18.00	17.60	17.30	17.00
2019-05-14 15:43:29	18.00	18.20	18.30	18.30	18.40	18.10	18.00	17.90	17.90	17.90	18.20	22.30	23.60	19.00	18.40	18.20	17.70	17.90	17.90	18.00	17.90	18.00	17.60	17.60	17.30	17.40	17.60	17.70	18.00	17.50	17.30	17.00
2019-05-14 15:43:30	17.90	18.10	18.20	18.30	18.30	18.10	17.90	17.80	17.90	17.90	18.20	22.20	23.50	18.90	18.30	18.10	17.70	17.80	17.80	17.90	17.90	18.00	17.60	17.60	17.40	17.40	17.60	17.70	18.10	17.60	17.40	17.00
2019-05-14 15:43:30	17.90	18.10	18.20	18.30	18.30	18.10	17.90	17.80	17.90	17.90	18.10	22.20	23.50	18.80	18.30	18.10	17.70	17.90	17.80	17.90	17.90	17.90	17.60	17.60	17.40	17.40	17.60	17.70	18.10	17.60	17.30	17.10
2019-05-14 15:43:30	17.90	18.10	18.20	18.30	18.30	18.10	17.90	17.80	17.90	17.90	18.10	22.10	23.50	18.80	18.30	18.00	17.60	17.80	17.90	17.90	17.80	17.90	17.50	17.60	17.20	17.30	17.60	17.60	18.00	17.50	17.20	16.90
2019-05-14 15:43:30	18.00	18.10	18.20	18.30	18.30	18.10	18.00	17.80	17.90	17.90	18.10	21.90	23.60	18.80	18.30	18.00	17.60	17.90	17.90	17.90	17.80	17.90	17.50	17.70	17.20	17.30	17.60	17.60	18.00	17.50	17.20	16.90
2019-05-14 15:43:30	18.00	18.10	18.20	18.30	18.30	18.10	18.00	17.80	17.90	17.90	18.20	21.50	24.00	18.90	18.30	18.00	17.60	17.80	17.80	17.80	17.80	17.90	17.50	17.60	17.20	17.30	17.60	17.60	17.90	17.50	17.20	16.80
2019-05-14 15:43:30	18.00	18.10	18.20	18.30	18.30	18.10	18.00	17.80	18.00	17.90	18.30	21.20	24.40	19.00	18.40	18.20	17.60	17.80	17.80	17.80	17.80	17.90	17.50	17.60	17.30	17.30	17.60	17.70	18.00	17.50	17.30	17.00
2019-05-14 15:43:31	18.00	18.10	18.20	18.30	18.30	18.20	17.90	17.80	17.90	18.00	18.30	21.40	24.30	18.90	18.40	18.20	17.60	17.80	17.80	17.80	17.80	17.90	17.50	17.50	17.30	17.40	17.70	17.70	18.10	17.50	17.30	17.00
2019-05-14 15:43:31	17.90	18.00	18.10	18.30	18.20	18.10	17.80	17.70	17.90	18.00	18.30	21.40	24.30	18.90	18.40	18.20	17.60	17.80	17.80	17.90	17.70	17.80	17.50	17.50	17.30	17.40	17.70	17.70	18.00	17.60	17.30	17.00
2019-05-14 15:43:31	17.80	18.00	18.00	18.20	18.20	18.00	17.80	17.70	18.00	18.00	18.20	23.60	22.40	18.90	18.30	18.20	17.50	17.70	17.70	17.70	17.70	17.70	17.40	17.30	17.40	17.50	17.60	17.80	18.00	17.60	17.40	17.00
2019-05-14 15:43:31	18.00	18.10	18.10	18.30	18.40	18.10	17.90	17.80	18.00	18.00	18.30	24.40	21.60	18.90	18.40	18.20	17.50	17.70	17.70	17.70	17.70	17.80	17.50	17.40	17.40	17.50	17.70	17.80	18.10	17.50	17.40	17.00
2019-05-14 15:43:32	18.00	18.10	18.20	18.30	18.40	18.20	18.00	17.80	18.00	18.00	18.30	24.70	21.30	18.90	18.40	18.30	17.50	17.60	17.70	17.80	17.80	17.80	17.40	17.40	17.50	17.50	17.80	17.80	18.20	17.50	17.40	17.00
2019-05-14 15:43:32	18.00	18.10	18.20	18.30	18.40	18.20	18.00	17.80	17.90	17.90	18.30	24.80	21.20	18.90	18.40	18.20	17.50	17.70	17.70	17.80	17.80	17.90	17.40	17.40	17.40	17.40	17.70	17.80	18.30	17.50	17.30	17.00
2019-05-14 15:43:32	17.90	18.00	18.10	18.20	18.20	18.10	17.90	17.70	17.90	17.90	18.30	24.90	21.30	18.90	18.30	18.10	17.50	17.70	17.70	17.80	17.70	17.80	17.50	17.50	17.40	17.40	17.70	17.80	18.30	17.50	17.30	17.00
2019-05-14 15:43:32	17.70	18.00	18.00	18.10	18.20	18.00	17.80	17.60	18.00	17.90	18.30	25.00	21.30	18.90	18.30	18.10	17.50	17.70	17.70	17.80	17.70	17.80	17.40	17.40	17.30	17.40	17.60	17.70	18.20	17.40	17.30	17.00
2019-05-14 15:43:32	17.70	18.00	18.00	18.10	18.20	18.00	17.80	17.60	17.90	17.90	18.30	25.00	21.20	18.80	18.30	18.10	17.50	17.70	17.70	17.80	17.70	17.80	17.40	17.40	17.20	17.30	17.60	17.70	18.10	17.40	17.20	16.90
2019-05-14 15:43:33	17.80	18.00	18.10	18.10	18.20	18.00	17.80	17.70	17.90	17.80	18.40	25.10	21.00	18.80	18.20	18.00	17.50	17.70	17.70	17.70	17.70	17.80	17.40	17.40	17.30	17.40	17.60	17.70	18.10	17.50	17.30	16.90
2019-05-14 15:43:33	17.90	18.10	18.10	18.20	18.30	18.10	17.90	17.70	17.90	17.80	18.40	25.10	21.00	18.80	18.20	18.00	17.50	17.60	17.70	17.70	17.70	17.80	17.40	17.40	17.40	17.50	17.60	17.80	18.10	17.50	17.30	17.00
2019-05-14 15:43:33	17.90	18.10	18.10	18.30	18.40	18.10	17.90	17.70	17.90	17.90	18.70	25.30	20.80	18.80	18.30	18.10	17.50	17.60	17.60	17.80	17.70	17.80	17.40	17.40	17.40	17.50	17.70	17.80	18.20	17.50	17.30	17.00
2019-05-14 15:43:33	17.90	18.10	18.10	18.30	18.40	18.10	17.90	17.80	17.80	17.90	19.70	24.90	20.30	18.70	18.20	18.00	17.60	17.70	17.70	17.80	17.80	17.80	17.50	17.40	17.40	17.50	17.70	17.80	18.30	17.50	17.30	17.00
2019-05-14 15:43:34	17.90	18.10	18.10	18.20	18.30	18.10	17.90	17.80	17.80	17.90	19.80	24.50	20.00	18.70	18.20	18.00	17.60	17.70	17.70	17.90	17.70	17.80	17.50	17.40	17.40	17.40	17.70	17.80	18.20	17.50	17.20	17.00
2019-05-14 15:43:34	17.90	18.10	18.10	18.20	18.30	18.10	17.90	17.70	17.80	17.90	20.30	23.60	19.20	18.70	18.20	18.10	17.50	17.60	17.70	17.80	17.70	17.80	17.40	17.40	17.40	17.50	17.90	17.90	18.20	17.50	17.30	17.10
2019-05-14 15:43:34	18.00	18.10	18.20	18.30	18.30	18.20	18.00	17.80	17.80	17.90	20.30	23.60	19.20	18.70	18.20	18.10	17.50	17.60	17.70	17.70	17.60	17.80	17.40	17.40	17.50	17.60	18.50	18.80	18.40	17.50	17.40	17.20
2019-05-14 15:43:34	18.00	18.10	18.20	18.30	18.30	18.20	18.00	17.90	17.90	18.20	22.20	20.80	18.70	18.70	18.20	18.00	17.50	17.60	17.70	17.80	17.60	17.80	17.40	17.40	17.50	17.60	19.00	19.50	18.30	17.50	17.40	17.10
2019-05-14 15:43:34	18.00	18.10	18.20	18.30	18.40	18.10	18.00	17.90	17.90	19.10	21.50	18.70	18.70	18.70	18.20	18.00	17.40	17.60	17.70	17.70	17.60	17.70	17.30	17.40	17.40	17.80	19.70	19.50	18.10	17.50	17.40	17.00
2019-05-14 15:43:34	18.00	18.10	18.20	18.20	18.40	18.10	17.90	17.90	18.00	19.00	18.70	18.60	18.70	18.70	18.20	18.10	17.40	17.70	17.70	17.70	17.70	17.70	17.40	17.60	17.40	18.20	20.20	19.10	17.80	17.40	17.30	17.00
2019-05-14 15:43:35	17.90	18.10	18.10	18.20	18.30	18.10	17.90	17.80	17.90	18.10	18.10	18.70	18.70	18.70	18.30	18.10	17.50	17.70	17.70	17.80	17.70	17.80	17.50	18.30	17.60	18.90	20.20	19.00	17.80	17.40	17.20	16.90
2019-05-14 15:43:35	17.90	18.10	18.10	18.30	18.30	18.10	18.00	17.80	17.80	17.90	18.10	18.70	18.70	18.70	18.20	18.00	17.50	17.70	17.80	17.80	17.70	17.80	17.50	19.20	17.80	19.50	20.20	19.20	17.90	17.40	17.20	17.00
2019-05-14 15:43:35	17.90	18.10	18.20	18.20	18.30	18.10	17.90	17.80	17.80	17.80	18.10	18.70	18.70	18.60	18.20	18.00	17.50	17.70	17.80	17.80	17.80	17.80	17.50	19.60	17.80	19.50	20.20	19.20	17.90	17.40	17.20	17.00
2019-05-14 15:43:35	17.90	18.10	18.20	18.20	18.30	18.10	17.90	17.70	17.90	17.80	18.10	18.70	18.70	18.70	18.20	18.00	17.50	17.70	17.70	17.80	17.70	17.90	17.50	19.80	17.90	19.60	20.00	19.20	17.70	17.30	17.10	16.80
2019-05-14 15:43:36	17.90	18.10	18.20	18.20	18.30	18.10	17.90	17.70	18.00	17.90	18.10	18.80	18.80	18.80	18.20	18.10	17.50	17.60	17.70	17.80	17.60	17.90	17.60	20.10	18.00	19.70	19.90	19.00	17.70	17.30	17.20	16.80
2019-05-14 15:43:36	17.80	18.00	18.20	18.20	18.20	18.00	17.80	17.70	17.90	17.90	18.10	18.70	18.70	18.80	18.30	18.10	17.50	17.60	17.70	17.80	17.60	17.90	17.60	20.10	18.10	19.70	19.90	19.10	17.80	17.40	17.20	16.90
2019-05-14 15:43:36	17.80	17.90	18.00	18.10	18.10	17.90	17.80	17.70	17.80	17.80	18.00	18.70	18.60	18.70	18.20	18.00	17.40	17.60	17.60	17.80	17.60	17.70	17.60	20.20	18.10	19.60	19.90	19.30	18.10	17.30	17.10	16.90
2019-05-14 15:43:36	17.90	18.00	18.10	18.10	18.20	18.00	17.90	17.80	17.90	17.80	18.00	18.60	18.60	18.70	18.20	18.00	17.40	17.60	17.60	17.80	17.60	17.70	17.60	20.20	18.20	19.60	19.90	19.40	18.30	17.30	17.10	16.90
2019-05-14 15:43:36	17.90	18.10	18.10	18.20	18.30	18.10	17.90	17.80	17.90	17.80	18.00	18.60	18.70	18.70	18.20	18.00	17.40	17.60	17.60	17.70	17.60	17.70	17.60	20.00	18.10	19.60	19.90	19.30	18.20	17.30	17.20	16.80
2019-05-14 15:43:37	17.90	18.10	18.10	18.30	18.30	18.10	17.80	17.70	17.80	17.80	18.00	18.60	18.60	18.70	18.20	18.00	17.40	17.60	17.50	17.70	17.60	17.70	17.50	19.60	17.80	19.30	19.90	19.30	18.00	17.20	17.10	16.80
2019-05-14 15:43:37	17.90	18.10	18.10	18.20	18.20	18.10	17.80	17.70	17.80	17.80	18.00	18.60	18.60	18.70	18.20	18.00	17.40	17.60	17.60	17.80	17.60	17.70	17.50	19.00	17.60	18.90	19.90	19.20	17.90	17.20	17.10	16.90
2019-05-14 15:43:37	17.80	18.00	18.00	18.10	18.20	18.00	17.80	17.70	17.90	17.90	18.10	18.70	18.60	18.70	18.20	18.00	17.40	17.60	17.70	17.70	17.70	17.80	17.40	18.20	17.50	18.30	19.90	18.80	17.80	17.30	17.10	16.80
2019-05-14 15:43:37	17.80	18.00	18.00	18.20	18.20	18.00	17.80	17.90	18.10	18.00	18.10	18.70	18.70	18.70	18.20	18.10	17.40	17.60	17.70	17.70	17.70	17.80	17.40	17.70	17.40	18.00	19.90	18.70	17.70	17.30	17.20	16.80
2019-05-14 15:43:37	17.90	18.10	18.10	18.20	18.20	18.10	17.80	18.00	18.30	18.80	18.20	18.70	18.80	18.80	18.30	18.20	17.50	17.60	17.70	17.70	17.70	17.80	17.40	17.40	17.40	17.70	19.80	19.10	17.90	17.40	17.20	16.90
2019-05-14 15:43:38	17.90	18.00	18.10	18.20	18.20	18.00	17.80	17.90	18.10	19.30	20.40	18.80	18.80	18.80	18.30	18.20	17.50	17.60	17.60	17.70	17.60	17.70	17.40	17.30	17.30	17.60	19.50	19.40	18.00	17.40	17.20	16.90
2019-05-14 15:43:38	17.90	18.00	18.10	18.20	18.30	18.00	17.80	17.80	18.00	18.60	22.40	18.70	18.70	18.70	18.20	18.10	17.40	17.60	17.60	17.70	17.60	17.70	17.40	17.30	17.30	17.50	18.70	19.60	18.20	17.50	17.30	17.00
2019-05-14 15:43:38	17.90	18.00	18.10	18.20	18.40	18.10	17.90	17.70	18.00	18.30	22.90	18.70	18.60	18.60	18.20	18.00	17.40	17.60	17.60	17.70	17.70	17.70	17.30	17.30	17.30	17.40	18.20	19.60	18.30	17.40	17.20	16.90
2019-05-14 15:43:38	17.90	18.10	18.10	18.30	18.30	18.10	17.90	17.80	18.00	18.30	22.90	18.80	18.80	18.70	18.30	18.10	17.40	17.60	17.60	17.70	17.70	17.70	17.40	17.40	17.20	17.30	18.20	19.40	18.20	17.30	17.10	16.80
2019-05-14 15:43:38	17.90	18.10	18.20	18.30	18.40	18.10	17.90	17.80	18.00	18.30	22.90	18.80	18.80	18.70	18.30	18.10	17.40	17.60	17.60	17.80	17.70	17.80	17.40	17.30	17.20	17.30	18.20	19.30	18.10	17.30	17.10	16.80
2019-05-14 15:43:39	18.00	18.10	18.20	18.30	18.40	18.10	17.90	17.80	18.10	18.30	23.00	18.80	18.80	18.80	18.30	18.10	17.40	17.60	17.60	17.70	17.60	17.70	17.40	17.30	17.20	17.30	18.10	19.40	18.10	17.30	17.20	16.80
2019-05-14 15:43:39	17.90	18.00	18.10	18.20	18.30	18.10	17.90	17.80	18.00	18.20	22.70	19.10	18.80	18.80	18.40	18.10	17.40	17.70	17.70	17.80	17.60	17.80	17.40	17.40	17.20	17.30	17.90	19.70	18.20	17.30	17.10	16.80
2019-05-14 15:43:39	17.80	18.00	18.00	18.10	18.20	18.00	17.80	17.60	17.90	18.00	21.30	20.40	18.70	18.70	18.30	18.10	17.60	17.80	17.80	17.90	17.70	17.80	17.40	17.50	17.20	17.30	17.80	19.90	18.50	17.40	17.10	16.80
2019-05-14 15:43:39	17.90	18.10	18.00	18.20	18.20	18.00	17.80	17.70	17.90	17.90	19.30	22.20	18.80	18.70	18.20	18.10	17.50	17.70	17.70	17.80	17.60	17.70	17.40	17.40	17.10	17.30	17.60	19.60	19.00	17.50	17.10	16.80
2019-05-14 15:43:40	18.00	18.10	18.10	18.20	18.30	18.10	17.90	17.80	17.90	17.80	18.30	22.00	19.30	18.70	18.20	18.10	17.40	17.60	17.60	17.70	17.60	17.70	17.40	17.30	17.10	17.30	17.50	19.00	19.30	17.60	17.10	16.80
2019-05-14 15:43:40	18.00	18.10	18.20	18.30	18.30	18.20	17.90	17.80	17.90	17.80	18.10	20.70	20.30	18.70	18.30	18.00	17.30	17.60	17.60	17.70	17.60	17.70	17.40	17.30	17.10	17.30	17.60	18.60	19.10	17.70	17.10	16.80
2019-05-14 15:43:40	17.90	18.10	18.20	18.30	18.30	18.20	17.90	17.80	17.90	17.80	18.10	21.10	21.40	18.80	18.30	18.00	17.30	17.50	17.60	17.70	17.60	17.70	17.30	17.30	17.20	17.30	17.60	18.20	18.80	17.60	17.10	16.80
2019-05-14 15:43:40	17.90	18.00	18.10	18.30	18.30	18.20	17.90	17.80	17.90	17.80	18.10	22.10	21.90	18.80	18.30	18.10	17.30	17.40	17.60	17.70	17.50	17.60	17.30	17.20	17.30	17.30	17.60	17.80	18.70	17.60	17.20	16.80
2019-05-14 15:43:40	17.90	18.00	18.10	18.20	18.30	18.10	17.90	17.80	17.90	17.80	18.10	21.90	21.90	18.80	18.30	18.10	17.30	17.50	17.50	17.70	17.60	17.60	17.30	17.20	17.30	17.30	17.50	17.70	18.60	17.60	17.20	16.90
2019-05-14 15:43:41	17.80	18.00	18.00	18.20	18.20	18.00	17.80	17.70	17.80	17.80	18.10	21.30	22.30	18.80	18.20	18.10	17.30	17.50	17.50	17.70	17.70	17.60	17.30	17.30	17.20	17.30	17.50	17.70	18.60	17.70	17.20	16.80
2019-05-14 15:43:41	17.90	18.00	18.00	18.10	18.30	18.10	17.90	17.60	17.80	17.90	18.10	20.90	22.80	18.80	18.20	18.10	17.40	17.60	17.60	17.70	17.70	17.70	17.40	17.30	17.20	17.30	17.50	17.70	18.60	17.70	17.20	16.80
2019-05-14 15:43:41	17.90	18.10	18.10	18.10	18.30	18.10	17.90	17.70	17.80	17.90	18.10	20.50	23.20	19.00	18.30	18.00	17.40	17.70	17.60	17.70	17.70	17.70	17.40	17.30	17.20	17.30	17.60	17.70	18.60	17.70	17.20	16.90
2019-05-14 15:43:41	17.90	18.00	18.10	18.20	18.20	18.10	17.90	17.70	17.80	17.90	18.00	20.20	23.30	19.10	18.30	18.00	17.40	17.60	17.60	17.70	17.60	17.70	17.40	17.30	17.20	17.30	17.60	17.60	18.40	17.70	17.20	16.90
2019-05-14 15:43:41	17.90	18.00	18.10	18.20	18.20	18.10	17.90	17.70	17.80	17.90	18.00	20.10	23.40	19.00	18.30	18.10	17.40	17.60	17.60	17.70	17.60	17.70	17.30	17.30	17.20	17.20	17.60	17.60	18.00	17.60	17.20	16.80
2019-05-14 15:43:42	17.80	18.00	18.00	18.20	18.20	18.00	17.90	17.70	17.90	17.90	18.00	20.10	24.30	19.00	18.30	18.10	17.40	17.60	17.60	17.70	17.60	17.70	17.30	17.30	17.20	17.20	17.50	17.60	17.80	17.60	17.20	16.80
2019-05-14 15:43:42	17.90	18.00	18.10	18.10	18.30	18.00	17.80	17.70	17.90	17.80	18.10	20.30	25.20	19.40	18.30	18.00	17.40	17.50	17.60	17.70	17.60	17.70	17.30	17.20	17.20	17.20	17.60	17.60	17.70	17.60	17.20	16.90
2019-05-14 15:43:42	17.90	18.00	18.10	18.20	18.30	18.00	17.90	17.70	17.90	17.80	18.20	20.80	25.60	20.10	18.40	18.10	17.40	17.60	17.60	17.80	17.60	17.70	17.30	17.30	17.30	17.30	17.60	17.60	17.70	17.60	17.30	16.90
2019-05-14 15:43:42	17.90	18.00	18.20	18.20	18.30	18.10	17.90	17.80	17.90	17.90	18.20	21.50	25.70	20.60	18.50	18.20	17.40	17.60	17.60	17.70	17.60	17.70	17.30	17.30	17.30	17.30	17.60	17.60	17.70	17.60	17.30	16.90
2019-05-14 15:43:42	17.90	17.90	18.10	18.20	18.20	18.10	17.80	17.80	17.80	17.90	18.20	21.90	25.60	20.80	18.40	18.10	17.40	17.60	17.60	17.60	17.60	17.70	17.30	17.30	17.20	17.30	17.50	17.60	17.70	17.70	17.20	16.80
2019-05-14 15:43:43	17.90	17.90	18.10	18.20	18.20	18.10	17.80	17.80	17.80	17.90	18.10	21.60	25.50	21.30	18.30	18.00	17.40	17.60	17.70	17.70	17.70	17.70	17.40	17.30	17.20	17.30	17.50	17.60	17.70	17.70	17.20	16.80
2019-05-14 15:43:43	17.80	18.00	18.00	18.20	18.20	18.10	17.80	17.70	17.90	17.90	18.20	21.00	25.50	22.20	18.50	18.10	17.40	17.60	17.70	17.70	17.70	17.70	17.40	17.30	17.20	17.30	17.60	17.60	17.60	17.80	17.20	16.90
2019-05-14 15:43:43	17.80	18.00	18.00	18.10	18.20	18.00	17.80	17.70	17.90	17.90	18.20	20.40	25.50	23.20	18.60	18.10	17.40	17.60	17.70	17.70	17.70	17.70	17.40	17.30	17.20	17.30	17.60	17.60	17.60	17.90	17.30	16.90
2019-05-14 15:43:43	17.80	18.00	18.10	18.10	18.30	18.00	17.80	17.70	17.80	17.90	18.10	19.90	25.40	23.80	18.50	18.10	17.40	17.50	17.60	17.70	17.60	17.70	17.40	17.30	17.20	17.30	17.60	17.60	17.60	18.00	17.30	16.80
2019-05-14 15:43:43	17.80	18.00	18.10	18.20	18.20	18.00	17.80	17.70	17.80	17.90	18.10	19.90	25.40	23.80	18.50	18.10	17.40	17.50	17.60	17.70	17.60	17.60	17.40	17.30	17.10	17.20	17.50	17.50	17.60	18.00	17.30	16.80
2019-05-14 15:43:44	17.70	18.00	18.00	18.10	18.20	18.00	17.80	17.70	17.80	17.90	18.10	19.80	25.40	24.00	18.50	18.10	17.30	17.50	17.60	17.70	17.60	17.60	17.30	17.20	17.10	17.20	17.50	17.50	17.50	18.00	17.20	16.90
2019-05-14 15:43:44	17.70	18.00	18.00	18.10	18.20	18.00	17.80	17.60	17.80	17.80	18.10	20.00	25.40	24.00	18.50	18.10	17.40	17.70	17.60	17.80	17.70	17.70	17.50	17.30	17.20	17.30	17.60	17.60	17.60	18.00	17.30	16.90
2019-05-14 15:43:44	17.80	18.00	18.00	18.20	18.20	18.00	17.90	17.60	17.80	17.80	18.20	20.40	25.50	23.70	18.60	18.20	17.50	17.70	17.70	17.80	17.70	17.80	17.50	17.50	17.20	17.30	17.60	17.60	17.60	18.00	17.30	16.90
2019-05-14 15:43:44	17.80	18.00	18.00	18.20	18.20	18.10	17.90	17.60	17.90	17.90	18.20	21.10	25.70	22.80	18.60	18.20	17.50	17.60	17.60	17.70	17.60	17.70	17.40	17.40	17.20	17.30	17.50	17.60	17.60	18.00	17.30	16.90
2019-05-14 15:43:44	17.80	18.00	18.00	18.20	18.20	18.00	17.80	17.60	17.90	17.90	18.20	21.80	25.40	21.90	18.50	18.20	17.40	17.60	17.60	17.60	17.60	17.70	17.40	17.30	17.10	17.30	17.50	17.60	17.60	18.00	17.30	16.90
2019-05-14 15:43:45	17.80	18.00	18.00	18.10	18.20	18.00	17.80	17.70	17.90	17.80	18.10	21.60	24.30	21.50	18.40	18.10	17.40	17.60	17.60	17.70	17.60	17.70	17.40	17.30	17.10	17.30	17.50	17.70	17.70	18.10	17.30	16.90
2019-05-14 15:43:45	17.80	18.00	18.00	18.10	18.20	18.00	17.80	17.70	17.80	17.70	18.00	20.40	24.80	20.60	18.20	17.90	17.40	17.60	17.60	17.70	17.60	17.70	17.40	17.30	17.10	17.30	17.50	17.70	17.70	18.10	17.30	16.90
2019-05-14 15:43:45	17.80	18.00	18.00	18.10	18.20	18.00	17.80	17.70	17.80	17.70	18.00	19.80	23.40	19.20	18.10	17.90	17.30	17.60	17.60	17.60	17.60	17.60	17.30	17.30	17.10	17.30	17.80	18.20	18.20	18.20	17.30	16.90
2019-05-14 15:43:45	17.80	18.00	18.00	18.10	18.20	18.00	17.80	17.70	17.80	17.80	18.60	20.30	19.70	18.60	18.10	18.00	17.40	17.60	17.60	17.70	17.70	17.70	17.40	17.40	17.10	17.30	18.10	19.20	18.90	18.10	17.30	16.90
2019-05-14 15:43:45	17.80	18.00	18.00	18.10	18.20	18.00	17.80	17.70	17.80	18.20	20.40	19.80	18.60	18.70	18.20	18.00	17.40	17.60	17.60	17.70	17.70	17.70	17.40	17.40	17.10	17.30	18.40	19.80	19.10	17.70	17.20	16.90
2019-05-14 15:43:46	17.80	18.00	18.00	18.10	18.20	18.00	17.80	17.80	17.80	18.20	20.40	19.80	18.60	18.70	18.20	18.00	17.40	17.60	17.60	17.70	17.60	17.70	17.40	17.40	17.20	17.70	19.10	19.90	18.90	17.50	17.20	16.90
2019-05-14 15:43:46	17.80	18.00	18.00	18.20	18.30	18.00	17.80	17.80	17.90	18.70	19.70	18.70	18.60	18.70	18.20	18.00	17.40	17.60	17.60	17.80	17.70	17.80	17.40	17.60	17.30	18.40	19.70	20.10	18.60	17.40	17.20	16.80
2019-05-14 15:43:46	17.90	18.00	18.00	18.20	18.20	18.10	17.80	17.70	17.90	17.80	18.00	18.60	18.60	18.60	18.10	18.00	17.50	17.70	17.70	17.80	17.80	17.80	17.50	19.50	17.50	19.20	19.80	20.30	18.40	17.30	17.20	16.80
2019-05-14 15:43:46	17.80	18.00	18.10	18.20	18.20	18.00	17.80	17.70	17.80	17.80	18.00	18.60	18.70	18.60	18.20	18.00	17.50	17.70	17.70	17.80	17.80	17.80	17.50	19.50	17.90	19.80	19.80	20.30	18.40	17.30	17.20	16.80
2019-05-14 15:43:47	17.70	18.00	18.00	18.10	18.20	18.00	17.80	17.60	17.80	17.80	18.00	18.60	18.70	18.60	18.20	18.00	17.50	17.60	17.70	17.80	17.70	17.80	17.90	20.20	18.50	19.90	19.90	20.30	18.40	17.30	17.20	16.80
2019-05-14 15:43:47	17.80	18.00	18.00	18.10	18.20	18.00	17.80	17.60	17.80	17.80	18.00	18.60	18.70	18.60	18.20	18.00	17.50	17.70	17.70	17.80	17.70	17.80	18.40	20.70	19.10	19.90	19.90	20.30	18.50	17.40	17.20	16.90
2019-05-14 15:43:47	17.90	18.00	18.10	18.20	18.30	18.10	17.80	17.70	17.90	17.80	18.00	18.60	18.70	18.70	18.20	18.10	17.40	17.70	17.70	17.80	17.60	17.80	18.60	20.90	19.40	19.90	19.80	20.30	18.50	17.30	17.20	16.80
2019-05-14 15:43:47	18.00	18.10	18.20	18.30	18.40	18.10	17.90	17.80	17.90	17.90	18.10	18.60	18.70	18.70	18.20	18.10	17.40	17.60	17.60	17.70	17.60	17.70	18.50	20.80	19.50	20.00	19.90	20.30	18.60	17.40	17.20	16.80
2019-05-14 15:43:47	18.00	18.10	18.10	18.30	18.40	18.10	17.90	17.80	17.80	17.80	18.00	18.60	18.60	18.60	18.20	18.00	17.50	17.70	17.60	17.80	17.70	17.80	18.60	20.90	19.50	20.00	19.90	20.40	18.60	17.40	17.20	16.90
2019-05-14 15:43:47	17.90	18.10	18.10	18.20	18.30	18.00	17.90	17.70	17.80	17.70	18.00	18.60	18.60	18.60	18.20	17.90	17.40	17.70	17.60	17.70	17.70	17.80	18.70	20.90	19.50	20.00	19.90	20.40	18.60	17.40	17.20	16.90
2019-05-14 15:43:48	17.80	18.00	18.10	18.20	18.20	18.00	17.80	17.70	17.80	17.80	18.00	18.60	18.60	18.60	18.20	18.00	17.40	17.70	17.60	17.80	17.70	17.80	18.60	20.80	19.40	20.00	19.80	20.30	18.40	17.30	17.10	16.70
2019-05-14 15:43:48	17.80	18.00	18.10	18.20	18.20	18.00	17.80	17.70	17.90	17.90	18.00	18.60	18.60	18.70	18.20	18.10	17.50	17.80	17.70	17.90	17.80	17.90	18.10	20.70	19.00	20.10	19.90	20.30	18.40	17.30	17.20	16.80
2019-05-14 15:43:48	17.80	17.90	18.00	18.20	18.30	18.10	17.80	17.60	17.90	17.90	18.10	18.60	18.60	18.70	18.30	18.10	17.50	17.80	17.80	17.90	17.80	17.90	17.70	20.00	18.30	20.20	20.00	20.40	18.40	17.30	17.20	16.80
2019-05-14 15:43:48	17.90	18.00	18.00	18.10	18.20	18.00	17.80	17.70	17.90	17.90	18.10	18.60	18.60	18.70	18.30	18.10	17.60	17.80	17.80	17.80	17.80	17.90	17.50	19.20	17.70	20.10	20.00	20.20	18.30	17.40	17.20	16.90
2019-05-14 15:43:49	17.90	18.00	18.00	18.10	18.20	18.00	17.80	17.70	17.90	17.80	18.00	18.50	18.50	18.60	18.20	18.00	17.50	17.70	17.70	17.70	17.70	17.80	17.50	18.80	17.50	19.80	19.90	20.10	18.30	17.50	17.20	16.90
2019-05-14 15:43:49	17.80	18.00	18.00	18.10	18.20	18.00	17.80	17.70	18.00	18.50	18.00	18.50	18.60	18.60	18.20	18.00	17.40	17.60	17.60	17.70	17.60	17.70	17.40	18.60	17.40	19.50	19.60	20.20	18.60	17.70	17.20	16.80
2019-05-14 15:43:49	17.80	18.00	18.00	18.20	18.30	18.00	17.80	18.00	18.10	20.10	18.30	18.60	18.60	18.60	18.20	18.00	17.40	17.60	17.60	17.80	17.60	17.70	17.40	18.10	17.40	19.20	19.30	20.20	18.80	17.70	17.20	16.80
2019-05-14 15:43:49	17.90	18.00	18.10	18.20	18.30	18.00	17.80	18.10	18.00	20.10	19.30	18.60	18.60	18.60	18.20	18.00	17.40	17.60	17.60	17.80	17.60	17.70	17.40	18.10	17.30	18.60	19.30	20.20	18.80	17.60	17.20	16.80
2019-05-14 15:43:49	17.90	18.10	18.20	18.30	18.30	18.10	17.90	17.90	17.90	19.10	20.00	18.60	18.60	18.60	18.20	18.00	17.40	17.60	17.60	17.70	17.70	17.70	17.40	17.70	17.30	18.00	19.50	20.00	18.90	17.60	17.20	16.80
2019-05-14 15:43:50	18.00	18.00	18.10	18.30	18.30	18.10	17.90	17.80	17.90	19.10	20.00	18.60	18.60	18.60	18.20	18.00	17.50	17.70	17.60	17.70	17.70	17.70	17.40	17.60	17.20	17.90	20.00	19.70	19.00	17.60	17.20	16.80
2019-05-14 15:43:50	17.90	18.00	18.10	18.30	18.20	18.10	17.90	17.90	18.00	19.40	19.20	18.60	18.60	18.70	18.20	18.00	17.40	17.70	17.60	17.80	17.60	17.70	17.40	17.60	17.20	17.80	20.60	19.60	19.00	17.70	17.20	16.80
2019-05-14 15:43:50	17.90	18.10	18.10	18.30	18.30	18.10	17.90	18.40	18.20	20.30	18.40	18.60	18.60	18.70	18.20	18.00	17.40	17.60	17.60	17.80	17.60	17.70	17.40	17.60	17.30	17.90	21.00	19.80	19.00	17.80	17.20	16.70
2019-05-14 15:43:50	18.00	18.20	18.20	18.30	18.40	18.20	18.00	19.60	18.40	22.20	18.70	18.70	18.70	18.70	18.30	18.10	17.50	17.60	17.60	17.80	17.60	17.80	17.50	17.60	17.30	17.90	20.70	20.20	19.20	17.90	17.30	16.80
2019-05-14 15:43:50	17.80	18.10	18.10	18.30	18.30	18.10	17.90	19.30	18.10	20.80	23.40	21.20	18.80	18.70	18.30	18.00	17.40	17.60	17.60	17.70	17.60	17.70	17.40	17.50	17.20	17.60	19.30	20.40	19.30	18.00	17.30	16.80
2019-05-14 15:43:51	17.80	18.00	18.10	18.20	18.20	18.00	17.90	17.90	17.90	18.10	20.90	23.20	19.90	18.80	18.30	18.20	17.40	17.60	17.60	17.70	17.60	17.70	17.40	17.50	17.20	17.40	18.00	20.20	19.30	18.00	17.20	16.80
2019-05-14 15:43:51	17.90	18.10	18.20	18.30	18.30	18.10	18.00	17.70	17.90	17.90	18.40	21.70	22.50	19.00	18.40	18.20	17.40	17.60	17.60	17.70	17.60	17.70	17.40	17.50	17.10	17.40	17.70	19.70	19.30	18.10	17.20	16.80
2019-05-14 15:43:51	17.90	18.10	18.10	18.20	18.30	18.00	17.90	17.70	17.90	17.90	18.40	21.70	22.50	19.00	18.40	18.20	17.40	17.60	17.60	17.70	17.60	17.70	17.40	17.50	17.20	17.40	17.70	18.90	19.60	18.30	17.30	16.90
2019-05-14 15:43:51	17.90	18.10	18.00	18.20	18.20	18.00	17.80	17.70	17.80	17.90	18.10	19.40	24.30	19.20	18.30	18.10	17.50	17.70	17.70	17.80	17.80	17.80	17.50	17.50	17.20	17.40	17.60	18.10	19.40	18.80	17.40	17.00
2019-05-14 15:43:51	17.90	18.00	18.00	18.20	18.20	18.00	17.80	17.70	17.80	17.90	18.10	20.80	24.00	19.20	18.30	18.10	17.50	17.70	17.70	17.80	17.80	17.80	17.60	17.50	17.20	17.40	17.60	17.80	18.90	19.00	17.50	16.90
2019-05-14 15:43:52	17.80	18.00	18.00	18.30	18.20	18.10	17.80	17.70	17.90	17.90	18.20	23.40	23.10	19.20	18.30	18.10	17.50	17.60	17.60	17.80	17.70	17.80	17.50	17.40	17.20	17.40	17.70	17.80	18.30	18.80	17.50	16.90
2019-05-14 15:43:52	17.90	18.10	18.10	18.30	18.30	18.20	17.90	17.80	17.80	17.80	18.20	22.50	23.20	20.20	18.30	18.00	17.50	17.60	17.70	17.80	17.70	17.80	17.50	17.40	17.20	17.40	17.70	17.80	18.30	18.80	17.50	16.90
2019-05-14 15:43:52	18.00	18.10	18.20	18.30	18.40	18.10	18.00	17.80	17.70	17.70	18.10	19.90	23.60	21.50	18.40	18.00	17.50	17.70	17.70	17.80	17.80	17.80	17.50	17.40	17.20	17.40	17.70	17.80	17.80	18.60	17.60	17.00
2019-05-14 15:43:52	18.00	18.10	18.20	18.30	18.40	18.10	18.00	17.80	17.70	17.70	18.10	20.40	24.00	20.60	18.40	18.00	17.50	17.70	17.60	17.80	17.70	17.80	17.50	17.50	17.30	17.40	17.70	18.00	17.80	18.20	17.30	16.90
2019-05-14 15:43:53	17.90	18.00	18.10	18.20	18.30	18.00	18.00	17.80	17.80	17.90	19.40	23.30	22.80	19.00	18.30	18.00	17.50	17.60	17.70	17.80	17.70	17.80	17.50	17.50	17.20	17.40	17.70	18.40	17.70	17.80	17.30	16.90
2019-05-14 15:43:53	17.80	18.00	18.10	18.10	18.20	18.00	17.80	17.70	17.90	18.20	22.10	23.50	19.90	18.70	18.20	18.10	17.40	17.60	17.70	17.70	17.70	17.80	17.50	17.40	17.20	17.30	17.80	18.50	17.60	17.40	17.10	16.80
2019-05-14 15:43:53	17.90	18.10	18.10	18.20	18.20	18.10	17.80	18.30	18.20	20.90	22.80	18.70	18.70	18.70	18.20	18.00	17.40	17.60	17.60	17.70	17.70	17.80	17.50	17.40	17.20	17.40	18.20	18.40	17.50	17.30	17.10	16.80
2019-05-14 15:43:53	18.00	18.20	18.20	18.30	18.30	18.20	17.90	19.50	18.50	22.90	20.00	18.60	18.60	18.70	18.20	18.00	17.50	17.70	17.70	17.80	17.80	17.90	17.60	17.50	17.20	17.50	18.40	18.00	17.40	17.20	17.20	16.80
2019-05-14 15:43:53	18.00	18.20	18.20	18.20	18.30	18.20	18.00	21.10	18.50	22.90	20.00	18.60	18.60	18.70	18.20	18.00	17.50	17.70	17.70	17.80	17.80	17.90	17.60	17.50	17.30	17.60	18.20	17.70	17.40	17.30	17.20	16.90
2019-05-14 15:43:54	17.90	18.10	18.10	18.20	18.30	18.10	18.30	22.00	19.10	23.40	18.30	18.60	18.60	18.70	18.30	18.10	17.50	17.70	17.70	17.80	17.80	17.90	17.50	17.80	17.40	17.80	18.10	17.80	17.40	17.30	17.10	16.90
2019-05-14 15:43:54	17.80	18.00	18.00	18.20	18.20	18.00	19.50	20.90	20.60	20.80	18.00	18.50	18.60	18.70	18.30	18.00	17.60	17.70	17.70	17.80	17.70	17.90	17.60	18.00	17.50	17.70	17.80	17.70	17.40	17.30	17.10	16.80
2019-05-14 15:43:54	17.80	18.10	18.10	18.20	18.30	18.20	21.50	19.10	21.80	18.30	18.00	18.50	18.60	18.60	18.10	18.00	17.60	17.70	17.70	17.80	17.80	17.80	17.80	18.10	17.70	17.60	17.60	17.60	17.40	17.30	17.20	16.80
2019-05-14 15:43:54	17.90	18.10	18.20	18.30	18.40	19.00	22.80	18.50	21.40	17.90	18.00	18.60	18.70	18.70	18.20	18.10	17.60	17.70	17.70	17.80	17.80	17.90	18.00	18.10	17.80	17.60	17.60	17.70	17.40	17.30	17.10	16.80
2019-05-14 15:43:54	18.00	18.10	18.20	18.30	18.70	21.00	22.50	18.30	20.40	18.00	18.10	18.70	18.80	18.80	18.30	18.20	17.50	17.70	17.70	17.80	17.80	18.00	18.00	17.90	17.70	17.50	17.60	17.70	17.50	17.30	17.20	16.90
2019-05-14 15:43:55	18.00	18.10	18.20	18.20	19.10	23.00	21.20	18.10	19.20	17.90	18.20	18.70	18.80	18.80	18.40	18.20	17.60	17.80	17.80	17.90	17.90	18.10	18.10	17.80	17.60	17.40	17.60	17.60	17.40	17.30	17.20	16.90
2019-05-14 15:43:55	17.90	18.10	18.20	18.20	18.90	23.80	20.20	18.00	18.30	17.80	18.10	18.60	18.70	18.80	18.20	18.20	17.60	17.80	17.70	17.90	17.80	18.10	18.20	17.70	17.60	17.30	17.60	17.60	17.40	17.30	17.20	16.80
2019-05-14 15:43:55	17.90	18.10	18.10	18.30	18.70	24.30	20.00	18.00	18.10	17.70	18.00	18.50	18.60	18.60	18.10	18.00	17.50	17.70	17.60	17.80	17.70	18.00	18.10	17.60	17.50	17.30	17.60	17.60	17.40	17.30	17.20	16.80
2019-05-14 15:43:55	17.90	18.10	18.10	18.30	18.80	24.10	20.10	18.00	18.10	17.70	18.00	18.50	18.60	18.60	18.20	18.00	17.40	17.60	17.60	17.70	17.70	18.00	18.10	17.60	17.50	17.30	17.60	17.60	17.40	17.30	17.20	16.90
2019-05-14 15:43:56	17.90	18.10	18.20	18.30	18.90	23.60	20.40	18.00	18.10	17.80	18.00	18.50	18.60	18.60	18.30	18.00	17.40	17.60	17.60	17.70	17.70	18.00	18.10	17.50	17.50	17.30	17.60	17.60	17.40	17.20	17.10	16.90
2019-05-14 15:43:56	17.90	18.10	18.30	18.30	18.70	23.20	20.80	18.00	18.20	17.80	18.00	18.50	18.60	18.70	18.20	18.00	17.40	17.50	17.70	17.80	17.70	18.10	18.20	17.50	17.50	17.30	17.60	17.60	17.40	17.20	17.10	16.90
2019-05-14 15:43:56	17.90	18.10	18.20	18.20	18.50	22.50	21.20	18.20	18.60	17.70	18.00	18.50	18.60	18.60	18.20	18.00	17.40	17.50	17.60	17.70	17.70	18.00	18.20	17.60	17.50	17.30	17.60	17.70	17.40	17.20	17.10	16.80
2019-05-14 15:43:56	17.90	18.10	18.20	18.20	18.50	22.50	21.20	18.20	19.20	17.70	18.00	18.50	18.60	18.60	18.20	18.00	17.40	17.60	17.60	17.70	17.70	17.90	18.30	17.60	17.60	17.40	17.60	17.60	17.30	17.30	17.10	16.80
2019-05-14 15:43:56	18.00	18.10	18.20	18.20	18.50	21.90	21.40	18.30	19.20	17.80	18.00	18.60	18.60	18.70	18.20	18.00	17.40	17.60	17.60	17.80	17.70	17.90	18.50	17.80	17.70	17.40	17.60	17.60	17.30	17.20	17.10	16.80
2019-05-14 15:43:57	18.00	18.10	18.20	18.30	18.40	20.30	20.90	18.10	19.40	17.80	18.00	18.50	18.60	18.60	18.20	18.00	17.40	17.70	17.70	17.80	17.70	17.90	18.80	18.70	18.50	18.70	17.60	17.60	17.40	17.20	17.20	16.80
2019-05-14 15:43:57	18.00	18.20	18.20	18.30	18.40	18.20	18.90	18.30	20.30	17.90	18.00	18.50	18.60	18.60	18.20	18.00	17.50	17.70	17.70	17.80	17.80	18.00	19.00	19.80	18.50	18.70	17.60	17.60	17.40	17.20	17.20	16.80
2019-05-14 15:43:57	17.90	18.10	18.10	18.20	18.30	18.10	18.30	18.40	19.90	18.20	18.00	18.50	18.60	18.70	18.10	18.00	17.50	17.80	17.80	17.80	17.90	17.90	19.10	20.30	18.70	19.40	17.90	17.60	17.40	17.20	17.20	16.90
2019-05-14 15:43:57	18.00	18.10	18.20	18.30	18.30	18.10	18.00	18.00	18.60	18.60	18.10	18.50	18.60	18.70	18.20	18.00	17.50	17.80	17.80	17.90	17.90	17.90	19.00	20.40	18.80	19.70	18.40	17.90	17.50	17.30	17.20	16.90
2019-05-14 15:43:57	18.00	18.10	18.20	18.30	18.30	18.10	18.00	18.00	18.10	18.30	18.10	18.50	18.60	18.60	18.30	18.10	17.50	17.80	17.80	18.00	17.90	17.90	18.90	20.40	18.80	19.80	19.10	18.30	17.50	17.30	17.20	16.90
2019-05-14 15:43:58	18.00	18.10	18.20	18.30	18.30	18.10	17.90	17.80	17.90	17.90	18.00	18.50	18.50	18.60	18.20	18.10	17.60	17.80	17.80	17.90	17.80	17.90	18.50	20.10	18.70	19.90	19.50	18.50	17.50	17.30	17.20	16.90
2019-05-14 15:43:58	18.00	18.10	18.10	18.20	18.30	18.10	17.90	17.80	17.80	17.90	18.00	18.60	18.50	18.60	18.20	18.00	17.60	17.80	17.80	17.90	17.80	17.90	18.20	19.80	18.50	19.60	19.60	18.80	17.50	17.30	17.20	16.90
2019-05-14 15:43:58	18.00	18.20	18.10	18.20	18.30	18.10	17.90	17.80	17.90	17.90	18.10	18.60	18.70	18.70	18.20	18.10	17.50	17.80	17.80	17.90	17.90	17.90	18.00	19.80	18.30	19.50	19.60	19.30	17.50	17.30	17.10	16.80
2019-05-14 15:43:58	17.90	18.20	18.10	18.30	18.30	18.20	18.00	17.80	17.90	17.90	18.20	18.60	18.70	18.80	18.30	18.10	17.50	17.80	17.80	17.90	17.90	17.90	18.00	19.80	18.20	19.40	19.60	19.70	17.50	17.30	17.10	16.80
2019-05-14 15:43:58	17.90	18.10	18.20	18.30	18.40	18.10	18.00	17.70	17.90	17.90	18.10	18.60	18.70	18.80	18.30	18.10	17.50	17.70	17.70	17.90	17.90	17.90	18.00	19.70	18.20	19.40	19.60	20.30	17.50	17.30	17.10	16.90
2019-05-14 15:43:59	17.90	18.10	18.20	18.40	18.40	18.20	17.90	17.80	17.90	17.90	18.10	18.60	18.70	18.80	18.30	18.10	17.50	17.70	17.70	17.80	17.90	17.90	18.10	19.70	18.10	19.40	19.60	20.50	17.60	17.30	17.10	16.80
2019-05-14 15:43:59	17.80	18.10	18.10	18.30	18.30	18.20	17.90	17.80	17.90	17.90	18.10	18.50	18.60	18.70	18.30	18.10	17.50	17.80	17.70	17.80	17.80	17.90	18.00	19.70	18.20	19.40	19.60	20.60	17.60	17.30	17.20	16.80
2019-05-14 15:43:59	17.80	18.10	18.10	18.30	18.30	18.20	17.90	17.80	17.90	17.80	18.10	18.60	18.60	18.70	18.30	18.10	17.50	17.80	17.80	17.90	17.80	17.90	18.10	19.70	18.30	19.40	19.70	20.50	17.60	17.30	17.20	16.80
2019-05-14 15:43:59	17.90	18.10	18.10	18.30	18.30	18.10	18.00	17.70	17.90	17.90	18.10	18.70	18.60	18.70	18.30	18.10	17.60	17.80	17.70	17.90	17.80	17.90	18.20	19.90	18.30	19.50	19.80	20.10	17.60	17.30	17.20	16.80
2019-05-14 15:44:00	17.90	18.10	18.20	18.30	18.30	18.10	17.90	17.80	17.90	17.90	18.10	18.60	18.60	18.70	18.30	18.00	17.60	17.80	17.70	17.90	17.80	17.90	18.20	19.90	18.40	19.50	19.90	19.30	17.50	17.30	17.20	16.80
2019-05-14 15:44:00	17.90	18.10	18.20	18.20	18.30	18.10	17.90	17.80	17.90	17.90	18.10	18.60	18.60	18.70	18.30	18.00	17.50	17.70	17.70	17.90	17.80	18.00	18.50	20.00	18.50	19.50	19.90	18.70	17.50	17.30	17.20	16.90
2019-05-14 15:44:00	17.90	18.00	18.20	18.30	18.30	18.10	17.90	17.70	17.90	17.80	18.10	18.60	18.60	18.70	18.30	18.10	17.50	17.70	17.80	17.90	17.90	18.20	18.70	20.10	18.60	19.50	19.90	18.40	17.50	17.30	17.20	16.80
2019-05-14 15:44:00	17.90	18.00	18.20	18.30	18.30	18.20	17.90	17.80	17.90	17.90	18.10	18.60	18.60	18.70	18.30	18.10	17.50	17.70	17.70	17.80	17.80	18.00	18.70	20.10	18.60	19.40	19.80	18.00	17.40	17.30	17.20	16.80
2019-05-14 15:44:00	17.90	18.10	18.20	18.30	18.30	18.20	17.90	18.00	18.00	18.40	18.10	18.60	18.60	18.60	18.20	18.10	17.60	17.60	17.70	17.80	17.80	17.90	18.60	19.90	18.60	19.40	19.80	18.00	17.40	17.30	17.20	16.80
2019-05-14 15:44:01	17.90	18.10	18.20	18.30	18.30	18.10	17.90	18.20	18.20	18.80	18.10	18.60	18.70	18.70	18.30	18.10	17.60	17.60	17.70	17.80	17.80	17.90	18.70	19.70	18.60	19.20	19.30	17.70	17.40	17.20	17.10	16.80
2019-05-14 15:44:01	17.90	18.00	18.20	18.30	18.30	18.10	17.90	18.40	18.70	18.60	18.10	18.60	18.70	18.80	18.30	18.10	17.60	17.70	17.70	17.80	17.80	17.90	18.80	19.70	18.70	19.10	19.10	17.70	17.40	17.20	17.10	16.80
2019-05-14 15:44:01	18.00	18.00	18.20	18.30	18.40	18.20	18.10	18.90	19.30	18.50	18.10	18.60	18.70	18.80	18.30	18.20	17.60	17.70	17.80	17.80	17.80	17.90	18.90	19.80	18.70	19.00	19.20	17.70	17.40	17.20	17.20	16.80
2019-05-14 15:44:01	18.00	18.00	18.20	18.30	18.40	18.20	18.10	18.90	20.20	19.50	18.10	18.60	18.70	18.80	18.30	18.20	17.70	17.80	17.80	17.90	17.90	18.00	19.00	20.20	18.90	19.30	18.70	17.70	17.50	17.30	17.20	16.90
2019-05-14 15:44:01	18.00	18.10	18.20	18.40	18.40	18.20	18.40	21.20	21.40	20.60	18.20	18.60	18.60	18.80	18.30	18.10	17.70	17.80	17.80	17.90	17.90	17.90	19.00	20.30	19.00	19.40	18.00	17.70	17.50	17.30	17.20	16.90
2019-05-14 15:44:02	17.90	18.10	18.10	18.30	18.40	18.10	18.90	23.00	21.80	20.40	18.10	18.50	18.60	18.70	18.30	18.00	17.60	17.70	17.80	17.90	17.80	17.90	18.70	20.00	18.90	19.00	17.70	17.60	17.30	17.30	17.10	16.80
2019-05-14 15:44:02	17.90	18.10	18.10	18.30	18.40	18.10	19.50	22.40	21.70	20.10	18.00	18.40	18.50	18.60	18.20	17.90	17.60	17.70	17.80	17.90	17.80	17.90	18.70	20.00	18.40	18.80	17.70	17.60	17.40	17.30	17.10	16.80
2019-05-14 15:44:02	17.90	18.10	18.10	18.20	18.40	18.10	20.30	21.90	22.00	19.80	18.00	18.40	18.50	18.60	18.10	17.90	17.50	17.70	17.80	17.90	17.80	17.90	18.30	19.50	18.20	18.70	17.70	17.60	17.40	17.30	17.10	16.80
2019-05-14 15:44:02	17.90	18.10	18.20	18.30	18.30	18.20	21.30	21.60	22.00	19.80	18.00	18.40	18.50	18.60	18.10	17.90	17.50	17.70	17.80	17.90	17.80	17.90	18.10	19.30	18.20	18.40	17.80	17.70	17.40	17.30	17.20	16.80
2019-05-14 15:44:02	18.00	18.10	18.20	18.40	18.30	18.30	22.00	21.10	22.20	19.10	18.00	18.50	18.60	18.60	18.20	18.00	17.50	17.70	17.70	17.80	17.70	17.80	18.10	18.80	18.10	18.00	17.70	17.70	17.40	17.30	17.30	16.90
2019-05-14 15:44:03	18.00	18.10	18.30	18.40	18.40	18.60	22.20	20.30	22.00	18.60	18.10	18.60	18.60	18.70	18.30	18.10	17.50	17.70	17.70	17.90	17.80	17.90	18.20	18.50	18.00	17.80	17.70	17.70	17.40	17.30	17.20	16.90
2019-05-14 15:44:03	18.00	18.20	18.30	18.30	18.30	19.20	22.10	19.60	21.30	18.20	18.10	18.60	18.60	18.70	18.20	18.00	17.50	17.70	17.80	17.90	17.80	17.90	18.10	18.30	17.90	17.80	17.80	17.60	17.50	17.30	17.20	16.90
2019-05-14 15:44:03	17.90	18.10	18.30	18.30	18.40	19.80	22.10	19.20	20.60	18.00	18.10	18.50	18.70	18.70	18.20	18.10	17.60	17.70	17.80	17.80	17.80	18.00	18.10	18.20	17.80	17.80	17.70	17.60	17.40	17.30	17.20	16.90
2019-05-14 15:44:03	17.90	18.10	18.20	18.30	18.40	20.30	22.60	18.80	20.10	17.90	18.00	18.60	18.60	18.70	18.20	18.10	17.70	17.80	17.90	17.90	17.90	18.10	18.30	18.30	17.80	17.70	17.60	17.70	17.40	17.30	17.20	16.90
2019-05-14 15:44:03	17.90	18.20	18.20	18.40	18.40	22.00	22.00	18.30	18.70	17.80	18.00	18.60	18.60	18.70	18.30	18.20	17.70	17.80	17.90	17.90	17.90	18.30	18.40	18.30	17.90	17.60	17.60	17.70	17.40	17.30	17.20	16.90
2019-05-14 15:44:04	17.90	18.20	18.20	18.30	18.50	23.80	20.00	18.00	18.70	17.80	18.00	18.60	18.60	18.70	18.30	18.20	17.70	17.80	17.90	17.90	17.90	18.40	18.60	18.00	17.80	17.60	17.60	17.60	17.40	17.30	17.20	16.80
2019-05-14 15:44:04	17.90	18.10	18.20	18.30	19.00	24.40	19.10	17.90	18.00	17.80	18.10	18.50	18.70	18.70	18.30	18.20	17.60	17.60	17.70	17.80	17.80	18.30	18.40	17.70	17.50	17.50	17.60	17.60	17.40	17.30	17.10	16.80
2019-05-14 15:44:04	17.90	18.10	18.20	18.30	20.00	24.60	19.20	17.90	17.90	17.70	18.00	18.50	18.60	18.70	18.20	18.10	17.50	17.60	17.60	17.80	17.80	18.40	18.00	17.60	17.50	17.40	17.60	17.60	17.40	17.20	17.20	16.80
2019-05-14 15:44:04	17.80	18.00	18.10	18.30	20.80	24.50	19.50	17.80	17.90	17.80	18.00	18.50	18.60	18.70	18.20	18.00	17.40	17.60	17.70	17.80	17.80	18.60	18.10	17.50	17.50	17.40	17.60	17.60	17.40	17.20	17.20	16.80
2019-05-14 15:44:04	17.90	18.10	18.20	18.30	20.70	24.50	19.80	17.90	18.20	17.90	18.10	18.60	18.70	18.80	18.30	18.10	17.40	17.60	17.70	17.80	17.90	18.60	18.20	17.50	17.50	17.40	17.60	17.60	17.40	17.30	17.20	16.80
2019-05-14 15:44:05	17.90	18.20	18.30	18.40	20.10	24.80	19.70	17.90	18.20	17.90	18.10	18.60	18.70	18.70	18.30	18.10	17.50	17.70	17.70	17.80	17.80	18.60	18.30	17.60	17.50	17.40	17.60	17.60	17.40	17.30	17.20	16.80
2019-05-14 15:44:05	17.90	18.20	18.30	18.40	19.40	24.90	20.30	18.00	18.20	17.80	18.00	18.60	18.60	18.70	18.30	18.10	17.60	17.70	17.80	17.80	17.80	18.60	18.50	17.70	17.60	17.40	17.60	17.60	17.40	17.30	17.20	16.80
2019-05-14 15:44:05	17.90	18.20	18.20	18.40	18.90	24.50	21.20	18.00	18.50	17.80	18.00	18.60	18.60	18.70	18.30	18.10	17.60	17.70	17.80	17.80	17.80	18.60	18.50	17.70	17.70	17.40	17.60	17.60	17.40	17.30	17.20	16.80
2019-05-14 15:44:05	18.00	18.20	18.20	18.40	18.60	23.50	21.40	18.10	18.90	17.90	18.10	18.60	18.60	18.70	18.30	18.00	17.50	17.70	17.70	17.80	17.80	18.50	18.60	17.60	17.70	17.40	17.60	17.60	17.40	17.30	17.20	16.80
2019-05-14 15:44:06	18.00	18.10	18.30	18.40	18.40	22.00	21.80	18.30	19.50	17.90	18.10	18.60	18.60	18.70	18.30	18.10	17.60	17.80	17.80	17.90	17.90	18.50	18.90	17.80	17.90	17.50	17.60	17.60	17.50	17.30	17.20	16.90
2019-05-14 15:44:06	18.00	18.10	18.20	18.30	18.30	19.80	23.40	18.60	20.50	17.90	18.10	18.60	18.70	18.70	18.30	18.10	17.60	17.70	17.80	17.90	17.80	18.20	18.90	18.00	18.10	17.50	17.60	17.60	17.40	17.20	17.10	16.90
2019-05-14 15:44:06	17.90	18.10	18.10	18.30	18.30	18.30	22.40	19.30	22.30	17.90	18.10	18.60	18.70	18.70	18.20	18.10	17.50	17.70	17.80	17.90	17.80	18.00	18.70	19.00	18.30	17.70	17.60	17.60	17.40	17.20	17.10	16.80
2019-05-14 15:44:06	17.90	18.10	18.20	18.30	18.30	18.10	19.20	19.60	21.60	19.00	18.10	18.50	18.60	18.70	18.20	18.10	17.50	17.70	17.70	17.80	17.80	17.90	18.50	19.90	18.80	18.90	18.20	17.60	17.40	17.20	17.10	16.80
2019-05-14 15:44:06	17.90	18.10	18.20	18.30	18.30	18.10	17.90	18.60	19.00	20.00	18.80	18.50	18.60	18.70	18.30	18.10	17.40	17.70	17.60	17.80	17.70	17.80	18.40	20.00	18.90	19.70	19.00	17.70	17.40	17.20	17.20	16.80
2019-05-14 15:44:07	17.90	18.10	18.20	18.30	18.30	18.10	17.90	17.80	18.10	19.00	19.60	18.60	18.60	18.70	18.30	18.10	17.40	17.70	17.60	17.70	17.70	17.80	18.10	19.60	18.60	19.50	19.50	18.10	17.40	17.30	17.20	16.80
2019-05-14 15:44:07	17.90	18.10	18.20	18.30	18.30	18.10	17.90	17.80	18.00	18.00	19.00	18.60	18.60	18.70	18.30	18.00	17.50	17.70	17.70	17.70	17.70	17.70	17.80	19.20	18.10	19.40	19.70	18.60	17.40	17.30	17.10	16.80
2019-05-14 15:44:07	17.90	18.10	18.20	18.20	18.20	18.10	17.90	17.80	18.00	17.90	18.20	18.60	18.60	18.70	18.30	18.00	17.50	17.60	17.70	17.70	17.70	17.70	17.60	18.90	17.80	19.20	19.70	18.60	17.40	17.30	17.10	16.80
2019-05-14 15:44:07	17.90	18.00	18.20	18.20	18.20	18.10	17.90	17.80	18.00	17.80	18.10	18.50	18.70	18.70	18.20	18.00	17.50	17.60	17.70	17.70	17.70	17.70	17.60	18.90	17.70	18.90	19.90	18.30	17.40	17.30	17.20	16.80
2019-05-14 15:44:07	18.00	18.10	18.20	18.30	18.30	18.10	17.90	17.80	17.90	17.80	18.10	18.50	18.60	18.60	18.20	18.00	17.50	17.60	17.60	17.70	17.70	17.80	17.40	18.10	17.50	18.50	20.10	18.10	17.40	17.20	17.20	16.80
2019-05-14 15:44:08	17.90	18.10	18.20	18.30	18.30	18.20	17.90	17.80	17.90	17.90	18.10	18.60	18.60	18.70	18.30	18.00	17.50	17.60	17.60	17.70	17.70	17.80	17.50	18.10	17.40	18.40	20.10	18.10	17.40	17.30	17.20	16.90
2019-05-14 15:44:08	17.90	18.10	18.10	18.30	18.30	18.20	18.00	17.80	18.00	17.90	18.20	18.60	18.70	18.80	18.30	18.20	17.40	17.60	17.70	17.80	17.70	17.80	17.50	18.00	17.40	18.50	20.00	18.10	17.40	17.30	17.20	16.90
2019-05-14 15:44:08	18.00	18.10	18.10	18.30	18.30	18.20	18.00	17.80	18.00	17.90	18.10	18.50	18.60	18.70	18.30	18.10	17.40	17.70	17.70	17.80	17.70	17.80	17.50	18.00	17.40	18.50	20.00	18.10	17.40	17.30	17.20	16.90
2019-05-14 15:44:08	18.00	18.10	18.10	18.30	18.30	18.20	18.00	17.80	17.80	17.80	18.00	18.50	18.60	18.60	18.30	18.00	17.50	17.60	17.70	17.80	17.80	17.80	17.50	18.00	17.50	18.40	20.00	18.10	17.50	17.30	17.10	17.00
2019-05-14 15:44:08	17.90	18.10	18.10	18.30	18.40	18.20	18.00	17.70	17.80	17.80	18.00	18.50	18.70	18.70	18.30	18.00	17.50	17.60	17.60	17.80	17.70	17.80	17.50	18.00	17.40	18.40	20.00	18.10	17.40	17.30	17.10	16.90
2019-05-14 15:44:09	17.90	18.10	18.10	18.30	18.30	18.10	17.90	17.70	17.80	17.90	18.10	18.60	18.70	18.70	18.20	18.10	17.50	17.60	17.60	17.80	17.70	17.80	17.50	18.00	17.40	18.40	20.10	18.10	17.40	17.30	17.10	16.90
2019-05-14 15:44:09	17.90	18.10	18.20	18.30	18.30	18.10	17.90	17.80	17.80	17.90	18.10	18.50	18.60	18.60	18.20	18.00	17.50	17.60	17.60	17.80	17.70	17.80	17.50	18.00	17.50	18.50	20.10	18.10	17.40	17.30	17.20	16.90
2019-05-14 15:44:09	17.90	18.10	18.20	18.30	18.40	18.10	17.90	17.80	17.90	17.90	18.30	18.60	18.60	18.70	18.20	18.10	17.50	17.70	17.70	17.80	17.70	17.80	17.50	18.20	17.60	18.60	20.10	18.10	17.40	17.30	17.20	16.90
2019-05-14 15:44:09	17.90	18.10	18.20	18.30	18.40	18.10	18.00	17.80	17.90	17.90	18.30	18.60	18.60	18.70	18.20	18.10	17.40	17.60	17.60	17.80	17.70	17.70	17.50	18.10	17.60	18.70	19.80	18.00	17.50	17.30	17.20	16.80
2019-05-14 15:44:10	17.90	18.10	18.10	18.30	18.30	18.10	17.90	17.80	18.00	18.10	19.80	18.60	18.70	18.70	18.30	18.10	17.40	17.60	17.60	17.70	17.60	17.70	17.40	17.90	17.50	18.50	19.80	17.90	17.40	17.20	17.10	16.80
2019-05-14 15:44:10	17.90	18.10	18.20	18.30	18.30	18.10	17.90	17.80	17.90	18.10	20.30	18.50	18.60	18.70	18.20	18.10	17.40	17.60	17.60	17.70	17.60	17.70	17.40	17.90	17.40	18.30	20.20	17.80	17.40	17.20	17.10	16.90
2019-05-14 15:44:10	18.00	18.10	18.20	18.20	18.40	18.10	18.00	17.80	17.90	18.20	20.10	18.60	18.60	18.60	18.20	18.10	17.40	17.60	17.70	17.70	17.70	17.70	17.40	17.90	17.40	18.30	20.30	17.90	17.40	17.30	17.20	16.90
2019-05-14 15:44:10	18.00	18.10	18.10	18.20	18.40	18.10	18.00	17.80	17.90	18.10	19.60	19.00	18.60	18.70	18.30	18.10	17.40	17.60	17.70	17.70	17.70	17.70	17.40	17.90	17.40	18.20	20.40	18.20	17.50	17.30	17.20	16.90
2019-05-14 15:44:10	17.90	18.10	18.20	18.30	18.40	18.10	17.90	17.80	17.90	18.00	19.30	20.00	18.60	18.70	18.30	18.10	17.30	17.60	17.60	17.70	17.60	17.70	17.30	17.80	17.30	18.10	20.50	18.50	17.50	17.30	17.20	16.80
2019-05-14 15:44:11	17.90	18.10	18.20	18.30	18.30	18.10	17.90	17.80	17.90	18.00	19.30	20.00	18.60	18.70	18.30	18.10	17.40	17.60	17.70	17.80	17.70	17.80	17.40	17.80	17.30	18.00	20.40	18.50	17.50	17.30	17.20	16.80
2019-05-14 15:44:11	17.90	18.20	18.20	18.40	18.30	18.20	17.90	17.90	17.90	18.30	22.10	21.00	18.70	18.70	18.30	18.10	17.40	17.70	17.70	17.80	17.70	17.90	17.50	17.70	17.40	18.00	20.00	18.40	17.50	17.30	17.20	16.90
2019-05-14 15:44:11	18.00	18.20	18.20	18.40	18.40	18.20	18.00	17.90	17.90	18.50	23.00	19.60	18.70	18.70	18.30	18.10	17.40	17.70	17.70	17.70	17.70	17.80	17.50	17.70	17.40	18.00	19.50	18.40	17.60	17.40	17.20	16.90
2019-05-14 15:44:11	17.90	18.20	18.20	18.30	18.40	18.20	18.00	17.90	17.90	18.50	23.00	19.60	18.70	18.70	18.30	18.10	17.50	17.70	17.70	17.80	17.80	17.80	17.50	17.80	17.30	18.00	19.40	18.40	17.70	17.40	17.20	16.90
2019-05-14 15:44:12	17.90	18.10	18.20	18.30	18.40	18.20	18.00	17.90	17.80	18.10	22.30	21.20	18.60	18.60	18.10	17.90	17.50	17.70	17.70	17.80	17.80	17.80	17.50	17.80	17.30	18.00	19.50	18.40	17.90	17.30	17.20	16.90
2019-05-14 15:44:12	17.90	18.10	18.20	18.30	18.30	18.20	17.90	17.90	17.80	18.00	22.20	22.40	18.70	18.60	18.20	18.00	17.50	17.70	17.70	17.80	17.80	17.80	17.50	17.90	17.40	18.00	18.90	18.20	18.00	17.30	17.20	16.90
2019-05-14 15:44:12	17.90	18.10	18.10	18.30	18.30	18.20	17.90	17.90	17.90	18.30	23.50	22.90	18.80	18.70	18.30	18.10	17.50	17.70	17.70	17.80	17.80	17.80	17.50	18.10	17.40	18.00	18.10	17.90	18.00	17.30	17.20	17.00
2019-05-14 15:44:12	18.00	18.10	18.10	18.30	18.30	18.10	17.90	17.80	18.00	18.40	24.40	23.70	18.90	18.80	18.30	18.10	17.50	17.70	17.70	17.80	17.80	17.80	17.50	18.10	17.30	17.80	17.80	17.90	18.00	17.30	17.20	17.00
2019-05-14 15:44:12	17.90	18.10	18.20	18.30	18.30	18.10	17.90	17.80	18.00	18.20	23.70	24.30	18.90	18.80	18.40	18.10	17.40	17.70	17.80	17.80	17.70	17.80	17.40	17.90	17.30	17.50	17.80	17.90	18.00	17.30	17.20	16.90
2019-05-14 15:44:13	17.90	18.10	18.20	18.30	18.40	18.20	17.90	17.80	18.00	18.20	23.70	24.30	18.90	18.80	18.40	18.10	17.50	17.70	17.70	17.80	17.70	17.80	17.50	17.60	17.20	17.40	17.80	18.00	18.00	17.30	17.20	16.80
2019-05-14 15:44:13	17.90	18.10	18.20	18.30	18.30	18.10	17.90	17.80	18.00	18.20	23.50	23.30	18.80	18.70	18.30	18.10	17.60	17.70	17.70	17.80	17.80	17.80	17.50	17.50	17.20	17.50	17.80	18.10	17.80	17.40	17.20	16.80
2019-05-14 15:44:13	17.90	18.20	18.20	18.30	18.30	18.10	17.90	17.90	18.00	18.40	24.30	21.50	18.60	18.60	18.30	18.10	17.50	17.70	17.60	17.70	17.70	17.80	17.40	17.50	17.30	17.50	17.80	18.10	17.50	17.30	17.20	16.90
2019-05-14 15:44:13	18.00	18.20	18.20	18.20	18.40	18.20	18.00	18.00	18.00	18.70	24.60	20.00	18.60	18.60	18.30	18.10	17.50	17.60	17.70	17.80	17.70	17.90	17.40	17.50	17.30	17.50	17.80	18.10	17.50	17.30	17.20	16.90
2019-05-14 15:44:13	17.90	18.00	18.10	18.20	18.30	18.10	18.00	18.30	18.10	19.60	23.80	19.10	18.70	18.70	18.30	18.10	17.50	17.60	17.60	17.70	17.70	17.80	17.40	17.40	17.40	17.50	18.00	18.00	17.50	17.40	17.30	16.90
2019-05-14 15:44:14	17.80	18.10	18.10	18.20	18.30	18.10	17.90	19.60	18.70	22.70	19.90	18.50	18.60	18.70	18.20	18.10	17.50	17.70	17.60	17.70	17.70	17.80	17.40	17.50	17.40	17.90	18.20	17.80	17.50	17.40	17.30	17.00
2019-05-14 15:44:14	17.80	18.10	18.10	18.20	18.30	18.00	17.90	21.40	18.70	22.70	19.90	18.50	18.60	18.70	18.20	18.10	17.50	17.70	17.60	17.80	17.70	17.80	17.50	17.80	17.50	18.20	18.20	17.90	17.50	17.40	17.30	17.00
2019-05-14 15:44:14	17.90	18.00	18.10	18.20	18.30	18.00	18.00	22.30	19.20	22.80	18.50	18.60	18.60	18.70	18.20	18.20	17.50	17.70	17.70	17.80	17.70	17.70	17.40	18.00	17.50	18.10	18.00	17.70	17.50	17.40	17.20	16.90
2019-05-14 15:44:14	17.90	18.10	18.10	18.30	18.30	18.10	18.30	21.60	19.80	21.00	18.20	18.60	18.70	18.70	18.30	18.20	17.50	17.70	17.70	17.80	17.70	17.80	17.50	18.00	17.50	18.00	17.80	17.70	17.40	17.30	17.20	16.80
2019-05-14 15:44:14	17.90	18.10	18.20	18.30	18.40	18.10	18.60	20.80	20.30	19.10	18.20	18.60	18.70	18.80	18.30	18.10	17.50	17.70	17.80	17.90	17.80	17.80	17.50	18.00	17.40	18.00	17.70	17.60	17.40	17.20	17.20	16.90
2019-05-14 15:44:15	17.90	18.00	18.20	18.30	18.30	18.10	18.70	20.80	20.60	18.70	18.10	18.60	18.70	18.70	18.30	18.10	17.50	17.60	17.80	17.80	17.80	17.80	17.50	18.00	17.40	18.00	17.70	17.60	17.40	17.20	17.20	16.90
2019-05-14 15:44:15	18.00	18.10	18.10	18.30	18.30	18.10	18.50	21.20	20.60	19.00	18.10	18.60	18.70	18.70	18.30	18.10	17.60	17.70	17.80	17.80	17.80	17.90	17.50	18.10	17.40	18.10	17.70	17.60	17.40	17.20	17.20	16.90
2019-05-14 15:44:15	18.00	18.10	18.10	18.30	18.30	18.10	18.20	21.80	20.20	19.70	18.10	18.50	18.60	18.70	18.30	18.10	17.50	17.70	17.70	17.70	17.70	17.80	17.50	18.10	17.50	18.20	17.70	17.60	17.40	17.20	17.20	16.90
2019-05-14 15:44:15	18.00	18.20	18.20	18.40	18.30	18.20	18.10	22.10	19.60	20.30	18.10	18.50	18.60	18.80	18.30	18.10	17.50	17.60	17.70	17.80	17.70	17.80	17.50	18.00	17.40	18.10	17.70	17.60	17.40	17.20	17.10	16.90
2019-05-14 15:44:15	17.90	18.10	18.20	18.40	18.40	18.30	18.10	22.20	19.30	20.50	18.10	18.50	18.60	18.70	18.20	18.10	17.60	17.70	17.80	17.90	17.80	17.90	17.60	17.90	17.30	18.00	17.80	17.60	17.40	17.30	17.10	16.90
2019-05-14 15:44:16	17.90	18.10	18.20	18.40	18.40	18.30	18.10	22.30	19.30	20.70	18.10	18.50	18.60	18.60	18.20	18.10	17.60	17.80	17.80	17.90	17.80	17.90	17.50	17.80	17.40	17.90	17.60	17.60	17.40	17.30	17.20	16.80
2019-05-14 15:44:16	17.90	18.10	18.20	18.30	18.40	18.20	18.30	22.20	19.60	20.90	18.10	18.60	18.60	18.70	18.30	18.20	17.60	17.80	17.80	17.90	17.80	17.90	17.50	17.90	17.40	17.90	17.60	17.60	17.40	17.30	17.20	16.90
2019-05-14 15:44:16	17.90	18.10	18.20	18.30	18.40	18.10	18.50	21.60	20.40	20.40	18.10	18.60	18.60	18.70	18.30	18.20	17.60	17.80	17.80	17.90	17.90	17.90	17.50	17.90	17.40	17.90	17.60	17.60	17.40	17.30	17.20	16.90
2019-05-14 15:44:16	18.00	18.20	18.20	18.30	18.40	18.20	18.40	21.00	20.30	20.20	18.10	18.50	18.50	18.70	18.20	18.10	17.60	17.80	17.80	17.90	17.90	17.90	17.50	17.90	17.40	17.90	17.70	17.60	17.40	17.40	17.20	17.00
2019-05-14 15:44:17	18.00	18.10	18.20	18.30	18.40	18.20	18.10	20.50	19.10	21.50	18.10	18.50	18.50	18.60	18.10	18.10	17.50	17.80	17.70	17.90	17.80	17.90	17.60	18.10	17.40	18.00	17.80	17.60	17.40	17.30	17.20	16.90
2019-05-14 15:44:17	18.00	18.10	18.20	18.30	18.40	18.20	18.10	20.50	18.70	22.40	18.10	18.50	18.50	18.60	18.20	18.10	17.50	17.80	17.70	17.90	17.70	17.90	17.60	19.10	17.50	18.70	18.00	17.60	17.40	17.20	17.20	16.80
2019-05-14 15:44:17	17.90	18.10	18.10	18.20	18.30	18.10	18.00	20.50	19.50	21.10	18.10	18.50	18.60	18.60	18.20	18.00	17.50	17.80	17.80	17.90	17.80	17.90	17.70	20.40	17.90	19.80	18.00	17.60	17.40	17.20	17.20	16.80
2019-05-14 15:44:17	17.90	18.10	18.10	18.20	18.30	18.10	18.20	20.30	20.10	18.90	18.00	18.50	18.60	18.70	18.30	18.00	17.50	17.80	17.80	17.90	17.80	17.90	17.70	20.40	18.40	20.30	17.80	17.60	17.40	17.20	17.20	16.80
2019-05-14 15:44:17	17.90	18.10	18.20	18.30	18.30	18.10	18.30	19.00	19.00	17.90	18.10	18.50	18.60	18.70	18.30	18.10	17.50	17.80	17.70	17.80	17.80	17.90	19.50	21.20	19.10	20.30	17.70	17.60	17.30	17.30	17.10	16.80
2019-05-14 15:44:18	17.90	18.10	18.20	18.30	18.40	18.20	18.10	18.00	18.00	17.90	18.10	18.50	18.60	18.70	18.20	18.10	17.50	17.70	17.70	17.80	17.80	18.00	20.40	21.30	19.70	20.30	17.70	17.60	17.30	17.30	17.10	16.80
2019-05-14 15:44:18	18.00	18.10	18.20	18.30	18.30	18.10	18.00	17.80	17.90	17.80	18.00	18.40	18.60	18.60	18.10	18.10	17.50	17.70	17.80	17.90	17.80	18.20	20.70	21.40	19.80	20.30	17.80	17.60	17.40	17.30	17.10	16.80
2019-05-14 15:44:18	18.00	18.20	18.30	18.30	18.40	18.20	18.00	17.80	17.90	17.80	18.10	18.50	18.60	18.60	18.20	18.00	17.50	17.80	17.80	17.90	17.80	18.20	21.10	21.60	20.00	20.50	17.80	17.60	17.50	17.30	17.20	16.80
2019-05-14 15:44:18	18.00	18.20	18.30	18.30	18.40	18.20	18.00	17.80	18.00	17.90	18.10	18.60	18.70	18.80	18.30	18.10	17.50	17.70	17.70	17.90	17.80	18.10	21.50	21.70	20.30	20.50	17.80	17.60	17.40	17.30	17.20	16.80
2019-05-14 15:44:18	18.00	18.20	18.20	18.30	18.40	18.20	18.00	17.80	17.90	17.80	18.10	18.50	18.70	18.80	18.40	18.10	17.40	17.60	17.60	17.80	17.80	18.10	21.50	21.60	20.30	20.50	17.80	17.60	17.40	17.30	17.20	16.80
2019-05-14 15:44:19	18.00	18.10	18.20	18.30	18.40	18.20	18.00	17.70	17.90	17.90	18.10	18.50	18.60	18.80	18.30	18.10	17.40	17.60	17.60	17.80	17.70	18.10	21.40	21.60	20.30	20.50	17.70	17.60	17.40	17.30	17.10	16.80
2019-05-14 15:44:19	17.90	18.10	18.20	18.30	18.40	18.20	18.00	17.70	17.90	17.90	18.10	18.60	18.70	18.70	18.30	18.10	17.50	17.70	17.70	17.90	17.80	18.20	21.00	21.60	20.20	20.50	17.70	17.60	17.40	17.30	17.10	16.80
2019-05-14 15:44:19	17.90	18.10	18.20	18.30	18.40	18.20	17.90	17.70	17.90	17.90	18.10	18.50	18.70	18.70	18.40	18.10	17.50	17.70	17.70	17.90	17.80	18.20	21.00	21.60	19.90	20.40	17.70	17.60	17.40	17.30	17.20	16.90
2019-05-14 15:44:19	18.00	18.20	18.20	18.30	18.40	18.20	17.90	17.80	17.90	17.90	18.10	18.50	18.70	18.70	18.40	18.10	17.50	17.80	17.70	17.90	17.80	18.10	20.30	21.50	19.70	20.10	17.70	17.60	17.30	17.30	17.20	16.80
2019-05-14 15:44:19	18.00	18.20	18.20	18.30	18.50	18.20	17.90	17.80	17.90	17.90	18.10	18.50	18.60	18.70	18.40	18.10	17.50	17.70	17.60	17.80	17.70	17.90	19.80	21.30	19.60	19.50	17.60	17.50	17.30	17.30	17.20	16.80
