# Supplementary material for: eHomeSeniors Dataset: An Infrared Thermal Sensor Dataset for Automatic Fall Detection Research
Source: Sensors (Basel). 2019 Oct 21;19(20):4565. doi: 10.3390/s19204565 (PMC6832422; doi:10.3390/s19204565)
Supplement: Supplementary file 1 [file sensors-19-04565-s001.zip › eHomeSeniors dataset/omron sensor/omron-G2-1-f07.csv]

2019-05-14 15:33:25	18.10	18.10	18.30	18.40	18.40	18.20	18.00	17.90	18.00	18.20	19.20	18.40	18.20	18.50	18.20	18.10	17.50	17.70	17.70	17.80	17.80	17.80	17.50	17.50	17.40	17.50	17.80	17.80	17.50	17.50	17.30	16.90
2019-05-14 15:33:25	18.10	18.10	18.30	18.40	18.40	18.20	18.00	17.90	18.10	19.60	19.50	18.40	18.30	18.50	18.30	18.10	17.50	17.70	17.70	17.80	17.80	17.90	17.50	17.50	17.50	17.50	17.80	17.80	17.50	17.50	17.40	17.00
2019-05-14 15:33:26	18.10	18.20	18.30	18.40	18.40	18.20	18.00	18.10	18.10	19.60	19.50	18.40	18.30	18.50	18.30	18.10	17.60	17.70	17.70	17.90	17.80	17.90	17.60	17.60	17.50	17.60	17.90	17.80	17.60	17.50	17.30	17.00
2019-05-14 15:34:18	18.00	18.10	18.10	18.30	18.30	18.00	17.90	17.80	17.90	17.80	18.10	18.40	19.60	23.30	18.60	18.20	17.60	17.80	17.80	17.90	17.80	18.00	17.80	17.70	17.30	17.50	17.70	17.70	17.60	17.80	17.60	17.00
2019-05-14 15:34:18	18.20	18.20	18.20	18.40	18.40	18.10	18.00	18.00	18.00	17.90	18.20	18.50	19.90	23.50	18.70	18.40	17.70	17.80	17.80	17.90	17.80	18.00	17.80	17.70	17.40	17.50	17.70	17.80	17.60	17.80	17.60	17.00
2019-05-14 15:34:18	18.20	18.30	18.40	18.50	18.50	18.40	18.20	18.00	18.20	18.10	18.30	18.60	19.80	23.60	18.90	18.50	17.60	17.90	17.90	17.90	17.90	18.00	17.80	17.80	17.60	17.70	18.00	17.90	17.80	18.00	17.70	17.30
2019-05-14 15:34:19	18.20	18.30	18.40	18.50	18.50	18.30	18.10	18.00	18.10	18.10	18.40	18.60	19.80	23.70	18.80	18.40	17.80	18.00	18.00	18.10	17.90	18.10	17.90	17.80	17.60	17.60	17.90	17.90	17.80	17.90	17.70	17.30
2019-05-14 15:34:19	18.20	18.40	18.40	18.50	18.50	18.30	18.10	18.00	18.10	18.00	18.30	18.60	19.80	23.70	18.80	18.40	17.80	17.90	18.00	18.10	17.90	18.10	17.90	17.80	17.60	17.60	17.80	17.80	17.70	17.90	17.70	17.20
2019-05-14 15:34:19	18.30	18.40	18.40	18.50	18.50	18.30	18.10	18.00	18.00	18.00	18.20	18.60	19.70	23.60	18.90	18.40	17.80	17.90	18.00	18.10	17.90	18.10	17.90	17.80	17.60	17.60	17.80	17.80	17.70	17.90	17.70	17.20
2019-05-14 15:34:19	18.20	18.30	18.30	18.50	18.40	18.30	18.10	18.00	18.00	18.00	18.20	18.50	19.70	23.60	18.80	18.40	17.80	17.90	17.90	18.00	18.00	18.10	17.90	17.90	17.60	17.70	17.80	17.80	17.70	17.80	17.60	17.10
2019-05-14 15:34:20	18.00	18.20	18.20	18.50	18.40	18.20	18.00	17.90	18.00	17.90	18.10	18.40	19.80	23.70	18.70	18.40	17.60	17.80	17.80	17.90	17.90	18.00	17.80	17.80	17.50	17.60	17.70	17.70	17.60	17.70	17.60	17.10
2019-05-14 15:34:20	18.00	18.20	18.20	18.40	18.40	18.20	18.00	17.90	18.00	17.90	18.10	18.40	20.00	23.60	18.70	18.30	17.60	17.80	17.80	17.80	17.80	17.90	17.80	17.70	17.40	17.60	17.70	17.70	17.60	17.70	17.60	17.10
2019-05-14 15:34:20	18.10	18.20	18.30	18.30	18.40	18.20	18.00	17.90	18.00	17.90	18.10	18.40	20.30	23.40	18.60	18.30	17.60	17.80	17.80	17.90	17.80	17.90	17.80	17.60	17.40	17.60	17.80	17.70	17.60	17.80	17.60	17.10
2019-05-14 15:34:20	18.10	18.20	18.30	18.40	18.50	18.30	18.00	17.90	18.10	18.00	18.20	18.50	20.90	23.00	18.60	18.30	17.60	17.70	17.80	17.90	17.80	17.90	17.70	17.60	17.40	17.60	17.80	17.70	17.60	17.90	17.60	17.10
2019-05-14 15:34:20	18.10	18.20	18.30	18.40	18.50	18.30	18.00	17.90	18.10	18.00	18.30	18.60	22.00	22.00	18.70	18.40	17.60	17.80	17.80	17.90	17.90	18.00	17.80	17.70	17.40	17.60	17.80	17.70	17.60	17.90	17.60	17.10
2019-05-14 15:34:21	18.10	18.30	18.30	18.50	18.50	18.30	18.00	17.90	18.00	18.00	18.30	18.80	23.70	20.40	18.60	18.40	17.70	17.80	17.90	17.90	17.90	18.00	17.80	17.80	17.40	17.40	17.80	17.70	17.60	17.80	17.50	17.00
2019-05-14 15:34:21	18.00	18.10	18.30	18.30	18.40	18.20	18.00	17.90	17.90	18.00	18.50	20.80	23.10	19.10	18.50	18.30	17.60	17.80	17.90	17.90	17.90	18.00	17.80	17.70	17.40	17.50	17.70	17.70	17.60	17.70	17.40	17.00
2019-05-14 15:34:21	18.10	18.20	18.30	18.40	18.40	18.20	18.00	18.60	18.20	19.00	20.50	21.50	20.10	18.80	18.50	18.30	17.60	17.80	17.90	17.90	17.90	18.00	17.80	17.70	17.40	17.60	17.80	17.80	17.70	17.70	17.40	17.00
2019-05-14 15:34:21	18.10	18.30	18.30	18.40	18.50	18.20	18.30	19.20	19.10	19.80	20.30	19.50	18.60	18.70	18.40	18.30	17.70	17.90	17.90	17.90	17.90	18.00	17.80	17.80	17.50	17.60	17.80	17.80	17.60	17.50	17.30	17.00
2019-05-14 15:34:21	18.10	18.30	18.30	18.40	18.50	18.30	18.30	18.50	18.80	18.80	18.30	19.60	18.80	18.60	18.30	18.20	17.70	17.90	17.90	18.00	17.90	18.00	17.90	18.00	17.70	17.70	17.80	17.80	17.60	17.50	17.40	17.00
2019-05-14 15:34:22	18.10	18.30	18.30	18.40	18.50	18.30	18.10	18.00	17.90	18.00	18.20	19.70	18.70	18.60	18.30	18.20	17.70	17.90	17.80	17.90	17.90	18.00	17.90	18.00	17.70	17.70	17.80	17.80	17.60	17.50	17.40	17.00
2019-05-14 15:34:22	18.10	18.30	18.30	18.40	18.50	18.30	18.10	18.00	18.00	18.00	18.20	18.60	18.40	18.60	18.40	18.20	17.70	17.80	17.80	17.90	17.90	18.00	17.90	18.00	17.70	17.70	17.80	17.80	17.60	17.50	17.40	17.00
2019-05-14 15:34:22	18.10	18.30	18.30	18.40	18.40	18.20	18.00	18.00	17.90	17.90	18.10	18.50	18.40	18.50	18.40	18.10	17.70	17.80	17.90	18.00	17.90	18.10	17.90	18.00	17.60	17.70	17.90	17.70	17.60	17.50	17.30	16.90
2019-05-14 15:34:22	18.10	18.20	18.30	18.40	18.40	18.30	18.10	18.00	17.90	17.90	18.10	18.40	18.30	18.50	18.30	18.10	17.70	17.80	17.90	18.00	17.90	18.10	17.90	17.90	17.60	17.70	17.80	17.80	17.60	17.50	17.30	17.00
2019-05-14 15:34:22	18.10	18.20	18.20	18.40	18.50	18.30	18.10	17.90	17.90	17.90	18.10	18.40	18.30	18.50	18.30	18.10	17.70	17.80	17.90	17.90	17.90	18.00	17.90	17.90	17.60	17.70	17.80	17.80	17.60	17.50	17.30	17.00
2019-05-14 15:34:23	18.20	18.20	18.30	18.40	18.50	18.30	18.10	17.90	18.00	18.00	18.20	18.40	18.40	18.60	18.40	18.20	17.60	17.80	17.80	17.90	17.90	18.00	17.90	17.90	17.60	17.70	17.90	17.80	17.60	17.50	17.30	17.00
2019-05-14 15:34:23	18.20	18.30	18.40	18.50	18.50	18.30	18.10	18.00	18.00	18.00	18.20	18.50	18.40	18.60	18.40	18.20	17.70	17.80	17.80	17.90	17.90	18.10	17.90	18.00	17.60	17.70	17.80	17.80	17.60	17.50	17.30	17.00
2019-05-14 15:34:23	18.30	18.40	18.40	18.50	18.50	18.30	18.10	18.10	18.00	18.00	18.20	18.50	18.40	18.70	18.50	18.30	17.70	17.80	17.80	17.90	17.90	18.10	17.90	18.00	17.60	17.70	17.80	17.80	17.60	17.50	17.40	17.00
2019-05-14 15:34:23	18.20	18.30	18.30	18.40	18.50	18.30	18.10	18.10	18.00	18.00	18.20	18.50	18.40	18.70	18.40	18.20	17.60	17.80	17.80	17.80	17.90	18.00	17.90	17.90	17.60	17.70	17.80	17.80	17.60	17.50	17.40	17.00
2019-05-14 15:34:23	18.00	18.10	18.20	18.30	18.40	18.20	18.70	18.00	18.20	17.90	18.10	18.30	18.30	18.50	18.30	18.10	17.50	17.70	17.70	17.70	17.80	17.90	17.80	17.70	17.60	17.70	17.80	17.80	17.60	17.40	17.30	17.00
2019-05-14 15:34:24	18.00	18.20	18.20	18.40	18.40	18.20	20.90	18.40	20.00	17.90	18.10	18.30	18.30	18.50	18.30	18.10	17.40	17.70	17.70	17.70	17.70	17.90	17.80	17.70	17.60	17.70	17.80	17.80	17.60	17.40	17.30	17.00
2019-05-14 15:34:24	18.00	18.20	18.30	18.40	18.50	18.30	22.80	18.80	22.00	17.90	18.10	18.40	18.30	18.50	18.30	18.10	17.50	17.70	17.70	17.80	17.70	17.90	17.80	17.70	17.60	17.70	17.80	17.80	17.60	17.40	17.30	17.00
2019-05-14 15:34:24	18.00	18.20	18.30	18.40	18.50	18.30	22.80	18.80	22.20	18.20	18.10	18.40	18.30	18.50	18.30	18.10	17.50	17.70	17.70	17.70	17.80	18.00	17.80	17.80	17.60	17.60	17.80	17.80	17.60	17.50	17.30	16.90
2019-05-14 15:34:24	18.00	18.20	18.20	18.40	18.50	18.30	23.20	18.90	22.10	18.80	18.20	18.40	18.30	18.50	18.30	18.10	17.50	17.70	17.70	17.70	17.80	17.90	17.80	17.80	17.60	17.60	17.80	17.80	17.60	17.40	17.20	16.90
2019-05-14 15:34:24	18.10	18.10	18.20	18.40	18.50	18.30	22.40	19.00	22.10	18.80	18.20	18.40	18.30	18.50	18.30	18.10	17.50	17.70	17.70	17.80	17.80	17.90	17.80	17.80	17.60	17.70	17.90	17.90	17.60	17.40	17.30	17.00
2019-05-14 15:34:25	18.10	18.10	18.20	18.40	18.40	18.30	21.60	19.30	22.20	19.20	18.40	18.40	18.30	18.50	18.30	18.20	17.50	17.70	17.70	17.80	17.80	17.90	17.80	17.80	17.60	17.70	18.10	18.10	17.50	17.40	17.30	16.90
2019-05-14 15:34:25	18.00	18.20	18.20	18.40	18.40	18.20	21.20	19.60	22.50	19.50	18.50	18.40	18.30	18.50	18.30	18.20	17.50	17.70	17.70	17.90	17.80	18.00	17.80	17.80	17.50	17.70	19.00	18.30	17.50	17.40	17.30	16.90
2019-05-14 15:34:25	18.10	18.30	18.30	18.40	18.50	18.30	20.60	20.00	22.30	19.90	18.50	18.40	18.30	18.50	18.30	18.10	17.50	17.70	17.70	17.80	17.80	18.00	17.80	17.80	17.80	17.90	19.90	18.40	17.70	17.60	17.40	17.10
2019-05-14 15:34:25	18.10	18.30	18.30	18.40	18.50	18.30	19.50	20.90	21.80	20.70	18.70	18.50	18.50	18.60	18.40	18.30	17.50	17.70	17.70	17.80	17.80	18.00	17.90	17.90	17.80	18.00	20.10	18.40	17.80	17.60	17.40	17.10
2019-05-14 15:34:25	18.00	18.10	18.20	18.40	18.40	18.20	18.50	21.80	20.80	21.80	18.90	18.50	18.50	18.70	18.40	18.40	17.40	17.70	17.70	17.80	17.80	18.00	17.70	17.90	17.70	18.00	20.10	18.20	17.70	17.60	17.40	17.00
2019-05-14 15:34:26	18.00	18.10	18.20	18.40	18.40	18.20	18.00	20.90	19.40	22.50	19.80	18.40	18.30	18.60	18.30	18.20	17.40	17.70	17.70	17.80	17.70	18.00	17.70	17.80	17.60	18.00	20.10	18.30	17.80	17.60	17.40	17.00
2019-05-14 15:34:26	18.00	18.10	18.20	18.40	18.40	18.20	18.00	20.90	18.40	21.50	22.00	18.80	18.30	18.50	18.30	18.10	17.50	17.80	17.70	17.80	17.80	18.00	17.70	17.80	17.60	18.00	20.10	18.30	17.80	17.60	17.40	17.00
2019-05-14 15:34:26	18.10	18.20	18.20	18.30	18.40	18.20	18.00	18.00	18.10	19.50	23.30	20.10	18.30	18.60	18.40	18.20	17.50	17.70	17.70	17.80	17.80	18.00	17.70	17.70	17.60	17.90	20.10	18.40	17.90	17.70	17.40	17.00
2019-05-14 15:34:26	18.10	18.20	18.20	18.30	18.40	18.20	18.00	18.00	17.90	18.20	22.40	21.40	18.30	18.60	18.30	18.20	17.50	17.70	17.80	17.80	17.80	18.00	17.80	17.80	17.60	17.80	19.50	18.50	18.00	17.50	17.40	17.00
2019-05-14 15:34:26	18.10	18.20	18.20	18.40	18.40	18.20	18.00	17.90	17.90	18.00	21.50	21.80	18.40	18.50	18.30	18.10	17.50	17.70	17.70	17.90	17.80	17.90	17.80	17.70	17.60	17.80	18.50	18.50	18.20	17.50	17.30	17.00
2019-05-14 15:34:27	18.10	18.20	18.20	18.30	18.40	18.10	18.00	17.90	17.90	18.00	21.70	21.70	18.50	18.50	18.30	18.10	17.60	17.70	17.80	17.90	17.80	18.00	17.80	17.70	17.60	17.80	18.10	18.50	18.40	17.60	17.40	17.10
2019-05-14 15:34:27	18.00	18.20	18.20	18.30	18.40	18.10	18.00	17.90	17.90	18.00	22.10	21.80	18.50	18.60	18.30	18.10	17.70	17.80	17.90	17.90	17.90	18.10	17.80	17.80	17.50	17.60	18.00	18.50	18.30	17.50	17.40	17.00
2019-05-14 15:34:27	18.00	18.20	18.20	18.40	18.40	18.10	18.00	17.90	18.10	18.20	22.70	22.20	18.60	18.60	18.40	18.20	17.60	17.80	17.80	17.90	17.90	18.10	17.80	17.80	17.40	17.60	18.00	18.40	18.20	17.50	17.30	17.00
2019-05-14 15:34:27	18.10	18.20	18.30	18.40	18.40	18.20	18.00	18.00	18.10	18.50	22.90	23.80	19.10	18.60	18.40	18.20	17.50	17.70	17.70	17.80	17.80	18.00	17.80	17.80	17.50	17.70	18.00	18.40	18.20	17.60	17.40	17.00
2019-05-14 15:34:28	18.00	18.10	18.20	18.30	18.30	18.10	17.90	18.20	18.10	19.20	23.70	25.10	19.00	18.60	18.30	18.10	17.50	17.70	17.70	17.80	17.80	18.10	17.80	17.80	17.50	17.70	18.00	18.40	18.20	17.60	17.50	17.00
2019-05-14 15:34:28	17.90	18.20	18.20	18.30	18.30	18.10	18.00	19.60	18.40	21.20	25.00	22.50	18.50	18.60	18.30	18.10	17.50	17.70	17.70	17.80	17.80	18.10	17.80	17.90	17.50	17.70	18.00	18.20	18.20	17.50	17.40	17.00
2019-05-14 15:34:28	18.00	18.20	18.20	18.30	18.40	18.30	19.10	22.50	20.30	23.40	22.30	19.20	18.30	18.50	18.30	18.10	17.50	17.80	17.70	17.90	17.80	18.00	17.80	18.20	17.80	18.30	18.00	18.00	17.80	17.50	17.40	17.10
2019-05-14 15:34:28	18.10	18.20	18.20	18.30	18.50	19.00	22.00	22.30	22.90	21.40	18.70	18.40	18.30	18.60	18.30	18.20	17.60	17.90	17.90	17.90	17.90	18.00	17.90	18.50	17.90	18.20	17.90	17.80	17.70	17.40	17.30	17.00
2019-05-14 15:34:28	18.10	18.10	18.20	18.40	19.10	21.70	22.90	19.50	22.00	18.30	18.20	18.40	18.30	18.60	18.30	18.20	17.60	17.80	17.80	17.80	17.90	18.20	18.00	18.40	17.90	18.20	17.90	17.80	17.70	17.40	17.30	17.00
2019-05-14 15:34:29	18.00	18.20	18.20	18.60	21.30	23.80	20.10	18.20	19.10	17.80	18.00	18.30	18.30	18.50	18.30	18.10	17.60	17.80	17.80	17.90	17.90	18.60	18.10	18.20	17.70	17.80	17.80	17.70	17.60	17.40	17.20	16.90
2019-05-14 15:34:29	18.00	18.20	18.20	18.60	21.30	23.80	20.10	18.20	17.90	17.80	18.00	18.30	18.30	18.50	18.30	18.10	17.70	17.90	17.90	18.00	18.30	18.80	18.10	17.90	17.50	17.50	17.70	17.70	17.60	17.30	17.20	16.90
2019-05-14 15:34:29	18.00	18.10	18.20	19.80	23.80	21.70	18.20	17.80	17.90	17.80	18.00	18.40	18.30	18.50	18.30	18.10	17.70	17.90	17.90	18.10	18.80	18.60	18.00	17.80	17.50	17.50	17.70	17.60	17.60	17.30	17.20	16.90
2019-05-14 15:34:29	18.10	18.30	18.50	22.90	23.10	18.60	18.10	17.90	17.90	17.80	18.10	18.40	18.30	18.50	18.30	18.10	17.70	17.80	17.90	18.10	19.00	18.40	17.90	17.80	17.60	17.60	17.70	17.60	17.60	17.30	17.20	17.00
2019-05-14 15:34:29	18.00	18.20	18.40	22.70	22.20	18.70	18.10	17.90	17.90	17.90	18.10	18.40	18.30	18.50	18.30	18.20	17.70	17.80	18.00	18.10	19.10	18.30	17.90	17.80	17.60	17.60	17.70	17.60	17.60	17.30	17.20	17.00
2019-05-14 15:34:30	18.00	18.20	18.30	21.70	21.70	18.30	18.00	17.90	17.90	17.80	18.00	18.30	18.20	18.50	18.30	18.10	17.60	17.80	17.90	18.00	19.00	18.20	17.80	17.70	17.50	17.60	17.70	17.70	17.60	17.30	17.20	16.90
2019-05-14 15:34:30	18.00	18.20	18.30	21.10	21.00	18.20	17.90	17.90	17.90	17.80	18.00	18.30	18.20	18.50	18.30	18.10	17.60	17.70	17.80	18.00	18.90	18.10	17.80	17.80	17.40	17.60	17.60	17.70	17.60	17.30	17.20	16.90
2019-05-14 15:34:30	18.00	18.20	18.30	21.20	20.90	18.20	18.00	17.90	17.90	17.90	18.10	18.30	18.30	18.50	18.30	18.10	17.60	17.80	17.90	18.00	19.00	18.20	17.90	17.80	17.50	17.50	17.70	17.70	17.60	17.40	17.30	16.90
2019-05-14 15:34:30	18.10	18.20	18.30	21.70	21.30	18.20	18.00	17.80	17.90	17.80	18.10	18.30	18.30	18.50	18.20	18.10	17.60	17.90	17.90	18.00	19.00	18.20	17.90	17.80	17.50	17.50	17.70	17.70	17.60	17.40	17.30	16.90
2019-05-14 15:34:31	18.10	18.20	18.30	21.70	21.30	18.20	18.00	17.80	17.80	17.80	18.00	18.30	18.30	18.50	18.20	18.10	17.60	17.80	17.90	18.00	19.00	18.20	17.80	17.80	17.50	17.60	17.80	17.80	17.60	17.40	17.30	17.00
2019-05-14 15:34:31	18.10	18.20	18.30	21.40	22.00	18.30	18.00	17.80	17.80	17.80	18.00	18.30	18.30	18.50	18.20	18.10	17.50	17.80	17.90	18.00	18.90	18.30	17.80	17.80	17.40	17.60	17.70	17.70	17.60	17.40	17.30	17.00
2019-05-14 15:34:31	18.10	18.20	18.30	20.00	22.80	18.60	17.90	17.80	17.80	17.80	18.00	18.30	18.30	18.50	18.20	18.10	17.50	17.70	17.80	17.90	18.50	18.40	17.70	17.70	17.40	17.50	17.70	17.60	17.50	17.30	17.20	16.90
2019-05-14 15:34:31	18.10	18.20	18.30	19.10	23.70	18.70	18.00	17.80	17.80	17.80	18.00	18.30	18.30	18.50	18.20	18.10	17.60	17.80	17.80	17.90	18.20	18.50	17.80	17.70	17.50	17.60	17.70	17.60	17.50	17.40	17.20	17.00
2019-05-14 15:34:31	18.00	18.20	18.30	18.70	24.20	18.50	18.00	17.80	17.90	17.80	18.10	18.40	18.30	18.50	18.30	18.20	17.60	17.90	17.90	17.90	18.10	18.60	17.80	17.80	17.50	17.60	17.70	17.70	17.60	17.40	17.30	17.00
2019-05-14 15:34:32	18.00	18.20	18.30	18.50	24.10	18.40	18.00	17.80	18.00	17.90	18.10	18.40	18.30	18.50	18.30	18.20	17.60	17.80	17.80	17.90	18.10	18.50	17.80	17.80	17.60	17.60	17.70	17.70	17.60	17.40	17.30	17.00
2019-05-14 15:34:32	18.10	18.20	18.30	18.50	24.20	18.50	18.00	17.90	17.90	17.80	18.10	18.40	18.30	18.50	18.30	18.10	17.60	17.80	17.80	17.90	18.10	18.50	17.90	17.80	17.60	17.60	17.80	17.80	17.60	17.30	17.20	17.00
2019-05-14 15:34:32	18.00	18.20	18.30	18.50	24.30	18.50	18.00	17.90	17.80	17.80	18.00	18.30	18.30	18.50	18.30	18.10	17.60	17.80	17.80	17.90	18.10	18.50	17.90	17.80	17.60	17.60	17.80	17.70	17.50	17.30	17.20	16.90
2019-05-14 15:34:32	17.90	18.10	18.30	18.50	24.20	18.50	18.00	17.80	17.80	17.80	18.00	18.40	18.20	18.50	18.30	18.10	17.50	17.80	17.80	17.90	18.00	18.50	17.80	17.80	17.50	17.60	17.70	17.70	17.50	17.30	17.20	16.90
2019-05-14 15:34:32	18.00	18.10	18.30	18.50	24.20	18.50	18.00	17.70	17.80	17.80	18.00	18.40	18.20	18.50	18.20	18.00	17.40	17.70	17.70	17.80	18.00	18.40	17.80	17.70	17.50	17.60	17.70	17.70	17.50	17.40	17.20	17.00
2019-05-14 15:34:33	18.00	18.10	18.30	18.50	24.30	18.50	18.00	17.80	17.90	17.70	18.00	18.40	18.20	18.50	18.20	18.00	17.50	17.80	17.80	17.90	18.00	18.50	17.80	17.70	17.50	17.60	17.70	17.60	17.50	17.30	17.20	16.90
2019-05-14 15:34:33	18.00	18.20	18.30	18.50	24.20	18.60	18.00	17.90	18.00	17.80	18.10	18.40	18.30	18.50	18.20	18.00	17.50	17.80	17.80	17.90	18.00	18.50	17.80	17.70	17.50	17.60	17.70	17.60	17.50	17.30	17.20	16.90
2019-05-14 15:34:33	18.00	18.20	18.30	18.50	24.20	18.60	18.00	17.90	18.00	17.90	18.10	18.40	18.30	18.50	18.30	18.00	17.50	17.80	17.80	17.90	18.00	18.50	17.80	17.70	17.50	17.60	17.80	17.60	17.60	17.30	17.20	16.90
2019-05-14 15:34:33	18.00	18.20	18.30	18.50	24.00	18.60	18.00	17.90	17.90	17.80	18.10	18.30	18.30	18.50	18.20	18.10	17.50	17.80	17.90	18.00	18.10	18.60	17.90	17.70	17.50	17.60	17.80	17.60	17.60	17.30	17.20	16.90
2019-05-14 15:34:33	18.00	18.20	18.30	18.50	23.80	18.60	18.00	17.80	17.90	17.80	18.10	18.30	18.30	18.50	18.20	18.10	17.60	17.80	17.90	18.00	18.10	18.60	17.90	17.80	17.50	17.50	17.70	17.70	17.50	17.30	17.20	16.90
2019-05-14 15:34:34	18.00	18.20	18.20	18.50	23.50	18.90	18.00	17.80	17.80	17.80	18.00	18.40	18.30	18.50	18.30	18.10	17.70	17.80	17.90	18.00	18.10	18.60	17.90	17.90	17.50	17.60	17.70	17.70	17.60	17.30	17.20	17.00
2019-05-14 15:34:34	18.10	18.20	18.20	18.50	22.40	19.80	18.10	17.90	17.80	17.80	18.00	18.40	18.30	18.50	18.30	18.10	17.70	17.80	17.90	18.00	18.10	18.60	17.90	17.80	17.50	17.60	17.70	17.70	17.60	17.40	17.20	17.00
2019-05-14 15:34:34	18.10	18.20	18.30	18.40	20.40	21.70	18.20	17.90	17.80	17.90	18.00	18.40	18.30	18.50	18.30	18.10	17.50	17.80	17.70	17.90	17.90	18.50	17.80	17.80	17.50	17.60	17.80	17.70	17.50	17.40	17.20	17.00
2019-05-14 15:34:34	18.00	18.20	18.20	18.40	18.80	21.90	19.20	18.00	17.90	17.80	18.00	18.30	18.20	18.50	18.20	18.10	17.50	17.80	17.70	17.90	17.90	18.50	17.80	17.80	17.50	17.50	17.80	17.60	17.50	17.30	17.20	16.90
2019-05-14 15:34:34	18.10	18.20	18.20	18.30	18.40	19.60	19.90	19.40	19.30	18.20	18.10	18.30	18.20	18.50	18.20	18.10	17.50	17.80	17.70	17.80	17.90	18.40	17.80	17.80	17.50	17.60	17.80	17.60	17.60	17.30	17.20	16.90
2019-05-14 15:34:35	18.00	18.20	18.20	18.30	18.30	18.30	18.90	19.40	19.50	19.20	19.10	18.40	18.30	18.50	18.30	18.10	17.60	17.80	17.80	17.90	17.90	18.30	17.80	17.90	17.50	17.60	17.90	17.80	17.60	17.40	17.20	17.00
2019-05-14 15:34:35	18.00	18.10	18.20	18.30	18.30	18.30	18.40	18.00	18.40	18.80	19.00	18.50	18.30	18.50	18.30	18.10	17.60	17.80	17.80	17.90	17.90	18.10	17.80	17.80	17.50	17.60	17.90	17.80	17.60	17.40	17.20	17.00
2019-05-14 15:34:35	18.00	18.10	18.20	18.30	18.30	18.20	18.30	17.90	18.20	17.90	18.10	18.40	18.30	18.50	18.20	18.10	17.50	17.80	17.90	17.90	17.90	18.10	17.90	17.80	17.60	17.60	17.90	17.80	17.60	17.40	17.20	17.00
2019-05-14 15:34:35	18.00	18.10	18.20	18.30	18.30	18.20	18.30	17.90	18.00	17.90	18.10	18.30	18.30	18.50	18.20	18.10	17.60	17.80	17.90	17.90	17.90	18.10	17.90	17.80	17.60	17.60	17.80	17.80	17.60	17.40	17.20	17.00
2019-05-14 15:34:35	18.00	18.10	18.20	18.30	18.30	18.10	17.90	17.90	17.90	17.90	18.10	18.40	18.30	18.50	18.20	18.10	17.70	17.80	17.80	17.90	17.90	18.10	17.80	17.80	17.50	17.60	17.80	17.80	17.60	17.40	17.30	16.90
2019-05-14 15:34:35	18.00	18.10	18.20	18.30	18.30	18.10	18.00	17.90	17.90	17.90	18.10	18.40	18.30	18.50	18.20	18.10	17.70	17.80	17.80	17.90	17.80	18.10	17.80	17.80	17.40	17.50	17.80	17.70	17.60	17.40	17.30	16.90
2019-05-14 15:34:36	18.00	18.10	18.20	18.30	18.30	18.10	18.00	17.80	17.80	17.90	18.10	18.30	18.30	18.50	18.20	18.10	17.70	17.80	17.80	17.90	17.90	18.10	17.90	17.90	17.50	17.60	17.90	17.80	17.70	17.40	17.30	17.00
2019-05-14 15:34:36	18.00	18.20	18.30	18.40	18.40	18.20	18.00	17.90	17.90	17.90	18.10	18.40	18.40	18.60	18.30	18.20	17.70	17.80	17.80	17.90	17.90	18.10	17.90	17.90	17.60	17.70	17.90	17.90	17.80	17.50	17.40	17.10
2019-05-14 15:34:36	18.00	18.10	18.20	18.40	18.40	18.20	18.00	17.90	17.90	17.90	18.10	18.40	18.30	18.60	18.30	18.10	17.70	17.80	17.80	17.80	17.90	18.10	17.90	17.80	17.50	17.60	17.80	17.90	17.70	17.40	17.40	17.00
2019-05-14 15:34:36	18.00	18.10	18.10	18.30	18.30	18.10	17.90	17.90	17.90	17.80	18.10	18.30	18.20	18.50	18.30	18.10	17.60	17.80	17.80	17.90	17.80	18.10	17.90	17.80	17.50	17.50	17.70	17.80	17.60	17.40	17.30	16.90
2019-05-14 15:34:36	18.00	18.20	18.20	18.30	18.40	18.20	18.00	17.80	17.90	17.90	18.10	18.30	18.30	18.50	18.20	18.10	17.60	17.80	17.90	17.90	17.90	18.00	17.90	17.80	17.50	17.50	17.70	17.80	17.60	17.40	17.20	16.90
2019-05-14 15:34:37	17.90	18.10	18.20	18.30	18.40	18.20	18.00	17.80	17.90	17.80	18.00	18.30	18.30	18.50	18.20	18.10	17.60	17.80	17.80	17.80	17.90	18.00	17.90	17.80	17.50	17.50	17.70	17.80	17.60	17.40	17.20	16.90
2019-05-14 15:34:37	17.90	18.10	18.20	18.30	18.40	18.20	18.00	17.80	17.90	17.70	18.00	18.40	18.30	18.50	18.20	18.10	17.50	17.70	17.70	17.80	17.80	18.00	17.80	17.70	17.50	17.50	17.70	17.80	17.60	17.40	17.20	16.90
2019-05-14 15:34:37	18.00	18.10	18.20	18.30	18.40	18.20	18.00	17.80	17.90	17.90	18.10	18.70	18.30	18.50	18.20	18.10	17.50	17.70	17.70	17.80	17.70	18.00	17.80	17.80	17.50	17.50	17.70	17.80	17.60	17.40	17.20	16.90
2019-05-14 15:34:37	18.00	18.10	18.20	18.30	18.40	18.20	18.00	17.80	18.10	18.10	18.60	18.70	18.30	18.50	18.20	18.00	17.60	17.80	17.80	17.90	17.80	18.00	17.90	17.90	17.50	17.60	17.90	17.80	17.70	17.40	17.30	17.00
2019-05-14 15:34:37	18.00	18.10	18.20	18.30	18.40	18.10	18.00	18.00	18.40	18.80	19.80	18.50	18.30	18.50	18.20	18.00	17.50	17.70	17.70	17.80	17.80	17.90	17.70	17.70	17.60	17.60	17.90	17.80	17.70	17.40	17.30	17.00
2019-05-14 15:34:38	18.00	18.10	18.20	18.30	18.40	18.10	18.00	18.10	18.40	18.80	19.80	18.50	18.30	18.50	18.20	18.00	17.50	17.70	17.70	17.80	17.80	17.90	17.60	17.70	17.50	17.60	17.80	17.70	17.50	17.40	17.20	16.90
2019-05-14 15:34:38	17.90	18.20	18.20	18.30	18.40	18.10	18.00	21.00	19.50	22.80	19.50	18.40	18.30	18.50	18.40	18.20	17.50	17.70	17.70	17.90	17.80	17.90	17.70	17.70	17.50	17.60	17.70	17.70	17.50	17.30	17.30	16.90
2019-05-14 15:34:38	17.90	18.20	18.20	18.30	18.40	18.10	18.00	21.00	20.40	22.10	18.20	18.30	18.20	18.50	18.30	18.00	17.50	17.60	17.60	17.80	17.70	17.80	17.60	17.60	17.50	17.60	17.80	17.70	17.70	17.40	17.40	17.00
2019-05-14 15:34:38	18.00	18.20	18.20	18.30	18.40	18.10	18.40	22.60	21.50	20.10	18.10	18.40	18.30	18.50	18.30	18.10	17.50	17.70	17.60	17.80	17.70	17.90	17.70	17.70	17.50	17.70	17.90	17.80	17.70	17.50	17.50	17.10
2019-05-14 15:34:39	18.00	18.20	18.20	18.30	18.40	18.20	18.90	22.70	22.40	19.10	18.10	18.40	18.40	18.60	18.30	18.20	17.60	17.80	17.70	17.90	17.90	18.10	17.80	17.80	17.60	17.60	17.80	17.80	17.60	17.40	17.40	17.00
2019-05-14 15:34:39	18.00	18.10	18.20	18.30	18.40	18.20	19.20	22.00	22.80	18.50	18.10	18.30	18.30	18.50	18.30	18.10	17.50	17.80	17.80	17.90	17.80	18.10	17.80	17.80	17.50	17.50	17.70	17.70	17.50	17.40	17.20	17.00
2019-05-14 15:34:39	18.00	18.10	18.20	18.30	18.40	18.20	19.50	20.80	23.10	18.20	18.10	18.40	18.30	18.50	18.30	18.10	17.60	17.80	17.80	17.80	17.80	18.00	17.80	17.80	17.40	17.60	17.70	17.70	17.50	17.30	17.20	16.90
2019-05-14 15:34:39	18.00	18.10	18.20	18.30	18.40	18.20	19.70	20.10	23.10	18.20	18.10	18.40	18.30	18.50	18.30	18.10	17.60	17.80	17.80	17.80	17.80	18.00	17.80	17.70	17.50	17.50	17.70	17.70	17.60	17.30	17.20	16.90
2019-05-14 15:34:39	18.00	18.10	18.20	18.40	18.30	18.20	20.30	20.50	23.30	18.30	18.20	18.40	18.40	18.60	18.30	18.20	17.60	17.80	17.80	17.80	17.80	18.00	17.80	17.70	17.60	17.50	17.70	17.70	17.60	17.30	17.20	16.90
2019-05-14 15:34:40	18.00	18.10	18.20	18.30	18.30	18.20	21.20	20.80	22.90	18.50	18.10	18.40	18.40	18.60	18.30	18.20	17.50	17.80	17.80	17.90	17.80	18.10	17.90	17.70	17.50	17.50	17.70	17.70	17.60	17.30	17.20	16.90
2019-05-14 15:34:40	18.00	18.10	18.20	18.30	18.30	18.30	21.70	20.40	22.40	18.50	18.10	18.40	18.40	18.50	18.40	18.20	17.50	17.80	17.80	17.90	17.80	18.10	17.90	17.80	17.50	17.50	17.70	17.70	17.60	17.40	17.20	16.90
2019-05-14 15:34:40	18.00	18.10	18.20	18.30	18.30	18.20	21.00	20.80	21.40	20.50	18.10	18.40	18.20	18.40	18.20	18.10	17.60	17.80	17.80	17.80	17.80	18.00	17.80	17.90	17.50	17.60	17.80	17.80	17.60	17.40	17.30	17.00
2019-05-14 15:34:40	18.00	18.10	18.20	18.30	18.30	18.10	19.20	22.00	21.40	20.50	18.10	18.40	18.20	18.40	18.20	18.10	17.60	17.70	17.70	17.90	17.80	18.00	17.80	17.80	17.50	17.60	17.80	17.70	17.60	17.40	17.30	17.00
2019-05-14 15:34:40	18.00	18.20	18.20	18.30	18.30	18.20	18.00	21.00	19.40	22.20	18.50	18.30	18.30	18.40	18.20	18.00	17.70	17.70	17.80	17.90	17.90	18.10	17.80	17.80	17.50	17.50	17.70	17.70	17.60	17.40	17.20	16.90
2019-05-14 15:34:41	18.00	18.10	18.20	18.30	18.30	18.20	17.90	18.70	18.20	20.90	20.40	18.30	18.20	18.50	18.30	18.00	17.70	17.70	17.80	17.90	17.90	18.10	17.80	17.80	17.50	17.50	17.80	17.80	17.60	17.40	17.20	17.00
2019-05-14 15:34:41	18.00	18.20	18.20	18.30	18.40	18.20	18.00	18.00	18.10	18.90	22.20	19.40	18.30	18.70	18.40	18.10	17.70	17.80	17.80	17.90	17.90	18.10	17.80	17.80	17.50	17.60	17.80	17.80	17.60	17.40	17.30	17.00
2019-05-14 15:34:41	18.00	18.30	18.30	18.30	18.40	18.10	18.00	17.90	18.00	18.10	20.50	22.10	18.60	18.70	18.40	18.20	17.60	17.80	17.80	17.90	17.80	18.00	17.80	17.80	17.40	17.50	17.70	17.70	17.60	17.50	17.40	17.00
2019-05-14 15:34:41	18.00	18.20	18.30	18.20	18.40	18.10	17.90	17.80	17.90	17.80	18.30	22.40	20.80	18.70	18.30	18.10	17.60	17.80	17.80	17.90	17.80	18.00	17.70	17.70	17.40	17.50	17.70	17.70	17.60	17.50	17.40	17.00
2019-05-14 15:34:41	18.00	18.10	18.20	18.20	18.40	18.10	17.90	17.80	17.90	17.80	18.10	19.80	23.00	19.20	18.30	18.10	17.60	17.80	17.80	17.90	17.80	18.00	17.70	17.70	17.40	17.50	17.70	17.70	17.60	17.70	17.40	17.00
2019-05-14 15:34:42	18.00	18.10	18.20	18.20	18.40	18.10	17.90	17.80	17.80	17.80	18.10	18.50	22.40	20.60	18.40	18.10	17.50	17.70	17.70	17.80	17.70	17.90	17.80	17.60	17.40	17.50	17.70	17.80	17.60	17.90	17.40	17.10
2019-05-14 15:34:42	18.00	18.10	18.20	18.30	18.30	18.10	18.00	17.80	17.90	17.90	18.10	18.40	20.80	22.90	19.00	18.20	17.60	17.70	17.80	17.80	17.70	18.00	17.80	17.70	17.40	17.50	17.70	17.70	17.60	17.90	17.50	17.10
2019-05-14 15:34:42	18.00	18.10	18.20	18.30	18.30	18.20	18.00	17.90	17.90	17.90	18.20	18.40	19.50	24.50	19.80	18.40	17.60	17.80	17.80	17.80	17.80	18.00	17.80	17.70	17.40	17.50	17.70	17.70	17.60	17.70	17.70	17.10
2019-05-14 15:34:42	18.10	18.20	18.20	18.30	18.40	18.30	18.00	17.90	17.90	17.90	18.20	18.40	18.80	24.20	20.90	18.50	17.50	17.80	17.70	17.80	17.80	17.90	17.80	17.60	17.50	17.60	17.70	17.80	17.70	17.60	17.90	17.20
2019-05-14 15:34:42	18.00	18.20	18.20	18.30	18.40	18.20	17.90	17.90	18.00	18.00	18.20	18.40	18.50	23.60	21.60	18.60	17.50	17.70	17.80	17.80	17.80	17.90	17.70	17.60	17.50	17.50	17.70	17.70	17.60	17.60	18.00	17.20
2019-05-14 15:34:43	18.00	18.10	18.20	18.30	18.40	18.10	17.90	17.80	17.80	17.90	18.10	18.30	18.30	23.60	21.30	18.50	17.50	17.70	17.80	17.80	17.70	17.90	17.60	17.60	17.40	17.50	17.70	17.70	17.60	17.60	18.00	17.20
2019-05-14 15:34:43	18.00	18.10	18.20	18.30	18.30	18.10	17.90	17.70	17.80	17.90	18.10	18.30	18.30	23.60	21.30	18.50	17.50	17.60	17.60	17.80	17.70	17.90	17.60	17.60	17.40	17.50	17.60	17.70	17.50	17.60	17.90	17.10
2019-05-14 15:34:43	18.00	18.20	18.20	18.30	18.40	18.20	17.90	17.80	17.80	17.80	18.00	18.30	18.30	23.60	20.70	18.30	17.50	17.70	17.60	17.80	17.70	18.00	17.70	17.60	17.60	17.60	17.80	17.80	17.60	17.70	17.90	17.20
2019-05-14 15:34:43	17.90	18.20	18.20	18.30	18.40	18.20	18.00	17.80	17.90	17.80	18.00	18.40	18.30	23.40	20.70	18.40	17.60	17.60	17.70	17.80	17.70	17.90	17.60	17.60	17.60	17.60	17.80	17.80	17.70	17.80	17.90	17.30
2019-05-14 15:34:43	17.90	18.10	18.20	18.30	18.30	18.20	17.90	17.80	17.90	17.80	17.90	18.30	18.30	23.30	20.80	18.40	17.60	17.60	17.70	17.80	17.70	17.90	17.60	17.60	17.50	17.50	17.70	17.70	17.60	17.80	17.90	17.20
2019-05-14 15:34:44	17.90	18.10	18.20	18.30	18.30	18.10	17.90	17.80	17.80	17.80	17.90	18.30	18.30	23.80	20.40	18.30	17.50	17.60	17.60	17.80	17.70	17.80	17.60	17.50	17.50	17.60	17.80	17.80	17.70	18.00	18.00	17.30
2019-05-14 15:34:44	17.90	18.10	18.10	18.20	18.30	18.00	17.80	17.70	17.90	17.80	18.10	18.40	18.80	24.70	19.40	18.30	17.40	17.60	17.60	17.80	17.70	17.80	17.60	17.50	17.50	17.60	17.80	17.80	17.70	18.10	17.90	17.20
2019-05-14 15:34:44	17.90	18.00	18.10	18.20	18.30	18.10	17.90	17.80	18.00	18.00	18.30	18.50	19.50	23.70	18.70	18.30	17.60	17.70	17.90	17.90	17.90	18.00	17.80	17.70	17.50	17.50	17.80	17.80	17.70	18.10	17.70	17.10
2019-05-14 15:34:44	18.00	18.10	18.20	18.20	18.30	18.10	18.00	17.90	17.90	17.90	18.10	18.40	19.80	23.10	18.60	18.20	17.50	17.60	17.70	17.80	17.70	17.90	17.70	17.60	17.40	17.50	17.70	17.70	17.60	18.00	17.50	17.00
2019-05-14 15:34:45	17.90	18.10	18.20	18.20	18.30	18.10	17.90	17.80	17.90	17.90	18.10	18.40	19.80	23.10	18.60	18.20	17.40	17.60	17.70	17.70	17.70	17.90	17.70	17.70	17.30	17.50	17.70	17.60	17.60	18.00	17.40	17.00
2019-05-14 15:34:45	18.00	18.10	18.20	18.30	18.40	18.10	17.90	17.70	17.80	17.80	18.00	18.30	20.20	22.50	18.50	18.20	17.50	17.60	17.70	17.70	17.70	17.90	17.70	17.70	17.40	17.50	17.70	17.70	17.70	18.00	17.40	17.10
2019-05-14 15:34:45	18.00	18.10	18.20	18.30	18.30	18.10	17.90	17.80	17.80	17.80	18.00	18.30	20.50	21.90	18.40	18.10	17.50	17.60	17.70	17.70	17.70	17.90	17.70	17.60	17.50	17.50	17.70	17.70	17.70	18.00	17.50	17.00
2019-05-14 15:34:45	18.00	18.10	18.20	18.40	18.30	18.10	17.90	17.80	17.80	17.90	18.10	18.40	21.70	20.80	18.30	18.10	17.50	17.60	17.70	17.70	17.70	17.90	17.70	17.60	17.50	17.50	17.70	17.80	17.70	18.00	17.50	17.00
2019-05-14 15:34:45	18.00	18.10	18.20	18.30	18.40	18.20	17.90	17.90	17.90	17.90	18.10	18.60	23.40	19.40	18.30	18.10	17.40	17.60	17.70	17.80	17.70	17.90	17.60	17.60	17.50	17.60	17.80	17.80	17.70	18.10	17.50	17.10
2019-05-14 15:34:46	18.00	18.20	18.20	18.30	18.40	18.20	18.00	17.80	17.90	17.90	18.10	20.20	22.70	18.70	18.40	18.10	17.50	17.70	17.80	17.90	17.80	18.00	17.70	17.70	17.50	17.60	17.80	17.80	17.70	18.10	17.50	17.10
2019-05-14 15:34:46	18.00	18.20	18.10	18.30	18.30	18.10	18.00	18.00	17.90	18.00	19.40	21.60	19.80	18.60	18.40	18.20	17.60	17.80	17.80	17.90	17.80	18.00	17.80	17.70	17.60	17.70	17.90	17.90	17.80	18.10	17.50	17.20
2019-05-14 15:34:46	18.00	18.20	18.10	18.30	18.30	18.20	18.40	19.10	19.00	19.40	19.80	19.80	18.40	18.50	18.30	18.10	17.60	17.80	17.80	17.90	17.80	18.00	17.80	17.70	17.60	17.70	17.90	17.90	17.80	17.90	17.40	17.20
2019-05-14 15:34:46	18.00	18.10	18.10	18.30	18.30	18.30	18.50	19.00	19.10	19.30	18.70	18.70	18.40	18.50	18.30	18.10	17.60	17.80	17.90	17.90	17.90	18.10	17.90	17.70	17.70	17.70	17.90	17.90	17.70	17.60	17.40	17.10
2019-05-14 15:34:46	18.00	18.20	18.10	18.30	18.40	18.30	18.00	17.90	18.10	18.00	18.80	18.90	18.40	18.60	18.40	18.20	17.60	17.80	17.90	17.90	17.90	18.10	18.00	17.90	17.60	17.60	17.80	17.70	17.60	17.30	17.30	17.10
2019-05-14 15:34:47	18.00	18.20	18.20	18.30	18.30	18.30	17.90	17.90	17.90	18.00	18.80	18.40	18.30	18.50	18.20	18.10	17.60	17.70	17.70	17.80	17.80	18.10	17.90	17.90	17.60	17.70	17.80	17.80	17.60	17.40	17.30	17.10
2019-05-14 15:34:47	18.00	18.10	18.20	18.30	18.30	18.20	17.90	17.80	17.90	17.90	18.40	18.30	18.20	18.40	18.10	18.00	17.50	17.60	17.70	17.70	17.80	18.00	17.90	17.80	17.70	17.70	17.90	17.80	17.60	17.40	17.40	17.10
2019-05-14 15:34:47	18.00	18.10	18.20	18.20	18.30	18.20	18.00	17.80	17.90	18.00	18.20	18.30	18.30	18.50	18.30	18.10	17.50	17.70	17.80	17.80	17.80	18.10	18.00	17.90	17.70	17.70	17.90	17.80	17.60	17.40	17.40	17.10
2019-05-14 15:34:47	18.00	18.10	18.20	18.20	18.40	18.20	18.00	17.80	18.00	18.10	18.30	18.40	18.30	18.60	18.40	18.20	17.50	17.70	17.80	17.90	17.90	18.10	17.90	17.90	17.70	17.70	17.90	17.80	17.60	17.40	17.40	17.10
2019-05-14 15:34:47	17.90	18.00	18.20	18.20	18.30	18.10	18.00	17.80	17.90	17.90	18.30	18.30	18.30	18.50	18.30	18.10	17.50	17.70	17.80	17.80	17.80	18.10	17.90	17.80	17.70	17.60	17.80	17.70	17.60	17.40	17.30	17.00
2019-05-14 15:34:48	17.90	18.00	18.20	18.20	18.30	18.10	18.00	17.80	17.90	17.90	18.20	18.20	18.30	18.50	18.10	18.00	17.40	17.70	17.70	17.80	17.80	18.10	17.90	17.70	17.70	17.60	17.80	17.70	17.60	17.30	17.30	17.00
2019-05-14 15:34:48	17.90	18.10	18.20	18.20	18.30	18.20	18.00	17.80	17.90	17.90	18.10	18.30	18.30	18.50	18.20	18.00	17.50	17.60	17.70	17.80	17.80	18.10	17.90	17.70	17.70	17.50	17.70	17.70	17.60	17.30	17.30	17.00
2019-05-14 15:34:48	18.00	18.10	18.20	18.30	18.40	18.20	18.00	17.80	18.00	17.90	18.00	18.30	18.30	18.50	18.30	18.10	17.50	17.60	17.60	17.80	17.80	18.00	17.90	17.70	17.80	17.50	17.80	17.80	17.60	17.40	17.40	17.10
2019-05-14 15:34:48	17.90	18.00	18.10	18.20	18.30	18.10	18.00	17.80	18.00	17.90	18.00	18.30	18.30	18.50	18.30	18.10	17.40	17.70	17.60	17.80	17.70	18.00	17.90	17.60	17.80	17.50	17.80	17.80	17.70	17.50	17.40	17.10
2019-05-14 15:34:49	17.90	18.10	18.10	18.30	18.30	18.20	18.40	17.90	18.40	17.80	18.00	18.30	18.30	18.50	18.20	18.10	17.40	17.70	17.70	17.80	17.70	18.00	17.90	17.60	17.70	17.50	17.70	17.80	17.60	17.50	17.50	17.10
2019-05-14 15:34:49	18.00	18.20	18.20	18.30	18.50	18.20	18.90	18.20	19.70	17.80	18.00	18.30	18.20	18.50	18.20	18.00	17.40	17.70	17.70	17.90	17.70	17.90	17.70	17.60	17.60	17.40	17.60	17.70	17.60	17.40	17.40	17.00
2019-05-14 15:34:49	18.00	18.10	18.20	18.30	18.40	18.10	18.90	18.90	20.90	18.00	18.00	18.30	18.20	18.50	18.10	18.00	17.50	17.70	17.80	17.90	17.80	17.90	17.80	17.70	17.50	17.50	17.70	17.70	17.60	17.40	17.30	17.00
2019-05-14 15:34:49	18.00	18.10	18.20	18.30	18.40	18.10	18.90	18.90	20.50	19.30	18.00	18.30	18.30	18.50	18.20	18.10	17.50	17.70	17.80	17.90	17.90	18.00	17.80	17.70	17.60	17.70	17.80	17.80	17.70	17.50	17.40	17.10
2019-05-14 15:34:49	17.90	18.00	18.20	18.20	18.20	18.10	18.30	20.40	19.30	22.10	18.10	18.30	18.30	18.50	18.20	18.00	17.40	17.70	17.70	17.80	17.80	18.00	17.70	17.60	17.60	17.60	17.80	17.80	17.60	17.40	17.30	17.10
2019-05-14 15:34:50	17.90	18.10	18.20	18.20	18.20	18.10	17.90	20.90	18.60	22.80	18.60	18.30	18.30	18.50	18.30	18.00	17.50	17.70	17.80	17.80	17.80	18.00	17.70	17.70	17.50	17.50	17.80	17.70	17.60	17.30	17.20	16.90
2019-05-14 15:34:50	18.00	18.20	18.30	18.30	18.30	18.10	18.00	19.40	18.30	20.80	20.60	18.40	18.40	18.50	18.30	18.20	17.60	17.80	17.90	17.90	17.90	18.10	17.80	17.80	17.40	17.50	17.80	17.70	17.60	17.30	17.20	16.90
2019-05-14 15:34:50	18.00	18.20	18.30	18.30	18.40	18.10	18.00	18.10	18.20	19.70	22.60	18.50	18.40	18.50	18.30	18.20	17.60	17.80	17.80	17.90	17.90	18.10	17.80	17.80	17.40	17.60	17.80	17.70	17.50	17.30	17.30	17.00
2019-05-14 15:34:50	18.00	18.10	18.30	18.30	18.30	18.20	18.00	18.00	18.30	20.50	22.90	18.50	18.40	18.60	18.30	18.10	17.50	17.70	17.70	17.80	17.80	18.00	17.80	17.80	17.50	17.60	17.80	17.80	17.50	17.30	17.20	17.00
2019-05-14 15:34:51	18.00	18.10	18.20	18.30	18.40	18.20	18.00	18.00	18.30	20.50	22.90	18.50	18.40	18.60	18.30	18.10	17.50	17.70	17.60	17.80	17.80	18.00	17.80	17.70	17.50	17.60	17.70	17.70	17.60	17.30	17.20	17.00
2019-05-14 15:34:51	18.00	18.20	18.20	18.30	18.40	18.10	18.00	17.90	18.00	19.30	24.70	18.60	18.30	18.50	18.20	18.00	17.40	17.70	17.60	17.80	17.70	17.90	17.80	17.60	17.50	17.60	17.80	17.80	17.60	17.40	17.30	17.10
2019-05-14 15:34:51	18.10	18.20	18.30	18.30	18.40	18.10	18.00	17.90	17.90	18.50	25.40	19.20	18.20	18.50	18.20	18.00	17.50	17.80	17.70	17.90	17.80	18.10	17.90	17.70	17.60	17.60	17.80	17.80	17.70	17.50	17.40	17.10
2019-05-14 15:34:51	18.00	18.20	18.20	18.30	18.30	18.20	18.00	17.90	18.00	18.30	24.70	20.50	18.30	18.50	18.30	18.10	17.60	17.80	17.80	18.00	17.90	18.10	17.90	17.80	17.50	17.50	17.60	17.70	17.70	17.50	17.30	17.00
2019-05-14 15:34:51	18.00	18.20	18.20	18.30	18.30	18.20	17.90	17.80	17.90	18.10	23.60	21.40	18.30	18.50	18.30	18.10	17.60	17.80	17.80	17.90	17.90	18.00	17.80	17.80	17.40	17.50	17.60	17.70	17.60	17.50	17.20	16.90
2019-05-14 15:34:52	18.00	18.20	18.20	18.30	18.30	18.10	17.90	17.80	17.80	18.00	23.60	21.20	18.30	18.50	18.20	18.00	17.60	17.80	17.70	17.80	17.80	18.00	17.80	17.70	17.50	17.50	17.70	17.70	17.60	17.50	17.30	17.00
2019-05-14 15:34:52	18.00	18.20	18.20	18.30	18.30	18.10	18.00	17.80	18.00	18.30	24.80	20.00	18.40	18.60	18.30	18.10	17.60	17.70	17.70	17.80	17.70	18.00	17.70	17.70	17.50	17.40	17.70	17.70	17.60	17.50	17.30	17.00
2019-05-14 15:34:52	18.10	18.20	18.30	18.30	18.40	18.20	18.00	18.50	18.20	19.90	24.20	18.80	18.40	18.60	18.30	18.10	17.60	17.70	17.80	17.90	17.80	18.10	17.90	17.80	17.50	17.50	17.70	17.70	17.60	17.60	17.30	17.00
2019-05-14 15:34:52	18.00	18.10	18.20	18.40	18.40	18.20	18.00	20.30	18.40	22.60	21.50	18.40	18.30	18.50	18.20	18.10	17.60	17.80	17.90	17.90	17.90	18.10	17.90	17.80	17.50	17.50	17.70	17.70	17.60	17.50	17.30	17.00
2019-05-14 15:34:52	18.00	18.10	18.20	18.40	18.40	18.20	18.00	20.30	18.60	24.10	19.90	18.40	18.30	18.50	18.20	18.00	17.60	17.80	17.90	17.90	17.90	18.10	17.90	17.80	17.40	17.50	17.70	17.70	17.60	17.50	17.30	17.00
2019-05-14 15:34:53	18.00	18.20	18.20	18.40	18.40	18.20	18.00	21.80	18.60	24.20	19.70	18.40	18.30	18.50	18.20	18.00	17.60	17.80	17.90	17.90	17.90	18.10	17.80	17.80	17.50	17.50	17.60	17.70	17.60	17.50	17.30	17.00
2019-05-14 15:34:53	18.00	18.20	18.20	18.40	18.40	18.20	18.00	21.80	18.60	23.70	20.00	18.40	18.30	18.50	18.30	18.10	17.60	17.80	17.90	17.90	17.90	18.00	17.80	17.80	17.50	17.50	17.60	17.70	17.60	17.50	17.30	17.00
2019-05-14 15:34:53	18.10	18.20	18.20	18.40	18.40	18.30	18.00	20.90	18.50	22.70	20.60	18.40	18.30	18.60	18.30	18.20	17.60	17.80	17.90	17.90	17.90	18.00	17.90	17.90	17.50	17.60	17.70	17.70	17.60	17.50	17.30	17.00
2019-05-14 15:34:53	18.00	18.20	18.20	18.40	18.40	18.30	18.00	19.60	18.20	21.40	21.50	18.40	18.30	18.60	18.30	18.20	17.60	17.80	17.90	17.90	17.90	18.00	17.90	17.90	17.40	17.50	17.60	17.60	17.60	17.50	17.30	16.90
2019-05-14 15:34:53	18.00	18.20	18.20	18.40	18.30	18.20	18.00	18.50	18.20	21.40	21.50	18.40	18.30	18.60	18.30	18.20	17.60	17.80	17.80	17.90	17.90	17.90	17.80	17.70	17.30	17.40	17.60	17.60	17.50	17.50	17.20	16.90
2019-05-14 15:34:54	18.00	18.20	18.20	18.30	18.30	18.10	17.90	18.00	18.10	20.10	22.70	18.40	18.30	18.50	18.20	18.00	17.60	17.80	17.80	17.90	17.90	17.90	17.80	17.70	17.40	17.40	17.60	17.60	17.50	17.50	17.20	17.00
2019-05-14 15:34:54	18.00	18.10	18.10	18.20	18.30	18.10	17.90	17.80	18.00	19.10	23.80	18.60	18.30	18.50	18.20	18.00	17.60	17.80	17.80	17.90	17.90	17.90	17.70	17.70	17.40	17.40	17.60	17.60	17.50	17.40	17.30	17.00
2019-05-14 15:34:54	18.00	18.10	18.10	18.30	18.30	18.10	17.90	17.80	17.90	18.50	24.50	19.00	18.30	18.50	18.20	18.10	17.60	17.80	17.80	17.90	17.90	17.90	17.80	17.70	17.40	17.50	17.60	17.70	17.50	17.40	17.30	17.00
2019-05-14 15:34:54	18.00	18.10	18.20	18.30	18.30	18.10	17.90	17.80	18.00	18.30	24.30	19.50	18.40	18.60	18.30	18.20	17.60	17.80	17.80	17.90	17.90	17.90	17.80	17.70	17.40	17.50	17.60	17.70	17.50	17.40	17.30	17.00
2019-05-14 15:34:54	18.00	18.00	18.20	18.30	18.30	18.20	17.90	17.80	18.00	18.20	23.30	19.70	18.40	18.60	18.30	18.20	17.60	17.80	17.80	17.90	17.90	17.90	17.80	17.70	17.40	17.50	17.60	17.70	17.60	17.40	17.30	17.00
2019-05-14 15:34:55	18.00	18.00	18.20	18.30	18.30	18.20	17.90	17.80	17.90	18.00	22.50	19.80	18.30	18.50	18.20	18.10	17.60	17.70	17.80	17.90	17.80	17.90	17.70	17.70	17.40	17.50	17.60	17.70	17.50	17.40	17.30	17.00
2019-05-14 15:34:55	17.90	18.10	18.20	18.20	18.30	18.10	18.00	17.80	17.90	18.00	22.00	21.30	18.40	18.50	18.20	18.10	17.60	17.70	17.80	17.90	17.80	17.90	17.70	17.70	17.50	17.60	17.70	17.80	17.70	17.60	17.40	17.10
2019-05-14 15:34:55	17.90	18.10	18.20	18.20	18.30	18.10	18.00	17.80	17.80	18.00	20.40	23.40	18.90	18.50	18.20	18.10	17.60	17.80	17.80	17.90	17.80	17.90	17.70	17.80	17.40	17.60	17.60	17.70	17.70	17.60	17.40	17.10
2019-05-14 15:34:55	18.00	18.10	18.20	18.30	18.30	18.20	18.00	17.90	17.90	17.90	18.80	24.10	20.00	18.60	18.20	18.10	17.60	17.80	17.80	17.90	17.80	18.00	17.80	17.80	17.40	17.60	17.60	17.70	17.70	17.60	17.40	17.10
2019-05-14 15:34:56	18.00	18.20	18.20	18.40	18.30	18.20	18.00	17.90	17.90	17.90	18.30	22.50	22.00	19.10	18.40	18.20	17.60	17.80	17.80	17.90	17.90	17.90	17.70	17.80	17.40	17.60	17.70	17.80	17.70	17.60	17.40	17.20
2019-05-14 15:34:56	18.00	18.20	18.10	18.40	18.30	18.10	18.00	17.90	17.90	17.90	18.20	20.40	24.20	20.70	18.50	18.20	17.60	17.80	17.80	17.90	17.90	17.90	17.70	17.80	17.40	17.60	17.70	17.80	17.70	17.70	17.40	17.20
2019-05-14 15:34:56	18.00	18.10	18.20	18.30	18.30	18.10	18.00	17.90	18.00	18.00	18.20	19.10	24.30	23.30	19.20	18.40	17.60	17.80	17.80	17.90	17.80	17.90	17.70	17.80	17.40	17.50	17.60	17.70	17.60	17.60	17.50	17.20
2019-05-14 15:34:56	18.00	18.10	18.20	18.30	18.30	18.10	18.00	17.90	17.90	17.90	18.10	18.40	21.80	24.90	21.50	18.70	17.60	17.80	17.90	17.90	17.80	17.90	17.80	17.80	17.50	17.60	17.60	17.70	17.60	17.60	17.60	17.20
2019-05-14 15:34:56	18.00	18.10	18.20	18.30	18.40	18.10	17.90	17.80	17.90	17.90	18.20	18.40	19.70	24.60	24.00	19.70	17.60	17.80	17.90	17.90	17.90	17.90	17.80	17.80	17.50	17.50	17.60	17.70	17.60	17.60	17.70	17.30
2019-05-14 15:34:57	18.00	18.10	18.20	18.30	18.40	18.20	17.90	17.80	18.00	18.00	18.20	18.50	18.90	24.40	24.80	19.90	17.60	17.80	17.80	17.90	17.90	17.90	17.80	17.90	17.40	17.50	17.70	17.70	17.60	17.70	18.30	17.50
2019-05-14 15:34:57	18.00	18.10	18.20	18.30	18.30	18.20	17.90	17.80	18.00	18.00	18.20	18.50	18.90	24.40	24.80	19.90	17.60	17.70	17.90	17.90	17.90	17.90	17.80	17.80	17.40	17.50	17.60	17.70	17.60	17.70	18.60	17.60
2019-05-14 15:34:57	18.00	18.10	18.20	18.30	18.30	18.10	17.90	17.80	18.00	18.00	18.20	18.50	18.80	24.10	24.30	19.20	17.70	17.80	17.90	17.90	17.90	18.00	17.80	17.80	17.50	17.50	17.60	17.70	17.70	18.00	18.60	17.50
2019-05-14 15:34:57	18.00	18.20	18.20	18.30	18.40	18.20	18.00	17.90	18.00	18.00	18.20	18.50	19.20	23.00	23.60	19.00	17.70	17.80	17.90	18.00	17.90	18.00	17.80	17.80	17.50	17.60	17.70	17.70	17.70	18.30	18.80	17.40
2019-05-14 15:34:57	18.00	18.20	18.20	18.30	18.40	18.20	18.00	17.90	18.00	18.00	18.20	18.70	20.00	23.70	23.10	18.90	17.60	17.80	17.90	18.00	17.90	17.90	17.70	17.70	17.40	17.60	17.70	17.70	17.70	18.40	18.70	17.30
2019-05-14 15:34:58	18.00	18.10	18.20	18.30	18.30	18.20	18.00	17.90	17.90	17.90	18.20	18.90	20.20	25.60	22.30	18.70	17.60	17.80	17.90	18.00	17.90	18.00	17.70	17.80	17.40	17.50	17.70	17.70	17.70	18.50	18.50	17.30
2019-05-14 15:34:58	18.00	18.10	18.20	18.30	18.40	18.10	18.00	17.90	17.80	17.90	18.10	18.80	20.50	26.10	21.40	18.50	17.60	17.80	17.90	18.00	17.90	18.00	17.70	17.80	17.40	17.50	17.70	17.70	17.70	18.50	18.40	17.20
2019-05-14 15:34:58	18.00	18.10	18.20	18.30	18.30	18.10	18.00	17.80	17.80	17.90	18.10	18.70	21.20	26.10	20.50	18.40	17.50	17.70	17.80	17.90	17.80	17.90	17.60	17.70	17.40	17.50	17.70	17.70	17.70	18.50	18.40	17.20
2019-05-14 15:34:58	18.00	18.20	18.20	18.30	18.30	18.20	18.00	17.80	17.90	17.90	18.10	19.30	21.40	25.80	19.90	18.30	17.50	17.70	17.70	17.80	17.80	17.90	17.70	17.70	17.40	17.60	17.70	17.70	17.70	18.50	18.10	17.20
2019-05-14 15:34:58	18.00	18.20	18.30	18.30	18.40	18.20	18.00	17.80	17.90	17.90	18.20	19.80	22.00	25.60	19.40	18.40	17.60	17.80	17.80	17.90	17.90	18.00	17.90	17.90	17.40	17.60	17.70	17.70	17.70	18.60	18.00	17.20
2019-05-14 15:34:59	18.00	18.20	18.20	18.40	18.30	18.10	18.00	17.80	17.90	17.90	18.20	20.00	22.90	25.30	19.10	18.40	17.70	17.80	17.90	18.00	17.90	18.00	17.80	17.90	17.40	17.50	17.80	17.80	17.90	18.80	18.00	17.20
2019-05-14 15:34:59	18.00	18.20	18.20	18.40	18.30	18.10	18.00	17.80	17.90	17.90	18.20	20.10	23.40	25.00	18.90	18.30	17.70	17.80	17.90	18.00	17.90	17.90	17.80	17.90	17.50	17.50	17.80	17.80	17.90	18.80	17.80	17.20
2019-05-14 15:34:59	18.10	18.10	18.20	18.30	18.40	18.20	18.00	17.90	18.00	18.00	18.30	20.50	23.40	25.10	19.00	18.40	17.70	17.80	17.90	17.90	17.90	17.90	17.80	17.80	17.40	17.50	17.70	17.70	17.90	18.80	17.70	17.20
2019-05-14 15:34:59	18.10	18.10	18.20	18.30	18.40	18.10	18.00	17.90	18.10	18.00	18.30	19.60	23.00	25.20	19.00	18.40	17.70	17.80	17.90	17.90	17.90	17.90	17.80	17.80	17.40	17.50	17.70	17.70	17.90	18.80	17.80	17.10
2019-05-14 15:34:59	18.00	18.20	18.20	18.30	18.40	18.10	18.00	17.90	18.00	17.90	18.20	18.50	23.30	24.80	18.90	18.30	17.70	17.80	17.90	17.90	17.90	17.90	17.80	17.90	17.40	17.50	17.60	17.80	17.90	18.70	17.70	17.10
2019-05-14 15:35:00	18.00	18.20	18.30	18.30	18.40	18.20	18.00	17.90	18.00	17.90	18.20	18.50	24.60	23.70	18.60	18.10	17.60	17.70	17.80	17.80	17.80	17.90	17.70	17.80	17.40	17.50	17.60	17.70	17.90	18.60	17.60	17.10
2019-05-14 15:35:00	18.00	18.20	18.30	18.30	18.40	18.20	18.00	17.90	18.00	17.90	18.10	18.70	25.70	22.00	18.40	18.10	17.60	17.70	17.80	17.90	17.80	17.90	17.80	17.80	17.50	17.60	17.60	17.70	17.90	18.70	17.60	17.20
2019-05-14 15:35:00	18.00	18.10	18.20	18.30	18.30	18.10	17.90	17.80	18.00	18.00	18.20	19.70	26.00	20.60	18.40	18.20	17.60	17.80	17.90	17.90	17.90	18.00	17.90	17.90	17.50	17.50	17.60	17.70	18.00	18.70	17.60	17.10
2019-05-14 15:35:00	17.90	18.00	18.10	18.20	18.30	18.00	17.90	17.70	18.00	18.20	18.40	20.10	26.00	21.00	18.50	18.30	17.60	17.80	17.90	17.90	17.90	18.00	17.90	17.90	17.40	17.50	17.60	17.70	18.00	18.50	17.60	17.10
2019-05-14 15:35:00	17.90	18.00	18.10	18.20	18.20	18.00	17.90	17.90	18.10	18.80	19.60	20.90	26.00	21.50	18.40	18.20	17.60	17.80	17.90	17.90	17.90	18.00	17.90	17.80	17.40	17.60	17.60	17.70	18.00	18.50	17.60	17.10
2019-05-14 15:35:01	17.90	18.10	18.10	18.20	18.20	18.00	17.90	18.10	18.30	20.80	21.80	23.40	23.60	19.80	18.40	18.20	17.70	17.80	17.90	17.90	17.90	18.00	17.90	17.80	17.50	17.60	17.60	17.70	18.00	18.40	17.50	17.10
2019-05-14 15:35:01	17.90	18.10	18.10	18.20	18.30	18.10	17.90	19.20	18.90	21.30	21.10	21.80	19.90	18.70	18.40	18.30	17.70	17.90	17.90	17.90	17.90	18.00	17.80	17.80	17.50	17.60	17.70	17.80	18.00	18.20	17.50	17.00
2019-05-14 15:35:01	17.90	18.00	18.10	18.20	18.30	18.10	18.00	19.60	18.70	19.00	18.70	18.60	18.30	18.60	18.30	18.20	17.70	17.90	17.90	17.90	17.90	17.90	17.80	17.90	17.50	17.60	17.70	17.80	17.80	17.80	17.40	17.00
2019-05-14 15:35:01	18.00	18.20	18.20	18.30	18.40	18.10	18.00	17.90	18.00	17.90	18.00	18.40	18.30	18.50	18.20	18.10	17.60	17.80	17.90	17.90	17.90	17.90	17.90	17.90	17.50	17.60	17.60	17.60	17.60	17.50	17.30	17.00
2019-05-14 15:35:02	18.00	18.20	18.20	18.30	18.40	18.00	18.00	17.90	17.90	17.80	18.00	18.40	18.30	18.50	18.20	18.10	17.60	17.70	17.80	17.90	17.80	17.90	17.80	17.80	17.50	17.60	17.60	17.60	17.60	17.50	17.30	17.00
2019-05-14 15:35:02	18.00	18.20	18.20	18.30	18.40	18.00	18.00	17.90	17.90	17.80	18.00	18.40	18.30	18.50	18.30	18.20	17.60	17.80	17.80	17.90	17.80	17.90	17.80	17.90	17.50	17.60	17.70	17.70	17.70	17.50	17.30	17.00
2019-05-14 15:35:02	18.00	18.10	18.20	18.30	18.40	18.20	18.00	18.00	17.90	17.90	18.10	18.40	18.30	18.50	18.30	18.20	17.70	17.90	17.90	18.00	17.90	18.00	17.90	17.90	17.60	17.60	17.80	17.80	17.80	17.50	17.40	17.00
2019-05-14 15:35:02	18.10	18.10	18.20	18.30	18.40	18.20	18.10	18.00	18.00	17.90	18.10	18.40	18.40	18.50	18.30	18.10	17.60	17.80	17.80	17.90	17.80	18.00	17.80	17.80	17.50	17.60	17.80	17.70	17.70	17.50	17.30	17.00
2019-05-14 15:35:02	18.10	18.20	18.20	18.30	18.40	18.20	18.00	17.90	18.00	17.90	18.10	18.40	18.40	18.50	18.30	18.10	17.60	17.80	17.70	17.90	17.80	17.90	17.80	17.80	17.50	17.60	17.70	17.70	17.60	17.50	17.30	17.00
2019-05-14 15:35:03	18.00	18.20	18.20	18.30	18.40	18.10	18.00	17.90	18.10	17.90	18.20	18.40	18.40	18.50	18.30	18.10	17.60	17.80	17.70	17.90	17.80	17.90	17.90	17.80	17.50	17.60	17.60	17.60	17.60	17.50	17.30	17.00
2019-05-14 15:35:03	18.00	18.10	18.20	18.30	18.40	18.10	18.00	17.90	18.10	17.90	18.20	18.40	18.40	18.50	18.30	18.10	17.60	17.80	17.70	17.90	17.80	17.90	17.90	17.80	17.50	17.60	17.60	17.60	17.60	17.50	17.30	17.00
2019-05-14 15:35:03	18.00	18.10	18.20	18.30	18.40	18.20	18.00	17.90	18.10	17.90	18.10	18.40	18.20	18.50	18.30	18.10	17.50	17.70	17.70	17.80	17.80	17.90	17.80	17.70	17.50	17.50	17.70	17.60	17.60	17.50	17.30	17.00
2019-05-14 15:35:03	18.00	18.10	18.20	18.40	18.40	18.20	18.00	17.90	18.20	17.90	18.10	18.40	18.20	18.50	18.30	18.10	17.60	17.80	17.80	17.90	17.80	17.90	17.90	17.80	17.50	17.40	17.70	17.60	17.60	17.50	17.30	17.00
2019-05-14 15:35:03	18.00	18.20	18.20	18.30	18.40	18.20	18.10	18.00	18.50	17.90	18.10	18.40	18.30	18.50	18.30	18.10	17.70	17.90	17.90	18.00	17.90	18.00	17.90	17.90	17.50	17.40	17.70	17.60	17.60	17.50	17.30	17.00
2019-05-14 15:35:04	18.00	18.20	18.20	18.30	18.40	18.20	18.10	18.00	19.20	18.00	18.10	18.40	18.40	18.60	18.30	18.30	17.70	17.90	17.90	18.00	18.00	18.10	17.80	17.90	17.50	17.40	17.70	17.70	17.70	17.50	17.40	17.10
2019-05-14 15:35:04	18.10	18.10	18.20	18.30	18.40	18.20	18.00	18.30	19.40	18.90	18.20	18.50	18.40	18.60	18.40	18.30	17.70	17.90	17.90	18.00	18.00	18.10	17.90	17.80	17.40	17.50	17.70	17.70	17.70	17.50	17.40	17.10
2019-05-14 15:35:04	18.00	18.10	18.20	18.20	18.40	18.10	18.00	19.00	18.80	20.80	18.30	18.50	18.40	18.60	18.40	18.20	17.70	17.80	17.90	18.00	17.90	18.00	17.80	17.80	17.30	17.50	17.60	17.70	17.60	17.50	17.30	17.00
2019-05-14 15:35:04	18.00	18.10	18.20	18.30	18.30	18.10	18.00	18.60	18.30	21.40	18.90	18.50	18.40	18.60	18.30	18.20	17.60	17.80	17.90	18.00	17.90	18.00	17.80	17.80	17.40	17.50	17.70	17.70	17.60	17.50	17.30	17.00
2019-05-14 15:35:04	18.00	18.10	18.20	18.30	18.30	18.10	18.00	18.60	18.20	19.80	21.30	18.50	18.40	18.60	18.30	18.30	17.60	17.80	17.80	17.90	17.90	17.90	17.80	17.80	17.50	17.50	17.80	17.70	17.70	17.60	17.30	17.00
2019-05-14 15:35:05	18.00	18.20	18.20	18.30	18.30	18.20	18.00	17.90	18.10	18.50	23.30	18.70	18.40	18.60	18.30	18.30	17.60	17.80	17.70	17.80	17.80	17.90	17.70	17.70	17.40	17.50	17.70	17.70	17.70	17.70	17.30	17.10
2019-05-14 15:35:05	18.00	18.20	18.20	18.30	18.30	18.20	18.00	17.80	17.90	18.10	22.50	19.50	18.30	18.50	18.30	18.10	17.70	17.80	17.80	17.90	17.90	18.00	17.80	17.80	17.40	17.50	17.70	17.70	17.70	17.80	17.40	17.00
2019-05-14 15:35:05	18.00	18.10	18.10	18.20	18.30	18.20	18.00	17.90	17.90	18.00	21.00	20.70	18.30	18.50	18.30	18.10	17.60	17.80	17.80	17.90	17.80	17.90	17.80	17.80	17.40	17.50	17.60	17.70	17.70	17.70	17.30	17.00
2019-05-14 15:35:05	18.00	18.20	18.20	18.30	18.40	18.20	18.10	17.90	18.00	18.00	20.40	21.20	18.40	18.50	18.30	18.10	17.60	17.70	17.80	17.80	17.80	17.90	17.80	17.70	17.40	17.50	17.60	17.70	17.70	17.80	17.30	17.00
2019-05-14 15:35:05	18.10	18.20	18.30	18.30	18.40	18.20	18.00	18.00	18.00	18.00	21.30	21.00	18.50	18.50	18.40	18.20	17.60	17.80	17.90	18.00	17.90	18.00	17.80	17.80	17.40	17.60	17.60	17.80	17.70	17.70	17.40	17.00
2019-05-14 15:35:06	18.10	18.20	18.30	18.30	18.40	18.20	18.00	18.00	17.90	18.00	21.60	21.30	18.40	18.50	18.30	18.20	17.70	17.90	17.90	18.00	17.90	18.00	17.90	17.80	17.40	17.50	17.70	17.80	17.80	17.50	17.40	17.00
2019-05-14 15:35:06	18.10	18.20	18.20	18.30	18.40	18.10	18.00	17.90	18.00	17.90	20.10	23.20	18.40	18.60	18.30	18.20	17.70	17.80	17.90	18.00	17.80	18.00	17.90	17.80	17.40	17.50	17.70	17.70	17.70	17.50	17.30	17.00
2019-05-14 15:35:06	18.00	18.10	18.20	18.20	18.40	18.10	18.00	17.80	18.00	17.90	18.90	25.40	18.60	18.60	18.30	18.30	17.70	17.80	17.90	17.90	17.90	18.00	17.90	17.80	17.50	17.60	17.70	17.80	17.70	17.50	17.30	17.10
2019-05-14 15:35:06	18.00	18.10	18.20	18.20	18.40	18.10	18.00	17.80	18.00	17.90	18.60	26.10	18.70	18.60	18.30	18.20	17.70	17.80	17.90	17.90	17.90	18.00	17.90	17.90	17.50	17.60	17.70	17.80	17.70	17.50	17.30	17.10
2019-05-14 15:35:06	18.10	18.10	18.20	18.30	18.40	18.20	18.00	17.90	18.00	17.90	18.60	26.10	18.70	18.60	18.30	18.20	17.70	17.90	17.90	18.00	17.90	18.00	17.90	17.90	17.50	17.60	17.70	17.80	17.70	17.50	17.30	17.00
2019-05-14 15:35:07	18.00	18.10	18.20	18.30	18.30	18.10	18.00	17.80	17.90	17.90	18.50	26.10	18.80	18.60	18.30	18.20	17.50	17.80	17.80	17.90	17.80	18.00	17.80	17.80	17.50	17.60	17.80	17.70	17.60	17.50	17.30	17.00
2019-05-14 15:35:07	18.00	18.10	18.20	18.30	18.30	18.10	18.00	17.80	17.90	17.90	18.30	25.80	18.90	18.50	18.20	18.10	17.50	17.80	17.80	17.90	17.80	18.00	17.80	17.80	17.50	17.60	17.80	17.80	17.70	17.50	17.40	17.10
2019-05-14 15:35:07	18.00	18.20	18.20	18.30	18.40	18.20	18.00	17.90	17.90	18.00	18.30	25.00	19.70	18.60	18.30	18.10	17.50	17.60	17.70	17.80	17.70	17.90	17.70	17.80	17.50	17.60	17.80	17.80	17.70	17.50	17.40	17.10
2019-05-14 15:35:07	18.00	18.20	18.20	18.30	18.40	18.20	18.00	17.90	18.00	17.90	18.30	23.60	20.80	18.60	18.30	18.10	17.50	17.60	17.80	17.80	17.70	17.90	17.70	17.70	17.60	17.60	17.80	17.80	17.70	17.50	17.40	17.10
2019-05-14 15:35:08	18.00	18.20	18.20	18.30	18.40	18.10	17.90	17.90	18.00	17.80	18.20	22.90	21.40	18.60	18.30	18.10	17.70	17.70	17.80	17.90	17.90	17.90	17.80	17.80	17.50	17.50	17.70	17.70	17.60	17.60	17.40	17.10
2019-05-14 15:35:08	18.00	18.10	18.20	18.30	18.20	18.00	17.90	17.80	18.00	17.90	18.30	24.40	20.50	18.60	18.30	18.20	17.50	17.70	17.70	17.80	17.80	17.80	17.70	17.70	17.50	17.50	17.60	17.70	17.60	17.50	17.30	17.10
2019-05-14 15:35:08	17.90	18.00	18.10	18.20	18.20	18.00	17.90	17.80	18.00	18.00	19.80	24.40	19.00	18.60	18.40	18.20	17.60	17.70	17.70	17.80	17.80	17.80	17.70	17.80	17.50	17.50	17.70	17.80	17.60	17.50	17.30	17.00
2019-05-14 15:35:08	17.90	18.10	18.20	18.20	18.30	18.10	17.90	17.80	18.00	18.20	23.10	21.00	18.40	18.60	18.40	18.20	17.60	17.70	17.70	17.80	17.80	17.90	17.70	17.80	17.50	17.60	17.70	17.70	17.60	17.40	17.20	17.00
2019-05-14 15:35:08	17.90	18.10	18.20	18.20	18.20	18.10	17.90	17.90	18.20	19.30	23.50	18.80	18.40	18.60	18.40	18.30	17.50	17.70	17.60	17.80	17.70	17.90	17.70	17.70	17.50	17.60	17.70	17.70	17.60	17.40	17.20	17.10
2019-05-14 15:35:09	18.00	18.10	18.10	18.30	18.30	18.10	17.90	18.40	18.40	21.10	21.10	18.60	18.50	18.70	18.40	18.40	17.50	17.70	17.60	17.80	17.70	17.90	17.70	17.70	17.50	17.60	17.70	17.70	17.60	17.40	17.20	17.10
2019-05-14 15:35:09	18.10	18.00	18.10	18.30	18.30	18.10	17.90	18.80	18.40	22.20	19.80	18.60	18.40	18.70	18.40	18.40	17.60	17.70	17.70	17.90	17.90	18.00	17.80	17.80	17.50	17.60	17.70	17.70	17.70	17.50	17.30	17.10
2019-05-14 15:35:09	17.90	18.00	18.10	18.20	18.30	18.10	17.90	18.90	18.30	22.40	19.30	18.50	18.40	18.60	18.40	18.20	17.60	17.80	17.80	18.00	18.00	18.00	17.80	17.70	17.60	17.60	17.70	17.70	17.70	17.40	17.30	17.00
2019-05-14 15:35:09	17.90	18.00	18.10	18.30	18.20	18.10	17.90	18.60	18.30	22.30	19.40	18.50	18.40	18.60	18.40	18.20	17.60	17.80	17.80	17.90	17.80	18.00	17.80	17.70	17.50	17.60	17.70	17.70	17.60	17.40	17.30	17.00
2019-05-14 15:35:09	17.90	18.00	18.10	18.20	18.20	18.10	18.00	18.10	18.30	21.30	20.90	18.50	18.40	18.60	18.40	18.30	17.60	17.80	17.80	17.90	17.80	18.10	17.90	17.80	17.50	17.60	17.70	17.70	17.60	17.40	17.30	17.00
2019-05-14 15:35:10	18.00	18.00	18.10	18.20	18.30	18.00	18.00	17.80	18.20	19.60	23.60	18.80	18.40	18.60	18.40	18.30	17.60	17.80	17.80	17.90	17.90	18.10	17.90	17.80	17.50	17.60	17.80	17.80	17.60	17.40	17.30	17.00
2019-05-14 15:35:10	17.90	18.10	18.10	18.20	18.30	18.10	18.00	17.90	18.10	18.60	24.30	20.00	18.40	18.60	18.40	18.20	17.60	17.70	17.80	17.90	17.80	18.10	17.90	17.80	17.60	17.70	17.90	17.90	17.70	17.60	17.40	17.00
2019-05-14 15:35:10	17.90	18.10	18.20	18.20	18.30	18.10	17.90	17.80	18.00	18.30	23.20	21.80	18.50	18.50	18.40	18.20	17.50	17.70	17.80	17.80	17.80	18.00	17.90	17.80	17.60	17.70	17.80	17.80	17.70	17.60	17.40	17.10
2019-05-14 15:35:10	18.00	18.10	18.10	18.20	18.30	18.10	17.90	17.80	18.00	18.30	23.10	22.50	18.50	18.60	18.40	18.20	17.60	17.70	17.80	17.90	17.80	18.00	17.90	17.80	17.50	17.50	17.70	17.70	17.60	17.40	17.20	17.00
2019-05-14 15:35:11	18.00	18.10	18.10	18.30	18.30	18.10	17.90	17.90	18.00	18.30	23.50	21.00	18.40	18.60	18.30	18.10	17.60	17.70	17.80	17.90	17.70	18.00	17.80	17.70	17.40	17.50	17.70	17.70	17.60	17.40	17.20	16.90
2019-05-14 15:35:11	18.00	18.10	18.20	18.30	18.30	18.10	17.90	18.80	18.20	19.80	22.30	19.10	18.30	18.50	18.30	18.10	17.60	17.80	17.70	17.90	17.80	18.00	17.80	17.70	17.50	17.60	17.70	17.70	17.60	17.40	17.30	16.90
2019-05-14 15:35:11	18.00	18.10	18.20	18.30	18.30	18.10	17.90	18.80	18.80	22.60	19.70	18.50	18.40	18.60	18.30	18.20	17.60	17.80	17.80	17.90	17.90	18.10	17.80	17.80	17.50	17.60	17.80	17.70	17.60	17.50	17.30	16.90
2019-05-14 15:35:11	18.00	18.10	18.20	18.20	18.30	18.20	18.00	20.90	20.40	21.90	18.40	18.50	18.40	18.60	18.40	18.20	17.60	17.70	17.80	17.90	17.90	18.10	17.80	17.80	17.50	17.60	17.80	17.70	17.60	17.50	17.30	17.00
2019-05-14 15:35:11	18.00	18.00	18.10	18.20	18.30	18.10	19.00	21.40	21.60	18.90	18.20	18.40	18.40	18.60	18.40	18.20	17.60	17.70	17.70	17.90	17.80	18.10	17.80	17.80	17.50	17.60	17.70	17.70	17.60	17.50	17.20	17.00
2019-05-14 15:35:11	18.00	18.00	18.10	18.20	18.30	18.20	21.40	19.60	21.60	18.90	18.20	18.40	18.40	18.60	18.40	18.20	17.70	17.70	17.70	17.90	17.80	18.10	17.90	17.80	17.60	17.60	17.70	17.70	17.60	17.40	17.20	16.90
2019-05-14 15:35:12	18.00	18.10	18.10	18.20	18.30	19.10	22.10	18.30	20.70	17.90	18.10	18.40	18.40	18.60	18.40	18.20	17.60	17.70	17.70	17.90	17.80	18.00	17.90	17.80	17.60	17.50	17.70	17.70	17.60	17.40	17.20	16.90
2019-05-14 15:35:12	18.10	18.20	18.20	18.30	18.40	21.10	20.00	18.10	18.80	17.90	18.10	18.50	18.40	18.50	18.30	18.20	17.60	17.80	17.80	18.00	17.90	18.10	17.90	17.90	17.60	17.60	17.70	17.70	17.60	17.50	17.30	17.00
2019-05-14 15:35:12	18.20	18.30	18.30	18.40	18.80	23.10	18.70	18.00	18.00	17.90	18.10	18.50	18.40	18.50	18.40	18.30	17.60	17.80	17.90	17.90	17.90	18.20	17.90	17.80	17.60	17.60	17.70	17.70	17.60	17.50	17.30	17.10
2019-05-14 15:35:12	18.10	18.20	18.30	18.40	19.80	23.50	18.50	17.90	18.00	17.90	18.10	18.40	18.30	18.50	18.30	18.10	17.50	17.70	17.80	17.80	17.90	18.10	17.80	17.70	17.60	17.60	17.70	17.70	17.60	17.50	17.30	17.10
2019-05-14 15:35:13	18.00	18.20	18.20	18.40	21.70	22.60	18.20	17.90	17.90	17.80	18.00	18.30	18.30	18.40	18.20	18.00	17.50	17.70	17.80	17.80	17.90	18.10	17.80	17.70	17.40	17.50	17.60	17.70	17.60	17.40	17.20	17.00
2019-05-14 15:35:13	18.00	18.10	18.20	18.50	23.20	21.50	18.00	17.80	17.80	17.80	18.00	18.30	18.30	18.50	18.20	18.10	17.50	17.70	17.80	17.90	17.90	18.20	17.80	17.70	17.40	17.50	17.60	17.60	17.50	17.40	17.20	16.90
2019-05-14 15:35:13	18.00	18.10	18.20	18.40	23.40	20.90	18.00	17.80	17.90	17.80	18.00	18.30	18.30	18.50	18.20	18.10	17.50	17.70	17.80	17.90	17.90	18.30	17.80	17.70	17.40	17.40	17.60	17.60	17.50	17.30	17.20	16.90
2019-05-14 15:35:13	18.00	18.10	18.20	18.30	22.90	20.80	18.10	17.80	18.00	17.90	18.10	18.40	18.30	18.50	18.30	18.20	17.50	17.70	17.80	17.90	17.90	18.30	17.90	17.80	17.50	17.40	17.60	17.60	17.50	17.30	17.20	16.90
2019-05-14 15:35:13	18.00	18.10	18.20	18.30	22.90	20.80	18.10	17.80	18.00	17.90	18.10	18.40	18.30	18.40	18.30	18.20	17.60	17.70	17.70	17.90	17.80	18.30	17.90	17.80	17.50	17.50	17.60	17.60	17.50	17.30	17.20	16.90
2019-05-14 15:35:14	18.00	18.20	18.30	18.40	22.40	20.90	18.10	17.80	18.00	17.90	18.10	18.40	18.20	18.50	18.20	18.10	17.50	17.70	17.70	17.80	17.80	18.20	17.90	17.70	17.40	17.40	17.60	17.60	17.50	17.30	17.20	16.90
2019-05-14 15:35:14	17.90	18.10	18.20	18.30	22.10	21.00	18.10	17.80	17.90	17.80	18.10	18.40	18.30	18.50	18.30	18.10	17.50	17.70	17.70	17.80	17.90	18.20	17.80	17.70	17.40	17.40	17.60	17.70	17.50	17.30	17.20	16.80
2019-05-14 15:35:14	17.90	18.10	18.10	18.30	21.70	21.50	18.10	17.90	17.90	17.80	18.00	18.40	18.30	18.50	18.30	18.10	17.50	17.70	17.80	17.90	17.90	18.20	17.80	17.70	17.50	17.50	17.60	17.70	17.50	17.40	17.30	16.90
2019-05-14 15:35:14	18.10	18.10	18.20	18.30	19.70	23.50	18.80	17.90	17.90	17.90	18.10	18.40	18.30	18.50	18.30	18.10	17.60	17.80	17.80	17.90	17.90	18.20	17.90	17.80	17.50	17.60	17.60	17.60	17.50	17.30	17.20	17.00
2019-05-14 15:35:14	18.10	18.10	18.20	18.30	18.80	23.30	20.00	18.00	18.30	17.90	18.00	18.30	18.30	18.50	18.30	18.10	17.50	17.80	17.80	17.90	17.80	18.20	17.80	17.70	17.50	17.60	17.60	17.60	17.60	17.30	17.20	16.90
2019-05-14 15:35:15	18.10	18.10	18.20	18.30	18.80	23.30	20.00	18.00	19.60	18.00	18.00	18.30	18.20	18.50	18.30	18.10	17.40	17.70	17.70	17.80	17.80	18.10	17.80	17.70	17.50	17.50	17.60	17.60	17.60	17.40	17.30	16.80
2019-05-14 15:35:15	17.90	18.10	18.20	18.30	18.40	20.50	20.90	18.90	20.00	19.40	18.70	18.30	18.20	18.50	18.30	18.00	17.40	17.70	17.70	17.80	17.80	18.00	17.80	17.70	17.60	17.60	17.70	17.60	17.60	17.40	17.30	16.80
2019-05-14 15:35:15	17.90	18.10	18.20	18.20	18.30	18.30	19.50	19.30	18.80	19.40	18.80	18.50	18.40	18.50	18.30	18.20	17.50	17.70	17.70	17.90	17.80	18.10	17.80	17.70	17.60	17.60	17.80	17.70	17.60	17.40	17.30	16.90
2019-05-14 15:35:15	18.00	18.00	18.10	18.20	18.30	18.30	18.00	18.40	18.00	18.00	18.10	18.50	18.40	18.50	18.30	18.20	17.50	17.70	17.70	17.90	17.90	18.10	17.90	17.80	17.50	17.60	17.80	17.80	17.60	17.40	17.30	16.90
2019-05-14 15:35:15	18.00	18.10	18.20	18.30	18.30	18.30	18.00	17.90	18.00	18.00	18.10	18.50	18.40	18.50	18.30	18.20	17.60	17.80	17.80	17.90	17.90	18.10	17.90	17.90	17.50	17.60	17.80	17.80	17.70	17.50	17.20	16.90
2019-05-14 15:35:16	18.00	18.10	18.20	18.30	18.30	18.10	17.90	17.80	17.90	17.90	18.00	18.40	18.30	18.50	18.30	18.10	17.60	17.80	17.80	17.90	17.80	18.10	17.90	17.90	17.60	17.60	17.80	17.80	17.70	17.50	17.20	17.00
2019-05-14 15:35:16	18.00	18.10	18.10	18.30	18.30	18.10	17.90	17.80	17.90	17.90	18.10	18.40	18.30	18.40	18.20	18.10	17.60	17.80	17.80	17.90	17.80	18.10	17.90	17.80	17.60	17.60	17.80	17.80	17.70	17.50	17.20	17.00
2019-05-14 15:35:16	18.00	18.10	18.20	18.20	18.30	18.10	17.90	17.80	17.90	17.90	18.10	18.40	18.30	18.50	18.20	18.10	17.60	17.80	17.80	17.90	17.80	18.10	17.90	17.80	17.60	17.60	17.80	17.80	17.70	17.50	17.20	17.00
2019-05-14 15:35:16	17.90	18.10	18.20	18.20	18.30	18.10	17.90	17.80	17.90	17.90	18.10	18.40	18.30	18.50	18.30	18.10	17.60	17.70	17.80	17.80	17.80	18.00	17.90	17.80	17.60	17.60	17.80	17.80	17.60	17.50	17.30	17.00
2019-05-14 15:35:16	18.00	18.10	18.10	18.20	18.30	18.10	18.00	17.80	17.90	17.90	18.10	18.40	18.30	18.50	18.30	18.10	17.60	17.80	17.70	17.90	17.80	18.10	17.90	17.80	17.60	17.60	17.80	17.80	17.70	17.50	17.30	17.00
2019-05-14 15:35:17	18.00	18.10	18.20	18.30	18.30	18.10	18.00	17.80	17.90	17.90	18.10	18.40	18.40	18.50	18.30	18.10	17.50	17.70	17.70	17.80	17.80	18.10	17.80	17.70	17.60	17.60	17.80	17.80	17.70	17.50	17.30	17.00
2019-05-14 15:35:17	18.00	18.10	18.20	18.20	18.20	18.00	17.90	17.80	18.00	17.90	18.10	18.40	18.30	18.50	18.20	18.10	17.50	17.70	17.70	17.80	17.80	18.10	17.80	17.70	17.50	17.60	17.80	17.90	17.70	17.50	17.30	16.90
2019-05-14 15:35:17	18.00	18.10	18.10	18.20	18.20	18.10	17.90	17.80	18.00	17.90	18.10	18.40	18.30	18.50	18.20	18.10	17.40	17.70	17.70	17.80	17.80	18.00	17.70	17.60	17.50	17.50	17.70	17.80	17.60	17.50	17.30	17.00
2019-05-14 15:35:17	18.00	18.10	18.10	18.20	18.20	18.10	17.90	17.80	18.00	18.00	18.20	18.50	18.40	18.50	18.20	18.20	17.40	17.70	17.80	17.80	17.80	18.00	17.70	17.60	17.40	17.40	17.70	17.70	17.60	17.50	17.30	16.90
2019-05-14 15:35:17	17.90	18.10	18.10	18.20	18.30	18.10	17.90	17.80	18.00	18.00	18.20	18.60	18.40	18.50	18.30	18.10	17.50	17.70	17.80	17.80	17.80	18.00	17.80	17.60	17.30	17.40	17.70	17.70	17.60	17.40	17.30	16.90
2019-05-14 15:35:18	18.00	18.10	18.10	18.20	18.30	18.00	17.90	17.70	18.00	18.00	18.30	18.90	18.40	18.50	18.30	18.20	17.50	17.70	17.80	17.80	17.80	18.00	17.80	17.60	17.50	17.50	17.70	17.70	17.50	17.40	17.30	17.00
2019-05-14 15:35:18	18.00	18.10	18.10	18.20	18.30	18.10	17.90	17.70	17.90	18.00	18.50	19.10	18.40	18.50	18.30	18.20	17.50	17.70	17.70	17.90	17.80	18.00	17.70	17.70	17.50	17.60	17.70	17.70	17.50	17.40	17.30	17.00
2019-05-14 15:35:18	17.90	18.10	18.20	18.20	18.30	18.10	17.80	17.70	17.90	18.00	19.40	18.90	18.30	18.50	18.30	18.10	17.50	17.70	17.70	17.80	17.80	18.00	17.70	17.70	17.40	17.60	17.60	17.70	17.50	17.40	17.30	17.00
2019-05-14 15:35:18	17.80	18.10	18.20	18.30	18.30	18.10	17.80	17.80	18.00	18.20	21.50	18.70	18.30	18.50	18.30	18.10	17.60	17.70	17.70	17.80	17.80	18.00	17.80	17.70	17.50	17.50	17.70	17.70	17.60	17.50	17.20	17.00
2019-05-14 15:35:18	17.90	18.10	18.20	18.30	18.30	18.10	17.90	17.80	18.00	18.70	22.60	18.50	18.30	18.50	18.20	18.20	17.60	17.60	17.60	17.80	17.80	18.00	17.80	17.80	17.50	17.50	17.70	17.80	17.60	17.50	17.20	16.90
2019-05-14 15:36:15	18.10	18.20	18.30	18.40	18.40	18.20	18.00	17.90	18.00	18.00	18.20	20.50	24.40	18.90	18.40	18.30	17.80	17.90	17.90	18.00	17.90	18.00	17.70	17.60	17.30	17.40	17.60	17.70	18.00	17.90	17.40	17.00
2019-05-14 15:36:15	18.30	18.40	18.40	18.50	18.50	18.40	18.10	18.00	18.20	18.20	18.30	20.60	24.60	19.10	18.60	18.40	17.80	18.00	18.00	18.10	18.00	18.00	17.80	17.70	17.40	17.50	17.70	17.80	18.00	17.90	17.40	17.20
2019-05-14 15:36:16	18.30	18.40	18.40	18.50	18.60	18.40	18.20	18.10	18.20	18.10	18.30	20.70	24.50	19.10	18.60	18.40	17.80	18.00	18.00	18.10	18.00	18.00	17.80	17.70	17.40	17.50	17.70	17.90	18.20	17.90	17.50	17.20
2019-05-14 15:36:16	18.30	18.30	18.40	18.50	18.50	18.40	18.20	18.00	18.10	18.00	18.30	20.70	24.30	19.00	18.50	18.30	17.70	17.90	17.90	18.00	17.90	18.00	17.60	17.70	17.50	17.50	17.70	17.80	18.20	17.90	17.50	17.20
2019-05-14 15:36:16	18.30	18.40	18.50	18.50	18.50	18.40	18.10	18.00	18.00	18.00	18.30	20.70	24.30	18.90	18.50	18.40	17.80	18.00	17.90	18.00	18.00	18.00	17.70	17.70	17.40	17.40	17.60	17.70	18.00	17.80	17.40	17.10
2019-05-14 15:36:16	18.30	18.40	18.50	18.50	18.50	18.40	18.10	18.00	18.00	18.00	18.20	20.60	24.30	18.90	18.50	18.40	17.90	18.00	18.00	18.10	18.00	18.10	17.80	17.70	17.30	17.40	17.70	17.70	18.00	17.80	17.40	17.10
2019-05-14 15:36:16	18.30	18.50	18.40	18.50	18.60	18.30	18.10	18.10	18.00	18.00	18.10	20.60	24.30	19.00	18.50	18.30	17.80	17.90	18.00	18.10	17.90	18.00	17.70	17.70	17.30	17.40	17.70	17.70	18.00	17.80	17.40	17.10
2019-05-14 15:36:17	18.20	18.30	18.40	18.50	18.50	18.30	18.10	18.00	18.00	17.90	18.10	20.60	24.30	19.00	18.40	18.20	17.70	17.80	17.90	17.90	17.90	17.90	17.60	17.60	17.30	17.50	17.70	17.80	18.00	17.80	17.40	17.10
2019-05-14 15:36:17	18.10	18.20	18.30	18.40	18.50	18.30	18.10	18.00	18.00	17.90	18.20	20.60	24.20	18.90	18.30	18.20	17.70	17.80	17.90	17.90	17.80	17.90	17.50	17.50	17.30	17.50	17.60	17.70	18.00	17.80	17.40	17.10
2019-05-14 15:36:17	18.10	18.30	18.30	18.40	18.50	18.30	18.10	18.00	18.00	17.90	18.20	20.50	24.20	18.90	18.40	18.20	17.70	17.80	17.90	17.90	17.80	17.90	17.60	17.50	17.30	17.50	17.60	17.60	18.00	17.90	17.40	17.10
2019-05-14 15:36:17	18.20	18.30	18.30	18.40	18.40	18.20	18.00	17.90	17.90	17.90	18.20	20.50	24.20	18.90	18.40	18.20	17.70	17.90	17.90	18.00	17.90	18.00	17.70	17.60	17.30	17.50	17.60	17.70	18.10	17.80	17.30	17.10
2019-05-14 15:36:18	18.10	18.20	18.20	18.40	18.30	18.20	18.00	17.90	17.90	17.90	18.20	20.50	24.10	18.90	18.40	18.20	17.80	17.90	17.90	18.00	17.90	18.00	17.60	17.60	17.30	17.50	17.60	17.70	18.10	17.90	17.40	17.10
2019-05-14 15:36:18	18.10	18.20	18.20	18.40	18.30	18.20	18.00	17.90	17.90	17.90	18.20	20.60	24.00	18.90	18.40	18.30	17.70	17.80	17.80	17.90	17.80	18.00	17.60	17.60	17.40	17.40	17.60	17.80	18.10	17.90	17.50	17.10
2019-05-14 15:36:18	18.00	18.20	18.20	18.40	18.40	18.20	18.00	17.80	17.90	17.90	18.10	20.70	23.90	18.90	18.40	18.20	17.70	17.80	17.80	17.90	17.90	17.90	17.60	17.50	17.40	17.40	17.60	17.80	18.10	17.90	17.50	17.10
2019-05-14 15:36:18	18.10	18.20	18.30	18.40	18.40	18.20	18.00	17.90	18.00	18.00	18.20	20.70	23.70	18.90	18.40	18.20	17.70	17.80	17.80	18.00	17.90	18.00	17.60	17.50	17.30	17.30	17.60	17.70	18.00	17.80	17.40	17.00
2019-05-14 15:36:18	18.20	18.20	18.30	18.40	18.40	18.30	18.00	18.00	18.00	18.00	18.20	21.00	22.90	18.80	18.40	18.20	17.70	17.80	17.80	18.00	17.90	17.90	17.50	17.50	17.30	17.40	17.60	17.70	18.00	17.80	17.30	17.00
2019-05-14 15:36:19	18.10	18.20	18.30	18.40	18.40	18.30	18.00	17.90	18.00	18.00	18.10	22.00	21.10	18.80	18.40	18.20	17.70	17.90	17.80	18.00	17.90	17.90	17.50	17.50	17.30	17.40	17.60	17.70	18.00	17.80	17.40	17.00
2019-05-14 15:36:19	18.20	18.30	18.30	18.40	18.50	18.30	18.00	17.90	18.00	18.00	18.10	22.00	21.10	18.80	18.40	18.20	17.60	17.90	17.90	18.00	17.90	17.90	17.60	17.50	17.30	17.40	17.60	17.80	18.10	17.60	17.40	17.00
2019-05-14 15:36:19	18.20	18.20	18.20	18.40	18.40	18.20	18.00	17.90	18.00	18.00	18.90	22.50	19.60	18.80	18.40	18.20	17.80	17.90	18.00	18.00	17.90	18.00	17.70	17.60	17.30	17.50	17.90	18.30	18.20	17.50	17.40	17.00
2019-05-14 15:36:19	18.00	18.10	18.20	18.30	18.30	18.20	18.00	18.90	18.10	18.60	21.10	20.90	18.90	18.80	18.40	18.20	17.80	17.90	17.90	18.00	17.90	18.00	17.70	17.70	17.40	17.60	19.10	18.80	18.00	17.50	17.30	17.00
2019-05-14 15:36:19	18.00	18.10	18.20	18.20	18.30	18.10	18.40	19.90	19.70	19.70	18.40	18.50	18.70	18.80	18.30	18.20	17.70	17.90	17.90	18.00	17.90	18.00	18.50	17.80	17.80	17.90	20.30	18.80	18.00	17.40	17.30	17.00
