# Supplementary material for: eHomeSeniors Dataset: An Infrared Thermal Sensor Dataset for Automatic Fall Detection Research
Source: Sensors (Basel). 2019 Oct 21;19(20):4565. doi: 10.3390/s19204565 (PMC6832422; doi:10.3390/s19204565)
Supplement: Supplementary file 1 [file sensors-19-04565-s001.zip › eHomeSeniors dataset/omron sensor/omron-G2-3-f04.csv]

2019-05-14 16:36:56	18.10	18.00	18.30	18.40	18.40	18.20	18.00	18.20	18.30	19.00	21.10	19.00	18.60	18.70	18.40	18.30	17.70	17.80	17.80	17.90	17.90	18.20	17.90	19.90	18.20	19.80	19.20	18.00	17.70	17.50	17.40	17.20
2019-05-14 16:36:56	18.20	18.10	18.30	18.40	18.50	18.30	18.10	18.10	18.40	19.90	22.60	19.60	18.50	18.70	18.40	18.30	17.70	17.80	17.80	17.90	17.90	18.20	17.90	19.90	18.20	19.80	19.20	18.00	17.70	17.50	17.40	17.20
2019-05-14 16:36:56	18.30	18.20	18.30	18.50	18.50	18.30	18.30	18.70	18.70	21.10	22.90	19.50	18.50	18.70	18.40	18.20	17.70	17.80	17.80	17.90	17.90	18.10	17.80	18.50	17.80	18.70	19.20	18.00	17.60	17.40	17.30	17.10
2019-05-14 16:36:56	18.20	18.20	18.40	18.50	18.50	18.30	18.20	19.60	18.90	21.70	22.00	19.00	18.50	18.70	18.40	18.20	17.70	17.70	17.80	17.90	17.90	18.10	17.80	18.10	17.70	18.50	19.10	17.90	17.50	17.40	17.30	17.10
2019-05-14 16:36:56	18.20	18.20	18.40	18.50	18.60	18.30	18.20	20.40	19.00	23.10	21.20	18.50	18.50	18.70	18.40	18.30	17.70	17.70	17.80	17.90	17.90	18.10	17.90	18.10	17.70	18.50	18.90	17.90	17.60	17.40	17.30	17.10
2019-05-14 16:36:57	18.30	18.20	18.40	18.50	18.60	18.40	18.30	21.20	19.20	24.20	20.30	18.50	18.50	18.70	18.40	18.30	17.80	17.80	17.80	18.00	17.90	18.10	17.90	18.10	17.80	18.70	18.50	17.80	17.60	17.50	17.30	17.10
2019-05-14 16:36:57	18.20	18.20	18.30	18.60	18.60	18.40	18.30	22.50	19.50	24.50	19.90	18.40	18.50	18.70	18.50	18.30	17.60	17.80	17.80	17.90	17.90	18.00	17.90	18.50	18.00	18.80	18.40	17.70	17.60	17.40	17.30	17.00
2019-05-14 16:36:57	18.20	18.20	18.30	18.60	18.60	18.40	18.30	22.50	20.00	24.40	19.80	18.40	18.50	18.60	18.40	18.20	17.60	17.80	17.80	17.90	17.90	18.10	17.90	18.90	18.20	18.90	18.40	17.70	17.50	17.30	17.20	17.00
2019-05-14 16:36:57	18.20	18.20	18.40	18.60	18.50	18.40	18.30	23.20	20.60	24.10	19.40	18.40	18.50	18.60	18.30	18.10	17.60	17.80	17.80	17.90	17.90	18.10	18.00	19.20	18.30	19.00	18.30	17.70	17.50	17.40	17.30	17.10
2019-05-14 16:36:58	18.20	18.20	18.40	18.50	18.50	18.40	18.70	23.30	21.00	23.70	18.70	18.30	18.40	18.60	18.40	18.20	17.60	17.80	17.80	17.90	17.90	18.10	18.00	19.20	18.40	19.10	18.10	17.80	17.50	17.50	17.40	17.10
2019-05-14 16:36:58	18.30	18.20	18.40	18.40	18.60	18.40	18.90	23.00	20.30	23.00	18.40	18.40	18.50	18.60	18.50	18.20	17.60	17.80	17.70	17.90	17.90	18.10	18.00	19.30	18.40	19.10	18.10	17.80	17.50	17.50	17.40	17.10
2019-05-14 16:36:58	18.20	18.20	18.40	18.50	18.50	18.40	18.50	21.80	19.30	23.00	18.40	18.40	18.40	18.60	18.40	18.20	17.60	17.80	17.70	17.90	17.90	18.10	18.00	19.50	18.40	19.30	17.90	17.80	17.60	17.50	17.30	17.10
2019-05-14 16:36:58	18.20	18.20	18.30	18.50	18.50	18.40	18.20	21.60	19.30	23.00	18.40	18.40	18.40	18.60	18.40	18.20	17.70	17.80	17.80	17.90	17.90	18.10	17.90	19.50	18.10	19.40	17.80	17.70	17.50	17.40	17.20	17.00
2019-05-14 16:36:58	18.20	18.20	18.30	18.40	18.50	18.30	18.20	22.60	19.30	23.70	18.50	18.40	18.40	18.60	18.40	18.20	17.60	17.80	17.80	17.90	17.90	18.10	17.80	19.20	17.80	19.30	17.80	17.70	17.50	17.30	17.20	17.00
2019-05-14 16:36:58	18.20	18.10	18.30	18.50	18.50	18.30	18.20	23.10	19.70	24.00	18.50	18.40	18.50	18.70	18.40	18.20	17.60	17.80	17.80	17.90	17.90	18.10	17.80	19.00	17.80	19.00	17.80	17.70	17.50	17.30	17.20	17.00
2019-05-14 16:36:59	18.10	18.00	18.30	18.40	18.40	18.30	18.20	23.30	20.10	23.90	18.40	18.30	18.40	18.60	18.30	18.10	17.60	17.80	17.70	17.90	17.90	18.10	17.80	18.90	17.90	18.60	17.80	17.70	17.50	17.40	17.30	17.10
2019-05-14 16:36:59	18.10	18.00	18.30	18.50	18.50	18.30	18.40	23.40	20.90	23.00	18.30	18.30	18.30	18.50	18.30	18.10	17.60	17.80	17.80	17.90	17.90	18.10	17.90	18.70	18.10	18.50	17.90	17.70	17.60	17.40	17.40	17.20
2019-05-14 16:36:59	18.20	18.10	18.30	18.50	18.50	18.30	19.00	23.30	21.60	21.70	18.10	18.20	18.30	18.50	18.20	18.10	17.60	17.80	17.80	17.90	18.00	18.10	18.20	18.50	18.30	18.40	17.80	17.70	17.60	17.50	17.40	17.20
2019-05-14 16:36:59	18.30	18.10	18.30	18.50	18.50	18.30	20.00	22.70	22.30	20.40	18.20	18.30	18.30	18.50	18.20	18.10	17.60	17.80	17.80	18.00	17.90	18.00	18.30	18.30	18.20	18.10	17.80	17.80	17.60	17.40	17.30	17.10
2019-05-14 16:37:00	18.20	18.10	18.30	18.50	18.50	18.30	20.60	22.20	22.30	20.40	18.20	18.30	18.30	18.50	18.20	18.10	17.60	17.80	17.80	17.90	17.90	18.00	18.20	18.20	18.20	18.00	17.80	17.80	17.50	17.40	17.30	17.10
2019-05-14 16:37:00	18.20	18.10	18.30	18.50	18.60	18.30	20.60	21.80	22.50	19.60	18.30	18.30	18.40	18.60	18.30	18.10	17.60	17.80	17.70	17.90	17.90	18.00	18.20	18.30	18.20	18.00	17.80	17.70	17.50	17.40	17.40	17.10
2019-05-14 16:37:00	18.30	18.20	18.30	18.50	18.50	18.30	20.70	21.60	22.60	19.20	18.20	18.30	18.40	18.60	18.30	18.10	17.70	17.80	17.80	17.90	17.90	18.10	18.20	18.40	18.30	18.00	17.80	17.70	17.60	17.40	17.40	17.10
2019-05-14 16:37:00	18.20	18.20	18.30	18.50	18.50	18.30	21.00	21.70	22.90	19.20	18.20	18.40	18.40	18.70	18.40	18.20	17.70	17.80	17.80	17.90	17.90	18.00	18.20	18.50	18.30	18.00	17.80	17.70	17.60	17.40	17.40	17.10
2019-05-14 16:37:00	18.10	18.10	18.30	18.40	18.50	18.30	21.20	21.90	23.10	19.40	18.30	18.40	18.50	18.70	18.40	18.30	17.60	17.70	17.80	17.90	17.90	18.00	18.20	18.40	18.30	18.00	17.90	17.70	17.50	17.40	17.40	17.10
2019-05-14 16:37:01	18.20	18.00	18.30	18.40	18.50	18.30	21.00	21.70	22.70	19.60	18.20	18.30	18.40	18.60	18.30	18.20	17.70	17.80	17.80	18.00	17.90	18.00	18.20	18.40	18.30	17.90	17.80	17.70	17.60	17.40	17.40	17.10
2019-05-14 16:37:01	18.20	18.00	18.30	18.40	18.50	18.30	21.00	21.70	22.10	19.70	18.20	18.30	18.40	18.60	18.20	18.20	17.70	17.80	17.80	18.00	17.90	18.00	18.30	18.50	18.40	17.90	17.80	17.70	17.60	17.40	17.30	17.20
2019-05-14 16:37:01	18.20	18.10	18.30	18.50	18.40	18.30	19.60	20.50	21.20	19.80	18.30	18.40	18.50	18.70	18.40	18.20	17.60	17.70	17.80	17.90	17.80	18.00	18.50	18.50	18.50	18.00	17.80	17.80	17.60	17.40	17.30	17.10
2019-05-14 16:37:01	18.30	18.10	18.40	18.50	18.60	18.30	19.70	20.90	21.40	20.70	18.30	18.40	18.50	18.70	18.40	18.30	17.60	17.70	17.70	17.90	17.80	18.00	18.40	18.50	18.40	18.00	17.80	17.80	17.50	17.40	17.40	17.10
2019-05-14 16:37:02	18.20	18.10	18.40	18.50	18.50	18.30	19.80	21.50	21.10	20.80	18.30	18.40	18.50	18.70	18.50	18.30	17.60	17.80	17.70	17.90	17.80	18.00	18.00	18.40	18.10	18.00	17.90	17.70	17.50	17.40	17.30	17.10
2019-05-14 16:37:02	18.20	18.10	18.30	18.50	18.50	18.30	19.00	20.40	21.10	20.80	18.30	18.40	18.50	18.70	18.50	18.30	17.60	17.70	17.80	17.80	17.80	18.00	18.10	19.50	18.70	19.00	17.90	17.70	17.60	17.40	17.30	17.10
2019-05-14 16:37:02	18.30	18.20	18.40	18.50	18.50	18.30	18.20	18.80	19.60	19.80	18.30	18.40	18.50	18.60	18.40	18.30	17.60	17.70	17.70	17.80	17.80	18.00	19.00	20.40	19.60	20.00	17.90	17.80	17.60	17.40	17.30	17.20
2019-05-14 16:37:02	18.30	18.20	18.40	18.50	18.50	18.40	18.20	18.20	18.30	18.80	18.30	18.40	18.50	18.60	18.40	18.20	17.60	17.80	17.70	17.80	17.80	18.00	19.50	20.80	19.80	21.10	19.20	18.20	17.60	17.40	17.30	17.10
2019-05-14 16:37:02	18.30	18.20	18.40	18.60	18.50	18.40	18.20	18.20	18.10	18.20	18.30	18.40	18.50	18.60	18.40	18.20	17.60	17.80	17.70	17.90	17.90	18.20	19.70	21.50	20.10	22.10	20.80	19.80	17.80	17.40	17.40	17.00
2019-05-14 16:37:03	18.30	18.20	18.40	18.60	18.60	18.40	18.30	18.10	18.20	18.20	18.30	18.50	18.50	18.60	18.40	18.20	17.60	17.80	17.80	17.90	17.80	18.20	19.90	21.90	20.50	22.10	21.90	22.50	18.20	17.50	17.40	17.10
2019-05-14 16:37:03	18.30	18.20	18.40	18.60	18.60	18.40	18.30	18.10	18.20	18.20	18.30	18.50	18.50	18.60	18.40	18.20	17.60	17.80	17.80	17.90	17.80	18.10	20.00	22.20	20.90	22.30	22.70	24.00	18.20	17.50	17.30	17.10
2019-05-14 16:37:03	18.20	18.10	18.30	18.50	18.50	18.30	18.20	18.00	18.20	18.20	18.30	18.40	18.50	18.60	18.50	18.20	17.60	17.80	17.80	17.90	17.90	18.10	20.30	22.30	21.20	22.30	22.90	24.10	18.30	17.50	17.30	17.00
2019-05-14 16:37:03	18.10	18.00	18.30	18.40	18.40	18.20	18.10	18.00	18.20	18.20	18.30	18.40	18.50	18.70	18.50	18.30	17.80	17.80	17.80	17.90	17.90	18.30	20.90	22.40	21.20	22.30	22.90	24.10	18.30	17.50	17.30	17.00
2019-05-14 16:37:03	18.20	18.10	18.30	18.50	18.40	18.40	18.20	18.10	18.20	18.20	18.30	18.50	18.50	18.70	18.50	18.30	17.80	17.80	17.80	17.90	17.90	18.30	20.90	22.40	21.50	22.40	23.00	24.20	18.40	17.60	17.50	17.20
2019-05-14 16:37:04	18.20	18.10	18.30	18.50	18.50	18.40	18.20	18.00	18.20	18.20	18.30	18.40	18.40	18.70	18.40	18.20	17.70	17.80	17.70	17.90	18.00	18.50	21.50	22.50	21.60	22.30	23.10	24.20	18.30	17.60	17.50	17.20
2019-05-14 16:37:04	18.00	18.00	18.20	18.40	18.40	18.20	18.00	17.90	18.20	18.10	18.20	18.40	18.40	18.60	18.40	18.20	17.60	17.70	17.70	17.90	18.00	18.50	21.60	22.40	21.60	22.30	22.90	24.20	18.30	17.50	17.40	17.10
2019-05-14 16:37:04	18.00	18.00	18.20	18.40	18.40	18.20	18.00	18.00	18.20	18.10	18.20	18.40	18.40	18.70	18.30	18.20	17.60	17.80	17.80	17.90	17.90	18.40	21.60	22.40	21.60	22.30	22.80	24.20	18.30	17.60	17.50	17.10
2019-05-14 16:37:04	18.00	18.00	18.30	18.40	18.40	18.20	18.00	18.00	18.10	18.10	18.20	18.40	18.40	18.70	18.30	18.20	17.60	17.80	17.80	17.90	17.90	18.40	21.50	22.40	21.50	22.30	22.60	24.00	18.30	17.60	17.50	17.10
2019-05-14 16:37:04	18.10	18.10	18.30	18.50	18.40	18.30	18.10	18.00	18.10	18.10	18.20	18.40	18.40	18.70	18.30	18.20	17.70	17.80	17.90	18.00	18.00	18.30	21.10	22.30	21.10	22.10	21.60	22.00	18.00	17.50	17.40	17.10
2019-05-14 16:37:05	18.20	18.20	18.30	18.50	18.50	18.30	18.20	18.10	18.10	18.20	18.20	18.40	18.40	18.60	18.30	18.20	17.70	17.90	17.90	18.00	18.00	18.30	20.60	21.90	20.40	21.80	20.40	19.10	17.70	17.40	17.40	17.10
2019-05-14 16:37:05	18.20	18.10	18.40	18.50	18.50	18.30	18.20	18.20	18.10	18.40	18.30	18.30	18.40	18.60	18.40	18.20	17.70	17.90	17.80	18.00	18.00	18.30	20.20	21.30	20.00	21.30	19.90	18.10	17.70	17.50	17.50	17.20
2019-05-14 16:37:05	18.10	18.10	18.30	18.40	18.50	18.20	18.30	18.80	18.60	19.00	18.20	18.30	18.40	18.70	18.40	18.20	17.70	17.90	17.80	18.00	18.00	18.80	20.00	20.60	19.80	20.60	19.30	18.00	17.80	17.50	17.50	17.30
2019-05-14 16:37:05	18.10	18.20	18.30	18.40	18.50	18.30	19.10	19.00	19.80	18.40	18.30	18.40	18.40	18.70	18.40	18.30	17.80	17.90	17.90	18.00	18.10	19.90	20.10	20.70	20.00	20.40	18.60	18.00	17.70	17.60	17.50	17.20
2019-05-14 16:37:05	18.20	18.20	18.40	18.50	18.50	18.60	19.50	18.50	18.90	18.20	18.30	18.40	18.50	18.70	18.40	18.30	17.80	17.90	17.90	18.00	18.10	20.50	20.60	21.20	20.70	20.10	18.20	17.90	17.60	17.50	17.40	17.10
2019-05-14 16:37:06	18.30	18.20	18.40	18.50	18.60	19.80	19.00	18.30	18.90	18.20	18.30	18.40	18.50	18.70	18.40	18.30	17.90	18.00	17.90	18.10	18.10	20.40	21.00	20.40	20.70	19.00	18.10	18.00	17.60	17.50	17.50	17.20
2019-05-14 16:37:06	18.30	18.20	18.40	18.60	18.90	20.70	19.20	18.30	18.70	18.20	18.30	18.40	18.40	18.70	18.40	18.30	17.80	17.90	17.80	18.10	18.10	20.40	20.40	18.90	19.60	18.30	18.10	18.00	17.70	17.60	17.50	17.30
2019-05-14 16:37:06	18.20	18.20	18.30	18.50	19.30	20.50	19.50	18.30	19.00	18.20	18.30	18.30	18.40	18.70	18.40	18.30	17.70	17.80	17.70	18.00	18.00	20.40	19.60	18.30	18.80	18.10	18.00	17.80	17.60	17.50	17.40	17.20
2019-05-14 16:37:06	18.20	18.10	18.30	18.50	19.40	20.60	19.70	18.30	19.20	18.20	18.30	18.30	18.50	18.70	18.40	18.30	17.70	17.80	17.70	17.90	18.00	20.60	19.30	18.20	18.60	18.00	18.00	17.80	17.70	17.50	17.30	17.10
2019-05-14 16:37:06	18.20	18.10	18.30	18.50	19.20	21.80	20.80	18.40	19.50	18.20	18.30	18.40	18.40	18.70	18.40	18.30	17.70	17.80	17.80	17.90	18.00	20.10	19.20	18.20	18.60	18.10	18.00	17.90	17.70	17.60	17.40	17.20
2019-05-14 16:37:07	18.30	18.20	18.50	18.60	18.90	22.30	21.40	18.70	20.10	18.20	18.30	18.50	18.40	18.70	18.40	18.30	17.80	17.90	17.80	18.00	18.10	19.30	19.20	18.20	18.60	18.10	18.10	17.90	17.60	17.60	17.50	17.30
2019-05-14 16:37:07	18.30	18.20	18.50	18.60	18.70	21.50	22.00	18.70	20.70	18.20	18.30	18.40	18.50	18.70	18.40	18.20	17.80	18.00	17.90	18.10	18.10	19.20	19.00	18.20	18.30	18.00	18.00	17.80	17.60	17.50	17.40	17.20
2019-05-14 16:37:07	18.30	18.20	18.40	18.50	18.60	21.60	22.40	18.50	20.20	18.20	18.30	18.40	18.50	18.70	18.40	18.20	17.80	18.00	17.90	18.00	18.10	19.20	18.70	18.10	18.00	17.90	17.90	17.70	17.60	17.50	17.30	17.10
2019-05-14 16:37:07	18.30	18.20	18.40	18.50	18.60	22.00	21.50	18.40	19.10	18.10	18.30	18.40	18.50	18.70	18.50	18.20	17.80	18.00	17.80	18.00	18.10	19.10	18.40	18.10	18.00	18.00	18.00	17.80	17.70	17.50	17.40	17.20
2019-05-14 16:37:08	18.20	18.10	18.40	18.50	18.60	22.20	20.70	18.30	18.60	18.00	18.20	18.30	18.50	18.60	18.50	18.20	17.80	17.90	17.80	18.00	18.00	19.00	18.20	18.00	18.00	18.00	18.10	17.90	17.70	17.50	17.50	17.30
2019-05-14 16:37:08	18.10	18.10	18.30	18.40	18.50	22.40	20.40	18.20	18.40	18.00	18.20	18.30	18.40	18.60	18.40	18.10	17.80	17.90	17.80	18.00	18.00	19.50	18.20	18.00	17.90	18.00	18.10	17.90	17.60	17.50	17.50	17.20
2019-05-14 16:37:08	18.10	18.00	18.30	18.40	18.50	22.60	20.10	18.10	18.30	18.00	18.20	18.30	18.40	18.60	18.30	18.20	17.70	17.90	17.80	18.00	18.00	19.80	18.20	17.90	17.80	17.90	18.00	17.90	17.60	17.50	17.40	17.20
2019-05-14 16:37:08	18.10	18.00	18.30	18.40	18.50	22.90	19.70	18.00	18.20	18.10	18.20	18.40	18.40	18.60	18.30	18.20	17.60	17.80	17.80	18.00	18.00	19.80	18.20	17.90	17.80	17.90	18.00	17.90	17.70	17.40	17.40	17.20
2019-05-14 16:37:08	18.10	18.00	18.30	18.40	18.50	22.90	19.70	18.00	18.20	18.10	18.30	18.40	18.40	18.70	18.40	18.20	17.70	17.80	17.80	18.00	18.00	19.80	18.20	18.00	17.80	18.00	18.00	17.90	17.60	17.40	17.50	17.20
2019-05-14 16:37:09	18.10	18.10	18.30	18.50	18.60	23.20	19.60	18.00	18.20	18.10	18.30	18.50	18.40	18.70	18.40	18.20	17.70	17.90	17.80	18.00	18.00	19.80	18.20	17.90	17.80	18.00	18.00	17.90	17.60	17.40	17.50	17.20
2019-05-14 16:37:09	18.20	18.10	18.30	18.50	18.60	23.40	19.60	18.20	18.20	18.10	18.30	18.50	18.40	18.70	18.40	18.20	17.70	17.90	17.80	18.00	18.00	19.80	18.20	17.90	17.90	17.90	18.00	17.80	17.60	17.50	17.50	17.20
2019-05-14 16:37:09	18.30	18.20	18.40	18.60	18.70	23.60	19.80	18.30	18.20	18.20	18.30	18.40	18.50	18.70	18.50	18.30	17.70	17.90	17.80	18.00	18.00	19.80	18.20	17.90	17.90	17.90	18.00	17.80	17.60	17.50	17.50	17.20
2019-05-14 16:37:09	18.30	18.20	18.40	18.60	18.70	23.40	19.70	18.30	18.20	18.20	18.20	18.40	18.50	18.70	18.40	18.30	17.70	17.90	17.80	17.90	18.00	19.80	18.20	18.00	17.80	17.90	17.90	17.90	17.60	17.50	17.50	17.20
2019-05-14 16:37:09	18.20	18.10	18.40	18.50	18.70	23.00	19.80	18.20	18.20	18.20	18.20	18.40	18.50	18.70	18.40	18.30	17.70	17.90	17.80	17.90	18.00	19.80	18.10	17.90	17.90	17.90	17.90	17.80	17.60	17.50	17.50	17.10
2019-05-14 16:37:10	18.20	18.10	18.40	18.50	19.10	21.90	20.70	18.20	19.00	18.10	18.30	18.40	18.40	18.70	18.40	18.20	17.70	17.80	17.80	18.00	18.00	19.90	18.30	17.90	17.90	17.90	17.90	17.80	17.60	17.50	17.50	17.10
2019-05-14 16:37:10	18.30	18.20	18.50	18.60	19.40	21.10	21.60	18.40	19.90	18.10	18.20	18.30	18.40	18.60	18.30	18.20	17.70	17.80	17.80	18.00	18.00	19.90	18.30	17.90	17.80	17.90	17.90	17.80	17.60	17.40	17.40	17.10
2019-05-14 16:37:10	18.30	18.30	18.50	18.70	19.40	22.00	21.50	18.50	20.20	18.10	18.30	18.40	18.50	18.60	18.40	18.30	17.80	17.80	17.80	18.00	18.00	19.90	18.30	17.90	17.90	17.90	17.90	17.90	17.60	17.50	17.40	17.30
2019-05-14 16:37:10	18.30	18.20	18.50	18.60	19.10	22.60	20.90	18.50	19.90	18.20	18.30	18.50	18.50	18.70	18.40	18.30	17.70	17.70	17.70	17.90	18.00	19.90	18.20	17.90	17.90	17.90	18.00	17.90	17.70	17.50	17.40	17.20
2019-05-14 16:37:10	18.30	18.20	18.40	18.50	18.80	21.00	20.30	18.40	19.90	18.30	18.20	18.40	18.40	18.60	18.30	18.20	17.60	17.70	17.70	17.80	18.00	19.90	18.40	18.10	18.20	18.00	18.00	17.80	17.70	17.50	17.50	17.10
2019-05-14 16:37:11	18.30	18.20	18.40	18.50	18.60	19.10	19.50	18.90	19.40	18.90	18.50	18.30	18.40	18.50	18.30	18.10	17.60	17.70	17.70	17.90	17.90	19.70	19.00	19.50	18.90	19.00	18.00	17.80	17.70	17.50	17.50	17.20
2019-05-14 16:37:11	18.30	18.20	18.50	18.50	18.60	18.40	18.70	18.90	18.30	18.80	18.60	18.30	18.40	18.50	18.30	18.10	17.60	17.80	17.70	18.00	17.90	19.30	19.20	20.30	19.00	19.80	19.00	18.20	17.70	17.50	17.40	17.20
2019-05-14 16:37:11	18.20	18.10	18.40	18.40	18.50	18.30	18.30	18.20	18.10	18.30	18.30	18.40	18.40	18.60	18.40	18.20	17.60	17.80	17.80	17.90	17.90	18.60	18.50	19.60	18.50	19.70	20.10	20.20	18.20	17.60	17.50	17.20
2019-05-14 16:37:11	18.20	18.10	18.30	18.40	18.50	18.30	18.20	18.10	18.10	18.20	18.20	18.40	18.50	18.60	18.40	18.20	17.70	17.70	17.70	17.90	17.90	18.10	18.20	19.70	18.40	19.80	20.20	21.80	19.70	17.70	17.50	17.30
2019-05-14 16:37:12	18.20	18.00	18.30	18.50	18.50	18.30	18.10	18.10	18.20	18.10	18.20	18.40	18.40	18.60	18.40	18.20	17.70	17.90	17.80	18.00	18.00	18.20	19.10	20.40	19.50	20.30	20.10	21.60	21.10	17.70	17.50	17.20
2019-05-14 16:37:12	18.40	18.10	18.40	18.60	18.60	18.40	18.20	18.20	18.30	18.20	18.30	18.40	18.40	18.70	18.40	18.30	17.70	17.80	17.70	17.90	17.90	18.10	19.60	20.50	19.50	20.30	20.10	21.60	21.10	17.70	17.50	17.20
2019-05-14 16:37:12	18.40	18.20	18.40	18.60	18.60	18.40	18.20	18.10	18.10	18.10	18.30	18.30	18.40	18.60	18.30	18.30	17.60	17.60	17.60	17.80	17.80	18.00	19.40	20.30	19.60	20.30	20.70	21.30	21.30	17.70	17.50	17.20
2019-05-14 16:37:12	18.20	18.10	18.30	18.50	18.50	18.30	18.10	18.00	18.10	18.00	18.20	18.30	18.40	18.60	18.30	18.20	17.60	17.60	17.60	17.80	17.90	18.00	19.50	20.50	19.80	20.50	20.90	21.30	21.40	17.70	17.50	17.10
2019-05-14 16:37:12	18.20	18.20	18.30	18.50	18.60	18.40	18.20	18.10	18.10	18.00	18.10	18.30	18.40	18.60	18.20	18.10	17.50	17.70	17.70	17.90	17.80	18.00	19.70	20.90	19.80	20.50	20.90	21.30	21.40	17.70	17.50	17.10
2019-05-14 16:37:13	18.30	18.20	18.40	18.60	18.60	18.40	18.20	18.20	18.00	18.00	18.10	18.30	18.40	18.60	18.20	18.10	17.50	17.70	17.70	17.90	17.80	18.00	19.70	20.90	20.10	20.60	20.90	21.30	21.60	17.70	17.40	17.10
2019-05-14 16:37:13	18.30	18.20	18.40	18.60	18.50	18.40	18.20	18.20	18.00	18.00	18.20	18.30	18.40	18.60	18.20	18.10	17.50	17.60	17.60	17.80	17.80	18.30	20.30	21.20	20.40	20.70	20.90	21.30	21.60	17.60	17.40	17.10
2019-05-14 16:38:05	18.10	18.10	18.30	18.50	18.40	18.20	18.10	18.00	18.20	18.20	19.30	20.30	19.80	20.00	18.70	18.30	17.80	17.80	17.80	17.90	18.00	17.90	17.70	17.60	17.50	17.60	17.70	17.80	17.70	17.70	17.40	17.10
2019-05-14 16:38:05	18.20	18.10	18.30	18.50	18.40	18.20	18.10	18.00	18.20	18.20	19.30	20.30	19.70	20.00	18.70	18.30	17.80	17.90	17.80	18.00	18.00	18.00	17.70	17.70	17.60	17.60	17.80	17.80	17.80	17.80	17.50	17.20
2019-05-14 16:38:05	18.30	18.20	18.40	18.50	18.50	18.30	18.20	18.10	18.30	18.30	19.50	20.50	20.00	20.10	18.80	18.50	17.90	17.90	17.90	18.00	18.00	18.00	17.80	17.80	17.60	17.70	17.90	17.90	17.80	17.80	17.50	17.30
2019-05-14 16:38:05	18.40	18.20	18.40	18.60	18.60	18.40	18.30	18.10	18.30	18.30	19.50	20.50	19.90	20.10	18.80	18.40	17.80	17.90	17.90	18.00	18.00	18.10	17.80	17.80	17.60	17.70	18.00	18.00	17.80	17.80	17.50	17.30
2019-05-14 16:38:06	18.30	18.10	18.40	18.50	18.50	18.40	18.20	18.10	18.20	18.20	19.40	20.30	19.80	20.00	18.80	18.30	17.80	17.90	17.90	18.00	18.00	18.10	17.80	17.80	17.70	17.70	17.90	17.90	17.70	17.80	17.50	17.30
2019-05-14 16:38:06	18.10	18.10	18.40	18.50	18.40	18.30	18.10	18.00	18.20	18.20	19.40	20.30	19.80	20.00	18.80	18.30	17.80	17.90	17.90	18.00	18.00	18.10	17.80	17.80	17.70	17.70	17.90	17.90	17.70	17.80	17.50	17.30
2019-05-14 16:38:06	18.20	18.10	18.30	18.50	18.40	18.30	18.10	18.00	18.10	18.10	19.30	20.20	19.80	20.00	18.70	18.20	17.80	17.90	17.80	18.00	17.90	18.00	17.80	17.70	17.60	17.70	17.80	17.90	17.70	17.70	17.50	17.20
2019-05-14 16:38:06	18.20	18.10	18.30	18.40	18.50	18.30	18.20	18.00	18.10	18.20	19.30	20.30	19.80	20.00	18.70	18.30	17.80	17.90	17.80	18.00	17.90	18.00	17.80	17.80	17.50	17.60	17.80	17.90	17.70	17.70	17.40	17.20
2019-05-14 16:38:06	18.10	18.00	18.30	18.40	18.40	18.20	18.10	17.90	18.10	18.10	19.40	20.30	19.80	19.80	18.60	18.30	17.60	17.60	17.70	17.80	17.80	17.90	17.60	17.50	17.40	17.60	17.70	17.80	17.60	17.70	17.30	17.00
2019-05-14 16:38:07	18.10	18.00	18.20	18.40	18.40	18.20	18.00	17.80	18.10	18.10	19.30	20.30	19.80	19.90	18.60	18.20	17.60	17.60	17.60	17.80	17.80	17.90	17.60	17.50	17.30	17.40	17.60	17.80	17.60	17.60	17.30	17.00
2019-05-14 16:38:07	18.10	18.00	18.20	18.40	18.40	18.20	18.10	17.80	18.10	18.10	19.30	20.30	19.90	19.90	18.60	18.20	17.60	17.70	17.60	17.80	17.70	17.90	17.60	17.50	17.30	17.40	17.70	17.80	17.60	17.60	17.30	17.00
2019-05-14 16:38:07	18.10	18.10	18.20	18.50	18.40	18.20	18.00	17.90	18.10	18.20	19.30	20.30	19.90	19.90	18.60	18.20	17.60	17.70	17.60	17.80	17.70	17.90	17.60	17.50	17.40	17.50	17.80	17.80	17.60	17.70	17.30	17.00
2019-05-14 16:38:07	18.10	18.10	18.20	18.40	18.50	18.20	18.00	18.00	18.10	18.20	19.30	20.30	19.90	19.90	18.60	18.20	17.60	17.70	17.60	17.80	17.70	17.90	17.60	17.50	17.40	17.60	17.80	17.70	17.60	17.60	17.30	17.00
2019-05-14 16:38:07	18.00	18.00	18.20	18.40	18.50	18.20	18.00	17.90	18.10	18.20	19.30	20.30	19.90	19.90	18.60	18.20	17.60	17.70	17.60	17.80	17.80	17.80	17.50	17.50	17.40	17.60	17.80	17.70	17.60	17.60	17.30	17.00
2019-05-14 16:38:08	18.00	18.10	18.20	18.40	18.40	18.20	18.00	17.90	18.10	18.10	19.30	20.20	19.80	19.80	18.50	18.10	17.60	17.70	17.60	17.80	17.80	17.80	17.50	17.50	17.40	17.50	17.70	17.80	17.60	17.60	17.30	16.90
2019-05-14 16:38:08	18.00	18.00	18.20	18.40	18.40	18.20	18.00	18.00	18.00	18.10	19.30	20.30	19.80	19.90	18.60	18.10	17.60	17.70	17.70	17.90	17.80	17.80	17.50	17.50	17.40	17.50	17.70	17.80	17.60	17.60	17.30	17.00
2019-05-14 16:38:08	18.00	18.00	18.20	18.40	18.40	18.20	18.00	18.00	18.10	18.10	19.30	20.40	19.90	20.10	18.70	18.20	17.60	17.70	17.70	17.90	17.80	17.90	17.60	17.60	17.40	17.50	17.80	17.80	17.60	17.60	17.30	17.10
2019-05-14 16:38:08	18.00	18.00	18.30	18.40	18.40	18.20	18.10	18.00	18.10	18.10	19.30	20.40	20.00	20.30	18.60	18.30	17.60	17.70	17.70	17.90	17.80	17.90	17.60	17.60	17.40	17.50	17.80	17.80	17.60	17.60	17.30	17.10
2019-05-14 16:38:08	18.10	18.00	18.30	18.40	18.40	18.20	18.10	17.90	18.00	18.10	19.30	20.30	19.90	20.20	18.70	18.30	17.70	17.90	17.80	18.00	17.90	17.90	17.70	17.60	17.40	17.60	17.80	17.80	17.70	17.60	17.40	17.10
2019-05-14 16:38:09	18.10	18.00	18.30	18.50	18.50	18.20	18.10	17.90	18.00	18.10	19.40	20.30	19.60	19.90	18.60	18.20	17.60	17.80	17.80	18.00	17.90	17.90	17.70	17.50	17.40	17.60	17.80	17.80	17.60	17.60	17.40	17.10
2019-05-14 16:38:09	18.10	18.00	18.20	18.40	18.40	18.20	18.10	18.00	18.00	18.10	19.30	20.30	19.50	19.60	18.50	18.10	17.50	17.70	17.70	17.90	17.80	17.80	17.60	17.40	17.40	17.50	17.70	17.80	17.60	17.60	17.30	17.00
2019-05-14 16:38:09	18.00	18.00	18.20	18.30	18.40	18.20	18.00	17.90	17.90	18.00	19.20	20.20	19.40	19.40	18.40	18.00	17.50	17.70	17.60	17.80	17.80	17.80	17.60	17.50	17.40	17.50	17.70	17.80	17.60	17.60	17.30	17.00
2019-05-14 16:38:09	18.10	18.00	18.30	18.40	18.40	18.20	18.10	17.90	18.00	18.00	19.20	20.20	19.50	19.40	18.40	18.10	17.60	17.70	17.60	17.90	17.80	17.90	17.60	17.50	17.40	17.60	17.70	17.80	17.60	17.70	17.30	17.00
2019-05-14 16:38:10	18.10	18.10	18.30	18.40	18.40	18.30	18.00	17.90	17.90	18.00	19.20	20.20	19.50	19.50	18.50	18.10	17.60	17.70	17.60	17.90	17.80	17.90	17.60	17.50	17.40	17.50	17.70	17.80	17.60	17.70	17.30	17.10
2019-05-14 16:38:10	18.10	18.10	18.30	18.40	18.40	18.30	18.00	17.90	18.00	18.00	19.20	20.30	19.60	19.60	18.50	18.10	17.60	17.70	17.70	17.80	17.80	17.90	17.50	17.50	17.40	17.50	17.70	17.80	17.60	17.60	17.30	17.00
2019-05-14 16:38:10	18.10	18.00	18.30	18.40	18.40	18.20	18.10	17.90	18.00	18.00	19.20	20.30	19.60	19.60	18.50	18.10	17.60	17.80	17.70	17.90	17.80	17.90	17.60	17.60	17.40	17.50	17.70	17.80	17.60	17.60	17.40	17.00
2019-05-14 16:38:10	18.00	18.00	18.20	18.40	18.40	18.20	18.00	17.90	18.00	18.00	19.20	20.40	19.60	19.60	18.50	18.10	17.60	17.70	17.70	17.90	17.80	17.90	17.70	17.50	17.40	17.50	17.70	17.80	17.60	17.60	17.40	17.00
2019-05-14 16:38:10	18.10	18.00	18.30	18.50	18.50	18.30	18.10	18.00	17.90	18.00	19.30	20.70	19.60	19.50	18.50	18.00	17.60	17.70	17.60	17.80	17.80	17.90	17.60	17.50	17.40	17.50	17.70	17.80	17.60	17.60	17.40	17.10
2019-05-14 16:38:11	18.20	18.10	18.40	18.50	18.50	18.30	18.10	18.00	18.00	18.20	19.80	21.00	20.30	19.60	18.60	18.20	17.60	17.80	17.60	17.80	17.80	17.90	17.60	17.50	17.40	17.60	17.70	17.90	17.70	17.60	17.40	17.10
2019-05-14 16:38:11	18.10	18.00	18.20	18.40	18.40	18.20	18.00	17.90	17.90	18.10	19.70	20.80	20.90	19.70	18.60	18.10	17.60	17.80	17.60	17.80	17.80	17.90	17.50	17.50	17.40	17.50	17.70	17.80	17.70	17.60	17.40	17.10
2019-05-14 16:38:11	18.10	18.00	18.20	18.40	18.40	18.20	18.10	17.90	17.90	18.10	19.80	20.80	21.40	19.80	18.50	18.10	17.60	17.70	17.70	17.90	17.90	17.90	17.50	17.50	17.40	17.50	17.70	17.80	17.70	17.60	17.40	17.10
2019-05-14 16:38:11	18.20	18.10	18.30	18.50	18.50	18.30	18.20	18.00	18.00	18.10	19.90	20.80	21.80	19.80	18.50	18.10	17.50	17.70	17.60	17.80	17.80	17.90	17.50	17.50	17.40	17.60	17.80	17.90	17.70	17.60	17.40	17.10
2019-05-14 16:38:11	18.20	18.10	18.40	18.60	18.60	18.30	18.20	18.00	18.10	18.10	19.90	20.60	21.80	19.70	18.50	18.10	17.60	17.70	17.60	17.90	17.80	18.00	17.60	17.60	17.50	17.60	17.80	17.90	17.70	17.70	17.40	17.10
2019-05-14 16:38:12	18.20	18.10	18.40	18.50	18.50	18.30	18.20	18.00	18.10	18.10	19.90	20.60	21.80	19.70	18.50	18.10	17.60	17.70	17.70	17.90	17.90	18.00	17.70	17.50	17.50	17.60	17.80	17.90	17.70	17.70	17.40	17.10
2019-05-14 16:38:12	18.10	18.00	18.30	18.40	18.40	18.20	18.10	18.00	18.10	18.10	20.10	20.50	21.40	19.60	18.50	18.10	17.50	17.70	17.70	17.80	17.90	17.80	17.60	17.50	17.40	17.60	17.90	17.90	17.70	17.70	17.50	17.10
2019-05-14 16:38:12	18.10	18.00	18.20	18.40	18.40	18.20	18.00	17.90	18.00	18.10	20.30	20.40	21.10	19.50	18.50	18.10	17.50	17.70	17.70	17.80	17.80	17.80	17.50	17.50	17.40	17.60	17.90	17.90	17.70	17.60	17.40	17.10
2019-05-14 16:38:12	18.10	18.10	18.30	18.60	18.50	18.30	18.10	18.00	18.00	18.10	20.30	20.10	20.90	19.50	18.60	18.20	17.60	17.70	17.70	17.80	17.80	17.90	17.60	17.50	17.40	17.60	17.90	17.90	17.80	17.60	17.40	17.10
2019-05-14 16:38:12	18.10	18.10	18.30	18.60	18.50	18.30	18.10	18.00	17.90	18.10	20.30	19.70	20.70	19.60	18.50	18.10	17.60	17.70	17.70	17.90	17.80	17.90	17.60	17.50	17.50	17.60	17.80	17.90	17.70	17.70	17.40	17.10
2019-05-14 16:38:13	18.20	18.20	18.40	18.60	18.50	18.40	18.20	18.00	18.00	18.10	19.60	19.40	20.70	19.80	18.50	18.10	17.60	17.70	17.70	17.90	17.80	17.90	17.60	17.70	17.50	17.70	18.00	18.00	17.70	17.70	17.40	17.10
2019-05-14 16:38:13	18.20	18.20	18.40	18.50	18.70	18.30	18.20	18.10	18.10	18.10	18.80	19.20	20.40	19.50	18.50	18.10	17.60	17.70	17.70	17.90	17.80	17.90	17.60	18.20	17.60	18.40	19.10	19.50	17.90	17.80	17.40	17.10
2019-05-14 16:38:13	18.20	18.20	18.40	18.50	18.70	18.30	18.20	18.10	18.10	18.10	18.50	18.80	19.50	19.00	18.40	18.00	17.60	17.70	17.60	17.80	17.80	17.90	17.60	18.60	17.70	19.10	20.10	21.10	17.90	17.70	17.30	17.00
2019-05-14 16:38:13	18.20	18.10	18.40	18.50	18.60	18.30	18.20	18.10	18.00	18.00	18.40	18.70	18.90	18.90	18.40	18.00	17.50	17.60	17.60	17.80	17.80	17.90	17.60	18.50	17.60	19.20	20.10	21.10	17.80	17.70	17.20	17.00
2019-05-14 16:38:13	18.30	18.20	18.40	18.50	18.50	18.30	18.30	18.10	17.90	18.10	18.40	18.70	18.90	18.90	18.50	18.10	17.50	17.60	17.60	17.80	17.80	17.90	17.50	18.40	17.60	19.10	20.00	20.90	17.80	17.70	17.30	17.00
2019-05-14 16:38:14	18.20	18.10	18.40	18.50	18.50	18.30	18.20	18.10	17.90	18.00	18.40	18.70	18.90	18.90	18.50	18.10	17.50	17.60	17.60	17.90	17.80	17.80	17.50	18.40	17.50	19.00	20.00	21.00	17.80	17.70	17.30	17.10
2019-05-14 16:38:14	18.20	18.10	18.40	18.50	18.50	18.30	18.20	18.00	18.00	18.10	18.40	18.70	18.90	18.90	18.50	18.10	17.50	17.70	17.60	17.80	17.80	17.80	17.60	18.30	17.50	19.00	20.10	21.10	17.80	17.70	17.30	17.10
2019-05-14 16:38:14	18.20	18.20	18.40	18.50	18.50	18.30	18.20	18.10	18.00	18.10	18.40	18.70	18.90	18.90	18.50	18.10	17.60	17.70	17.70	17.80	17.80	17.80	17.60	18.30	17.60	19.00	20.10	21.10	17.90	17.70	17.40	17.10
2019-05-14 16:38:14	18.20	18.10	18.40	18.50	18.50	18.30	18.20	18.00	18.10	18.10	18.50	18.70	18.90	18.90	18.50	18.10	17.60	17.70	17.70	17.90	17.80	17.80	17.60	18.40	17.60	19.00	20.20	21.20	17.90	17.70	17.40	17.10
2019-05-14 16:38:14	18.20	18.10	18.30	18.60	18.50	18.30	18.20	18.00	18.10	18.00	18.50	18.70	18.90	18.90	18.50	18.10	17.60	17.70	17.70	17.90	17.80	17.80	17.60	18.40	17.70	19.10	20.20	21.30	18.00	17.70	17.40	17.10
2019-05-14 16:38:15	18.20	18.20	18.30	18.50	18.50	18.30	18.20	18.00	18.10	18.00	18.50	18.70	18.90	18.90	18.50	18.10	17.60	17.70	17.70	17.80	17.70	17.80	17.50	18.40	17.70	19.10	20.20	21.30	18.00	17.70	17.40	17.10
2019-05-14 16:38:15	18.20	18.20	18.40	18.50	18.50	18.40	18.20	18.00	18.00	18.00	18.50	18.70	18.90	19.00	18.50	18.20	17.60	17.80	17.70	17.80	17.70	17.80	17.50	18.40	17.60	19.10	20.20	21.50	18.00	17.70	17.40	17.10
2019-05-14 16:38:15	18.20	18.20	18.40	18.60	18.50	18.40	18.20	18.10	18.10	18.10	18.50	18.80	19.00	19.00	18.60	18.30	17.60	17.70	17.70	17.90	17.80	18.00	17.60	18.50	17.70	19.30	20.50	21.80	18.30	17.80	17.50	17.20
2019-05-14 16:38:15	18.10	18.10	18.40	18.60	18.50	18.30	18.10	18.00	18.10	18.10	18.50	18.70	18.90	19.00	18.60	18.20	17.60	17.70	17.70	17.80	17.90	18.00	17.60	18.50	17.80	19.20	20.50	21.80	18.40	17.80	17.50	17.20
2019-05-14 16:38:15	18.00	18.00	18.30	18.40	18.40	18.20	18.10	17.90	18.00	18.00	18.40	18.70	18.90	18.90	18.50	18.10	17.50	17.60	17.50	17.80	17.80	17.80	17.50	18.10	17.60	18.90	20.40	21.50	18.30	17.60	17.30	17.10
2019-05-14 16:38:16	18.00	18.00	18.20	18.30	18.30	18.10	18.00	17.80	18.00	18.10	18.50	18.70	18.90	18.90	18.50	18.10	17.50	17.60	17.50	17.70	17.70	17.80	17.50	17.80	17.50	18.60	20.50	21.20	18.30	17.70	17.30	17.00
2019-05-14 16:38:16	18.00	18.00	18.20	18.30	18.40	18.10	18.00	17.90	17.90	18.00	18.60	20.50	19.00	18.90	18.40	18.00	17.50	17.60	17.60	17.70	17.70	17.80	17.50	17.60	17.50	18.30	20.40	21.20	18.40	17.70	17.40	17.00
2019-05-14 16:38:16	18.00	18.00	18.20	18.30	18.40	18.10	18.00	17.90	17.90	18.00	19.20	23.50	19.40	18.90	18.40	18.00	17.50	17.60	17.70	17.70	17.80	17.80	17.60	17.70	17.50	18.30	20.30	20.40	18.20	17.70	17.40	17.10
2019-05-14 16:38:16	18.00	18.00	18.20	18.40	18.40	18.20	18.00	17.90	18.00	18.50	21.50	24.50	19.50	19.00	18.50	18.10	17.60	17.60	17.70	17.80	17.80	17.90	17.60	17.70	17.50	18.10	20.00	19.50	17.90	17.70	17.40	17.00
2019-05-14 16:38:17	18.00	18.00	18.30	18.40	18.40	18.30	18.10	18.10	18.10	19.90	23.90	23.20	19.20	18.90	18.50	18.10	17.60	17.60	17.60	17.80	17.70	17.80	17.60	17.60	17.50	18.00	19.90	19.30	17.90	17.60	17.30	16.90
2019-05-14 16:38:17	18.10	18.00	18.30	18.40	18.40	18.30	18.10	18.70	18.30	21.60	24.70	21.60	18.90	18.90	18.50	18.10	17.50	17.60	17.50	17.70	17.70	17.80	17.60	17.60	17.50	17.90	19.80	18.70	17.90	17.60	17.30	16.90
2019-05-14 16:38:17	18.10	18.00	18.20	18.40	18.40	18.30	18.10	19.30	18.50	22.40	24.30	20.70	19.00	19.00	18.60	18.20	17.50	17.60	17.50	17.80	17.80	17.80	17.60	17.60	17.50	17.90	19.00	18.20	17.80	17.70	17.30	17.00
2019-05-14 16:38:17	18.10	18.10	18.30	18.50	18.50	18.40	18.20	19.60	18.60	22.50	23.00	20.60	19.00	19.10	18.60	18.20	17.50	17.70	17.60	17.80	17.80	17.90	17.60	17.80	17.60	18.10	18.30	18.10	17.80	17.70	17.40	17.10
2019-05-14 16:38:17	18.20	18.10	18.40	18.50	18.50	18.40	18.20	19.60	18.60	22.20	21.60	20.00	19.00	19.00	18.60	18.20	17.50	17.60	17.60	17.80	17.80	17.90	17.60	17.90	17.50	18.20	18.10	18.00	17.80	17.60	17.40	17.00
2019-05-14 16:38:18	18.10	18.00	18.30	18.40	18.40	18.20	18.10	19.40	18.40	21.70	20.50	19.00	18.90	19.00	18.50	18.20	17.50	17.60	17.60	17.80	17.80	17.90	17.60	17.90	17.40	18.20	18.10	17.90	17.70	17.60	17.30	17.00
2019-05-14 16:38:18	18.00	18.00	18.20	18.40	18.40	18.20	18.10	19.10	18.30	21.10	20.00	18.70	18.90	19.00	18.50	18.20	17.50	17.60	17.60	17.80	17.70	17.80	17.60	17.90	17.50	18.20	18.10	17.90	17.70	17.60	17.30	17.00
2019-05-14 16:38:18	18.00	17.90	18.20	18.40	18.50	18.30	18.00	18.60	18.30	20.30	20.80	18.70	18.90	19.00	18.50	18.20	17.50	17.60	17.60	17.80	17.70	17.80	17.60	17.90	17.50	18.10	18.20	17.90	17.80	17.60	17.30	17.00
2019-05-14 16:38:18	18.00	18.00	18.30	18.50	18.50	18.20	18.00	18.20	18.30	19.60	22.70	18.90	19.00	19.00	18.50	18.20	17.60	17.60	17.60	17.80	17.80	17.90	17.70	17.80	17.50	18.00	18.80	18.00	17.80	17.60	17.40	17.00
2019-05-14 16:38:18	18.10	18.00	18.30	18.40	18.40	18.20	18.10	18.10	18.20	19.00	23.40	19.20	19.10	19.00	18.60	18.20	17.50	17.60	17.60	17.80	17.80	17.90	17.60	17.70	17.50	17.90	19.10	18.00	17.80	17.60	17.40	17.00
2019-05-14 16:38:19	18.10	18.00	18.20	18.40	18.30	18.20	18.00	18.00	18.10	18.50	22.70	19.50	19.70	19.00	18.60	18.20	17.50	17.60	17.60	17.80	17.80	17.90	17.60	17.70	17.40	17.70	18.90	18.00	17.80	17.60	17.40	17.00
2019-05-14 16:38:19	18.00	18.00	18.20	18.50	18.30	18.20	18.00	17.90	18.00	18.20	21.40	21.20	20.70	19.10	18.60	18.20	17.40	17.60	17.60	17.80	17.70	17.90	17.50	17.50	17.40	17.70	18.90	18.00	17.80	17.60	17.40	17.00
2019-05-14 16:38:19	18.00	18.00	18.20	18.40	18.40	18.30	18.00	17.90	18.00	18.20	21.40	21.20	20.70	19.10	18.60	18.20	17.50	17.60	17.60	17.80	17.80	17.90	17.60	17.50	17.40	17.60	18.70	18.00	17.80	17.60	17.40	17.00
2019-05-14 16:38:19	18.00	18.00	18.30	18.40	18.40	18.20	18.10	17.90	18.00	18.10	19.20	21.80	23.20	20.20	18.60	18.20	17.50	17.70	17.70	17.90	17.80	17.90	17.50	17.50	17.50	17.60	18.50	18.00	17.80	17.60	17.40	17.10
2019-05-14 16:38:19	18.00	18.00	18.20	18.40	18.40	18.20	18.10	17.90	18.00	18.10	18.60	20.20	21.90	21.00	18.70	18.20	17.50	17.70	17.70	17.90	17.80	17.90	17.50	17.50	17.40	17.60	18.10	17.90	17.80	17.60	17.40	17.10
2019-05-14 16:38:20	18.00	18.00	18.30	18.40	18.40	18.20	18.10	17.90	18.00	18.10	18.80	20.30	21.00	21.20	18.80	18.20	17.60	17.70	17.60	17.80	17.70	17.90	17.50	17.50	17.40	17.60	17.80	17.90	17.70	17.60	17.40	17.00
2019-05-14 16:38:20	18.00	18.10	18.30	18.50	18.50	18.30	18.10	18.00	18.00	18.10	18.70	20.80	20.50	20.70	18.80	18.20	17.60	17.60	17.60	17.80	17.70	17.90	17.50	17.60	17.40	17.60	17.80	17.90	17.70	17.60	17.40	17.00
2019-05-14 16:38:20	18.10	18.10	18.30	18.50	18.60	18.30	18.10	18.00	18.00	18.10	18.70	20.80	20.50	20.70	18.80	18.20	17.60	17.60	17.60	17.90	17.70	17.90	17.50	17.60	17.40	17.50	17.80	17.90	17.70	17.60	17.40	17.00
2019-05-14 16:38:20	18.10	18.10	18.30	18.50	18.50	18.20	18.10	18.00	18.00	18.00	18.50	20.60	19.90	20.10	18.70	18.20	17.60	17.60	17.70	17.80	17.70	17.90	17.60	17.50	17.40	17.50	17.80	17.90	17.80	17.60	17.40	17.10
2019-05-14 16:38:20	18.10	18.00	18.30	18.40	18.50	18.30	18.10	18.00	18.00	18.10	18.60	20.50	20.00	19.90	18.60	18.20	17.50	17.70	17.60	17.80	17.80	17.90	17.60	17.50	17.40	17.60	17.90	17.90	17.80	17.70	17.40	17.10
2019-05-14 16:38:21	18.10	18.00	18.30	18.40	18.50	18.30	18.10	18.00	18.10	18.10	18.60	20.60	20.10	20.00	18.70	18.20	17.50	17.60	17.60	17.80	17.80	17.90	17.50	17.50	17.40	17.50	17.90	17.80	17.70	17.60	17.30	17.00
2019-05-14 16:38:21	18.00	18.00	18.30	18.40	18.40	18.30	18.10	17.90	17.90	18.00	18.50	20.70	19.90	20.70	18.60	18.10	17.50	17.60	17.60	17.80	17.70	17.90	17.50	17.50	17.40	17.50	17.80	17.80	17.70	17.60	17.30	17.00
2019-05-14 16:38:21	17.90	17.90	18.20	18.30	18.30	18.20	18.00	17.80	17.90	17.90	18.40	20.70	19.90	21.00	18.50	18.00	17.50	17.70	17.60	17.90	17.70	17.80	17.50	17.50	17.40	17.50	17.80	17.90	17.70	17.60	17.30	17.00
2019-05-14 16:38:21	18.00	18.00	18.20	18.30	18.30	18.20	18.00	17.90	18.10	18.10	18.50	20.80	20.30	21.10	18.60	18.10	17.60	17.80	17.70	17.90	17.80	17.80	17.50	17.60	17.40	17.50	17.90	17.90	17.80	17.70	17.40	17.10
2019-05-14 16:38:22	18.10	18.10	18.30	18.40	18.40	18.30	18.10	18.00	18.10	18.20	18.60	20.90	20.30	21.00	18.80	18.20	17.60	17.70	17.70	17.90	17.80	17.80	17.60	17.50	17.40	17.60	17.90	18.00	17.80	17.70	17.40	17.10
2019-05-14 16:38:22	18.10	18.10	18.20	18.40	18.40	18.20	18.00	17.90	18.00	18.10	18.60	20.80	19.80	20.30	18.70	18.20	17.40	17.60	17.60	17.80	17.80	17.70	17.50	17.50	17.40	17.50	17.80	17.90	17.70	17.60	17.30	17.00
2019-05-14 16:38:22	18.10	18.00	18.20	18.50	18.40	18.20	18.00	17.90	17.90	18.10	18.50	20.70	19.60	19.80	18.60	18.00	17.40	17.60	17.60	17.70	17.70	17.70	17.50	17.50	17.40	17.50	17.80	17.80	17.70	17.50	17.30	16.90
2019-05-14 16:38:22	18.10	18.10	18.30	18.50	18.40	18.30	18.10	18.00	17.90	18.00	18.50	20.70	19.60	19.70	18.60	18.00	17.50	17.60	17.60	17.80	17.80	17.90	17.50	17.50	17.30	17.50	17.80	17.90	17.70	17.50	17.30	17.00
2019-05-14 16:38:22	18.10	18.10	18.40	18.50	18.50	18.30	18.10	18.00	17.90	18.00	18.50	20.70	19.60	19.70	18.60	18.10	17.50	17.70	17.70	17.80	17.90	17.90	17.60	17.50	17.30	17.50	17.80	17.80	17.70	17.50	17.20	17.00
2019-05-14 16:38:23	18.20	18.10	18.40	18.50	18.60	18.30	18.10	18.00	18.00	18.10	18.60	20.70	19.60	19.80	18.70	18.20	17.50	17.70	17.70	17.80	17.80	17.90	17.50	17.50	17.40	17.50	17.80	17.80	17.70	17.50	17.20	17.00
2019-05-14 16:38:23	18.10	18.10	18.30	18.50	18.50	18.30	18.20	18.00	17.90	18.10	18.50	20.70	19.60	19.80	18.60	18.10	17.50	17.70	17.70	17.80	17.80	17.90	17.50	17.50	17.30	17.50	17.80	17.80	17.70	17.50	17.30	16.90
2019-05-14 16:38:23	18.10	18.10	18.30	18.50	18.50	18.30	18.20	17.90	17.90	18.10	18.50	20.80	19.70	19.70	18.60	18.10	17.50	17.70	17.70	17.80	17.80	17.90	17.50	17.50	17.30	17.50	17.80	17.80	17.70	17.50	17.30	16.90
2019-05-14 16:38:23	18.10	18.20	18.40	18.50	18.50	18.30	18.10	17.90	17.90	18.10	18.50	20.80	19.70	19.70	18.60	18.10	17.50	17.70	17.70	17.80	17.80	17.90	17.60	17.50	17.30	17.50	17.80	17.80	17.70	17.50	17.30	16.90
2019-05-14 16:38:23	18.20	18.10	18.30	18.50	18.50	18.30	18.10	18.00	17.90	18.10	18.50	20.80	19.70	19.60	18.60	18.10	17.60	17.70	17.80	17.90	17.90	17.90	17.70	17.60	17.30	17.40	17.70	17.90	17.70	17.50	17.30	17.00
2019-05-14 16:38:24	18.10	18.10	18.30	18.50	18.50	18.30	18.10	18.00	17.90	18.00	18.60	21.10	19.70	19.30	18.60	18.20	17.60	17.70	17.80	17.80	17.80	17.90	17.60	17.50	17.30	17.40	17.80	17.90	17.80	17.50	17.30	17.00
2019-05-14 16:38:24	18.10	18.20	18.40	18.40	18.50	18.30	18.10	17.90	17.90	18.00	18.60	21.00	20.00	19.30	18.60	18.20	17.50	17.60	17.60	17.80	17.80	17.80	17.60	17.50	17.40	17.50	17.80	17.90	17.80	17.60	17.30	17.00
2019-05-14 16:38:24	18.10	18.10	18.40	18.40	18.50	18.30	18.00	17.90	17.90	18.00	18.70	20.70	20.20	19.40	18.60	18.10	17.60	17.70	17.60	17.90	17.80	17.90	17.60	17.50	17.40	17.50	17.80	17.90	17.80	17.60	17.30	17.00
2019-05-14 16:38:24	18.00	18.10	18.30	18.50	18.40	18.30	18.10	18.00	18.00	18.00	18.90	20.60	20.00	19.30	18.50	18.10	17.50	17.70	17.60	17.80	17.70	17.80	17.50	17.50	17.40	17.50	17.70	17.90	17.70	17.60	17.30	17.00
2019-05-14 16:38:24	18.10	18.10	18.30	18.50	18.40	18.30	18.10	18.00	18.00	18.00	18.90	20.60	20.00	19.30	18.50	18.10	17.50	17.70	17.70	17.80	17.80	17.90	17.60	17.50	17.40	17.50	17.80	18.10	17.70	17.60	17.30	17.00
2019-05-14 16:38:25	18.10	18.00	18.30	18.40	18.30	18.30	18.00	18.00	17.90	18.10	19.30	19.90	19.50	19.10	18.50	18.10	17.60	17.70	17.70	17.80	17.80	17.90	17.60	17.50	17.40	17.60	18.80	19.30	17.90	17.60	17.40	17.00
2019-05-14 16:38:25	18.00	18.00	18.20	18.40	18.40	18.20	18.00	18.00	18.00	18.10	19.40	19.00	19.20	19.10	18.60	18.20	17.50	17.70	17.70	17.80	17.80	17.90	17.50	17.60	17.40	18.00	20.00	20.10	18.00	17.60	17.30	17.00
2019-05-14 16:38:25	18.00	18.00	18.20	18.40	18.50	18.20	18.00	18.00	18.10	18.10	19.30	18.80	19.10	19.00	18.60	18.20	17.50	17.70	17.60	17.80	17.80	17.80	17.60	18.40	17.60	19.30	20.80	20.10	17.90	17.60	17.30	17.00
2019-05-14 16:38:25	18.00	18.10	18.30	18.40	18.40	18.20	18.00	18.00	18.00	18.10	18.80	18.80	19.10	19.00	18.60	18.20	17.50	17.60	17.60	17.80	17.80	17.80	17.60	19.20	17.80	20.40	21.20	20.60	18.00	17.60	17.30	17.00
2019-05-14 16:38:26	18.00	18.10	18.30	18.40	18.40	18.20	18.00	18.00	18.10	18.10	18.60	18.80	19.10	19.00	18.60	18.20	17.50	17.60	17.70	17.90	17.80	17.90	17.50	19.20	17.70	20.50	21.30	21.30	18.00	17.70	17.30	17.00
2019-05-14 16:38:26	18.00	18.00	18.20	18.40	18.40	18.30	18.10	17.90	17.90	18.10	18.50	18.70	18.90	18.90	18.50	18.00	17.60	17.70	17.70	17.90	17.90	17.90	17.60	19.30	17.70	20.50	21.30	21.30	18.00	17.70	17.30	17.00
2019-05-14 16:38:26	18.00	18.10	18.30	18.40	18.40	18.30	18.10	18.00	17.90	18.10	18.70	18.70	18.90	18.90	18.40	18.00	17.60	17.70	17.70	17.90	17.80	17.90	17.60	19.20	17.70	20.40	21.20	21.30	17.90	17.60	17.30	17.00
2019-05-14 16:38:26	18.10	18.10	18.30	18.50	18.50	18.30	18.20	18.10	17.90	18.10	18.70	18.70	18.90	18.90	18.40	18.00	17.50	17.70	17.60	17.80	17.70	17.80	17.60	19.10	17.70	20.30	21.10	21.00	17.90	17.60	17.30	17.00
2019-05-14 16:38:26	18.20	18.10	18.30	18.50	18.50	18.30	18.20	18.00	18.00	18.10	18.80	18.80	19.00	19.00	18.50	18.10	17.60	17.80	17.70	17.80	17.90	17.90	17.60	18.90	17.60	19.70	21.00	20.00	17.80	17.60	17.30	17.00
2019-05-14 16:38:27	18.20	18.10	18.30	18.50	18.50	18.30	18.20	18.00	18.10	18.20	18.70	18.80	19.00	19.00	18.50	18.10	17.60	17.70	17.70	17.80	17.80	18.00	17.60	18.40	17.60	19.00	20.80	19.10	17.80	17.60	17.30	17.00
2019-05-14 16:38:27	18.10	18.10	18.30	18.50	18.50	18.30	18.10	18.00	18.10	18.20	19.40	18.80	19.00	19.00	18.60	18.10	17.50	17.60	17.60	17.70	17.80	17.90	17.60	18.30	17.60	18.80	20.50	18.80	17.80	17.60	17.30	17.00
2019-05-14 16:38:27	18.10	18.00	18.30	18.50	18.50	18.30	18.10	18.00	18.10	18.30	20.30	18.90	19.10	19.00	18.60	18.20	17.50	17.70	17.70	17.80	17.90	17.90	17.70	18.60	17.70	18.90	20.10	18.50	17.80	17.60	17.40	16.90
2019-05-14 16:38:27	18.10	18.00	18.30	18.50	18.40	18.20	18.10	17.90	18.10	19.00	19.90	18.80	19.10	19.00	18.60	18.10	17.60	17.80	17.70	17.90	17.90	17.90	17.70	19.10	17.90	19.20	20.20	18.30	17.70	17.60	17.30	16.90
2019-05-14 16:38:27	18.00	18.00	18.30	18.40	18.30	18.20	18.00	18.20	18.20	19.80	19.20	18.80	19.10	19.10	18.60	18.10	17.60	17.80	17.70	17.90	17.90	17.90	17.70	19.40	17.90	19.50	20.20	18.20	17.70	17.50	17.30	17.00
2019-05-14 16:38:28	18.00	17.90	18.30	18.40	18.40	18.20	18.00	19.00	18.50	20.20	18.70	18.80	19.00	19.10	18.60	18.20	17.70	17.80	17.70	17.90	17.90	17.90	17.70	19.60	17.90	19.60	19.40	18.00	17.70	17.50	17.30	17.00
2019-05-14 16:38:28	18.00	18.00	18.30	18.40	18.40	18.20	18.60	20.00	19.10	20.30	18.50	18.80	18.90	19.00	18.60	18.10	17.60	17.70	17.60	17.80	17.80	17.90	17.60	19.40	17.90	19.20	18.40	17.90	17.70	17.50	17.30	17.00
2019-05-14 16:38:28	18.00	18.00	18.30	18.40	18.40	18.20	18.60	20.00	20.00	20.50	18.60	18.80	19.00	19.00	18.60	18.20	17.60	17.70	17.60	17.80	17.80	17.80	17.70	19.30	17.90	18.90	18.00	18.00	17.70	17.60	17.20	17.00
2019-05-14 16:38:28	18.20	18.10	18.40	18.40	18.50	18.30	19.30	19.90	20.50	20.30	18.60	18.80	19.10	19.10	18.60	18.30	17.60	17.80	17.70	17.90	17.90	17.90	17.80	19.40	17.90	19.00	18.00	18.00	17.70	17.60	17.30	17.00
2019-05-14 16:38:28	18.20	18.10	18.40	18.50	18.50	18.30	19.60	19.70	20.60	20.00	18.40	18.70	19.00	19.00	18.40	18.10	17.60	17.70	17.70	17.90	17.90	18.00	17.80	19.30	18.00	18.80	17.90	17.90	17.70	17.50	17.20	16.90
2019-05-14 16:38:29	18.00	18.10	18.30	18.50	18.50	18.30	19.40	20.00	20.50	20.50	18.40	18.70	18.90	18.90	18.40	18.00	17.60	17.70	17.70	17.90	17.90	17.90	17.90	19.00	18.00	18.60	17.90	17.90	17.70	17.40	17.20	16.90
2019-05-14 16:38:29	18.10	18.10	18.30	18.40	18.50	18.30	19.20	21.20	20.50	21.20	18.40	18.70	18.90	18.90	18.40	18.00	17.60	17.80	17.70	17.90	17.90	18.00	17.80	18.80	17.80	18.50	17.90	17.90	17.70	17.50	17.20	17.00
2019-05-14 16:38:29	18.10	18.00	18.30	18.40	18.40	18.30	18.80	21.40	19.90	22.00	18.50	18.60	18.90	18.90	18.40	18.00	17.70	17.80	17.70	17.90	17.90	18.00	17.70	18.70	17.70	18.50	18.00	17.90	17.70	17.60	17.30	17.00
2019-05-14 16:38:29	18.10	18.10	18.30	18.40	18.40	18.20	18.70	21.60	19.40	23.00	18.50	18.60	18.90	18.90	18.50	18.00	17.60	17.80	17.80	17.80	17.90	18.00	17.80	18.70	17.70	18.50	17.90	18.00	17.70	17.60	17.30	17.00
2019-05-14 16:38:29	18.20	18.10	18.40	18.50	18.50	18.30	18.50	22.50	19.40	23.10	18.40	18.70	18.90	18.90	18.50	18.00	17.60	17.80	17.80	17.80	17.90	18.00	17.80	18.70	17.70	18.50	17.90	17.90	17.70	17.50	17.20	17.00
2019-05-14 16:38:30	18.10	18.00	18.30	18.50	18.50	18.30	18.20	22.60	19.10	23.00	18.40	18.70	18.90	18.90	18.40	18.00	17.60	17.60	17.70	17.70	17.70	17.90	17.60	18.80	17.60	18.40	17.90	17.90	17.70	17.50	17.30	17.00
2019-05-14 16:38:30	18.10	18.00	18.30	18.50	18.50	18.30	18.20	21.40	18.70	22.30	18.50	18.80	19.00	19.00	18.50	18.10	17.50	17.60	17.60	17.80	17.80	17.90	17.60	18.40	17.50	18.30	17.90	17.90	17.70	17.50	17.30	17.00
2019-05-14 16:38:30	18.20	18.10	18.30	18.50	18.50	18.30	18.20	19.80	18.30	21.20	18.80	18.80	19.10	19.00	18.60	18.20	17.60	17.80	17.70	17.90	17.80	17.90	17.70	18.30	17.50	18.40	18.00	17.90	17.70	17.60	17.20	17.00
2019-05-14 16:38:30	18.20	18.20	18.40	18.50	18.50	18.30	18.10	18.80	18.20	20.10	19.70	18.80	19.10	19.10	18.60	18.20	17.60	17.80	17.70	17.90	17.80	17.90	17.60	18.00	17.50	18.20	18.20	18.00	17.80	17.50	17.20	17.00
2019-05-14 16:38:31	18.20	18.20	18.40	18.60	18.50	18.30	18.10	18.30	18.10	19.10	20.90	19.10	19.10	19.00	18.60	18.20	17.70	17.70	17.70	17.90	17.80	17.90	17.60	17.80	17.50	17.80	18.40	17.90	17.80	17.50	17.30	17.00
2019-05-14 16:38:31	18.20	18.10	18.30	18.50	18.50	18.30	18.20	18.00	18.10	18.60	21.80	19.70	19.10	19.00	18.60	18.10	17.70	17.70	17.70	17.90	17.80	17.90	17.60	17.70	17.40	17.60	18.30	17.90	17.70	17.50	17.20	17.00
2019-05-14 16:38:31	18.20	18.10	18.30	18.50	18.50	18.30	18.20	18.00	18.10	18.50	22.20	20.00	19.20	19.10	18.60	18.10	17.70	17.70	17.70	17.90	17.80	17.90	17.60	17.70	17.40	17.60	18.30	18.00	17.70	17.50	17.20	17.00
2019-05-14 16:38:31	18.20	18.10	18.30	18.50	18.50	18.30	18.20	18.00	18.10	18.40	22.00	20.20	19.20	19.00	18.60	18.10	17.60	17.70	17.70	17.80	17.70	17.90	17.60	17.60	17.40	17.60	18.30	18.00	17.70	17.50	17.20	17.00
2019-05-14 16:38:31	18.20	18.20	18.40	18.50	18.50	18.40	18.20	18.00	18.10	18.30	21.90	20.50	19.20	19.00	18.60	18.10	17.70	17.80	17.80	17.90	17.80	17.90	17.70	17.70	17.40	17.60	18.30	18.00	17.70	17.50	17.30	17.00
2019-05-14 16:38:32	18.20	18.10	18.30	18.50	18.50	18.30	18.20	18.00	18.10	18.30	21.90	20.50	19.20	19.00	18.60	18.10	17.60	17.80	17.70	17.90	17.80	17.90	17.60	17.60	17.40	17.70	18.30	18.00	17.60	17.50	17.30	17.00
2019-05-14 16:38:32	18.10	18.10	18.30	18.50	18.50	18.30	18.20	18.00	18.00	18.30	21.80	20.80	19.20	19.00	18.60	18.10	17.50	17.70	17.70	17.80	17.80	17.90	17.60	17.50	17.40	17.60	18.30	18.00	17.60	17.40	17.20	16.90
2019-05-14 16:38:32	18.10	18.10	18.30	18.50	18.50	18.30	18.20	18.00	18.00	18.30	21.70	20.90	19.20	19.00	18.60	18.10	17.60	17.70	17.70	17.90	17.80	17.80	17.60	17.50	17.40	17.60	18.40	18.00	17.70	17.60	17.30	17.00
2019-05-14 16:38:32	18.20	18.20	18.40	18.60	18.50	18.40	18.20	18.10	18.10	18.40	21.50	20.50	19.20	19.10	18.60	18.20	17.60	17.80	17.70	17.90	17.70	17.80	17.50	17.50	17.50	17.80	18.40	18.10	17.70	17.70	17.40	17.10
2019-05-14 16:38:32	18.20	18.20	18.50	18.60	18.60	18.50	18.20	18.10	18.20	18.40	20.70	20.10	19.20	19.20	18.70	18.30	17.60	17.70	17.60	17.90	17.70	17.80	17.50	17.60	17.50	17.80	18.40	18.10	17.70	17.70	17.40	17.10
2019-05-14 16:38:33	18.10	18.10	18.40	18.40	18.50	18.40	18.20	18.00	18.10	18.50	20.00	20.00	19.30	19.20	18.70	18.20	17.50	17.60	17.50	17.80	17.70	17.80	17.50	17.60	17.40	17.70	18.30	17.90	17.60	17.60	17.30	17.00
2019-05-14 16:38:33	18.10	18.10	18.30	18.40	18.40	18.30	18.10	18.20	18.00	18.70	19.80	20.00	19.40	19.30	18.60	18.20	17.50	17.60	17.50	17.80	17.70	17.80	17.50	17.60	17.30	17.70	18.20	17.70	17.50	17.50	17.20	16.90
2019-05-14 16:38:33	18.10	18.00	18.30	18.40	18.50	18.30	18.10	18.40	18.10	18.90	19.80	19.90	19.40	19.20	18.60	18.10	17.50	17.60	17.60	17.80	17.70	17.80	17.50	17.70	17.40	17.90	18.00	17.70	17.60	17.50	17.30	16.90
2019-05-14 16:38:33	18.20	18.10	18.30	18.50	18.50	18.30	18.20	19.60	18.20	19.10	19.80	19.70	19.20	19.20	18.50	18.10	17.50	17.60	17.60	17.70	17.70	17.80	17.50	17.90	17.50	18.10	17.90	17.80	17.60	17.60	17.30	17.00
2019-05-14 16:38:33	18.20	18.10	18.30	18.50	18.50	18.30	18.20	19.60	18.70	19.50	19.50	19.40	19.10	19.10	18.50	18.10	17.50	17.70	17.60	17.70	17.80	17.80	17.60	17.90	17.70	18.00	17.90	17.80	17.60	17.60	17.30	17.00
2019-05-14 16:38:34	18.30	18.10	18.30	18.50	18.50	18.30	18.50	20.60	19.60	19.70	19.20	19.30	19.20	19.00	18.50	18.10	17.50	17.70	17.60	17.80	17.80	17.80	17.90	18.00	17.90	17.90	17.90	17.80	17.70	17.60	17.40	17.10
2019-05-14 16:38:34	18.10	18.00	18.20	18.40	18.40	18.20	19.50	20.90	20.70	19.40	19.10	19.20	19.10	18.90	18.40	18.10	17.50	17.70	17.70	17.80	17.80	17.80	18.00	17.90	17.90	17.80	17.90	17.90	17.70	17.60	17.50	17.10
2019-05-14 16:38:34	18.10	18.00	18.30	18.50	18.50	18.30	20.70	20.90	21.50	19.40	19.10	19.30	19.10	19.00	18.40	18.10	17.70	17.70	17.80	17.90	17.90	18.00	18.20	18.00	18.00	17.90	18.10	18.00	17.80	17.70	17.60	17.20
2019-05-14 16:38:34	18.30	18.20	18.40	18.60	18.60	18.40	21.40	20.80	21.90	19.30	19.20	19.40	19.10	19.10	18.50	18.20	17.60	17.70	17.70	17.90	17.90	18.00	18.20	18.00	18.00	17.90	18.10	18.10	17.90	17.60	17.70	17.20
2019-05-14 16:38:35	18.30	18.30	18.50	18.50	18.60	18.50	22.10	20.20	22.00	18.80	19.10	19.30	19.10	19.10	18.50	18.30	17.60	17.70	17.70	17.90	17.80	18.10	18.00	17.80	17.80	17.80	18.00	18.00	17.80	17.60	17.60	17.10
2019-05-14 16:38:35	18.20	18.20	18.40	18.50	18.50	18.80	22.80	19.50	21.60	18.50	19.00	19.20	19.10	19.00	18.40	18.20	17.60	17.80	17.70	17.90	17.90	18.50	18.10	17.90	17.70	17.70	18.00	17.90	17.70	17.60	17.50	17.00
2019-05-14 16:38:35	18.20	18.10	18.40	18.50	18.60	19.90	22.70	19.10	20.90	18.40	18.90	19.10	18.90	18.90	18.30	18.10	17.60	17.80	17.80	17.90	17.90	18.60	18.10	17.90	17.70	17.70	18.00	17.90	17.70	17.60	17.60	17.10
2019-05-14 16:38:35	18.20	18.10	18.40	18.50	18.60	20.50	22.70	19.00	21.10	18.40	18.90	19.10	19.00	18.90	18.20	18.00	17.60	17.70	17.70	17.90	17.90	18.60	18.00	17.90	17.70	17.70	18.00	17.90	17.70	17.60	17.60	17.10
2019-05-14 16:38:35	18.20	18.20	18.40	18.50	18.50	19.70	23.30	19.50	22.40	18.60	19.00	19.20	19.10	19.00	18.30	18.10	17.60	17.80	17.60	17.90	17.90	18.50	18.00	18.40	17.80	18.00	18.00	18.00	17.70	17.60	17.60	17.10
2019-05-14 16:38:36	18.20	18.10	18.30	18.50	18.50	18.70	22.60	21.00	22.60	19.90	19.00	19.30	19.10	19.10	18.40	18.10	17.70	17.80	17.60	17.80	17.80	18.20	17.90	18.80	18.00	18.30	18.10	18.00	17.80	17.60	17.60	17.10
2019-05-14 16:38:36	18.20	18.00	18.30	18.50	18.50	18.30	20.20	22.30	21.00	21.80	19.10	19.30	19.00	19.10	18.40	18.10	17.60	17.60	17.60	17.80	17.80	17.80	17.80	18.80	17.80	18.50	18.20	18.00	17.80	17.60	17.50	17.10
2019-05-14 16:38:36	18.10	18.00	18.30	18.50	18.50	18.30	18.50	21.90	19.20	22.40	19.70	19.20	18.90	19.00	18.30	18.10	17.60	17.60	17.60	17.80	17.80	17.80	17.80	18.80	17.70	18.50	18.70	18.10	17.80	17.60	17.50	17.00
2019-05-14 16:38:36	18.10	18.10	18.30	18.50	18.50	18.30	18.20	20.70	18.70	21.90	22.20	20.10	19.00	19.00	18.40	18.20	17.70	17.80	17.80	17.90	18.00	18.00	17.80	18.20	17.70	18.10	19.00	18.20	17.90	17.60	17.60	17.10
2019-05-14 16:38:36	18.20	18.10	18.40	18.50	18.50	18.30	18.20	19.90	18.60	21.20	24.00	22.70	19.60	19.00	18.40	18.20	17.70	17.80	17.80	17.90	18.00	18.00	17.80	18.20	17.60	17.80	18.90	18.20	17.80	17.50	17.60	17.10
2019-05-14 16:38:37	18.30	18.20	18.40	18.50	18.50	18.40	18.30	19.40	18.50	20.80	24.00	24.60	21.30	18.90	18.30	18.10	17.70	17.80	17.80	17.90	17.90	18.00	17.70	17.90	17.60	17.80	18.90	18.20	17.80	17.50	17.60	17.10
2019-05-14 16:38:37	18.20	18.20	18.30	18.50	18.50	18.30	18.20	19.00	18.50	20.60	24.60	24.80	22.20	19.00	18.40	18.00	17.60	17.70	17.80	17.80	17.80	18.00	17.70	17.80	17.50	17.80	18.90	18.20	17.70	17.50	17.50	17.10
2019-05-14 16:38:37	18.20	18.10	18.30	18.60	18.50	18.30	18.20	18.60	18.50	20.60	24.60	24.80	22.20	19.00	18.40	18.00	17.60	17.70	17.80	17.80	17.90	18.00	17.70	17.80	17.40	17.80	18.80	18.30	17.70	17.60	17.40	17.10
2019-05-14 16:38:37	18.20	18.10	18.40	18.50	18.50	18.40	18.20	18.30	18.30	20.20	25.30	24.30	21.40	19.00	18.40	18.00	17.60	17.70	17.70	17.90	17.90	18.00	17.70	17.90	17.50	17.80	18.80	18.30	17.80	17.60	17.40	17.00
2019-05-14 16:38:37	18.20	18.10	18.30	18.40	18.50	18.30	18.20	18.20	18.20	19.50	25.20	23.70	20.90	19.00	18.40	18.10	17.50	17.70	17.60	17.90	17.80	17.90	17.60	17.80	17.50	17.80	18.80	18.30	17.80	17.60	17.50	17.00
2019-05-14 16:38:38	18.20	18.20	18.30	18.40	18.50	18.30	18.20	18.30	18.20	19.40	24.90	23.00	21.50	19.20	18.40	18.00	17.60	17.70	17.70	17.90	17.80	17.90	17.70	17.70	17.50	17.80	18.50	18.30	17.80	17.50	17.50	17.00
2019-05-14 16:38:38	18.10	18.10	18.30	18.50	18.50	18.30	18.20	18.30	18.30	19.90	24.90	22.20	22.00	19.80	18.40	18.00	17.70	17.80	17.70	17.80	17.90	18.00	17.70	17.80	17.50	17.80	18.20	18.20	17.80	17.50	17.50	17.00
2019-05-14 16:38:38	18.10	18.10	18.30	18.50	18.50	18.30	18.20	18.30	18.40	20.40	24.60	22.80	22.00	20.30	18.50	18.00	17.70	17.80	17.70	17.90	17.90	17.90	17.60	17.80	17.50	17.70	18.10	18.00	17.80	17.60	17.50	17.00
2019-05-14 16:38:38	18.20	18.20	18.40	18.50	18.50	18.40	18.20	18.20	18.30	19.80	23.40	21.70	21.20	20.60	18.80	18.20	17.60	17.80	17.60	17.90	17.80	17.90	17.70	17.80	17.60	17.80	18.10	18.10	17.90	17.60	17.60	17.10
2019-05-14 16:38:39	18.10	18.10	18.30	18.40	18.50	18.20	18.10	18.20	18.40	20.20	22.50	20.60	19.70	19.70	19.00	18.20	17.60	17.70	17.60	17.90	17.80	17.90	17.70	17.80	17.50	17.80	18.10	18.10	17.80	17.60	17.60	17.10
2019-05-14 16:38:39	18.00	18.00	18.30	18.30	18.40	18.20	18.00	18.70	18.40	20.20	22.50	20.60	19.70	19.70	19.00	18.20	17.70	17.70	17.70	17.90	17.90	18.00	17.70	17.80	17.50	17.80	18.10	18.00	17.80	17.60	17.50	17.10
2019-05-14 16:38:39	18.10	18.10	18.40	18.40	18.40	18.30	18.10	19.50	18.60	21.70	21.20	20.00	19.60	19.50	19.00	18.30	17.70	17.70	17.70	17.90	17.80	17.90	17.60	17.80	17.50	17.80	18.00	18.00	17.80	17.50	17.50	17.00
2019-05-14 16:38:39	18.10	18.10	18.30	18.40	18.40	18.30	18.10	19.60	18.80	22.20	19.90	19.70	19.50	19.40	18.90	18.30	17.70	17.80	17.70	17.90	17.80	17.90	17.60	17.80	17.50	17.70	18.00	17.90	17.70	17.50	17.40	17.00
2019-05-14 16:38:39	18.00	18.10	18.30	18.40	18.40	18.30	18.10	19.60	18.90	21.80	19.50	19.60	19.50	19.30	18.90	18.20	17.60	17.80	17.70	17.90	17.80	18.00	17.70	17.80	17.50	17.70	18.00	18.00	17.80	17.60	17.50	17.10
2019-05-14 16:38:40	18.00	18.10	18.30	18.40	18.40	18.30	18.10	19.60	18.90	21.80	19.50	19.60	19.50	19.30	18.90	18.20	17.60	17.70	17.70	17.80	17.80	17.80	17.60	17.70	17.40	17.80	18.00	18.00	17.70	17.60	17.50	17.00
2019-05-14 16:38:40	18.10	18.10	18.30	18.50	18.40	18.30	18.10	19.30	18.80	21.60	19.40	19.50	19.40	19.30	18.90	18.20	17.60	17.70	17.60	17.80	17.80	17.80	17.60	17.80	17.50	17.80	18.10	18.00	17.70	17.60	17.50	17.00
2019-05-14 16:38:40	18.10	18.10	18.30	18.50	18.40	18.30	18.10	19.30	18.70	21.40	19.30	19.50	19.50	19.30	18.90	18.10	17.60	17.80	17.70	17.90	17.90	18.00	17.80	17.90	17.60	17.80	18.10	18.00	17.80	17.60	17.50	17.10
2019-05-14 16:38:40	18.10	18.10	18.20	18.40	18.40	18.20	18.10	19.40	18.70	21.40	19.30	19.50	19.50	19.20	18.90	18.10	17.60	17.70	17.60	17.80	17.80	17.90	17.70	17.80	17.60	17.80	18.10	18.10	17.90	17.60	17.60	17.10
2019-05-14 16:38:40	18.00	18.00	18.30	18.40	18.40	18.20	18.00	19.30	18.80	21.40	19.40	19.50	19.40	19.30	18.90	18.10	17.60	17.70	17.60	17.80	17.70	17.90	17.60	17.70	17.50	17.70	18.10	18.00	17.80	17.50	17.50	17.10
2019-05-14 16:38:41	18.10	18.00	18.30	18.40	18.30	18.30	18.10	19.30	18.90	21.50	19.50	19.60	19.50	19.30	19.00	18.20	17.60	17.80	17.70	17.80	17.80	17.90	17.60	17.70	17.50	17.70	18.00	17.90	17.70	17.50	17.50	17.00
2019-05-14 16:38:41	18.10	18.00	18.30	18.40	18.30	18.30	18.10	19.30	18.90	21.60	19.50	19.60	19.60	19.30	19.00	18.20	17.70	17.80	17.70	17.80	17.90	17.90	17.70	17.70	17.50	17.80	18.00	18.00	17.80	17.60	17.60	17.10
2019-05-14 16:38:41	18.10	18.00	18.30	18.40	18.30	18.30	18.10	19.30	18.80	21.50	19.50	19.50	19.40	19.30	18.90	18.10	17.70	17.70	17.70	17.90	17.80	17.90	17.60	17.80	17.50	17.80	18.00	18.00	17.80	17.70	17.60	17.10
2019-05-14 16:38:41	18.00	18.00	18.30	18.40	18.40	18.20	18.10	19.40	18.70	21.40	19.40	19.40	19.40	19.20	18.90	18.10	17.70	17.70	17.70	17.80	17.80	17.90	17.60	17.70	17.50	17.80	18.10	18.00	17.80	17.60	17.50	17.00
2019-05-14 16:38:41	17.90	17.90	18.20	18.30	18.40	18.20	18.00	19.50	18.80	21.60	19.40	19.50	19.50	19.30	18.90	18.20	17.60	17.60	17.60	17.80	17.80	17.80	17.60	17.70	17.50	17.80	18.10	18.00	17.80	17.60	17.50	17.00
2019-05-14 16:38:42	17.90	17.90	18.20	18.30	18.40	18.20	18.00	19.60	18.80	21.80	19.30	19.50	19.40	19.30	18.80	18.10	17.50	17.70	17.60	17.80	17.80	17.90	17.60	17.80	17.60	17.80	18.10	18.00	17.80	17.60	17.50	17.10
2019-05-14 16:38:42	18.00	17.90	18.20	18.30	18.40	18.20	18.10	19.60	18.90	21.80	19.40	19.60	19.60	19.30	18.80	18.10	17.60	17.80	17.70	17.90	17.90	18.00	17.70	17.80	17.60	17.80	18.10	18.00	17.80	17.60	17.50	17.10
2019-05-14 16:38:42	18.00	17.90	18.20	18.30	18.40	18.20	18.00	19.50	19.00	21.70	19.50	19.90	20.00	19.60	19.00	18.20	17.60	17.80	17.70	17.90	17.80	17.90	17.70	17.80	17.50	17.70	18.00	18.00	17.80	17.50	17.50	17.00
2019-05-14 16:38:42	18.00	18.00	18.20	18.30	18.40	18.20	18.00	19.60	18.90	21.60	19.60	20.00	20.20	19.60	19.00	18.10	17.50	17.70	17.60	17.80	17.70	17.90	17.60	17.70	17.50	17.80	18.10	18.00	17.80	17.60	17.50	17.10
2019-05-14 16:38:43	18.00	17.90	18.20	18.40	18.30	18.10	17.90	19.80	18.90	21.50	19.60	20.10	20.30	19.70	18.90	18.00	17.50	17.60	17.70	17.80	17.80	17.90	17.60	17.80	17.60	17.90	18.10	18.10	17.80	17.70	17.60	17.20
2019-05-14 16:38:43	18.00	17.90	18.30	18.40	18.30	18.20	18.00	19.90	19.10	21.30	19.60	20.40	20.40	19.90	19.00	18.20	17.50	17.60	17.60	17.80	17.80	17.80	17.60	17.90	17.60	17.80	18.10	18.00	17.80	17.60	17.60	17.10
2019-05-14 16:38:43	18.00	18.00	18.20	18.40	18.40	18.20	18.10	19.70	19.20	20.80	19.60	20.60	20.50	20.00	19.00	18.30	17.50	17.70	17.50	17.80	17.70	17.80	18.10	18.40	18.20	18.10	18.30	18.00	17.80	17.70	17.50	17.10
2019-05-14 16:38:43	18.00	18.00	18.30	18.40	18.40	18.20	18.10	19.00	18.90	19.80	19.50	20.60	20.70	20.00	18.90	18.20	17.50	17.70	17.50	17.80	17.70	17.90	19.00	19.50	19.30	19.00	18.50	18.10	17.90	17.70	17.60	17.10
2019-05-14 16:38:43	18.10	18.00	18.30	18.40	18.50	18.20	18.20	18.40	18.40	18.70	19.30	20.00	20.40	19.90	18.60	18.10	17.50	17.60	17.60	17.70	17.70	17.90	19.90	20.40	20.10	19.80	18.80	18.20	18.00	17.70	17.60	17.20
2019-05-14 16:38:44	18.20	18.00	18.30	18.40	18.50	18.20	18.10	18.00	18.10	18.40	19.10	19.40	19.70	19.40	18.40	18.00	17.50	17.60	17.60	17.70	17.80	18.10	20.80	20.80	20.40	20.60	20.10	19.50	18.70	18.10	17.70	17.20
2019-05-14 16:38:44	18.10	18.00	18.30	18.40	18.30	18.10	18.10	17.90	18.20	18.40	19.10	19.40	19.30	19.00	18.40	18.10	17.50	17.60	17.60	17.70	17.80	18.50	20.90	21.30	20.50	21.80	22.00	21.50	19.80	19.00	17.70	17.20
2019-05-14 16:38:44	18.00	18.00	18.30	18.40	18.40	18.20	18.10	18.00	18.20	18.40	19.00	19.40	19.30	19.00	18.40	18.10	17.60	17.70	17.70	17.90	17.80	18.90	20.90	22.00	20.40	22.30	22.80	22.30	20.00	19.50	17.70	17.20
2019-05-14 16:38:44	18.00	18.10	18.30	18.40	18.40	18.20	18.10	18.10	18.00	18.40	19.00	19.30	19.20	18.90	18.40	18.00	17.60	17.70	17.60	17.90	17.80	19.00	21.20	22.00	20.40	22.30	22.80	22.30	20.00	19.50	17.70	17.20
2019-05-14 16:38:44	18.00	18.00	18.30	18.40	18.40	18.20	18.00	18.00	18.00	18.40	19.00	19.30	19.20	18.90	18.40	18.00	17.60	17.70	17.60	17.90	17.80	19.00	21.20	22.00	20.40	22.10	22.80	22.30	19.60	19.30	17.80	17.10
2019-05-14 16:38:45	18.00	18.00	18.20	18.40	18.40	18.20	18.10	18.00	18.10	18.40	19.00	19.30	19.20	19.00	18.40	18.10	17.60	17.70	17.70	17.90	17.90	18.90	21.10	22.40	20.70	22.30	23.00	22.50	19.70	19.20	17.80	17.10
2019-05-14 16:38:45	18.20	18.00	18.30	18.50	18.50	18.30	18.10	18.10	18.10	18.30	18.90	19.30	19.30	19.00	18.40	18.10	17.60	17.70	17.70	17.80	17.90	18.80	21.10	22.50	20.90	22.50	23.10	22.50	19.90	19.00	17.70	17.10
2019-05-14 16:38:45	18.20	18.10	18.40	18.60	18.50	18.40	18.20	18.20	18.10	18.30	19.00	19.30	19.30	18.90	18.40	18.10	17.50	17.70	17.60	17.80	17.80	18.80	21.10	22.50	20.80	22.50	23.10	22.40	19.60	18.90	17.60	17.10
2019-05-14 16:38:45	18.20	18.20	18.40	18.50	18.50	18.40	18.20	18.10	18.20	18.40	19.10	19.30	19.30	18.90	18.40	18.10	17.50	17.70	17.60	17.80	17.80	18.80	21.10	22.50	20.80	22.50	23.10	22.40	19.60	18.90	17.60	17.10
2019-05-14 16:38:45	18.10	18.10	18.30	18.40	18.50	18.20	18.10	18.00	18.10	18.40	19.00	19.30	19.30	18.90	18.30	18.00	17.50	17.60	17.70	17.80	17.80	18.60	21.00	22.40	20.50	22.50	23.00	22.20	19.10	18.80	17.70	17.10
2019-05-14 16:38:46	18.10	18.00	18.30	18.40	18.40	18.20	18.10	18.00	18.10	18.40	19.00	19.30	19.30	18.90	18.30	18.00	17.50	17.60	17.60	17.80	17.80	18.60	20.90	22.30	20.50	22.40	22.90	22.20	19.00	18.80	17.80	17.20
2019-05-14 16:38:46	18.10	18.00	18.20	18.40	18.40	18.20	18.10	18.00	18.10	18.40	19.00	19.40	19.20	18.90	18.30	18.00	17.40	17.50	17.60	17.80	17.80	18.60	20.90	22.30	20.60	22.30	22.90	22.10	19.00	18.80	17.80	17.30
2019-05-14 16:38:46	18.00	18.00	18.20	18.40	18.40	18.30	18.10	18.00	18.10	18.40	19.00	19.40	19.20	18.90	18.40	18.00	17.50	17.60	17.60	17.80	17.80	18.40	21.00	22.30	20.60	22.30	22.90	22.10	19.10	18.70	17.80	17.30
2019-05-14 16:38:46	18.00	18.00	18.20	18.40	18.40	18.30	18.10	18.00	18.10	18.40	19.00	19.40	19.30	19.00	18.40	18.00	17.50	17.70	17.70	17.90	17.80	18.20	20.50	21.80	20.10	21.80	22.80	22.10	19.20	18.70	17.80	17.30
2019-05-14 16:38:46	18.00	18.00	18.30	18.50	18.50	18.20	18.10	18.00	18.20	18.40	19.00	19.30	19.30	18.90	18.40	18.00	17.50	17.60	17.60	17.80	17.80	18.10	19.70	20.60	19.30	20.60	22.10	22.20	19.20	18.80	17.80	17.20
2019-05-14 16:38:47	18.00	18.00	18.20	18.40	18.40	18.20	18.30	18.10	18.60	18.40	19.00	19.30	19.30	18.90	18.40	18.00	17.50	17.60	17.60	17.70	17.80	18.00	19.30	19.70	18.80	19.70	20.60	22.20	19.40	18.80	17.90	17.10
2019-05-14 16:38:47	18.30	18.20	18.40	18.50	18.50	18.30	18.50	18.60	19.30	18.60	19.00	19.30	19.30	18.90	18.40	18.00	17.60	17.60	17.60	17.80	17.80	18.00	19.40	19.70	18.70	19.60	19.40	22.30	19.70	18.60	17.80	17.10
2019-05-14 16:38:47	18.20	18.20	18.40	18.50	18.50	18.30	18.20	18.80	19.40	19.10	19.10	19.40	19.30	19.00	18.40	18.00	17.60	17.70	17.70	17.80	17.80	18.10	19.10	19.80	18.80	19.70	18.90	22.50	20.10	18.60	17.90	17.10
2019-05-14 16:38:47	18.20	18.20	18.40	18.50	18.50	18.30	18.20	18.90	18.90	19.60	19.10	19.50	19.30	19.10	18.50	18.10	17.60	17.80	17.70	17.90	17.90	18.10	18.40	20.00	18.50	20.30	18.80	22.50	20.40	18.70	17.90	17.20
2019-05-14 16:38:48	18.30	18.20	18.30	18.50	18.50	18.30	18.20	19.20	18.50	20.20	19.20	19.40	19.20	19.10	18.40	18.00	17.70	17.80	17.80	17.90	17.90	18.00	18.00	19.80	18.10	20.40	18.80	22.40	20.60	18.70	17.80	17.30
2019-05-14 16:38:48	18.30	18.20	18.30	18.50	18.50	18.30	18.20	19.20	18.50	21.10	20.00	19.80	19.20	19.00	18.30	18.00	17.70	17.80	17.80	17.90	17.80	18.00	17.90	19.10	18.00	19.80	18.70	22.40	20.90	18.80	17.90	17.30
2019-05-14 16:38:48	18.20	18.10	18.30	18.40	18.40	18.20	18.10	18.90	18.30	20.20	21.20	21.20	20.80	19.10	18.30	18.00	17.70	17.80	17.80	17.90	17.90	18.10	17.90	18.70	18.00	19.20	18.60	22.50	21.00	18.90	17.90	17.20
2019-05-14 16:38:48	18.10	18.00	18.30	18.40	18.40	18.20	18.10	18.20	18.20	18.70	21.40	23.10	23.20	19.90	18.40	18.10	17.70	17.70	17.80	17.90	17.90	18.00	17.90	18.40	17.90	18.40	18.60	22.60	20.80	18.90	18.10	17.30
2019-05-14 16:38:48	18.10	18.10	18.30	18.40	18.50	18.30	18.10	18.10	18.20	18.60	20.10	23.10	23.90	22.00	19.00	18.20	17.60	17.70	17.80	17.80	17.80	18.00	17.80	18.00	17.90	18.10	18.50	22.40	20.70	19.00	18.30	17.40
