# Supplementary material for: eHomeSeniors Dataset: An Infrared Thermal Sensor Dataset for Automatic Fall Detection Research
Source: Sensors (Basel). 2019 Oct 21;19(20):4565. doi: 10.3390/s19204565 (PMC6832422; doi:10.3390/s19204565)
Supplement: Supplementary file 1 [file sensors-19-04565-s001.zip › eHomeSeniors dataset/omron sensor/omron-G2-3-f11.csv]

2019-05-14 16:48:58	18.30	18.20	18.50	18.50	18.50	18.30	18.20	18.00	18.10	18.20	18.30	18.50	20.10	22.30	18.80	18.40	17.80	17.80	17.80	18.00	18.00	18.40	18.30	18.10	18.00	17.90	18.20	18.10	18.00	18.30	17.60	17.20
2019-05-14 16:48:59	18.40	18.30	18.50	18.60	18.60	18.50	18.30	18.10	18.20	18.20	18.30	18.50	20.20	22.40	18.80	18.50	17.80	17.90	17.90	18.00	18.00	18.50	18.30	18.10	18.10	18.00	18.20	18.20	18.10	18.30	17.60	17.30
2019-05-14 16:48:59	18.30	18.20	18.40	18.60	18.50	18.40	18.20	18.00	18.20	18.20	18.30	18.50	20.90	22.20	18.80	18.40	17.70	17.90	17.90	18.00	18.00	18.50	18.30	18.10	17.90	17.90	18.20	18.10	18.10	18.30	17.50	17.20
2019-05-14 16:48:59	18.20	18.10	18.30	18.50	18.50	18.40	18.20	18.00	18.30	18.20	18.40	18.50	22.00	21.60	18.70	18.40	17.70	17.90	17.90	18.00	18.00	18.50	18.30	18.10	17.90	17.80	18.20	18.10	18.10	18.30	17.50	17.10
2019-05-14 16:48:59	18.20	18.10	18.40	18.50	18.50	18.40	18.20	18.10	18.20	18.30	18.40	18.50	22.80	21.00	18.70	18.50	17.80	17.90	17.90	18.00	18.00	18.50	18.30	18.00	17.90	17.90	18.20	18.10	18.00	18.20	17.50	17.20
2019-05-14 16:48:59	18.10	18.10	18.40	18.50	18.50	18.30	18.20	18.10	18.10	18.30	18.40	18.70	23.20	20.60	18.70	18.40	17.80	17.90	17.80	18.00	17.90	18.50	18.30	18.10	17.90	17.90	18.20	18.10	18.10	18.10	17.50	17.20
2019-05-14 16:49:00	18.10	18.10	18.30	18.50	18.50	18.30	18.10	18.00	18.00	18.20	18.40	18.70	23.10	20.40	18.70	18.40	17.70	17.80	17.80	17.90	17.90	18.40	18.20	18.00	17.90	17.90	18.20	18.10	18.20	18.00	17.50	17.20
2019-05-14 16:49:00	18.10	18.10	18.30	18.50	18.50	18.30	18.10	18.00	18.10	18.10	18.30	18.50	23.00	20.30	18.60	18.30	17.70	17.70	17.80	17.90	17.90	18.30	18.20	18.00	17.80	17.80	18.10	18.00	18.20	17.80	17.40	17.10
2019-05-14 16:49:00	18.10	18.20	18.30	18.50	18.50	18.40	18.20	18.10	18.10	18.10	18.30	18.50	22.70	20.40	18.60	18.40	17.70	17.70	17.80	17.90	17.90	18.40	18.20	18.00	17.80	17.80	18.10	18.00	18.20	17.80	17.40	17.10
2019-05-14 16:49:00	18.20	18.10	18.30	18.50	18.50	18.30	18.20	18.00	18.10	18.20	18.30	18.50	22.60	20.40	18.60	18.40	17.70	17.80	17.80	17.90	17.90	18.40	18.20	18.00	17.90	17.90	18.20	18.10	18.30	17.90	17.50	17.20
2019-05-14 16:49:00	18.20	18.10	18.30	18.50	18.50	18.30	18.20	18.00	18.10	18.10	18.30	18.40	22.90	20.20	18.50	18.30	17.70	17.80	17.80	17.90	17.90	18.30	18.10	17.90	17.80	17.80	18.20	18.20	18.20	17.80	17.50	17.10
2019-05-14 16:49:01	18.20	18.10	18.30	18.40	18.50	18.20	18.20	18.00	18.00	18.00	18.20	18.40	23.10	19.80	18.40	18.10	17.70	17.80	17.80	18.00	17.90	18.30	18.10	17.90	17.80	17.80	18.20	18.20	18.20	17.80	17.50	17.10
2019-05-14 16:49:01	18.10	18.10	18.30	18.40	18.50	18.20	18.10	18.00	18.00	18.00	18.10	18.50	23.10	19.60	18.40	18.10	17.70	17.80	17.80	18.00	17.90	18.30	18.10	17.90	17.80	17.80	18.10	18.00	18.10	17.60	17.40	17.10
2019-05-14 16:49:01	18.10	18.10	18.30	18.40	18.50	18.20	18.10	18.00	18.00	18.00	18.10	18.50	23.10	19.60	18.40	18.10	17.70	17.80	17.70	17.90	17.90	18.30	18.20	17.90	17.80	17.80	18.00	18.00	18.10	17.60	17.40	17.10
2019-05-14 16:49:01	18.10	18.10	18.20	18.40	18.40	18.20	18.10	18.00	18.10	18.10	18.20	18.50	23.20	19.70	18.50	18.10	17.70	17.80	17.70	17.90	17.80	18.40	18.20	17.90	17.80	17.80	18.10	18.00	18.20	17.60	17.50	17.10
2019-05-14 16:49:01	18.20	18.10	18.30	18.40	18.40	18.20	18.10	18.00	18.00	18.00	18.20	18.50	23.10	19.50	18.50	18.10	17.70	17.80	17.70	17.90	17.90	18.40	18.20	17.90	17.80	17.80	18.10	18.00	18.20	17.60	17.50	17.10
2019-05-14 16:49:02	18.20	18.10	18.50	18.50	18.50	18.30	18.10	18.00	18.10	18.00	18.20	18.50	23.20	19.30	18.50	18.20	17.70	17.70	17.70	17.90	17.90	18.30	18.20	17.90	17.80	17.80	18.10	18.00	18.20	17.60	17.50	17.10
2019-05-14 16:49:02	18.20	18.10	18.40	18.50	18.50	18.30	18.10	18.00	18.10	18.10	18.20	18.70	23.30	19.20	18.50	18.30	17.70	17.70	17.70	17.90	17.80	18.30	18.20	17.90	17.80	17.80	18.00	18.00	18.10	17.60	17.30	17.10
2019-05-14 16:49:02	18.20	18.10	18.30	18.40	18.40	18.20	18.10	18.00	18.10	18.10	18.20	19.20	23.00	19.10	18.50	18.30	17.70	17.80	17.70	17.90	17.80	18.30	18.20	17.80	17.80	17.70	18.00	18.00	18.10	17.60	17.30	17.10
2019-05-14 16:49:02	18.00	18.00	18.20	18.30	18.40	18.20	18.00	18.00	18.10	18.10	18.30	20.60	22.10	18.90	18.50	18.20	17.70	17.80	17.80	17.90	17.90	18.40	18.20	17.90	17.80	17.80	18.10	18.10	18.10	17.60	17.40	17.10
2019-05-14 16:49:03	18.00	18.00	18.20	18.30	18.40	18.20	18.10	18.00	18.10	18.50	19.90	21.70	20.50	18.80	18.50	18.20	17.70	17.80	17.70	17.90	17.90	18.40	18.10	17.90	17.90	17.90	18.20	18.20	18.10	17.60	17.50	17.10
2019-05-14 16:49:03	18.10	18.00	18.20	18.40	18.40	18.20	18.10	18.40	18.40	19.90	20.80	20.30	19.10	18.80	18.40	18.20	17.70	17.80	17.70	17.90	17.90	18.50	18.10	18.00	17.90	17.90	18.30	18.20	18.00	17.60	17.50	17.10
2019-05-14 16:49:03	18.10	18.10	18.30	18.50	18.40	18.20	18.10	18.40	18.40	19.60	20.00	19.60	18.80	18.70	18.40	18.20	17.70	17.80	17.70	17.90	17.90	18.60	18.20	18.10	18.00	17.90	18.30	18.10	17.80	17.50	17.40	17.10
2019-05-14 16:49:03	18.10	18.10	18.30	18.40	18.40	18.30	18.20	18.00	18.20	18.60	20.90	19.30	18.70	18.60	18.40	18.10	17.60	17.70	17.70	17.80	17.90	18.60	18.20	18.00	18.00	17.90	18.30	18.00	17.80	17.50	17.40	17.10
2019-05-14 16:49:03	18.10	18.10	18.30	18.40	18.50	18.20	18.20	17.90	18.20	18.80	22.00	18.40	18.40	18.60	18.40	18.10	17.60	17.70	17.70	17.90	17.90	18.60	18.20	18.10	18.00	17.90	18.20	18.00	17.80	17.60	17.50	17.10
2019-05-14 16:49:04	18.10	18.10	18.30	18.50	18.50	18.20	18.10	17.90	18.10	18.40	20.90	19.40	18.40	18.60	18.30	18.00	17.60	17.70	17.70	17.90	17.90	18.60	18.20	18.10	18.00	18.00	18.20	18.00	17.90	17.50	17.40	17.10
2019-05-14 16:49:04	18.10	18.10	18.30	18.50	18.50	18.20	18.10	17.90	18.00	18.10	19.00	19.60	18.60	18.60	18.30	18.00	17.60	17.70	17.70	17.90	17.90	18.60	18.20	18.10	18.00	18.00	18.30	18.10	17.80	17.50	17.40	17.10
2019-05-14 16:49:04	18.10	18.10	18.20	18.40	18.40	18.20	18.10	18.00	18.10	18.10	18.30	18.70	18.70	18.70	18.40	18.10	17.60	17.70	17.70	17.90	17.90	18.60	18.20	18.10	18.00	18.00	18.30	18.10	17.80	17.50	17.40	17.10
2019-05-14 16:49:04	18.00	18.00	18.20	18.40	18.30	18.20	18.10	18.00	18.10	18.10	18.30	18.70	18.70	18.70	18.40	18.10	17.70	17.80	17.80	17.90	17.90	18.60	18.20	18.10	17.90	18.00	18.20	18.00	17.70	17.50	17.30	17.10
2019-05-14 16:49:04	18.00	18.10	18.30	18.40	18.40	18.20	18.10	18.00	18.10	18.00	18.20	18.50	18.70	18.70	18.40	18.10	17.70	17.80	17.80	17.90	17.90	18.60	18.20	18.10	18.00	18.00	18.30	18.00	17.80	17.50	17.30	17.10
2019-05-14 16:49:05	18.10	18.20	18.30	18.50	18.50	18.30	18.20	18.10	18.10	18.10	18.20	18.90	18.90	18.70	18.40	18.20	17.70	17.80	17.80	17.90	17.90	18.60	18.20	18.20	18.10	18.10	18.40	18.10	17.90	17.60	17.50	17.20
2019-05-14 16:49:05	18.10	18.10	18.30	18.50	18.40	18.30	18.20	18.00	18.20	18.20	18.40	19.40	18.90	18.80	18.50	18.30	17.70	17.70	17.80	17.90	18.00	18.60	18.30	18.10	18.00	18.10	18.40	18.10	17.80	17.60	17.50	17.20
2019-05-14 16:49:05	18.10	18.10	18.30	18.50	18.40	18.30	18.20	18.00	18.10	18.10	18.40	19.50	18.70	18.70	18.40	18.20	17.60	17.60	17.70	17.90	18.00	18.50	18.30	18.00	18.00	18.00	18.30	18.10	17.80	17.60	17.30	17.00
2019-05-14 16:49:05	18.00	18.10	18.20	18.40	18.40	18.20	18.10	17.90	18.10	18.10	18.40	19.20	18.60	18.70	18.40	18.20	17.60	17.70	17.70	17.90	17.90	18.50	18.20	18.00	18.00	17.90	18.20	18.00	17.80	17.50	17.30	17.00
2019-05-14 16:49:05	18.00	18.00	18.10	18.30	18.40	18.10	18.10	17.90	18.10	18.20	18.30	18.90	18.60	18.70	18.50	18.20	17.60	17.80	17.80	17.90	17.90	18.50	18.10	18.10	18.00	17.90	18.20	18.00	17.80	17.50	17.40	17.10
2019-05-14 16:49:06	18.00	17.90	18.20	18.30	18.40	18.20	18.10	18.00	18.00	18.00	18.20	18.70	18.50	18.60	18.40	18.10	17.60	17.80	17.70	17.90	17.90	18.50	18.10	18.00	18.00	17.90	18.20	18.10	17.80	17.50	17.40	17.10
2019-05-14 16:49:06	18.00	18.00	18.30	18.40	18.40	18.20	18.10	18.00	18.00	17.90	18.10	18.70	18.40	18.50	18.30	18.00	17.60	17.70	17.60	17.90	17.90	18.50	18.10	18.00	17.90	17.80	18.20	18.00	17.70	17.50	17.30	17.00
2019-05-14 16:49:06	18.10	18.10	18.30	18.40	18.50	18.20	18.10	18.10	18.20	18.00	18.10	18.60	18.40	18.60	18.30	18.00	17.60	17.70	17.70	17.90	17.90	18.60	18.20	18.10	17.90	17.90	18.20	18.00	17.70	17.50	17.40	17.10
2019-05-14 16:49:06	18.00	18.10	18.30	18.30	18.40	18.20	18.00	18.20	18.30	18.30	18.10	18.40	18.40	18.60	18.30	18.00	17.60	17.80	17.70	17.90	18.00	18.60	18.20	18.10	17.80	17.90	18.20	18.00	17.80	17.50	17.40	17.10
2019-05-14 16:49:06	18.00	18.10	18.20	18.40	18.40	18.20	18.10	18.20	18.20	19.00	18.20	18.40	18.50	18.70	18.40	18.10	17.70	17.80	17.70	17.90	18.00	18.60	18.10	18.00	17.80	17.90	18.20	18.00	17.80	17.50	17.40	17.10
2019-05-14 16:49:07	18.10	18.20	18.30	18.50	18.50	18.30	18.20	18.20	18.20	19.40	18.70	18.40	18.60	18.80	18.50	18.20	17.70	17.70	17.80	17.90	18.00	18.60	18.20	18.00	17.80	17.90	18.20	18.00	17.70	17.40	17.40	17.10
2019-05-14 16:49:07	18.00	18.10	18.30	18.50	18.50	18.30	18.10	18.00	18.20	19.00	20.00	18.50	18.60	18.80	18.50	18.10	17.70	17.70	17.80	17.90	18.00	18.60	18.20	18.00	17.80	17.90	18.20	18.00	17.70	17.40	17.40	17.10
2019-05-14 16:49:07	18.10	18.10	18.30	18.50	18.50	18.30	18.10	18.00	18.00	18.40	20.70	19.00	18.50	18.70	18.40	18.10	17.70	17.80	17.70	17.90	18.00	18.60	18.20	18.00	17.80	17.90	18.20	18.10	17.80	17.50	17.40	17.10
2019-05-14 16:49:07	18.10	18.10	18.30	18.40	18.40	18.20	18.10	18.00	18.00	18.30	20.50	20.10	18.50	18.70	18.40	18.10	17.70	17.90	17.70	17.90	17.90	18.60	18.10	18.00	17.70	17.80	18.20	18.10	17.80	17.50	17.30	17.10
2019-05-14 16:49:07	18.00	18.00	18.30	18.40	18.40	18.20	18.00	18.00	18.10	18.60	21.00	20.80	18.50	18.70	18.50	18.20	17.70	17.80	17.70	17.90	17.90	18.60	18.10	17.90	17.70	17.90	18.20	18.10	17.80	17.50	17.40	17.10
2019-05-14 16:49:08	18.10	18.00	18.20	18.40	18.40	18.20	18.10	17.90	18.20	18.80	21.50	20.70	18.50	18.70	18.50	18.20	17.60	17.70	17.70	17.90	17.90	18.60	18.10	17.90	17.80	18.00	18.30	18.20	17.90	17.60	17.40	17.10
2019-05-14 16:49:08	18.00	18.00	18.20	18.30	18.40	18.20	18.00	17.90	18.10	18.70	22.10	19.90	18.50	18.60	18.40	18.10	17.60	17.70	17.70	17.90	17.90	18.60	18.20	17.90	17.90	17.90	18.30	18.10	17.90	17.60	17.50	17.20
2019-05-14 16:49:08	18.00	18.00	18.30	18.30	18.40	18.20	18.00	18.20	18.10	19.50	22.60	19.10	18.40	18.60	18.40	18.10	17.60	17.80	17.80	17.90	18.00	18.60	18.20	17.90	17.90	17.90	18.30	18.00	17.80	17.50	17.40	17.20
2019-05-14 16:49:08	18.10	18.00	18.30	18.40	18.50	18.30	18.10	19.20	18.40	21.20	22.10	18.70	18.40	18.70	18.50	18.20	17.70	17.90	17.80	18.00	18.00	18.70	18.20	18.10	17.90	18.00	18.30	18.00	17.90	17.60	17.50	17.20
2019-05-14 16:49:09	18.20	18.10	18.40	18.50	18.50	18.40	18.20	20.40	18.70	22.50	20.50	18.40	18.50	18.80	18.40	18.20	17.80	17.90	17.80	18.00	18.00	18.70	18.20	18.10	18.00	18.10	18.30	18.10	17.90	17.70	17.50	17.30
2019-05-14 16:49:09	18.10	18.00	18.30	18.50	18.50	18.30	18.20	21.50	19.00	23.10	18.90	18.30	18.50	18.70	18.40	18.20	17.70	17.80	17.80	18.00	18.00	18.60	18.20	18.10	17.90	18.00	18.20	18.00	17.90	17.60	17.40	17.20
2019-05-14 16:49:09	18.10	18.10	18.30	18.50	18.50	18.30	18.80	22.10	19.90	22.30	18.30	18.20	18.40	18.60	18.30	18.10	17.70	17.80	17.70	17.90	17.90	18.60	18.20	18.10	17.90	17.90	18.10	18.00	17.90	17.50	17.40	17.20
2019-05-14 16:49:09	18.10	18.10	18.20	18.40	18.50	18.30	20.20	21.30	21.40	20.20	18.10	18.20	18.40	18.60	18.30	18.00	17.70	17.70	17.70	17.80	18.00	18.60	18.30	18.10	17.90	17.90	18.10	18.00	17.80	17.50	17.40	17.20
2019-05-14 16:49:09	18.00	18.00	18.20	18.30	18.40	18.40	21.30	19.50	21.60	18.50	18.10	18.30	18.40	18.70	18.30	18.00	17.70	17.70	17.80	17.90	18.00	18.60	18.30	18.10	18.00	17.90	18.10	18.00	17.80	17.50	17.40	17.20
2019-05-14 16:49:10	18.00	17.90	18.10	18.30	18.30	18.90	21.20	18.40	20.20	18.00	18.00	18.20	18.30	18.60	18.30	18.00	17.70	17.80	17.80	18.00	18.00	18.60	18.20	18.10	18.00	17.90	18.10	18.00	17.80	17.50	17.50	17.20
2019-05-14 16:49:10	18.00	17.90	18.10	18.30	18.40	20.70	20.20	18.10	18.80	17.90	18.00	18.20	18.30	18.50	18.30	18.00	17.70	17.80	17.80	18.00	18.00	18.60	18.20	18.10	17.90	17.80	18.10	18.00	17.80	17.50	17.50	17.20
2019-05-14 16:49:10	18.00	17.90	18.10	18.30	18.40	20.70	20.20	18.10	18.10	17.90	18.10	18.20	18.40	18.60	18.30	18.10	17.70	17.80	17.80	17.90	18.20	18.70	18.20	18.10	17.90	17.80	18.10	18.00	17.80	17.50	17.50	17.20
2019-05-14 16:49:10	18.10	18.00	18.20	18.40	19.00	22.50	19.00	18.00	18.00	18.00	18.20	18.20	18.50	18.70	18.40	18.20	17.70	17.80	17.80	17.90	18.20	18.70	18.20	18.10	17.90	17.90	18.10	18.10	17.80	17.50	17.50	17.20
2019-05-14 16:49:10	18.10	18.10	18.30	18.50	20.90	22.30	18.40	18.00	18.00	18.00	18.20	18.20	18.50	18.70	18.40	18.20	17.70	17.80	17.70	17.90	18.60	18.70	18.20	18.10	17.90	17.90	18.10	18.00	17.90	17.50	17.40	17.20
2019-05-14 16:49:11	18.10	18.10	18.40	18.80	22.90	21.30	18.30	18.00	18.10	18.10	18.20	18.30	18.50	18.70	18.40	18.20	17.80	17.80	17.80	18.00	18.80	18.70	18.20	18.10	17.90	17.90	18.10	18.00	17.80	17.50	17.40	17.10
2019-05-14 16:49:11	18.00	18.10	18.30	19.40	23.50	20.70	18.10	18.00	18.00	18.00	18.10	18.20	18.40	18.60	18.30	18.10	17.60	17.80	17.70	17.90	18.70	18.70	18.20	17.90	17.90	17.80	18.00	17.90	17.80	17.50	17.30	17.10
2019-05-14 16:49:11	18.00	18.10	18.30	19.40	23.50	20.70	18.10	18.00	17.90	18.00	18.10	18.30	18.40	18.60	18.40	18.00	17.70	17.80	17.70	17.90	18.70	18.80	18.20	18.00	17.90	17.80	18.00	17.90	17.70	17.50	17.40	17.20
2019-05-14 16:49:11	18.00	18.10	18.20	19.20	23.40	20.90	18.10	17.90	18.00	18.00	18.10	18.30	18.40	18.60	18.40	18.00	17.70	17.80	17.80	18.00	18.80	18.70	18.20	18.00	17.90	17.90	18.10	18.00	17.80	17.50	17.40	17.20
2019-05-14 16:49:12	18.00	18.10	18.30	19.00	23.30	21.20	18.10	17.90	18.00	17.90	18.00	18.20	18.40	18.50	18.30	18.00	17.70	17.70	17.70	18.00	18.90	18.70	18.20	17.90	17.90	17.90	18.10	18.00	17.80	17.50	17.40	17.20
2019-05-14 16:49:12	18.10	18.20	18.40	18.80	23.20	21.50	18.20	18.00	18.00	17.90	18.10	18.30	18.40	18.60	18.30	18.00	17.70	17.70	17.70	18.00	18.90	18.70	18.20	17.90	18.00	18.00	18.20	18.10	17.90	17.60	17.50	17.30
2019-05-14 16:49:12	18.10	18.20	18.50	18.80	23.20	21.40	18.30	18.00	18.00	17.90	18.10	18.30	18.40	18.60	18.30	18.00	17.70	17.70	17.70	18.00	19.10	18.80	18.20	18.00	17.90	17.90	18.10	18.00	17.90	17.50	17.50	17.30
2019-05-14 16:49:12	18.10	18.10	18.40	19.00	23.10	21.00	18.20	18.00	18.00	18.00	18.10	18.30	18.40	18.70	18.30	18.10	17.60	17.70	17.70	17.90	19.20	18.70	18.20	17.90	17.80	17.80	18.00	17.90	17.70	17.40	17.40	17.10
2019-05-14 16:49:12	18.10	18.10	18.40	19.00	23.10	20.90	18.20	18.00	18.00	18.10	18.20	18.30	18.50	18.70	18.30	18.20	17.60	17.70	17.70	17.90	19.20	18.50	18.10	17.80	17.80	17.80	18.00	17.90	17.70	17.40	17.40	17.00
2019-05-14 16:49:13	18.00	18.10	18.30	18.80	23.20	21.00	18.10	17.90	18.10	18.10	18.20	18.40	18.60	18.70	18.40	18.20	17.60	17.80	17.70	17.90	19.30	18.50	18.10	17.90	17.90	17.80	18.00	18.00	17.80	17.50	17.40	17.10
2019-05-14 16:49:13	18.00	18.00	18.20	18.70	23.30	21.00	18.10	17.80	18.10	18.10	18.20	18.40	18.50	18.70	18.40	18.20	17.60	17.80	17.70	18.00	19.50	18.50	18.10	18.00	17.90	17.90	18.10	18.00	17.90	17.50	17.40	17.10
2019-05-14 16:49:13	18.00	18.00	18.20	19.00	23.30	20.70	18.10	17.90	18.00	17.90	18.00	18.10	18.30	18.50	18.30	18.10	17.60	17.70	17.80	17.90	19.60	18.50	18.10	17.90	17.80	17.90	18.10	18.00	17.80	17.50	17.40	17.10
2019-05-14 16:49:13	18.10	18.10	18.20	19.20	23.30	20.50	18.20	17.90	18.00	18.00	18.10	18.20	18.40	18.60	18.30	18.10	17.60	17.70	17.80	17.90	19.60	18.50	18.10	17.90	17.80	17.80	18.00	18.00	17.70	17.40	17.30	17.00
2019-05-14 16:49:13	18.20	18.20	18.30	19.10	23.20	20.70	18.30	18.00	18.00	18.10	18.20	18.30	18.50	18.70	18.40	18.20	17.50	17.70	17.70	18.00	19.60	18.40	18.10	17.80	17.80	17.80	18.10	18.00	17.80	17.50	17.40	17.10
2019-05-14 16:49:14	18.10	18.10	18.30	18.80	23.00	21.10	18.20	17.90	18.10	18.10	18.20	18.30	18.50	18.70	18.40	18.10	17.60	17.70	17.70	18.00	19.60	18.40	18.10	17.80	17.90	17.80	18.10	18.00	17.80	17.50	17.40	17.10
2019-05-14 16:49:14	18.10	18.10	18.30	18.70	22.60	21.80	18.30	18.00	18.10	18.00	18.10	18.20	18.40	18.60	18.40	18.10	17.60	17.70	17.80	18.00	19.60	18.50	18.10	17.90	17.90	17.90	18.00	18.00	17.80	17.50	17.40	17.10
2019-05-14 16:49:14	18.10	18.10	18.30	18.50	21.60	22.50	18.70	18.00	18.10	18.00	18.10	18.20	18.40	18.60	18.40	18.10	17.60	17.70	17.80	18.00	19.60	18.50	18.10	17.90	17.90	17.90	18.10	18.00	17.80	17.50	17.40	17.20
2019-05-14 16:49:14	18.10	18.10	18.20	18.50	19.90	22.80	19.90	18.20	18.30	17.90	18.00	18.20	18.30	18.60	18.40	18.10	17.60	17.80	17.80	17.90	19.50	18.60	18.10	17.90	17.80	17.80	18.00	17.90	17.70	17.50	17.40	17.10
2019-05-14 16:49:14	18.20	18.10	18.30	18.50	18.70	21.30	21.50	19.50	19.90	18.20	18.10	18.20	18.40	18.60	18.40	18.20	17.60	17.80	17.70	17.90	19.30	18.90	18.20	18.00	17.80	17.80	18.00	17.90	17.80	17.50	17.40	17.00
2019-05-14 16:49:15	18.10	18.00	18.30	18.40	18.40	18.90	20.40	20.50	20.90	20.30	19.70	18.40	18.40	18.60	18.40	18.10	17.70	17.80	17.70	17.90	18.70	19.10	18.30	18.00	17.90	17.90	18.20	18.10	17.90	17.50	17.40	17.10
2019-05-14 16:49:15	18.10	18.00	18.30	18.40	18.40	18.30	18.70	19.40	19.70	20.20	19.80	18.50	18.30	18.60	18.30	18.10	17.60	17.80	17.80	17.90	18.10	18.60	18.30	18.00	17.90	18.00	18.20	18.30	18.00	17.50	17.40	17.10
2019-05-14 16:49:15	18.10	18.00	18.30	18.40	18.50	18.40	18.70	19.20	19.40	20.00	18.30	18.30	18.40	18.60	18.30	18.10	17.60	17.80	17.70	17.90	17.90	18.20	18.20	18.00	17.90	18.00	18.20	18.40	18.10	17.60	17.50	17.10
2019-05-14 16:49:15	18.10	18.00	18.30	18.40	18.40	18.30	18.70	19.40	19.40	20.00	18.30	18.30	18.40	18.60	18.30	18.10	17.70	17.80	17.60	17.90	17.80	18.20	18.10	17.90	17.80	17.90	18.20	18.20	18.00	17.50	17.30	17.00
2019-05-14 16:49:16	18.10	18.00	18.30	18.40	18.40	18.20	18.30	18.40	18.80	18.80	18.20	18.30	18.40	18.60	18.30	18.10	17.60	17.70	17.60	17.90	17.80	18.20	18.00	17.90	17.80	17.80	18.10	18.10	17.90	17.50	17.30	17.00
2019-05-14 16:49:16	18.00	18.00	18.20	18.40	18.40	18.20	18.10	17.90	18.10	18.10	18.20	18.30	18.50	18.70	18.40	18.10	17.60	17.70	17.70	17.90	17.90	18.10	18.00	17.90	17.80	17.90	18.20	18.20	17.90	17.50	17.40	17.00
2019-05-14 16:49:16	18.00	18.00	18.20	18.40	18.40	18.20	18.10	17.90	18.00	18.10	18.20	18.30	18.50	18.70	18.40	18.20	17.60	17.70	17.70	17.80	17.80	18.10	18.10	17.90	17.80	17.90	18.30	18.30	17.90	17.60	17.40	17.10
2019-05-14 16:49:16	18.10	18.10	18.30	18.40	18.50	18.30	18.10	18.00	18.10	18.20	18.20	18.40	18.50	18.70	18.40	18.20	17.60	17.80	17.70	17.80	17.80	18.10	18.20	18.00	17.90	17.90	18.30	18.30	17.90	17.60	17.50	17.10
2019-05-14 16:49:16	18.10	18.00	18.30	18.40	18.40	18.30	18.10	17.90	18.10	18.10	18.30	18.40	18.50	18.70	18.40	18.20	17.50	17.70	17.70	17.80	17.80	18.20	18.20	18.00	17.90	18.00	18.20	18.30	18.00	17.60	17.50	17.10
2019-05-14 16:49:17	18.00	17.90	18.20	18.30	18.30	18.10	18.00	17.80	18.10	18.10	18.30	18.40	18.50	18.70	18.40	18.20	17.50	17.60	17.60	17.90	17.80	18.20	18.10	18.00	17.90	17.90	18.20	18.30	18.00	17.60	17.50	17.10
2019-05-14 16:49:17	18.00	18.00	18.30	18.40	18.40	18.20	18.10	17.90	18.10	18.10	18.30	18.40	18.50	18.70	18.40	18.20	17.50	17.70	17.60	17.90	17.80	18.20	18.10	17.90	17.90	17.90	18.30	18.30	18.00	17.60	17.50	17.10
2019-05-14 16:49:17	18.10	18.10	18.30	18.50	18.50	18.30	18.20	18.00	18.00	18.10	18.30	18.40	18.50	18.70	18.50	18.20	17.50	17.80	17.60	17.90	17.80	18.20	18.10	18.00	17.90	17.90	18.30	18.30	18.00	17.60	17.50	17.20
2019-05-14 16:49:17	18.20	18.10	18.30	18.50	18.40	18.30	18.10	18.00	18.00	18.10	18.20	18.40	18.50	18.70	18.50	18.20	17.60	17.80	17.80	17.90	17.90	18.20	18.10	18.10	18.00	18.00	18.30	18.40	18.10	17.70	17.50	17.20
2019-05-14 16:49:18	18.10	18.00	18.20	18.40	18.40	18.20	18.00	17.90	18.10	18.10	18.20	18.40	18.50	18.70	18.40	18.20	17.60	17.70	17.70	17.90	17.80	18.20	18.10	18.00	18.00	18.00	18.30	18.40	18.00	17.70	17.50	17.10
2019-05-14 16:49:18	18.00	17.90	18.20	18.30	18.30	18.10	18.00	17.90	18.00	18.10	18.20	18.40	18.50	18.70	18.40	18.10	17.50	17.70	17.60	17.80	17.80	18.20	18.10	18.00	17.90	17.90	18.30	18.40	18.00	17.60	17.50	17.10
2019-05-14 16:49:18	18.00	18.00	18.10	18.30	18.40	18.20	18.00	17.90	18.10	18.20	18.40	18.90	18.50	18.70	18.40	18.10	17.50	17.70	17.60	17.80	17.80	18.20	18.20	18.00	17.90	17.90	18.30	18.30	18.00	17.70	17.50	17.20
2019-05-14 16:49:18	18.10	18.10	18.20	18.40	18.50	18.20	18.10	18.00	18.20	18.60	19.60	19.30	18.50	18.70	18.40	18.10	17.60	17.70	17.60	17.90	17.90	18.20	18.20	18.00	17.90	18.00	18.30	18.30	17.90	17.60	17.50	17.10
2019-05-14 16:49:18	18.10	18.10	18.30	18.40	18.50	18.20	18.00	18.10	18.40	19.20	21.40	18.80	18.50	18.70	18.50	18.20	17.60	17.70	17.70	17.90	17.90	18.20	18.20	18.10	18.00	18.00	18.40	18.30	18.00	17.70	17.50	17.10
2019-05-14 16:49:18	18.10	18.00	18.20	18.40	18.40	18.20	18.00	19.00	18.60	21.00	20.70	18.40	18.50	18.60	18.50	18.30	17.70	17.80	17.80	18.00	17.90	18.30	18.20	18.20	18.00	18.00	18.40	18.30	18.00	17.70	17.50	17.10
2019-05-14 16:49:19	18.10	18.00	18.20	18.40	18.40	18.20	18.00	19.00	18.90	22.70	18.90	18.30	18.50	18.60	18.40	18.20	17.80	17.90	17.80	18.00	17.90	18.30	18.20	18.10	18.00	18.00	18.40	18.20	18.00	17.70	17.50	17.20
2019-05-14 16:49:19	18.10	18.00	18.10	18.30	18.40	18.20	18.10	20.80	19.50	22.00	18.30	18.20	18.50	18.70	18.40	18.10	17.70	17.80	17.80	18.00	17.90	18.20	18.20	18.10	17.90	18.00	18.30	18.20	17.90	17.60	17.40	17.20
2019-05-14 16:49:19	18.00	18.00	18.10	18.30	18.40	18.20	18.10	22.00	20.30	20.80	18.10	18.10	18.40	18.60	18.30	18.10	17.70	17.80	17.80	18.00	17.90	18.20	18.20	18.10	18.00	18.00	18.30	18.20	17.90	17.60	17.50	17.30
2019-05-14 16:49:19	18.10	18.10	18.20	18.40	18.50	18.30	18.40	22.40	21.00	20.60	18.10	18.20	18.40	18.60	18.30	18.00	17.80	17.90	17.80	18.00	17.90	18.30	18.40	18.30	18.10	18.00	18.30	18.30	18.00	17.70	17.60	17.30
2019-05-14 16:49:20	18.30	18.20	18.40	18.50	18.60	18.40	19.00	22.80	21.80	20.00	18.20	18.30	18.40	18.60	18.40	18.10	17.80	17.90	17.80	18.10	17.90	18.30	18.40	18.30	18.20	18.20	18.30	18.30	18.20	17.80	17.70	17.40
2019-05-14 16:49:20	18.20	18.10	18.40	18.50	18.50	18.30	19.90	22.00	22.20	19.30	18.10	18.20	18.30	18.50	18.30	18.00	17.80	17.90	17.80	18.10	17.90	18.30	18.40	18.30	18.10	18.10	18.30	18.20	18.00	17.70	17.60	17.30
2019-05-14 16:49:20	18.00	17.90	18.20	18.40	18.40	18.20	21.00	21.10	22.20	19.30	18.10	18.20	18.30	18.50	18.30	18.00	17.80	17.80	17.70	18.00	17.90	18.30	18.30	18.20	18.00	18.00	18.20	18.10	17.90	17.60	17.50	17.20
2019-05-14 16:49:20	18.00	17.90	18.20	18.40	18.40	18.30	21.90	21.00	22.40	19.20	18.10	18.20	18.40	18.60	18.30	18.10	17.70	17.80	17.70	17.90	17.90	18.20	18.30	18.20	18.10	18.10	18.30	18.20	18.00	17.70	17.50	17.30
2019-05-14 16:49:20	18.10	18.10	18.30	18.50	18.40	18.60	22.70	20.60	22.80	18.80	18.20	18.30	18.40	18.70	18.40	18.10	17.70	17.80	17.70	17.90	17.90	18.20	18.30	18.20	18.10	18.00	18.30	18.20	18.00	17.70	17.60	17.30
2019-05-14 16:49:21	18.20	18.20	18.40	18.50	18.50	19.00	23.30	20.10	22.70	18.40	18.20	18.30	18.40	18.60	18.40	18.10	17.80	17.90	17.80	18.00	17.90	18.30	18.20	18.20	18.00	17.90	18.20	18.20	18.00	17.70	17.50	17.30
2019-05-14 16:49:21	18.20	18.10	18.30	18.50	18.50	19.00	23.10	20.40	22.70	18.50	18.20	18.40	18.50	18.70	18.40	18.20	17.70	17.80	17.70	17.90	17.90	18.20	18.20	18.10	18.00	17.90	18.20	18.10	18.00	17.60	17.50	17.30
2019-05-14 16:49:21	18.10	18.00	18.20	18.40	18.40	18.50	21.80	21.30	22.60	19.50	18.20	18.40	18.50	18.70	18.40	18.20	17.60	17.70	17.70	17.90	17.90	18.20	18.30	18.10	18.10	18.00	18.20	18.10	18.00	17.70	17.50	17.30
2019-05-14 16:49:21	18.10	18.00	18.20	18.40	18.40	18.20	19.60	21.50	21.60	21.30	18.40	18.30	18.50	18.70	18.40	18.20	17.70	17.80	17.70	17.90	17.90	18.10	18.30	18.10	18.00	17.90	18.10	18.10	17.90	17.60	17.50	17.20
2019-05-14 16:49:21	18.10	18.10	18.30	18.40	18.50	18.20	18.50	21.20	20.30	22.30	19.00	18.30	18.50	18.60	18.40	18.20	17.70	17.80	17.70	17.90	17.90	18.10	18.30	18.10	18.00	18.00	18.20	18.20	17.90	17.60	17.50	17.20
2019-05-14 16:49:22	18.30	18.30	18.50	18.50	18.50	18.40	18.60	21.20	20.00	22.20	19.70	18.40	18.60	18.70	18.50	18.20	17.80	17.90	17.90	18.00	17.90	18.10	18.30	18.30	18.10	18.10	18.30	18.20	18.00	17.70	17.60	17.30
2019-05-14 16:49:22	18.30	18.30	18.40	18.50	18.50	18.40	19.20	21.30	20.30	22.00	19.40	18.40	18.50	18.70	18.40	18.20	17.80	17.90	17.80	17.90	17.90	18.10	18.30	18.30	18.10	18.10	18.20	18.10	17.90	17.60	17.60	17.20
2019-05-14 16:49:22	18.10	18.10	18.30	18.40	18.40	18.40	20.30	21.60	21.20	22.00	18.50	18.30	18.40	18.60	18.30	18.00	17.70	17.70	17.70	17.80	17.80	18.00	18.30	18.10	18.10	18.00	18.10	17.90	17.70	17.50	17.50	17.10
2019-05-14 16:49:22	18.10	18.00	18.20	18.40	18.40	18.70	21.30	21.70	21.90	21.50	18.20	18.30	18.40	18.60	18.30	18.10	17.60	17.70	17.70	17.90	17.80	18.00	18.70	18.20	18.20	17.90	18.10	17.70	17.60	17.50	17.40	17.10
2019-05-14 16:49:23	18.00	18.00	18.20	18.40	18.40	18.90	21.60	21.70	22.00	20.90	18.10	18.30	18.40	18.70	18.40	18.10	17.60	17.70	17.70	17.90	17.90	17.90	19.10	18.30	18.60	18.00	18.20	17.90	17.70	17.50	17.40	17.20
2019-05-14 16:49:23	18.00	18.00	18.20	18.40	18.40	19.10	21.50	22.00	22.00	20.60	18.10	18.20	18.30	18.60	18.40	18.10	17.70	17.70	17.70	17.90	17.90	17.90	19.10	18.30	18.70	18.20	18.40	18.10	17.70	17.50	17.50	17.30
2019-05-14 16:49:23	18.00	18.00	18.20	18.40	18.40	19.20	21.50	22.00	21.90	20.10	18.10	18.20	18.40	18.60	18.30	18.10	17.60	17.70	17.70	17.90	17.90	17.90	19.10	18.30	18.60	18.10	18.40	18.20	17.70	17.50	17.50	17.20
2019-05-14 16:49:23	18.00	18.00	18.20	18.40	18.40	19.30	21.50	21.80	21.80	19.70	18.10	18.20	18.40	18.50	18.40	18.00	17.60	17.70	17.70	17.90	17.80	17.90	19.10	18.20	18.50	18.10	18.30	18.10	17.60	17.50	17.40	17.20
2019-05-14 16:49:23	18.10	18.00	18.30	18.40	18.40	19.40	21.60	21.80	21.90	19.90	18.20	18.30	18.40	18.60	18.40	18.10	17.70	17.80	17.70	17.90	17.80	18.00	19.10	18.30	18.50	18.10	18.20	18.10	17.50	17.50	17.40	17.20
2019-05-14 16:49:24	18.10	18.00	18.30	18.40	18.40	19.40	21.60	21.80	22.00	20.30	18.20	18.30	18.50	18.70	18.40	18.20	17.70	17.70	17.70	17.90	17.80	18.00	19.10	18.40	18.50	18.10	18.20	18.10	17.50	17.50	17.40	17.20
2019-05-14 16:49:24	18.10	18.00	18.30	18.40	18.50	19.60	21.80	21.90	22.10	20.50	18.20	18.30	18.60	18.70	18.50	18.20	17.60	17.80	17.70	17.90	17.80	18.00	19.20	18.50	18.70	18.10	18.30	18.20	17.70	17.60	17.50	17.20
2019-05-14 16:49:24	18.10	18.10	18.30	18.40	18.50	19.70	21.80	21.90	21.90	20.10	18.20	18.30	18.50	18.70	18.40	18.20	17.60	17.80	17.70	17.90	17.80	18.10	19.20	18.50	18.80	18.20	18.40	18.20	17.70	17.60	17.50	17.20
2019-05-14 16:49:24	18.10	18.10	18.30	18.40	18.50	19.70	21.80	21.90	21.80	19.50	18.20	18.30	18.50	18.70	18.40	18.20	17.60	17.80	17.60	17.80	17.80	18.10	19.20	18.30	18.80	18.20	18.40	18.20	17.70	17.60	17.50	17.20
2019-05-14 16:49:24	18.20	18.10	18.40	18.40	18.50	19.80	21.70	21.70	21.70	18.70	18.30	18.40	18.50	18.70	18.50	18.20	17.60	17.80	17.70	17.90	17.90	18.00	19.20	18.30	18.70	18.20	18.30	18.10	17.70	17.60	17.50	17.20
2019-05-14 16:49:25	18.20	18.10	18.40	18.40	18.50	19.60	22.00	20.40	21.70	18.70	18.30	18.40	18.50	18.70	18.50	18.20	17.60	17.80	17.70	17.90	17.90	18.00	19.20	18.30	18.60	18.20	18.30	18.20	17.70	17.60	17.50	17.20
2019-05-14 16:49:25	18.10	18.00	18.30	18.40	18.50	19.60	22.90	19.30	22.00	18.20	18.30	18.30	18.50	18.70	18.40	18.20	17.60	17.70	17.70	17.90	17.90	18.00	19.00	18.30	18.50	18.10	18.30	18.10	17.60	17.50	17.50	17.20
2019-05-14 16:49:25	18.10	18.00	18.30	18.40	18.50	19.60	23.60	19.60	22.70	18.10	18.20	18.30	18.50	18.70	18.40	18.20	17.60	17.70	17.60	17.80	17.80	18.00	18.90	18.30	18.50	18.10	18.30	18.20	17.60	17.60	17.50	17.20
2019-05-14 16:49:25	18.10	18.10	18.30	18.40	18.50	19.00	23.20	20.50	23.00	18.20	18.20	18.30	18.50	18.60	18.40	18.10	17.60	17.70	17.60	17.80	17.80	18.00	19.00	18.40	18.70	18.20	18.30	18.20	17.70	17.60	17.50	17.20
2019-05-14 16:49:25	18.10	18.10	18.30	18.40	18.50	18.60	22.70	21.80	23.40	18.90	18.20	18.20	18.40	18.60	18.40	18.10	17.60	17.70	17.60	17.80	17.90	18.00	19.00	18.30	18.70	18.10	18.30	18.10	17.60	17.60	17.50	17.20
2019-05-14 16:49:25	18.10	18.10	18.30	18.50	18.40	18.50	22.50	22.60	23.60	20.00	18.10	18.20	18.40	18.60	18.30	18.10	17.50	17.70	17.60	17.90	17.80	18.00	18.70	18.50	18.70	18.10	18.30	18.10	17.60	17.50	17.40	17.10
2019-05-14 16:49:26	18.10	18.00	18.30	18.40	18.40	18.40	21.90	22.80	23.30	21.30	18.10	18.20	18.40	18.60	18.30	18.10	17.50	17.70	17.60	17.80	17.80	18.00	18.40	18.90	18.80	18.40	18.30	18.10	17.60	17.50	17.40	17.10
2019-05-14 16:49:26	18.10	18.00	18.30	18.40	18.50	18.30	21.00	23.00	23.00	22.70	18.30	18.30	18.40	18.60	18.30	18.10	17.60	17.80	17.70	17.80	17.90	18.00	18.30	19.30	18.90	18.90	18.50	18.20	17.70	17.50	17.50	17.20
2019-05-14 16:49:26	18.10	18.10	18.30	18.40	18.40	18.30	19.60	23.10	22.20	23.40	18.40	18.30	18.50	18.60	18.30	18.00	17.60	17.70	17.70	17.80	17.80	17.90	18.10	19.40	18.90	19.20	19.30	18.20	17.70	17.60	17.50	17.20
2019-05-14 16:49:26	18.20	18.20	18.30	18.50	18.40	18.40	18.60	22.30	20.50	23.50	19.00	18.30	18.40	18.50	18.30	18.00	17.50	17.70	17.60	17.80	17.80	17.90	18.00	19.30	18.60	19.20	19.80	18.10	17.70	17.50	17.40	17.10
2019-05-14 16:49:27	18.20	18.10	18.30	18.50	18.40	18.30	18.20	20.80	19.00	23.20	20.60	18.30	18.40	18.60	18.40	18.10	17.50	17.70	17.70	17.80	17.80	17.90	17.80	19.00	18.00	19.00	19.70	18.10	17.60	17.50	17.40	17.10
2019-05-14 16:49:27	18.10	18.00	18.20	18.40	18.40	18.20	18.10	19.60	18.60	22.40	22.30	18.40	18.50	18.60	18.40	18.20	17.50	17.60	17.60	17.80	17.80	17.90	17.70	18.40	17.70	18.80	20.00	18.20	17.50	17.40	17.30	17.00
2019-05-14 16:49:27	18.10	18.10	18.30	18.40	18.40	18.30	18.10	19.10	18.50	21.80	23.30	18.50	18.50	18.70	18.50	18.20	17.50	17.60	17.60	17.90	17.80	17.90	17.80	18.20	17.70	18.60	20.30	18.30	17.60	17.40	17.40	17.10
2019-05-14 16:49:27	18.10	18.10	18.30	18.40	18.40	18.20	18.10	18.80	18.50	21.30	23.70	18.50	18.50	18.70	18.40	18.20	17.50	17.70	17.60	17.80	17.80	17.90	17.80	18.20	17.70	18.50	20.40	18.30	17.60	17.50	17.40	17.10
2019-05-14 16:49:27	18.10	18.10	18.30	18.40	18.40	18.20	18.10	18.50	18.30	20.70	23.80	18.60	18.40	18.70	18.40	18.20	17.50	17.70	17.60	17.80	17.80	17.90	17.70	18.10	17.70	18.50	20.40	18.30	17.60	17.50	17.40	17.00
2019-05-14 16:49:28	18.10	18.10	18.30	18.40	18.40	18.20	18.10	18.50	18.30	20.20	23.80	18.70	18.40	18.60	18.40	18.10	17.50	17.70	17.60	17.80	17.70	18.00	17.70	18.10	17.70	18.50	20.40	18.30	17.60	17.50	17.40	17.00
2019-05-14 16:49:28	18.20	18.10	18.30	18.40	18.50	18.30	18.20	18.30	18.30	20.30	23.80	18.70	18.50	18.70	18.40	18.10	17.60	17.70	17.70	17.80	17.80	17.90	17.70	18.10	17.70	18.50	20.50	18.30	17.70	17.50	17.40	17.10
2019-05-14 16:49:28	18.20	18.10	18.30	18.40	18.50	18.40	18.20	18.50	18.40	20.50	23.60	18.60	18.50	18.80	18.40	18.20	17.50	17.70	17.60	17.80	17.80	17.90	17.70	18.10	17.70	18.40	20.40	18.30	17.70	17.50	17.40	17.10
2019-05-14 16:49:28	18.10	18.10	18.30	18.40	18.50	18.30	18.10	18.80	18.50	21.10	23.00	18.40	18.50	18.70	18.40	18.20	17.50	17.70	17.60	17.80	17.80	17.90	17.70	18.00	17.60	18.30	19.90	18.30	17.60	17.50	17.40	17.00
2019-05-14 16:49:28	18.10	18.10	18.30	18.40	18.50	18.30	18.10	18.80	18.50	21.70	21.50	18.40	18.50	18.70	18.40	18.10	17.50	17.70	17.60	17.80	17.80	18.00	17.70	18.00	17.60	18.30	19.90	18.30	17.60	17.50	17.40	17.00
2019-05-14 16:49:29	18.10	18.00	18.30	18.50	18.50	18.30	18.10	19.20	18.50	21.50	19.80	18.40	18.50	18.70	18.40	18.10	17.50	17.70	17.60	17.80	17.80	18.00	17.70	18.10	17.60	18.20	19.30	18.30	17.60	17.50	17.40	17.00
2019-05-14 16:49:29	18.10	18.00	18.20	18.40	18.50	18.20	18.10	19.10	18.50	21.50	19.80	18.40	18.50	18.70	18.40	18.10	17.50	17.70	17.60	17.80	17.80	18.00	17.70	18.10	17.60	18.20	18.60	18.20	17.60	17.50	17.40	17.10
2019-05-14 16:49:29	18.10	18.10	18.30	18.40	18.50	18.30	18.10	18.50	18.30	20.00	19.00	18.30	18.40	18.60	18.40	18.10	17.50	17.70	17.70	17.90	17.80	17.90	17.70	18.10	17.80	18.20	18.40	18.10	17.70	17.50	17.40	17.20
2019-05-14 16:49:29	18.10	18.10	18.40	18.50	18.50	18.30	18.10	18.40	18.20	19.70	18.90	18.30	18.40	18.60	18.40	18.10	17.60	17.80	17.70	17.90	17.80	17.90	17.80	18.20	17.90	18.20	18.30	18.10	17.70	17.50	17.40	17.10
2019-05-14 16:49:29	18.10	18.10	18.40	18.50	18.50	18.30	18.10	18.40	18.20	19.60	18.50	18.30	18.40	18.60	18.40	18.10	17.60	17.70	17.70	17.80	17.80	17.90	18.00	18.30	18.10	18.00	18.20	18.10	17.50	17.40	17.30	17.00
2019-05-14 16:49:30	18.20	18.10	18.40	18.50	18.50	18.40	18.20	18.10	18.10	18.40	18.10	18.30	18.40	18.60	18.30	18.10	17.50	17.70	17.70	17.80	17.80	17.90	18.50	18.40	18.60	18.00	18.20	18.00	17.50	17.40	17.30	17.00
2019-05-14 16:49:30	18.30	18.10	18.40	18.50	18.50	18.40	18.20	18.10	18.10	18.10	18.10	18.20	18.40	18.60	18.30	18.00	17.50	17.70	17.70	17.90	17.80	18.00	19.30	18.60	19.20	18.10	18.20	18.00	17.50	17.40	17.30	17.00
2019-05-14 16:49:30	18.20	18.10	18.30	18.50	18.50	18.30	18.10	18.00	18.10	18.20	18.10	18.10	18.40	18.50	18.30	18.00	17.50	17.70	17.60	17.90	17.90	17.90	19.60	18.70	19.40	18.10	18.30	18.10	17.60	17.50	17.40	17.00
2019-05-14 16:49:30	18.20	18.00	18.30	18.40	18.50	18.30	18.10	18.00	18.20	18.30	18.10	18.20	18.40	18.50	18.30	18.10	17.60	17.70	17.70	17.90	17.90	18.00	19.50	18.80	19.50	18.10	18.30	18.10	17.60	17.50	17.50	17.10
2019-05-14 16:49:31	18.20	18.10	18.30	18.40	18.40	18.30	18.20	18.00	18.20	18.40	18.20	18.30	18.40	18.60	18.40	18.10	17.70	17.70	17.70	17.90	17.90	18.20	19.60	18.80	19.40	18.10	18.20	18.10	17.60	17.40	17.40	17.10
2019-05-14 16:49:31	18.00	18.00	18.20	18.40	18.40	18.20	18.10	18.00	18.20	18.40	18.20	18.30	18.50	18.60	18.40	18.20	17.60	17.70	17.60	17.90	17.80	18.10	19.70	18.70	19.40	18.00	18.20	18.00	17.60	17.40	17.40	17.00
2019-05-14 16:49:31	18.10	18.10	18.30	18.50	18.50	18.20	18.10	18.00	18.10	18.30	18.10	18.30	18.40	18.60	18.40	18.10	17.60	17.70	17.70	17.80	17.80	18.10	19.70	18.70	19.50	18.00	18.20	18.00	17.50	17.50	17.40	17.00
2019-05-14 16:49:31	18.10	18.10	18.30	18.40	18.50	18.20	18.10	18.00	18.10	18.20	18.10	18.20	18.40	18.60	18.40	18.10	17.60	17.70	17.70	17.80	17.90	18.10	19.70	18.80	19.50	18.20	18.30	18.10	17.60	17.50	17.40	17.00
2019-05-14 16:49:31	18.10	18.10	18.30	18.50	18.40	18.20	18.10	17.90	18.20	18.30	18.20	18.30	18.50	18.70	18.40	18.20	17.60	17.70	17.70	18.00	17.90	18.20	19.80	18.90	19.70	18.30	18.40	18.20	17.70	17.60	17.50	17.10
2019-05-14 16:49:32	18.10	18.10	18.30	18.50	18.40	18.30	18.10	18.00	18.10	18.30	18.10	18.30	18.50	18.70	18.30	18.10	17.60	17.70	17.70	18.00	17.90	18.20	19.90	18.90	19.60	18.20	18.40	18.10	17.60	17.50	17.50	17.10
2019-05-14 16:49:32	18.00	18.00	18.20	18.40	18.30	18.20	18.00	17.90	18.00	18.10	18.00	18.10	18.30	18.50	18.20	18.00	17.60	17.70	17.70	17.90	17.90	18.20	19.80	18.80	19.50	18.10	18.30	18.00	17.60	17.50	17.40	17.10
2019-05-14 16:49:32	18.00	18.00	18.20	18.40	18.40	18.20	18.00	17.90	18.10	18.10	18.00	18.10	18.30	18.50	18.20	18.00	17.60	17.70	17.70	17.90	17.90	18.10	19.80	18.70	19.50	18.10	18.30	18.00	17.60	17.50	17.40	17.10
2019-05-14 16:49:32	18.00	18.10	18.30	18.40	18.50	18.20	18.00	17.90	18.10	18.30	18.10	18.20	18.40	18.60	18.40	18.10	17.60	17.70	17.70	17.90	17.90	18.10	19.80	18.70	19.40	18.10	18.20	18.00	17.50	17.40	17.30	17.00
2019-05-14 16:49:32	18.10	18.10	18.40	18.40	18.50	18.30	18.10	18.00	18.20	18.60	18.20	18.30	18.50	18.70	18.50	18.20	17.70	17.80	17.80	17.90	17.90	18.20	19.80	18.70	19.60	18.10	18.20	18.10	17.50	17.40	17.40	17.10
2019-05-14 16:49:33	18.10	18.10	18.30	18.40	18.50	18.20	18.20	18.50	18.40	19.30	18.20	18.30	18.50	18.60	18.40	18.20	17.60	17.80	17.80	17.90	17.90	18.10	19.70	18.80	19.60	18.10	18.20	18.10	17.60	17.50	17.50	17.10
2019-05-14 16:49:33	18.10	18.10	18.30	18.40	18.50	18.30	18.20	19.10	18.70	20.30	18.20	18.30	18.50	18.60	18.40	18.20	17.60	17.80	17.70	17.90	17.90	18.10	19.60	18.80	19.60	18.10	18.20	18.10	17.60	17.50	17.40	17.00
2019-05-14 16:49:33	18.20	18.10	18.40	18.50	18.50	18.30	18.20	19.60	19.20	20.60	18.20	18.30	18.40	18.70	18.40	18.20	17.60	17.80	17.70	17.90	17.90	18.30	20.20	18.90	19.90	18.10	18.20	18.10	17.60	17.50	17.40	17.00
2019-05-14 16:49:33	18.20	18.10	18.40	18.50	18.50	18.30	18.30	19.90	19.70	20.20	18.20	18.30	18.40	18.70	18.40	18.20	17.70	17.80	17.70	17.90	17.90	18.40	21.00	19.10	20.20	18.20	18.30	18.10	17.60	17.50	17.30	17.10
2019-05-14 16:49:34	18.20	18.10	18.40	18.50	18.50	18.30	18.80	21.30	20.40	21.00	18.20	18.30	18.40	18.70	18.40	18.10	17.60	17.70	17.70	17.90	18.00	18.40	20.60	19.00	19.30	18.10	18.30	18.10	17.60	17.50	17.30	17.00
2019-05-14 16:49:34	18.30	18.20	18.40	18.50	18.50	18.30	20.00	23.00	21.70	23.40	18.30	18.30	18.50	18.70	18.40	18.10	17.60	17.70	17.70	17.90	17.90	18.30	19.20	18.50	18.30	18.10	18.30	18.10	17.60	17.50	17.40	17.00
2019-05-14 16:49:34	18.30	18.10	18.40	18.50	18.50	18.40	20.60	23.20	22.40	24.50	18.50	18.30	18.50	18.70	18.40	18.10	17.60	17.80	17.70	17.90	17.90	18.30	18.50	18.30	18.30	18.10	18.30	18.10	17.60	17.50	17.40	17.00
2019-05-14 16:49:34	18.30	18.10	18.40	18.50	18.50	18.40	20.60	23.20	22.20	23.90	18.50	18.30	18.50	18.60	18.40	18.10	17.60	17.80	17.70	17.90	17.90	18.20	18.70	18.40	18.40	18.10	18.30	18.20	17.70	17.50	17.50	17.10
2019-05-14 16:49:34	18.10	18.10	18.30	18.50	18.50	19.00	21.90	22.30	22.10	22.00	18.30	18.30	18.50	18.60	18.40	18.20	17.60	17.80	17.70	17.90	17.90	18.20	18.60	18.40	18.40	18.10	18.30	18.20	17.60	17.50	17.50	17.10
2019-05-14 16:49:35	18.10	18.10	18.30	18.50	18.50	19.40	22.60	21.00	22.30	19.80	18.30	18.30	18.50	18.70	18.40	18.20	17.70	17.80	17.70	17.90	17.90	18.30	18.60	18.40	18.40	18.20	18.40	18.20	17.70	17.50	17.50	17.20
2019-05-14 16:49:35	18.10	18.20	18.40	18.50	18.50	19.60	23.20	19.80	22.10	18.60	18.30	18.30	18.50	18.60	18.40	18.10	17.70	17.70	17.70	17.90	17.90	18.30	18.50	18.30	18.30	18.20	18.40	18.30	17.70	17.60	17.50	17.20
2019-05-14 16:49:35	18.10	18.20	18.40	18.50	18.50	20.40	23.30	18.90	21.00	18.10	18.20	18.30	18.40	18.50	18.30	18.00	17.70	17.70	17.70	17.90	17.90	18.30	18.60	18.30	18.30	18.20	18.40	18.30	17.70	17.60	17.50	17.20
2019-05-14 16:49:35	18.20	18.10	18.30	18.50	18.50	21.00	22.80	18.50	20.00	18.00	18.10	18.20	18.30	18.50	18.20	18.00	17.70	17.80	17.80	17.90	17.90	18.30	18.60	18.20	18.10	18.20	18.30	18.20	17.70	17.60	17.50	17.20
2019-05-14 16:49:35	18.20	18.10	18.30	18.50	18.50	21.00	22.80	18.50	19.60	18.00	18.00	18.20	18.40	18.50	18.30	18.00	17.70	17.80	17.70	17.90	17.90	18.30	18.40	18.20	18.00	18.20	18.30	18.20	17.70	17.50	17.50	17.20
2019-05-14 16:49:36	18.10	18.10	18.30	18.50	18.50	20.80	22.40	18.40	19.30	18.00	18.00	18.30	18.40	18.50	18.30	18.10	17.70	17.80	17.70	17.90	17.90	18.30	18.30	18.30	18.00	18.10	18.30	18.20	17.70	17.60	17.50	17.20
2019-05-14 16:49:36	18.20	18.20	18.40	18.50	18.50	20.50	22.10	18.40	19.30	18.00	18.00	18.30	18.40	18.50	18.30	18.10	17.70	17.80	17.70	17.90	17.90	18.30	18.30	18.30	18.00	18.10	18.30	18.20	17.80	17.60	17.40	17.20
2019-05-14 16:49:36	18.20	18.10	18.30	18.50	18.50	19.60	21.50	18.30	19.10	18.00	18.10	18.30	18.40	18.60	18.40	18.20	17.70	17.80	17.80	17.90	17.90	18.40	18.40	18.30	18.00	18.10	18.30	18.20	17.70	17.60	17.40	17.20
2019-05-14 16:49:36	18.00	18.10	18.20	18.40	18.50	18.80	21.40	18.30	19.40	18.10	18.20	18.30	18.50	18.70	18.50	18.20	17.60	17.80	17.70	17.90	17.90	18.30	18.80	18.30	18.20	18.10	18.20	18.10	17.60	17.40	17.40	17.10
2019-05-14 16:49:36	18.10	18.20	18.40	18.60	18.60	18.60	21.70	18.60	20.10	18.10	18.20	18.30	18.50	18.70	18.50	18.20	17.60	17.80	17.70	17.90	18.00	18.30	19.10	18.30	18.40	18.10	18.20	18.20	17.60	17.50	17.40	17.20
2019-05-14 16:49:37	18.20	18.20	18.40	18.60	18.60	18.50	21.30	18.90	21.10	18.20	18.30	18.40	18.50	18.80	18.50	18.30	17.70	17.80	17.80	18.00	18.00	18.20	19.10	18.40	18.50	18.10	18.30	18.20	17.70	17.60	17.50	17.30
2019-05-14 16:49:37	18.20	18.00	18.30	18.50	18.40	18.30	20.30	19.60	21.70	18.30	18.30	18.40	18.50	18.70	18.50	18.30	17.70	17.70	17.80	18.00	17.90	18.00	18.90	18.40	18.40	18.10	18.30	18.10	17.70	17.50	17.50	17.20
2019-05-14 16:49:37	18.10	18.00	18.20	18.40	18.40	18.30	19.10	20.50	21.30	18.60	18.20	18.30	18.50	18.70	18.40	18.20	17.60	17.70	17.70	17.90	17.80	17.90	18.50	18.20	18.10	18.00	18.20	18.10	17.60	17.40	17.40	17.10
2019-05-14 16:49:37	18.10	18.10	18.20	18.50	18.40	18.30	18.60	21.20	20.70	19.10	18.20	18.30	18.50	18.70	18.40	18.20	17.60	17.70	17.70	17.90	17.90	17.90	18.10	18.20	17.90	18.10	18.20	18.10	17.60	17.50	17.40	17.10
2019-05-14 16:49:37	18.00	18.10	18.30	18.50	18.50	18.30	18.40	21.40	20.30	19.50	18.30	18.40	18.50	18.60	18.40	18.20	17.70	17.70	17.70	17.90	17.90	18.00	17.90	18.20	17.90	18.10	18.20	18.10	17.60	17.50	17.40	17.10
2019-05-14 16:49:38	18.00	18.10	18.30	18.50	18.50	18.30	18.40	21.40	20.10	19.60	18.30	18.40	18.50	18.60	18.40	18.20	17.60	17.80	17.70	17.90	17.90	18.00	17.90	18.20	17.90	18.10	18.20	18.10	17.60	17.50	17.40	17.10
2019-05-14 16:49:38	18.00	18.00	18.20	18.40	18.50	18.20	18.30	21.30	20.20	19.70	18.30	18.40	18.50	18.70	18.50	18.20	17.50	17.70	17.60	17.90	17.90	18.00	18.00	18.20	17.90	18.00	18.20	18.10	17.50	17.50	17.40	17.10
2019-05-14 16:49:38	18.10	18.10	18.30	18.40	18.50	18.30	18.50	21.40	20.50	19.70	18.30	18.40	18.50	18.70	18.40	18.20	17.60	17.70	17.60	17.90	17.90	17.90	18.00	18.20	17.90	18.00	18.20	18.10	17.50	17.40	17.40	17.10
2019-05-14 16:49:38	18.10	18.10	18.30	18.50	18.50	18.40	18.70	21.40	20.60	19.80	18.30	18.40	18.50	18.70	18.40	18.20	17.60	17.70	17.60	17.90	17.90	17.90	18.00	18.20	18.00	18.00	18.20	18.10	17.50	17.40	17.40	17.10
2019-05-14 16:49:38	18.10	18.10	18.30	18.50	18.50	18.40	18.80	21.40	20.60	19.80	18.30	18.40	18.50	18.70	18.40	18.20	17.60	17.80	17.70	17.90	17.90	17.90	18.00	18.20	18.00	18.00	18.20	18.10	17.50	17.40	17.40	17.10
2019-05-14 16:49:39	18.10	18.10	18.40	18.50	18.60	18.40	18.60	21.40	19.80	19.90	18.20	18.40	18.50	18.70	18.40	18.20	17.60	17.70	17.60	17.90	17.80	17.90	17.90	18.20	18.10	18.10	18.30	18.20	17.60	17.50	17.40	17.20
2019-05-14 16:49:39	18.20	18.10	18.30	18.50	18.60	18.30	18.40	21.20	19.80	19.90	18.20	18.40	18.50	18.70	18.40	18.20	17.60	17.70	17.60	17.90	17.80	17.90	17.90	18.20	18.00	18.10	18.30	18.20	17.70	17.60	17.40	17.20
2019-05-14 16:49:39	18.20	18.10	18.30	18.60	18.60	18.30	18.40	20.90	18.70	20.60	18.20	18.40	18.50	18.70	18.40	18.10	17.60	17.80	17.70	17.90	17.80	17.90	17.80	18.10	17.80	18.10	18.30	18.20	17.70	17.60	17.50	17.20
2019-05-14 16:49:39	18.10	18.10	18.30	18.50	18.50	18.30	18.20	20.80	18.70	20.60	18.20	18.40	18.50	18.70	18.40	18.10	17.60	17.80	17.70	17.90	17.90	17.90	17.70	18.10	17.70	18.10	18.20	18.10	17.70	17.60	17.50	17.20
2019-05-14 16:49:39	18.00	18.00	18.30	18.40	18.40	18.20	18.10	20.80	18.60	20.90	18.20	18.40	18.50	18.60	18.40	18.10	17.60	17.80	17.70	17.90	17.90	18.00	17.60	18.00	17.70	18.00	18.20	18.00	17.60	17.50	17.40	17.10
2019-05-14 16:49:40	18.10	18.10	18.30	18.50	18.50	18.20	18.10	20.80	18.60	21.00	18.20	18.30	18.50	18.50	18.40	18.00	17.60	17.70	17.70	17.90	17.80	18.00	17.60	18.00	17.60	18.00	18.20	18.00	17.50	17.50	17.40	17.00
2019-05-14 16:49:40	18.10	18.00	18.30	18.40	18.40	18.20	18.10	20.60	18.50	21.20	18.20	18.30	18.40	18.60	18.40	18.00	17.70	17.70	17.60	17.80	17.80	17.90	17.70	18.10	17.60	18.00	18.20	18.10	17.60	17.50	17.40	17.00
2019-05-14 16:49:40	18.10	18.00	18.20	18.30	18.40	18.20	18.10	20.60	18.50	21.30	18.20	18.30	18.40	18.70	18.40	18.20	17.70	17.80	17.70	17.90	17.90	18.00	17.70	18.10	17.70	18.10	18.30	18.20	17.70	17.60	17.40	17.10
2019-05-14 16:49:40	18.10	18.10	18.20	18.40	18.50	18.40	18.20	20.40	18.50	21.40	18.10	18.30	18.40	18.70	18.30	18.20	17.70	17.80	17.80	17.90	17.90	17.90	17.70	18.10	17.60	18.10	18.30	18.10	17.60	17.60	17.40	17.10
2019-05-14 16:49:40	18.10	18.00	18.30	18.50	18.50	18.30	18.10	19.70	18.50	21.30	18.20	18.30	18.40	18.60	18.30	18.10	17.60	17.70	17.70	17.90	17.90	17.90	17.70	18.00	17.50	18.00	18.20	18.10	17.60	17.50	17.30	17.00
2019-05-14 16:49:41	18.00	17.90	18.20	18.40	18.40	18.10	18.00	18.80	18.40	20.80	19.20	18.30	18.50	18.60	18.40	18.10	17.60	17.70	17.70	17.90	17.80	17.90	17.70	18.00	17.50	17.90	18.20	18.10	17.60	17.50	17.40	17.00
2019-05-14 16:49:41	18.00	17.90	18.20	18.30	18.40	18.10	18.00	18.20	18.20	19.90	19.30	18.30	18.50	18.60	18.40	18.10	17.60	17.70	17.60	17.80	17.80	17.90	17.60	18.00	17.60	17.90	18.30	18.10	17.60	17.60	17.50	17.10
2019-05-14 16:49:41	18.10	17.90	18.30	18.30	18.40	18.20	18.00	18.00	18.10	19.30	18.70	18.30	18.50	18.60	18.40	18.10	17.60	17.70	17.60	17.80	17.80	17.90	17.70	18.10	17.70	18.00	18.30	18.20	17.70	17.60	17.50	17.20
2019-05-14 16:49:41	18.10	18.10	18.30	18.40	18.40	18.30	18.10	18.10	18.10	19.00	19.30	18.40	18.50	18.60	18.50	18.20	17.70	17.80	17.70	17.90	17.90	18.00	17.80	18.20	17.70	18.10	18.30	18.20	17.70	17.60	17.50	17.20
2019-05-14 16:49:42	18.10	18.10	18.30	18.50	18.40	18.30	18.10	18.00	18.00	18.50	19.20	18.30	18.50	18.70	18.40	18.10	17.70	17.80	17.70	17.90	17.90	18.00	17.80	18.10	17.70	18.10	18.30	18.20	17.70	17.60	17.50	17.30
2019-05-14 16:49:42	18.10	18.00	18.20	18.40	18.40	18.20	18.10	17.90	18.00	18.20	18.40	18.30	18.50	18.70	18.40	18.10	17.60	17.80	17.70	17.90	17.90	17.90	17.70	18.00	17.70	18.00	18.20	18.20	17.60	17.50	17.40	17.20
2019-05-14 16:49:42	18.10	18.10	18.30	18.40	18.40	18.30	18.10	18.00	18.00	18.00	18.20	18.30	18.40	18.60	18.40	18.10	17.60	17.80	17.70	17.90	17.80	17.90	17.70	17.90	17.60	18.00	18.20	18.10	17.60	17.50	17.40	17.10
2019-05-14 16:49:42	18.10	18.00	18.30	18.40	18.40	18.30	18.00	18.00	18.10	18.10	18.20	18.30	18.40	18.60	18.40	18.20	17.60	17.80	17.70	17.90	17.80	17.90	17.70	17.90	17.60	18.00	18.30	18.20	17.70	17.60	17.40	17.10
2019-05-14 16:49:42	18.10	17.90	18.30	18.40	18.40	18.20	18.00	17.90	18.10	18.10	18.20	18.30	18.50	18.70	18.50	18.30	17.70	17.80	17.80	17.90	17.90	17.90	17.70	18.00	17.60	18.00	18.20	18.20	17.70	17.60	17.50	17.20
2019-05-14 16:49:43	18.00	18.00	18.20	18.40	18.40	18.20	18.00	17.90	18.10	18.10	18.20	18.30	18.40	18.60	18.40	18.20	17.70	17.80	17.70	17.90	17.80	17.90	17.70	18.00	17.60	18.00	18.20	18.10	17.70	17.60	17.50	17.20
2019-05-14 16:49:43	17.90	17.90	18.20	18.40	18.30	18.20	18.00	17.80	18.00	18.10	18.20	18.30	18.40	18.60	18.40	18.10	17.60	17.80	17.60	17.90	17.80	17.90	17.70	18.00	17.60	18.00	18.30	18.20	17.70	17.70	17.50	17.20
2019-05-14 16:49:43	18.00	18.00	18.20	18.40	18.30	18.20	18.00	17.80	18.00	18.10	18.10	18.30	18.50	18.70	18.40	18.10	17.60	17.70	17.60	17.80	17.80	18.00	17.70	18.00	17.60	18.00	18.30	18.20	17.70	17.60	17.40	17.10
2019-05-14 16:49:43	18.10	18.00	18.20	18.40	18.30	18.30	18.00	17.90	18.00	18.20	18.10	18.20	18.40	18.60	18.40	18.10	17.70	17.70	17.70	17.80	17.80	18.00	17.80	18.10	17.60	18.00	18.30	18.20	17.70	17.60	17.50	17.10
2019-05-14 16:49:44	18.10	18.00	18.20	18.40	18.30	18.30	18.10	17.90	18.00	18.20	18.10	18.20	18.40	18.60	18.40	18.00	17.80	17.80	17.80	17.90	18.00	18.00	17.80	18.10	17.60	18.00	18.30	18.20	17.70	17.70	17.50	17.20
2019-05-14 16:49:44	18.10	18.00	18.20	18.40	18.40	18.20	18.00	17.80	18.00	18.10	18.20	18.30	18.40	18.60	18.40	18.10	17.70	17.70	17.70	17.90	18.00	17.90	17.80	18.00	17.60	18.10	18.30	18.20	17.70	17.60	17.50	17.20
2019-05-14 16:49:44	18.00	18.00	18.20	18.30	18.40	18.20	18.00	17.80	18.10	18.10	18.70	18.30	18.50	18.60	18.40	18.10	17.60	17.70	17.70	17.90	17.90	17.90	17.80	18.00	17.70	18.10	18.30	18.20	17.80	17.60	17.60	17.20
2019-05-14 16:49:44	18.00	18.00	18.20	18.30	18.40	18.20	18.00	17.90	18.20	18.60	19.40	18.30	18.40	18.50	18.30	18.00	17.60	17.70	17.70	17.90	17.90	18.00	17.80	18.10	17.70	18.10	18.30	18.20	17.80	17.60	17.60	17.20
2019-05-14 16:49:44	18.00	18.00	18.20	18.30	18.40	18.20	18.00	17.90	18.30	19.40	19.20	18.30	18.40	18.60	18.30	18.10	17.60	17.70	17.70	18.00	17.90	18.00	18.10	18.20	17.80	18.10	18.30	18.20	17.80	17.60	17.60	17.30
2019-05-14 16:49:45	18.00	18.00	18.20	18.40	18.40	18.20	18.10	18.20	18.50	20.10	18.50	18.30	18.40	18.70	18.40	18.20	17.70	17.80	17.80	17.90	17.90	18.00	18.40	18.30	18.00	18.10	18.20	18.20	17.70	17.60	17.50	17.20
2019-05-14 16:49:45	18.10	18.00	18.20	18.40	18.40	18.30	18.10	18.80	18.80	20.20	18.30	18.30	18.40	18.70	18.50	18.20	17.70	17.80	17.80	17.90	17.90	18.00	18.60	18.30	18.30	18.20	18.20	18.20	17.80	17.70	17.60	17.20
2019-05-14 16:49:45	18.00	18.00	18.20	18.40	18.40	18.20	18.10	19.50	19.10	20.20	18.20	18.20	18.40	18.60	18.40	18.20	17.60	17.80	17.80	17.90	17.90	18.00	18.70	18.30	18.40	18.00	18.20	18.10	17.60	17.50	17.40	17.10
2019-05-14 16:49:45	18.00	18.00	18.20	18.40	18.40	18.20	18.30	19.80	19.60	20.40	18.10	18.20	18.40	18.50	18.30	18.00	17.60	17.80	17.70	17.90	17.80	18.00	18.70	18.30	18.40	18.10	18.30	18.10	17.60	17.60	17.50	17.20
2019-05-14 16:49:45	18.00	18.00	18.20	18.40	18.40	18.30	19.60	20.90	20.90	20.40	18.10	18.30	18.40	18.60	18.40	18.00	17.60	17.80	17.70	17.90	17.90	18.00	18.70	18.30	18.40	18.10	18.30	18.10	17.60	17.60	17.50	17.20
2019-05-14 16:49:46	18.10	18.10	18.20	18.40	18.50	18.40	21.30	21.20	21.80	19.60	18.10	18.30	18.40	18.60	18.30	18.10	17.60	17.80	17.70	18.00	17.90	18.00	18.70	18.30	18.40	18.10	18.30	18.20	17.70	17.60	17.50	17.30
2019-05-14 16:49:46	18.10	18.10	18.20	18.40	18.50	18.40	21.30	21.20	21.70	18.50	18.20	18.20	18.40	18.60	18.30	18.10	17.70	17.80	17.80	18.00	17.90	18.00	18.70	18.30	18.40	18.10	18.30	18.20	17.70	17.60	17.50	17.30
2019-05-14 16:49:46	18.20	18.10	18.30	18.40	18.50	18.40	21.90	19.90	21.50	18.00	18.10	18.20	18.40	18.60	18.30	18.10	17.70	17.80	17.70	17.90	17.90	18.00	18.90	18.30	18.40	18.10	18.30	18.20	17.80	17.60	17.60	17.20
2019-05-14 16:49:46	18.20	18.10	18.30	18.40	18.50	18.30	21.90	19.00	21.50	18.00	18.10	18.20	18.40	18.60	18.30	18.10	17.70	17.80	17.70	17.90	17.90	18.00	18.90	18.30	18.40	18.10	18.30	18.20	17.80	17.60	17.50	17.20
2019-05-14 16:49:46	18.10	18.10	18.30	18.40	18.50	18.30	21.90	18.80	21.40	18.00	18.10	18.20	18.30	18.50	18.30	18.00	17.70	17.80	17.70	17.90	17.90	18.00	19.00	18.20	18.40	18.10	18.30	18.20	17.70	17.60	17.50	17.20
2019-05-14 16:49:47	18.00	18.00	18.30	18.40	18.50	18.20	21.70	19.20	21.30	18.00	18.10	18.20	18.30	18.50	18.30	18.00	17.70	17.70	17.70	17.90	17.90	17.90	18.90	18.20	18.40	18.10	18.30	18.30	17.70	17.60	17.50	17.30
2019-05-14 16:49:47	18.10	18.00	18.30	18.40	18.40	18.20	21.50	19.60	21.30	18.20	18.10	18.20	18.30	18.60	18.30	18.10	17.70	17.70	17.70	17.90	17.90	17.90	18.90	18.20	18.50	18.10	18.30	18.20	17.80	17.70	17.50	17.30
2019-05-14 16:49:47	18.10	18.10	18.30	18.50	18.40	18.40	21.50	20.00	21.40	18.50	18.20	18.30	18.40	18.70	18.30	18.20	17.70	17.80	17.80	17.90	17.90	18.00	19.00	18.20	18.70	18.20	18.30	18.20	17.80	17.70	17.60	17.30
2019-05-14 16:49:47	18.10	18.10	18.30	18.40	18.50	18.50	21.60	20.60	22.10	18.70	18.30	18.30	18.50	18.70	18.40	18.30	17.70	17.80	17.80	17.90	17.90	18.10	18.90	18.40	18.60	18.20	18.30	18.20	17.70	17.60	17.60	17.30
2019-05-14 16:49:47	18.10	18.10	18.30	18.40	18.50	18.50	21.70	21.60	22.50	19.10	18.20	18.20	18.40	18.60	18.30	18.10	17.70	17.70	17.70	17.90	17.80	18.00	18.90	18.40	18.60	18.10	18.20	18.20	17.70	17.60	17.50	17.30
2019-05-14 16:49:48	18.10	18.00	18.20	18.40	18.40	18.50	21.70	22.10	22.50	20.80	18.10	18.10	18.30	18.50	18.20	17.90	17.60	17.70	17.70	17.90	17.80	17.90	18.80	18.30	18.60	18.10	18.20	18.20	17.70	17.60	17.50	17.30
2019-05-14 16:49:48	18.00	18.00	18.20	18.40	18.40	18.50	21.40	21.50	22.60	22.40	18.30	18.20	18.40	18.60	18.30	18.00	17.60	17.80	17.70	17.90	17.80	18.00	18.80	18.30	18.60	18.10	18.30	18.20	17.70	17.60	17.50	17.30
2019-05-14 16:49:48	18.00	18.10	18.30	18.40	18.40	18.50	21.30	21.20	22.60	22.30	18.40	18.30	18.40	18.70	18.40	18.10	17.70	17.80	17.80	17.90	17.90	18.10	18.80	18.30	18.60	18.10	18.30	18.20	17.70	17.60	17.60	17.30
2019-05-14 16:49:48	18.00	18.00	18.20	18.40	18.40	18.60	21.70	21.70	22.70	22.40	18.40	18.30	18.40	18.70	18.40	18.20	17.70	17.80	17.70	17.90	17.90	18.00	18.80	18.20	18.60	18.10	18.20	18.20	17.70	17.60	17.50	17.20
2019-05-14 16:49:48	18.00	18.00	18.20	18.40	18.40	18.60	21.70	21.70	22.70	22.50	18.30	18.30	18.40	18.70	18.40	18.20	17.70	17.70	17.70	17.90	17.80	18.00	18.50	18.10	18.40	18.00	18.20	18.00	17.70	17.50	17.50	17.20
2019-05-14 16:49:49	18.00	18.00	18.20	18.40	18.40	18.80	22.00	22.40	22.50	22.00	18.20	18.30	18.40	18.60	18.40	18.10	17.70	17.70	17.70	17.90	17.80	18.10	18.30	18.10	18.10	18.00	18.20	17.90	17.70	17.60	17.50	17.30
2019-05-14 16:49:49	18.00	18.00	18.10	18.40	18.40	18.90	22.10	22.80	22.40	21.50	18.20	18.30	18.40	18.60	18.40	18.10	17.70	17.70	17.70	17.90	17.80	18.10	18.30	18.10	18.00	18.00	18.20	17.90	17.70	17.60	17.50	17.30
2019-05-14 16:49:49	18.00	18.00	18.20	18.40	18.50	19.10	22.20	22.80	22.40	21.50	18.20	18.30	18.40	18.60	18.40	18.10	17.60	17.80	17.70	17.90	17.90	18.40	18.20	18.20	18.00	18.10	18.20	17.90	17.70	17.60	17.50	17.30
2019-05-14 16:49:49	18.00	18.00	18.30	18.40	18.50	19.20	22.40	22.50	22.60	21.00	18.20	18.30	18.50	18.60	18.40	18.10	17.70	17.80	17.80	17.90	17.90	18.20	18.20	18.10	18.00	18.10	18.20	17.90	17.80	17.60	17.60	17.40
2019-05-14 16:49:49	18.10	18.00	18.30	18.40	18.50	19.30	22.50	22.00	22.50	20.50	18.10	18.30	18.40	18.60	18.30	18.10	17.60	17.70	17.80	17.90	17.90	18.00	18.20	18.10	18.00	18.00	18.30	17.80	17.80	17.60	17.50	17.30
2019-05-14 16:49:50	18.00	18.00	18.30	18.40	18.40	19.20	22.40	22.00	22.00	19.40	18.10	18.20	18.40	18.60	18.30	18.00	17.60	17.70	17.70	17.90	17.90	18.00	18.30	18.10	18.00	18.00	18.20	17.80	17.70	17.60	17.50	17.30
2019-05-14 16:49:50	18.00	18.00	18.20	18.40	18.40	18.90	22.20	20.90	21.70	18.20	18.10	18.20	18.40	18.50	18.20	18.00	17.60	17.70	17.70	17.90	17.90	18.00	18.30	18.10	18.00	18.00	18.20	17.90	17.70	17.60	17.60	17.30
2019-05-14 16:49:50	18.00	18.10	18.20	18.50	18.40	18.70	22.20	19.30	21.70	18.20	18.10	18.20	18.40	18.50	18.20	18.00	17.70	17.80	17.70	17.90	17.90	18.00	18.30	18.10	18.00	18.10	18.20	17.90	17.80	17.60	17.50	17.30
2019-05-14 16:49:50	18.10	18.10	18.30	18.50	18.40	18.40	21.90	19.50	22.40	18.00	18.10	18.20	18.30	18.60	18.30	18.00	17.70	17.70	17.70	17.90	17.90	18.00	18.30	18.10	18.00	18.10	18.20	17.80	17.80	17.70	17.50	17.30
2019-05-14 16:49:50	18.10	18.00	18.30	18.50	18.40	18.30	20.70	20.40	22.50	18.40	18.10	18.20	18.30	18.50	18.30	18.00	17.70	17.70	17.70	17.90	17.80	18.00	18.20	18.10	18.00	18.00	18.20	17.80	17.70	17.60	17.50	17.30
2019-05-14 16:49:51	18.10	18.10	18.30	18.40	18.40	18.30	19.60	21.30	21.90	19.10	18.10	18.20	18.30	18.50	18.20	18.00	17.60	17.80	17.70	17.80	17.80	18.00	18.20	18.10	18.00	18.00	18.20	17.90	17.70	17.60	17.50	17.30
2019-05-14 16:49:51	18.00	18.00	18.30	18.40	18.50	18.20	19.00	21.80	21.30	19.80	18.10	18.20	18.30	18.50	18.10	18.00	17.60	17.70	17.70	17.80	17.80	18.00	18.20	18.10	18.00	18.00	18.20	17.90	17.70	17.60	17.50	17.30
2019-05-14 16:49:51	18.10	18.00	18.30	18.50	18.50	18.20	18.90	22.00	20.90	20.10	18.20	18.30	18.30	18.50	18.20	18.00	17.60	17.70	17.70	17.90	17.90	18.00	18.20	18.10	18.00	18.00	18.20	17.90	17.70	17.60	17.50	17.30
2019-05-14 16:49:51	18.20	18.20	18.40	18.50	18.50	18.30	19.20	22.30	20.70	20.40	18.20	18.20	18.40	18.50	18.30	18.00	17.70	17.80	17.70	17.90	17.90	18.00	18.30	18.20	18.00	18.00	18.20	17.90	17.70	17.60	17.60	17.30
2019-05-14 16:49:51	18.20	18.20	18.40	18.50	18.50	18.30	19.20	22.30	20.70	20.90	18.20	18.20	18.40	18.60	18.40	18.10	17.60	17.80	17.80	17.90	18.00	18.10	18.30	18.20	18.10	18.20	18.20	18.00	17.80	17.70	17.60	17.30
2019-05-14 16:49:52	18.20	18.10	18.40	18.40	18.50	18.30	19.10	22.60	20.20	21.20	18.20	18.20	18.40	18.60	18.30	18.10	17.60	17.70	17.70	17.80	17.90	18.00	18.20	18.10	18.00	18.10	18.20	17.90	17.70	17.60	17.50	17.30
2019-05-14 16:49:52	18.00	18.00	18.20	18.40	18.40	18.20	18.50	22.50	19.30	21.70	18.10	18.20	18.30	18.50	18.20	18.00	17.60	17.70	17.70	17.80	17.80	18.00	18.20	18.00	17.90	17.90	18.10	17.90	17.60	17.50	17.40	17.20
2019-05-14 16:49:52	18.00	17.90	18.20	18.40	18.40	18.20	18.10	22.00	18.70	22.30	18.30	18.20	18.30	18.50	18.20	18.00	17.60	17.70	17.70	17.80	17.80	18.00	18.20	18.00	17.90	18.00	18.10	17.90	17.60	17.50	17.40	17.20
2019-05-14 16:49:52	18.00	17.90	18.20	18.40	18.40	18.20	18.10	20.90	18.50	21.80	18.90	18.20	18.40	18.50	18.40	18.00	17.70	17.80	17.80	17.90	17.80	18.00	18.30	18.10	17.90	18.00	18.00	17.80	17.60	17.50	17.40	17.20
2019-05-14 16:49:52	18.10	18.00	18.20	18.40	18.40	18.30	18.20	19.40	18.50	21.80	18.90	18.20	18.40	18.50	18.40	18.00	17.70	17.80	17.80	17.90	17.80	18.00	18.30	18.10	18.00	18.00	18.20	17.80	17.70	17.60	17.50	17.30
2019-05-14 16:49:53	18.10	18.00	18.20	18.30	18.40	18.20	18.10	18.30	18.30	20.10	19.60	18.20	18.40	18.60	18.40	18.00	17.60	17.80	17.80	17.90	17.90	18.00	18.30	18.20	18.00	18.00	18.20	17.90	17.70	17.60	17.50	17.20
2019-05-14 16:49:53	18.00	18.00	18.20	18.30	18.40	18.10	18.10	18.00	18.10	18.90	20.60	18.30	18.40	18.60	18.30	18.00	17.60	17.70	17.70	17.90	17.80	17.90	18.20	18.10	17.90	17.90	18.10	17.80	17.60	17.50	17.50	17.20
2019-05-14 16:49:53	18.00	18.00	18.20	18.40	18.40	18.20	18.10	18.00	18.00	18.50	22.00	18.40	18.50	18.60	18.40	18.10	17.60	17.70	17.70	17.90	17.80	17.90	18.20	18.00	17.80	17.90	18.10	17.80	17.60	17.50	17.50	17.20
2019-05-14 16:49:53	18.10	18.00	18.20	18.40	18.40	18.20	18.10	18.00	18.10	18.30	22.00	18.80	18.50	18.70	18.40	18.20	17.70	17.80	17.80	17.90	17.90	18.10	18.20	18.10	17.80	17.90	18.10	17.90	17.60	17.50	17.50	17.20
2019-05-14 16:49:54	18.20	18.10	18.30	18.50	18.50	18.30	18.20	18.00	18.00	18.10	20.90	19.10	18.50	18.60	18.40	18.10	17.70	17.80	17.80	17.80	17.80	18.00	18.20	18.10	17.90	18.00	18.20	17.90	17.70	17.60	17.50	17.30
2019-05-14 16:49:54	18.10	18.10	18.20	18.40	18.40	18.20	18.20	17.90	18.00	18.10	20.90	19.30	18.50	18.60	18.40	18.10	17.70	17.80	17.70	17.90	17.90	18.00	18.20	18.10	17.90	18.00	18.20	17.90	17.70	17.60	17.50	17.20
2019-05-14 16:49:54	18.00	18.00	18.20	18.40	18.40	18.10	18.10	17.90	18.00	18.10	21.10	19.30	18.40	18.60	18.30	18.00	17.70	17.80	17.70	17.90	17.90	18.00	18.20	18.10	17.80	17.90	18.20	17.90	17.60	17.50	17.40	17.10
2019-05-14 16:49:54	18.00	18.00	18.20	18.40	18.40	18.20	18.10	17.90	17.90	18.00	21.10	19.30	18.40	18.60	18.30	18.00	17.60	17.70	17.70	17.90	17.90	18.00	18.20	18.00	17.80	18.00	18.20	17.90	17.60	17.50	17.40	17.10
2019-05-14 16:49:54	18.00	18.00	18.30	18.40	18.50	18.30	18.00	17.90	17.90	18.00	21.10	19.30	18.30	18.50	18.30	18.00	17.60	17.70	17.70	17.90	17.90	18.00	18.20	18.00	17.80	17.90	18.10	17.80	17.70	17.50	17.40	17.10
2019-05-14 16:49:55	18.00	18.00	18.30	18.40	18.40	18.20	18.00	18.00	17.90	18.00	21.10	19.30	18.30	18.50	18.30	18.00	17.70	17.80	17.80	17.90	17.80	18.00	18.20	18.00	17.80	17.90	18.10	17.80	17.60	17.50	17.40	17.10
2019-05-14 16:49:55	18.00	18.00	18.20	18.30	18.40	18.10	18.00	18.00	18.00	18.10	21.10	19.30	18.40	18.50	18.30	18.00	17.70	17.80	17.80	17.90	17.80	18.00	18.20	18.00	17.90	17.90	18.10	17.90	17.70	17.40	17.40	17.10
2019-05-14 16:49:55	18.00	18.00	18.20	18.30	18.40	18.20	18.10	17.90	18.00	18.20	21.10	19.30	18.40	18.50	18.30	18.00	17.60	17.80	17.80	17.90	17.90	18.00	18.20	18.10	17.90	17.90	18.10	17.90	17.70	17.50	17.40	17.10
2019-05-14 16:49:55	18.00	18.00	18.20	18.30	18.40	18.20	18.00	17.90	18.00	18.10	21.20	19.10	18.40	18.50	18.30	18.00	17.60	17.70	17.70	17.90	17.90	18.00	18.20	18.10	17.90	17.90	18.10	17.90	17.70	17.50	17.40	17.10
2019-05-14 16:49:56	18.10	18.00	18.30	18.40	18.40	18.20	18.00	17.90	18.00	18.10	21.40	19.00	18.50	18.70	18.40	18.10	17.60	17.70	17.70	17.90	17.90	18.00	18.20	18.10	17.90	18.00	18.20	17.90	17.70	17.60	17.50	17.30
2019-05-14 16:49:56	18.10	18.00	18.30	18.40	18.40	18.20	18.00	17.90	18.10	18.20	21.60	18.80	18.50	18.70	18.50	18.20	17.60	17.80	17.70	17.90	17.90	18.00	18.20	18.10	17.90	17.90	18.10	17.90	17.70	17.50	17.50	17.20
2019-05-14 16:49:56	18.00	18.00	18.30	18.40	18.40	18.20	18.10	18.00	18.10	18.30	21.80	18.70	18.50	18.60	18.50	18.20	17.70	17.70	17.70	17.90	17.80	17.90	18.10	18.00	17.80	17.90	18.10	17.90	17.70	17.50	17.40	17.20
2019-05-14 16:49:56	18.10	18.10	18.30	18.50	18.40	18.30	18.10	18.10	18.10	18.60	21.90	18.50	18.50	18.60	18.50	18.10	17.70	17.70	17.70	17.90	17.80	17.90	18.20	18.00	17.80	17.90	18.10	17.90	17.60	17.50	17.40	17.10
2019-05-14 16:49:56	18.20	18.20	18.40	18.50	18.50	18.40	18.20	18.10	18.10	19.10	21.10	18.40	18.50	18.70	18.40	18.10	17.60	17.70	17.70	17.90	17.80	17.90	18.20	18.10	17.90	17.90	18.20	17.90	17.70	17.50	17.40	17.10
2019-05-14 16:49:57	18.20	18.20	18.30	18.50	18.40	18.30	18.10	18.00	18.10	18.80	19.70	18.60	18.50	18.70	18.40	18.10	17.60	17.70	17.70	17.90	17.90	18.10	18.20	18.10	17.90	17.90	18.20	17.90	17.70	17.50	17.40	17.10
2019-05-14 16:49:57	18.10	18.10	18.30	18.40	18.40	18.20	18.10	17.90	18.00	18.30	18.80	18.60	18.50	18.60	18.40	18.20	17.70	17.80	17.70	17.90	17.90	18.20	18.20	18.10	17.80	17.90	18.20	17.80	17.70	17.50	17.40	17.10
2019-05-14 16:49:57	18.10	18.10	18.40	18.40	18.50	18.30	18.20	18.00	18.10	18.10	18.40	18.40	18.50	18.60	18.40	18.20	17.60	17.80	17.70	17.90	17.80	18.20	18.10	18.10	17.80	17.90	18.20	17.80	17.60	17.60	17.40	17.10
2019-05-14 16:49:57	18.10	18.10	18.40	18.40	18.50	18.30	18.20	18.00	18.20	18.10	18.30	18.40	18.50	18.70	18.40	18.30	17.60	17.80	17.70	17.90	17.80	18.20	18.10	18.00	17.80	17.90	18.20	17.90	17.60	17.50	17.40	17.20
2019-05-14 16:49:57	18.10	18.10	18.40	18.50	18.50	18.30	18.20	18.00	18.20	18.10	18.30	18.40	18.50	18.70	18.40	18.30	17.60	17.80	17.60	17.90	17.80	18.20	18.20	18.00	17.80	17.90	18.20	17.90	17.60	17.50	17.40	17.20
2019-05-14 16:49:57	18.10	18.10	18.30	18.50	18.50	18.30	18.10	18.00	18.10	18.00	18.20	18.30	18.40	18.60	18.30	18.10	17.60	17.80	17.60	17.80	17.80	18.20	18.20	18.00	17.80	17.90	18.30	17.90	17.70	17.50	17.40	17.10
2019-05-14 16:49:58	18.10	18.00	18.20	18.40	18.40	18.20	18.00	17.90	18.10	18.10	18.20	18.30	18.40	18.60	18.40	18.10	17.70	17.80	17.70	17.80	17.80	18.20	18.20	18.10	17.80	17.90	18.20	17.90	17.70	17.50	17.40	17.10
2019-05-14 16:49:58	18.10	18.00	18.20	18.30	18.40	18.20	18.00	17.90	18.10	18.10	18.20	18.40	18.50	18.70	18.40	18.20	17.60	17.70	17.70	17.80	17.90	18.30	18.20	18.00	17.90	17.90	18.20	17.90	17.60	17.50	17.40	17.10
2019-05-14 16:49:58	18.00	18.00	18.20	18.30	18.40	18.20	18.00	17.90	18.00	18.10	18.20	18.40	18.50	18.70	18.40	18.20	17.60	17.60	17.70	17.80	17.90	18.30	18.20	18.10	17.90	17.90	18.20	17.80	17.60	17.50	17.40	17.10
2019-05-14 16:49:58	18.00	18.00	18.20	18.30	18.40	18.20	18.00	17.90	18.10	18.20	18.30	18.30	18.50	18.70	18.50	18.20	17.60	17.70	17.70	17.90	17.90	18.30	18.20	18.10	17.90	17.90	18.20	17.90	17.70	17.50	17.40	17.10
2019-05-14 16:49:59	18.10	18.10	18.30	18.40	18.40	18.30	18.10	17.90	18.10	18.10	18.20	18.30	18.40	18.60	18.40	18.10	17.60	17.80	17.70	17.90	17.90	18.30	18.20	18.10	17.90	18.00	18.20	17.90	17.70	17.50	17.40	17.10
2019-05-14 16:49:59	18.10	18.10	18.30	18.40	18.40	18.20	18.10	17.90	18.00	18.00	18.20	18.20	18.40	18.60	18.40	18.00	17.70	17.80	17.70	17.90	17.90	18.30	18.20	18.10	17.90	17.90	18.30	18.00	17.70	17.50	17.40	17.10
2019-05-14 16:49:59	18.00	18.10	18.30	18.40	18.30	18.20	18.10	17.90	18.10	18.00	18.20	18.30	18.40	18.60	18.30	18.00	17.70	17.80	17.80	17.90	18.00	18.30	18.20	18.10	17.90	18.00	18.30	18.00	17.70	17.60	17.50	17.10
2019-05-14 16:49:59	18.20	18.10	18.30	18.40	18.40	18.30	18.10	18.00	18.10	18.10	18.30	18.40	18.40	18.70	18.40	18.10	17.80	17.90	17.80	18.00	18.00	18.30	18.30	18.20	18.00	18.10	18.40	18.00	17.80	17.70	17.50	17.20
2019-05-14 16:49:59	18.30	18.10	18.40	18.40	18.50	18.20	18.20	18.10	18.10	18.10	18.30	18.40	18.50	18.70	18.50	18.20	17.80	17.80	17.70	18.00	17.90	18.30	18.30	18.20	18.00	18.10	18.40	18.00	17.80	17.60	17.50	17.30
2019-05-14 16:50:00	18.20	18.10	18.30	18.50	18.50	18.20	18.10	17.90	18.00	18.10	18.20	18.40	18.50	18.70	18.50	18.20	17.80	17.80	17.70	18.00	17.90	18.30	18.30	18.20	17.90	18.10	18.70	18.10	17.70	17.60	17.50	17.20
2019-05-14 16:50:00	18.00	18.00	18.30	18.40	18.40	18.20	18.10	17.90	18.00	18.10	18.20	18.30	18.40	18.60	18.40	18.10	17.60	17.70	17.70	17.90	17.90	18.20	18.20	18.10	17.90	18.10	19.40	18.60	17.70	17.60	17.40	17.10
2019-05-14 16:50:47	18.10	18.00	18.20	18.40	18.40	18.20	18.10	17.90	18.00	18.10	18.20	18.80	23.00	19.00	18.50	18.20	17.70	17.80	17.70	17.90	17.80	17.90	17.60	17.50	17.40	17.50	17.70	17.80	18.70	17.70	17.50	17.20
