# Supplementary material for: eHomeSeniors Dataset: An Infrared Thermal Sensor Dataset for Automatic Fall Detection Research
Source: Sensors (Basel). 2019 Oct 21;19(20):4565. doi: 10.3390/s19204565 (PMC6832422; doi:10.3390/s19204565)
Supplement: Supplementary file 1 [file sensors-19-04565-s001.zip › eHomeSeniors dataset/melexis sensor/melexis-G1-2-f12.csv]

11:27:33|90640-D87 4E57-2.65-0x33|Emissivity:|1.000|Config regs:|'0009|'00AB|'299F|'0000|'2061|'0004|'0320|'03E0|'0713|'A156|'6186|'048D|'0000|'1A81|'0000|'0000|'BE33
11:27:33|90640-D87 4E57-2.65-0x33|IR 1 [C]|IR 2 [C]|IR 3 [C]|IR 4 [C]|IR 5 [C]|IR 6 [C]|IR 7 [C]|IR 8 [C]|IR 9 [C]|IR 10 [C]|IR 11 [C]|IR 12 [C]|IR 13 [C]|IR 14 [C]|IR 15 [C]|IR 16 [C]|IR 17 [C]|IR 18 [C]|IR 19 [C]|IR 20 [C]|IR 21 [C]|IR 22 [C]|IR 23 [C]|IR 24 [C]|IR 25 [C]|IR 26 [C]|IR 27 [C]|IR 28 [C]|IR 29 [C]|IR 30 [C]|IR 31 [C]|IR 32 [C]|IR 33 [C]|IR 34 [C]|IR 35 [C]|IR 36 [C]|IR 37 [C]|IR 3…
11:27:33|90640-D87 4E57-2.65-0x33|17.99|18.31|18.31|18.09|18.21|18.47|18.69|18.71|19.11|19.05|18.79|18.67|18.63|19.07|18.75|18.99|18.71|18.63|18.89|18.89|18.97|19.15|19.01|18.95|18.73|18.67|18.83|19.03|18.45|18.19|17.65|17.85|18.49|18.17|18.63|18.19|18.49|18.17|18.89|18.83|19.05|19.13|19.07|18.89|18.81|19.15|19.07|18.97|18.71|18.93|18.95|18.77|18.97|18.71|19.03|19.01|18.71|18.59|18.71|18.87|18.83…
11:27:33|90640-D87 4E57-2.65-0x33|17.95|18.25|18.19|18.01|18.19|18.45|18.69|18.61|19.07|19.11|18.71|18.59|18.63|19.01|18.73|18.93|18.65|18.61|18.89|18.85|18.97|19.09|18.93|18.89|18.65|18.65|18.79|18.97|18.47|18.31|17.61|17.69|18.49|18.15|18.63|18.17|18.53|18.17|18.81|18.79|19.11|19.19|18.99|18.87|18.87|19.15|19.05|18.97|18.67|18.87|18.95|18.75|19.05|18.71|18.99|18.99|18.73|18.57|18.81|18.89|18.85…
11:27:33|90640-D87 4E57-2.65-0x33|18.05|18.21|18.25|18.03|18.23|18.43|18.71|18.59|19.05|19.17|18.71|18.53|18.65|18.97|18.79|18.87|18.63|18.61|18.83|18.81|18.99|19.05|18.97|18.83|18.63|18.65|18.69|18.93|18.45|18.29|17.47|17.59|18.49|18.11|18.63|18.27|18.57|18.11|18.75|18.79|19.17|19.25|18.93|18.87|18.91|19.05|19.03|18.97|18.65|18.87|18.95|18.71|19.05|18.65|18.95|19.03|18.75|18.61|18.83|18.95|18.81…
11:27:33|90640-D87 4E57-2.65-0x33|18.15|18.37|18.31|18.15|18.29|18.45|18.75|18.65|19.05|19.15|18.71|18.59|18.69|18.95|18.85|18.87|18.63|18.63|18.81|18.85|19.01|19.03|19.01|18.91|18.63|18.69|18.69|18.93|18.45|18.43|17.45|17.59|18.51|18.17|18.59|18.37|18.51|18.13|18.73|18.81|19.17|19.31|18.93|18.87|18.93|18.99|19.07|18.99|18.69|18.89|19.01|18.69|19.03|18.61|18.97|19.09|18.71|18.67|18.85|18.97|18.81…
11:27:34|90640-D87 4E57-2.65-0x33|18.13|18.41|18.37|18.27|18.21|18.47|18.73|18.71|19.09|19.15|18.77|18.63|18.71|18.93|18.87|18.87|18.67|18.65|18.85|18.89|19.05|19.01|18.93|18.91|18.67|18.71|18.61|18.93|18.55|18.47|17.45|17.61|18.53|18.15|18.55|18.47|18.47|18.11|18.71|18.77|19.17|19.29|18.93|18.97|18.95|19.03|19.11|18.99|18.71|18.89|19.05|18.71|19.03|18.69|18.99|19.01|18.67|18.73|18.87|19.01|18.81…
11:27:34|90640-D87 4E57-2.65-0x33|18.09|18.27|18.33|18.17|18.13|18.43|18.69|18.75|19.11|19.17|18.81|18.75|18.71|18.91|18.87|18.83|18.69|18.65|18.87|18.91|19.07|18.95|18.85|18.89|18.69|18.63|18.59|18.97|18.63|18.39|17.53|17.75|18.57|18.11|18.55|18.53|18.53|18.13|18.73|18.73|19.17|19.25|18.93|19.05|18.95|19.05|19.05|18.97|18.71|18.87|19.03|18.71|19.05|18.75|19.03|18.93|18.71|18.75|18.91|19.03|18.81…
11:27:34|90640-D87 4E57-2.65-0x33|18.09|18.23|18.31|18.17|18.19|18.41|18.69|18.79|19.11|19.19|18.83|18.81|18.71|18.89|18.85|18.81|18.77|18.65|18.85|18.93|19.11|18.97|18.97|18.87|18.75|18.57|18.53|18.95|18.55|18.39|17.81|17.87|18.59|18.19|18.55|18.55|18.59|18.21|18.75|18.67|19.17|19.27|18.93|19.03|18.95|19.11|19.01|18.93|18.71|18.85|19.01|18.73|19.07|18.83|19.07|18.97|18.75|18.81|18.95|19.05|18.81…
11:27:34|90640-D87 4E57-2.65-0x33|18.09|18.33|18.29|18.15|18.23|18.39|18.69|18.69|19.03|19.03|18.85|18.81|18.71|18.87|18.83|18.81|18.77|18.57|18.85|18.87|19.13|18.97|18.99|18.83|18.79|18.59|18.47|18.91|18.47|18.33|17.91|17.93|18.43|18.25|18.63|18.57|18.55|18.27|18.69|18.63|19.13|19.29|18.89|19.03|18.91|19.15|19.01|18.91|18.71|18.83|18.93|18.75|19.05|18.89|19.01|19.01|18.75|18.79|18.75|18.99|18.77…
11:27:34|90640-D87 4E57-2.65-0x33|18.01|18.31|18.23|18.13|18.31|18.37|18.67|18.59|18.97|18.95|18.89|18.81|18.73|18.85|18.81|18.81|18.81|18.59|18.91|18.91|19.23|18.95|19.01|18.85|18.93|18.61|18.57|18.95|18.61|18.27|17.75|17.91|18.29|18.21|18.63|18.51|18.53|18.37|18.63|18.63|19.09|19.19|18.85|18.95|18.87|19.11|19.01|18.89|18.71|18.83|18.93|18.81|19.03|18.91|18.95|18.99|18.73|18.71|18.73|19.11|18.79…
11:27:34|90640-D87 4E57-2.65-0x33|18.01|18.35|18.25|18.27|18.39|18.41|18.65|18.63|18.93|18.95|18.93|18.85|18.75|18.91|18.79|18.81|18.83|18.55|18.91|18.89|19.27|18.97|19.03|18.71|18.93|18.55|18.61|18.87|18.67|18.25|17.61|17.85|18.35|18.23|18.65|18.53|18.59|18.45|18.71|18.63|19.13|19.17|18.89|18.89|18.81|19.07|18.97|18.87|18.75|18.83|18.95|18.87|19.11|18.93|18.97|18.97|18.73|18.71|18.79|19.13|18.87…
11:27:34|90640-D87 4E57-2.65-0x33|18.05|18.37|18.33|18.33|18.37|18.45|18.71|18.65|18.97|18.95|18.97|18.89|18.73|18.95|18.75|18.81|18.83|18.51|18.91|18.87|19.21|18.99|19.01|18.71|19.01|18.55|18.63|18.79|18.61|18.23|17.57|17.79|18.41|18.23|18.67|18.53|18.63|18.45|18.77|18.65|19.17|19.15|18.93|18.85|18.77|19.05|18.93|18.89|18.79|18.75|18.95|18.95|19.17|18.91|18.99|19.03|18.73|18.67|18.83|19.13|18.89…
11:27:34|90640-D87 4E57-2.65-0x33|18.07|18.33|18.33|18.27|18.33|18.45|18.75|18.65|18.99|19.01|18.97|18.91|18.75|18.95|18.69|18.79|18.81|18.51|18.89|18.91|19.15|18.99|18.99|18.75|19.07|18.65|18.63|18.75|18.59|18.27|17.63|17.93|18.41|18.21|18.61|18.51|18.57|18.43|18.75|18.65|19.13|19.11|18.95|18.79|18.89|19.01|18.89|18.89|18.77|18.65|18.91|19.01|19.15|18.87|18.95|19.07|18.71|18.61|18.77|19.11|18.97…
11:27:34|90640-D87 4E57-2.65-0x33|18.03|18.29|18.41|18.29|18.43|18.47|18.71|18.65|19.05|19.05|18.97|18.91|18.77|18.95|18.69|18.77|18.77|18.51|18.93|18.93|19.15|18.99|18.95|18.79|19.15|18.73|18.59|18.71|18.71|18.31|17.83|18.07|18.41|18.29|18.55|18.45|18.53|18.51|18.73|18.71|19.11|19.05|18.97|18.73|18.93|19.05|18.87|18.85|18.75|18.69|18.87|18.99|19.13|18.95|18.93|19.05|18.75|18.61|18.71|19.09|19.03…
11:27:34|90640-D87 4E57-2.65-0x33|18.01|18.27|18.43|18.17|18.43|18.43|18.69|18.69|19.05|18.93|18.99|18.95|18.79|18.91|18.71|18.87|18.75|18.51|18.99|18.85|19.17|18.99|18.93|18.83|19.13|18.63|18.57|18.83|18.75|18.31|18.01|18.15|18.41|18.39|18.63|18.41|18.49|18.53|18.73|18.77|19.11|19.01|19.09|18.77|18.89|19.11|18.93|18.83|18.69|18.73|18.95|18.99|19.15|19.03|18.93|19.05|18.73|18.61|18.77|19.09|18.93…
11:27:34|90640-D87 4E57-2.65-0x33|17.99|18.25|18.53|18.15|18.43|18.41|18.73|18.73|19.03|18.83|18.99|18.99|18.75|18.89|18.75|18.89|18.67|18.51|18.91|18.79|19.13|18.99|18.99|18.87|19.09|18.63|18.71|18.89|18.67|18.31|18.03|18.27|18.41|18.27|18.65|18.37|18.45|18.57|18.73|18.75|19.11|18.97|19.09|18.73|18.87|19.03|18.93|18.79|18.65|18.75|19.03|19.01|19.17|19.05|18.93|19.09|18.73|18.61|18.83|19.07|18.85…
11:27:34|90640-D87 4E57-2.65-0x33|17.99|18.17|18.57|18.31|18.45|18.39|18.79|18.77|19.03|18.91|19.01|18.95|18.73|18.97|18.81|18.91|18.69|18.57|18.85|18.87|19.11|19.05|19.05|18.83|19.07|18.67|18.85|19.01|18.73|18.45|18.07|18.17|18.53|18.27|18.67|18.35|18.47|18.63|18.79|18.75|19.13|18.95|19.03|18.71|18.93|18.97|18.89|18.77|18.77|18.79|19.05|19.05|19.17|19.09|19.01|19.13|18.83|18.63|18.89|19.07|18.95…
11:27:34|90640-D87 4E57-2.65-0x33|18.13|18.19|18.63|18.45|18.49|18.37|18.75|18.79|19.03|18.97|19.03|18.91|18.79|19.03|18.83|18.93|18.73|18.61|18.97|18.93|19.13|19.09|19.05|18.79|19.07|18.69|18.85|19.05|18.73|18.57|18.29|18.15|18.63|18.31|18.69|18.45|18.49|18.65|18.85|18.81|19.15|18.99|18.99|18.71|18.97|18.95|18.85|18.79|18.87|18.83|19.07|19.11|19.15|19.09|19.07|19.15|18.91|18.67|18.93|19.15|19.03…
11:27:34|90640-D87 4E57-2.65-0x33|18.13|18.17|18.65|18.41|18.49|18.39|18.67|18.81|18.99|18.85|19.01|18.99|18.81|18.97|18.83|18.95|18.73|18.55|18.95|18.85|19.11|19.05|19.01|18.91|19.03|18.67|18.83|19.07|18.69|18.43|18.39|18.37|18.45|18.31|18.65|18.51|18.49|18.65|18.85|18.83|19.09|19.01|18.97|18.67|18.93|18.91|18.85|18.77|18.85|18.83|18.99|19.07|19.03|19.07|19.01|19.13|18.75|18.67|19.03|19.19|18.89…
11:27:34|90640-D87 4E57-2.65-0x33|18.07|18.15|18.55|18.37|18.57|18.41|18.71|18.83|19.01|18.75|18.91|18.97|18.79|18.91|18.77|18.97|18.81|18.55|18.91|18.79|19.13|19.01|18.97|18.97|19.05|18.65|18.65|18.99|18.61|18.31|18.09|18.33|18.29|18.21|18.61|18.49|18.49|18.67|18.85|18.77|19.05|18.93|18.97|18.63|18.89|18.89|18.85|18.79|18.83|18.83|18.93|19.01|18.93|19.05|18.95|19.13|18.73|18.69|19.01|19.09|18.77…
11:27:34|90640-D87 4E57-2.65-0x33|18.05|18.17|18.49|18.41|18.61|18.39|18.77|18.83|19.05|18.79|18.85|18.95|18.81|18.95|18.75|18.97|18.85|18.57|18.91|18.77|19.19|19.05|18.95|19.01|19.11|18.65|18.61|18.99|18.57|18.33|17.95|18.21|18.31|18.23|18.57|18.51|18.47|18.71|18.83|18.75|18.97|18.89|19.05|18.61|18.81|18.89|18.91|18.83|18.85|18.85|18.95|18.99|18.99|19.07|18.99|19.17|18.77|18.73|19.03|19.03|18.71…
11:27:35|90640-D87 4E57-2.65-0x33|17.97|18.17|18.45|18.43|18.55|18.37|18.69|18.83|19.01|18.83|18.77|18.93|18.79|18.99|18.65|18.91|18.83|18.57|18.89|18.75|19.17|19.09|18.91|18.97|18.93|18.65|18.55|18.97|18.49|18.33|17.79|18.11|18.33|18.21|18.53|18.43|18.45|18.73|18.81|18.69|18.91|18.85|19.03|18.61|18.75|18.95|18.89|18.71|18.87|18.81|18.97|18.91|19.05|19.07|18.95|19.09|18.81|18.71|19.03|19.03|18.67…
11:27:35|90640-D87 4E57-2.65-0x33|18.01|18.27|18.43|18.45|18.51|18.41|18.61|18.87|18.97|18.83|18.69|18.97|18.77|19.09|18.65|18.95|18.81|18.61|18.87|18.67|19.15|18.99|18.87|19.03|18.89|18.73|18.49|18.97|18.51|18.43|17.65|17.89|18.43|18.21|18.47|18.37|18.53|18.75|18.75|18.65|18.89|18.81|18.97|18.61|18.73|18.99|18.85|18.71|18.87|18.77|18.99|18.85|19.03|19.07|18.95|19.03|18.79|18.69|18.93|19.03|18.77…
11:27:35|90640-D87 4E57-2.65-0x33|18.15|18.37|18.55|18.47|18.57|18.45|18.69|18.91|18.95|18.83|18.77|19.01|18.87|19.17|18.63|18.99|18.75|18.65|18.81|18.61|19.15|18.95|18.81|19.03|18.89|18.81|18.51|18.97|18.59|18.47|17.57|17.61|18.51|18.23|18.49|18.45|18.59|18.69|18.71|18.67|18.89|18.85|18.91|18.61|18.73|19.05|18.83|18.75|18.87|18.83|19.01|18.83|19.01|19.15|18.95|18.99|18.77|18.77|18.85|19.03|18.87…
11:27:35|90640-D87 4E57-2.65-0x33|18.19|18.37|18.63|18.53|18.61|18.45|18.75|18.91|18.93|18.89|18.81|19.11|18.95|19.21|18.69|19.01|18.75|18.71|18.83|18.73|19.13|18.87|18.81|19.09|18.87|18.83|18.51|18.99|18.63|18.51|17.71|17.83|18.39|18.23|18.59|18.49|18.53|18.61|18.79|18.67|18.89|18.87|19.03|18.69|18.77|19.09|19.01|18.77|18.91|18.85|19.11|18.89|19.05|19.21|19.05|19.03|18.81|18.83|18.93|19.01|18.99…
11:27:35|90640-D87 4E57-2.65-0x33|17.97|18.29|18.55|18.59|18.57|18.45|18.65|18.91|18.97|18.89|18.75|19.09|18.91|19.19|18.65|18.97|18.69|18.71|18.81|18.79|19.05|18.81|18.77|19.07|18.77|18.85|18.53|18.93|18.41|18.41|17.51|17.95|18.29|18.13|18.61|18.51|18.49|18.63|18.77|18.65|18.89|18.81|19.03|18.67|18.81|19.07|19.03|18.79|18.89|18.77|19.11|18.95|19.09|19.17|19.05|19.03|18.85|18.73|18.91|18.95|18.93…
11:27:35|90640-D87 4E57-2.65-0x33|17.89|18.35|18.47|18.53|18.53|18.45|18.55|18.87|18.99|18.87|18.69|19.05|18.87|19.15|18.61|18.89|18.63|18.69|18.79|18.85|18.99|18.71|18.73|19.03|18.69|18.85|18.53|19.03|18.35|18.33|17.47|17.93|18.25|18.13|18.55|18.53|18.47|18.65|18.71|18.65|18.93|18.77|19.03|18.65|18.83|19.07|18.99|18.81|18.85|18.69|19.11|18.99|19.07|19.15|19.09|19.03|18.79|18.71|18.93|18.89|18.83…
11:27:35|90640-D87 4E57-2.65-0x33|17.89|18.31|18.39|18.47|18.55|18.45|18.47|18.83|18.97|18.85|18.67|19.01|18.85|19.11|18.63|18.83|18.67|18.67|18.81|18.89|18.93|18.63|18.67|18.99|18.71|18.85|18.63|19.05|18.37|18.27|17.51|18.05|18.21|18.03|18.49|18.55|18.45|18.65|18.65|18.63|18.95|18.77|19.03|18.69|18.85|19.07|18.97|18.73|18.81|18.77|19.11|18.95|19.05|19.13|19.07|19.01|18.73|18.75|18.93|18.87|18.73…
11:27:35|90640-D87 4E57-2.65-0x33|17.89|18.27|18.31|18.43|18.57|18.33|18.39|18.83|18.95|18.87|18.65|18.89|18.83|19.11|18.65|18.87|18.71|18.59|18.81|18.83|18.87|18.73|18.61|18.91|18.73|18.81|18.71|18.99|18.39|18.25|17.53|18.01|18.25|18.03|18.45|18.57|18.47|18.65|18.63|18.63|18.99|18.77|18.95|18.73|18.85|19.07|18.93|18.67|18.77|18.77|19.05|18.91|19.03|19.13|18.93|18.99|18.71|18.77|18.97|18.85|18.85…
11:27:35|90640-D87 4E57-2.65-0x33|17.95|18.23|18.25|18.41|18.53|18.23|18.37|18.83|18.89|18.89|18.67|18.79|18.75|19.11|18.57|18.83|18.65|18.53|18.83|18.79|18.81|18.75|18.63|18.83|18.71|18.77|18.77|18.95|18.35|18.23|17.45|17.93|18.29|18.01|18.41|18.41|18.43|18.55|18.61|18.73|19.03|18.73|18.89|18.73|18.85|19.09|18.89|18.65|18.75|18.73|18.99|18.85|19.01|19.07|18.89|18.97|18.71|18.73|18.99|18.77|18.81…
11:27:35|90640-D87 4E57-2.65-0x33|17.99|18.21|18.19|18.41|18.49|18.27|18.35|18.77|18.83|18.87|18.69|18.79|18.73|19.07|18.51|18.83|18.59|18.43|18.85|18.79|18.81|18.81|18.65|18.81|18.69|18.75|18.81|18.95|18.33|18.23|17.49|17.95|18.45|17.99|18.35|18.37|18.49|18.53|18.63|18.81|19.07|18.69|18.95|18.73|18.91|19.11|18.83|18.63|18.79|18.69|19.07|18.79|19.03|19.01|18.87|18.95|18.81|18.71|18.97|18.77|18.87…
11:27:35|90640-D87 4E57-2.65-0x33|18.21|18.25|18.21|18.41|18.53|18.29|18.31|18.73|18.89|18.91|18.79|18.79|18.73|19.03|18.51|18.83|18.59|18.33|18.75|18.79|18.89|18.87|18.63|18.79|18.85|18.73|18.81|18.95|18.47|18.17|14.17|17.89|18.59|18.09|18.35|18.41|18.55|18.59|18.65|18.81|19.11|18.81|19.01|18.71|18.95|19.07|18.77|18.61|18.81|18.63|19.03|18.79|19.05|19.05|18.85|18.89|18.91|18.75|18.95|18.69|18.91…
11:27:35|90640-D87 4E57-2.65-0x33|18.29|18.21|18.21|18.43|18.57|18.29|18.27|18.71|18.93|18.93|18.81|18.75|18.73|18.99|18.51|18.83|18.59|18.41|18.75|18.85|18.95|18.91|18.61|18.83|18.91|18.69|18.79|18.81|18.49|18.19|15.33|17.77|18.53|18.19|18.45|18.43|18.63|18.65|18.73|18.81|19.17|18.91|18.95|18.69|18.97|19.03|18.83|18.59|18.83|18.65|19.03|18.79|19.05|19.07|18.85|18.83|18.91|18.79|18.93|18.61|18.87…
11:27:35|90640-D87 4E57-2.65-0x33|18.15|18.17|18.21|18.45|18.57|18.29|18.35|18.69|18.95|18.95|18.83|18.71|18.73|18.95|18.57|18.83|18.63|18.49|18.71|18.91|18.97|18.93|18.75|18.85|18.91|18.67|18.89|18.79|18.53|18.21|18.19|17.73|18.49|18.07|18.45|18.51|18.71|18.73|18.79|18.71|19.15|18.89|18.89|18.71|18.99|18.99|18.89|18.61|18.85|18.59|19.03|18.77|19.05|19.11|18.85|18.81|18.91|18.71|18.91|18.67|18.85…
11:27:35|90640-D87 4E57-2.65-0x33|18.03|18.15|18.21|18.37|18.57|18.35|18.43|18.69|18.95|18.97|18.83|18.69|18.73|18.95|18.61|18.87|18.67|18.47|18.69|18.85|18.99|18.87|18.81|18.93|18.91|18.65|18.93|18.77|18.57|18.19|18.19|17.79|18.39|18.07|18.57|18.57|18.67|18.81|18.87|18.71|19.15|18.89|18.93|18.73|18.91|18.95|18.95|18.63|18.91|18.61|19.07|18.75|19.03|19.15|18.81|18.79|18.83|18.65|18.99|18.71|18.85…
11:27:35|90640-D87 4E57-2.65-0x33|17.97|18.13|18.27|18.37|18.63|18.41|18.45|18.69|18.93|18.99|18.79|18.67|18.71|18.95|18.65|18.89|18.69|18.45|18.77|18.87|19.07|18.81|18.79|18.95|18.93|18.63|18.97|18.75|18.59|18.17|17.79|17.85|18.31|18.17|18.67|18.55|18.63|18.81|18.93|18.79|19.15|18.87|18.95|18.73|18.83|18.99|19.01|18.61|18.91|18.59|19.11|18.79|19.01|19.11|18.79|18.77|18.77|18.69|19.05|18.79|18.85…
11:27:35|90640-D87 4E57-2.65-0x33|17.97|18.11|18.27|18.29|18.67|18.49|18.47|18.67|18.91|18.91|18.75|18.71|18.69|19.09|18.69|18.85|18.71|18.49|18.83|18.81|19.07|18.89|18.77|19.03|18.95|18.73|19.01|18.73|18.61|18.21|17.83|17.97|18.37|18.25|18.63|18.53|18.69|18.81|18.91|18.87|19.11|18.85|18.89|18.73|18.81|19.01|19.03|18.61|18.83|18.57|19.07|18.81|18.95|19.07|18.79|18.75|18.83|18.73|19.05|18.81|18.83…
11:27:36|90640-D87 4E57-2.65-0x33|17.93|18.09|18.41|18.29|18.61|18.57|18.57|18.65|18.85|18.83|18.75|18.75|18.67|19.13|18.67|18.81|18.79|18.53|18.89|18.75|19.03|18.95|18.85|19.11|18.97|18.81|19.01|18.71|18.57|18.25|17.89|18.09|18.43|18.17|18.59|18.57|18.73|18.77|18.91|18.83|19.09|18.89|18.83|18.73|18.79|19.09|19.05|18.67|18.81|18.61|19.03|18.83|18.91|19.01|18.79|18.79|18.89|18.69|19.05|18.91|18.81…
11:27:36|90640-D87 4E57-2.65-0x33|17.89|18.01|18.39|18.19|18.57|18.53|18.65|18.67|18.81|18.71|18.75|18.71|18.65|19.05|18.65|18.79|18.77|18.51|18.87|18.67|18.99|18.91|18.85|19.07|18.99|18.81|19.01|18.67|18.49|18.01|17.77|17.95|18.31|18.11|18.47|18.53|18.69|18.73|18.89|18.79|18.97|18.87|18.87|18.73|18.79|19.07|19.05|18.71|18.67|18.59|18.99|18.83|18.85|18.97|18.77|18.83|18.79|18.65|19.01|18.91|18.71…
11:27:36|90640-D87 4E57-2.65-0x33|17.73|17.95|18.27|18.11|18.43|18.49|18.61|18.69|18.79|18.67|18.77|18.67|18.71|18.99|18.55|18.77|18.73|18.49|18.91|18.65|18.95|18.87|18.83|19.03|18.95|18.81|18.85|18.63|18.45|17.89|17.65|17.83|18.21|18.05|18.35|18.55|18.65|18.61|18.87|18.85|18.87|18.83|18.91|18.73|18.79|18.99|19.05|18.71|18.65|18.61|18.95|18.83|18.79|18.91|18.75|18.81|18.69|18.55|18.97|18.97|18.63…
11:27:36|90640-D87 4E57-2.65-0x33|17.73|18.05|18.25|18.13|18.41|18.57|18.57|18.73|18.77|18.73|18.79|18.73|18.75|19.07|18.57|18.77|18.69|18.55|18.95|18.71|18.91|18.99|18.81|19.01|18.93|18.85|18.81|18.61|18.41|17.97|17.67|17.93|18.25|18.09|18.43|18.57|18.71|18.61|18.87|18.91|18.93|18.85|18.97|18.73|18.89|18.99|19.05|18.71|18.73|18.63|19.01|18.83|18.81|18.87|18.71|18.81|18.69|18.55|19.03|19.03|18.69…
11:27:36|90640-D87 4E57-2.65-0x33|17.75|18.15|18.33|18.15|18.43|18.65|18.63|18.77|18.79|18.77|18.89|18.79|18.73|19.09|18.59|18.79|18.71|18.61|19.01|18.77|18.87|19.03|18.83|19.01|19.01|18.89|18.81|18.65|18.53|18.05|17.89|18.03|18.29|18.09|18.51|18.49|18.77|18.63|18.87|18.91|18.99|18.81|19.03|18.79|18.99|19.03|19.05|18.79|18.81|18.71|19.05|18.91|18.83|18.93|18.77|18.87|18.69|18.59|19.09|19.11|18.73…
11:27:36|90640-D87 4E57-2.65-0x33|17.77|18.21|18.39|18.31|18.51|18.73|18.69|18.83|18.81|18.85|18.97|18.85|18.71|19.17|18.61|18.85|18.73|18.59|19.05|18.81|18.83|19.03|18.85|18.93|19.01|18.91|18.81|18.67|18.57|18.09|18.07|18.23|18.27|18.09|18.53|18.51|18.85|18.65|18.89|18.91|19.05|18.79|19.05|18.85|18.95|19.05|19.07|18.87|18.77|18.77|19.07|18.97|18.89|18.97|18.85|18.93|18.69|18.61|19.09|19.17|18.67…
11:27:36|90640-D87 4E57-2.65-0x33|17.93|18.25|18.43|18.37|18.49|18.79|18.73|18.89|18.93|18.91|18.97|18.89|18.69|19.23|18.75|18.89|18.77|18.57|19.07|18.85|18.91|19.03|18.85|18.93|19.11|18.93|18.77|18.69|18.65|18.11|18.03|18.37|18.25|18.15|18.55|18.49|18.91|18.69|18.89|18.97|19.11|18.83|19.07|18.87|18.91|19.13|19.07|18.91|18.73|18.77|19.09|18.97|18.95|18.97|18.91|18.95|18.69|18.73|19.07|19.17|18.61…
11:27:36|90640-D87 4E57-2.65-0x33|18.07|18.33|18.47|18.37|18.47|18.67|18.77|18.93|18.95|18.83|18.97|18.83|18.67|19.21|18.81|18.89|18.81|18.53|19.09|18.83|18.91|18.97|18.85|18.93|19.11|18.81|18.75|18.75|18.65|18.05|17.99|18.47|18.27|18.21|18.45|18.47|18.85|18.73|18.91|19.03|19.07|18.87|19.07|18.89|18.89|19.13|19.01|18.95|18.73|18.77|19.09|18.97|18.89|18.99|18.99|18.97|18.69|18.73|19.05|19.17|18.53…
11:27:36|90640-D87 4E57-2.65-0x33|18.07|18.35|18.49|18.37|18.47|18.57|18.71|18.95|19.05|18.83|19.01|18.77|18.67|19.19|18.79|18.89|18.85|18.59|19.17|18.81|18.97|18.93|18.81|18.93|19.09|18.79|18.79|18.81|18.73|18.05|17.81|18.45|18.29|18.17|18.45|18.49|18.81|18.73|18.93|18.93|19.03|18.85|19.07|18.93|18.87|19.13|18.97|18.97|18.73|18.81|19.09|18.89|18.83|19.03|19.07|19.03|18.69|18.79|19.03|19.15|18.57…
11:27:36|90640-D87 4E57-2.65-0x33|18.07|18.29|18.51|18.29|18.47|18.57|18.67|18.95|19.07|18.89|19.05|18.85|18.67|19.19|18.77|18.91|18.89|18.59|19.17|18.85|19.03|18.89|18.77|18.97|19.07|18.73|18.83|18.79|18.79|18.15|17.77|18.37|18.35|18.19|18.43|18.51|18.75|18.73|18.93|18.85|18.97|18.83|19.01|18.97|18.93|19.13|19.03|18.99|18.73|18.85|19.07|18.87|18.85|19.07|19.07|19.09|18.77|18.83|18.95|19.13|18.63…
11:27:36|90640-D87 4E57-2.65-0x33|17.99|18.25|18.51|18.21|18.43|18.57|18.71|18.95|19.09|18.95|19.03|18.91|18.67|19.19|18.79|18.93|18.85|18.59|19.13|18.89|19.05|18.85|18.75|19.01|19.07|18.67|18.77|18.77|18.85|18.23|17.81|18.29|18.41|18.17|18.41|18.41|18.69|18.69|18.93|18.77|18.93|18.87|18.95|18.91|18.99|19.15|19.07|18.99|18.73|18.83|19.05|18.89|18.87|19.05|19.07|18.97|18.83|18.85|18.87|19.13|18.69…
11:27:36|90640-D87 4E57-2.65-0x33|18.03|18.45|18.51|18.31|18.45|18.63|18.73|18.85|19.11|18.97|19.01|18.81|18.67|19.23|18.81|18.87|18.81|18.61|19.11|18.85|19.07|18.85|18.75|19.03|19.07|18.63|18.73|18.75|18.89|18.21|17.85|18.11|18.45|18.23|18.37|18.41|18.77|18.73|18.99|18.79|19.07|18.91|18.95|18.85|18.99|19.17|19.05|18.99|18.85|18.81|19.05|18.91|18.95|19.03|18.99|18.95|18.91|18.87|18.89|19.13|18.77…
11:27:36|90640-D87 4E57-2.65-0x33|18.07|18.51|18.55|18.39|18.37|18.67|18.79|18.81|19.03|18.99|19.07|18.81|18.73|19.27|18.83|18.81|18.79|18.63|19.11|18.81|18.91|18.85|18.79|19.05|18.91|18.59|18.69|18.73|18.91|18.19|17.79|18.01|18.49|18.23|18.35|18.45|18.75|18.69|19.05|18.83|19.09|18.89|18.95|18.93|18.99|19.17|19.03|18.99|18.87|18.83|19.05|18.95|18.95|19.03|18.99|18.97|18.89|18.87|18.91|19.17|18.83…
11:27:36|90640-D87 4E57-2.65-0x33|18.11|18.51|18.59|18.45|18.37|18.69|18.85|18.87|18.95|18.95|19.13|18.87|18.79|19.23|18.85|18.87|18.77|18.69|19.11|18.95|18.89|18.93|18.83|19.11|18.87|18.61|18.73|18.85|18.91|18.21|17.87|18.27|18.47|18.23|18.41|18.47|18.75|18.65|19.01|18.87|19.13|18.89|18.99|18.99|19.05|19.17|19.05|18.99|18.91|18.85|19.03|18.99|18.99|19.03|19.05|18.99|18.95|18.87|18.99|19.19|18.87…
11:27:36|90640-D87 4E57-2.65-0x33|17.95|18.43|18.55|18.51|18.41|18.71|18.69|18.85|18.95|18.91|19.15|18.91|18.77|19.19|18.77|18.93|18.81|18.73|19.01|18.97|18.89|19.01|18.85|19.15|18.87|18.63|18.61|18.83|18.81|18.21|17.79|18.41|18.45|18.11|18.47|18.47|18.75|18.71|18.97|18.85|19.17|18.85|19.03|18.95|19.11|19.15|19.07|18.99|18.93|18.81|19.01|18.97|19.03|19.09|19.09|18.93|19.01|18.83|18.97|19.05|18.83…
11:27:37|90640-D87 4E57-2.65-0x33|17.87|18.41|18.51|18.49|18.43|18.63|18.53|18.75|18.95|18.87|19.15|19.01|18.75|19.19|18.69|18.91|18.83|18.79|18.91|18.89|18.87|18.99|18.87|19.09|18.85|18.65|18.59|18.85|18.77|18.21|17.81|18.39|18.35|17.99|18.35|18.45|18.79|18.75|18.87|18.81|19.27|18.85|19.03|18.91|19.07|19.11|18.95|18.97|18.95|18.77|19.01|18.93|18.99|19.13|19.07|18.85|19.03|18.77|18.97|19.01|18.87…
11:27:37|90640-D87 4E57-2.65-0x33|17.91|18.39|18.53|18.49|18.41|18.55|18.61|18.73|18.95|18.83|19.07|19.01|18.65|19.19|18.75|18.89|18.75|18.83|18.99|18.81|18.81|18.97|18.79|19.03|18.75|18.67|18.55|18.87|18.67|18.21|17.79|18.37|18.25|17.95|18.31|18.41|18.77|18.75|18.85|18.83|19.25|18.83|19.03|18.97|19.03|19.05|18.85|18.91|18.97|18.77|19.01|18.95|18.95|19.05|19.07|18.85|19.05|18.77|18.97|18.99|18.89…
11:27:37|90640-D87 4E57-2.65-0x33|17.95|18.45|18.57|18.55|18.41|18.53|18.71|18.79|18.95|18.91|19.01|19.03|18.63|19.11|18.81|18.89|18.69|18.77|19.01|18.87|18.77|18.97|18.81|18.97|18.67|18.71|18.53|18.77|18.61|18.21|17.87|18.43|18.27|18.01|18.39|18.39|18.81|18.77|18.89|18.87|19.25|18.83|18.99|19.05|19.03|19.01|18.87|18.87|18.97|18.79|18.99|18.97|18.99|19.07|19.19|18.87|19.03|18.79|18.99|18.99|18.99…
11:27:37|90640-D87 4E57-2.65-0x33|17.91|18.45|18.65|18.59|18.51|18.51|18.71|18.83|18.99|18.99|19.03|19.05|18.65|19.05|18.85|18.89|18.69|18.73|19.03|18.93|18.83|18.97|18.89|18.93|18.69|18.73|18.53|18.69|18.41|18.23|18.01|18.51|18.29|17.95|18.47|18.39|18.85|18.79|18.93|18.95|19.25|18.85|18.97|19.07|19.03|19.07|18.89|18.91|18.97|18.77|18.97|18.91|19.03|19.11|19.23|18.89|19.03|18.77|19.01|19.03|18.95…
11:27:37|90640-D87 4E57-2.65-0x33|17.87|18.43|18.73|18.55|18.59|18.57|18.71|18.77|19.03|19.03|19.05|18.97|18.67|19.01|18.89|18.93|18.69|18.79|19.05|18.85|18.87|18.89|18.95|18.87|18.71|18.69|18.53|18.69|18.37|18.33|18.07|18.43|18.23|17.97|18.57|18.39|18.85|18.81|18.81|18.95|19.25|18.87|18.93|19.09|19.01|19.05|18.85|18.95|18.97|18.75|18.99|18.85|19.01|19.15|19.23|18.91|18.97|18.75|18.83|18.99|18.91…
11:27:37|90640-D87 4E57-2.65-0x33|17.93|18.43|18.77|18.51|18.65|18.63|18.75|18.71|19.03|19.07|19.07|18.95|18.75|18.99|18.87|18.97|18.79|18.85|19.05|18.79|18.85|18.83|19.01|18.83|18.69|18.67|18.61|18.69|18.45|18.41|18.27|18.41|18.17|18.09|18.65|18.39|18.85|18.89|18.79|18.87|19.25|18.81|18.89|19.09|18.99|19.17|18.81|18.97|18.97|18.81|19.01|18.85|18.99|19.15|19.23|18.91|18.91|18.77|18.81|19.05|18.87…
11:27:37|90640-D87 4E57-2.65-0x33|18.09|18.59|18.81|18.59|18.69|18.73|18.79|18.79|19.03|19.09|19.09|18.97|18.83|19.01|18.85|18.99|18.87|18.93|19.05|18.89|18.89|18.89|19.05|18.85|18.75|18.91|18.67|18.73|18.51|18.49|18.45|18.49|18.43|18.19|18.73|18.45|18.83|18.97|18.87|18.91|19.33|18.83|18.89|19.09|19.03|19.21|18.83|18.97|19.11|18.85|19.07|18.85|19.05|19.13|19.21|18.91|18.97|18.79|18.83|19.09|18.99…
11:27:37|90640-D87 4E57-2.65-0x33|18.15|18.65|18.81|18.65|18.65|18.73|18.75|18.85|19.01|19.11|19.13|18.99|18.85|19.03|18.89|19.01|18.85|18.99|19.11|18.97|18.81|18.89|19.03|18.87|18.77|18.97|18.75|18.77|18.47|18.45|18.31|18.57|18.65|18.21|18.79|18.47|18.81|18.83|18.85|18.91|19.31|18.79|18.89|19.15|19.05|19.19|18.85|18.97|19.13|18.87|19.13|18.93|19.03|19.03|19.21|18.87|19.03|18.67|18.85|19.11|18.97…
11:27:37|90640-D87 4E57-2.65-0x33|18.19|18.59|18.81|18.63|18.61|18.61|18.69|18.83|18.97|19.09|19.15|19.05|18.85|19.01|18.91|18.97|18.83|18.91|19.15|18.91|18.73|18.85|19.01|18.93|18.77|18.87|18.81|18.89|18.41|18.33|18.25|18.57|18.71|18.21|18.75|18.47|18.79|18.69|18.87|18.89|19.35|18.81|19.01|19.19|19.01|19.15|18.87|18.97|19.11|18.87|19.17|18.97|19.03|19.01|19.31|18.89|18.97|18.61|18.83|19.11|18.79…
11:27:37|90640-D87 4E57-2.65-0x33|18.19|18.55|18.83|18.61|18.55|18.55|18.73|18.81|19.03|19.07|19.11|19.11|18.85|18.99|18.89|18.93|18.81|18.83|19.17|18.85|18.77|18.83|18.89|18.93|18.79|18.87|18.97|19.01|18.41|18.23|18.13|18.49|18.75|18.23|18.73|18.53|18.77|18.67|18.89|18.85|19.37|18.79|19.05|19.17|18.99|19.17|18.89|18.93|19.11|18.89|19.21|18.91|19.03|19.01|19.29|18.87|18.91|18.63|18.81|19.11|18.75…
11:27:37|90640-D87 4E57-2.65-0x33|18.19|18.57|18.85|18.57|18.49|18.61|18.75|18.81|19.09|19.05|19.07|19.07|18.85|18.95|18.87|18.93|18.79|18.73|19.19|18.91|18.81|18.79|18.79|18.89|18.81|18.87|19.01|18.99|18.41|18.25|18.09|18.47|18.73|18.25|18.69|18.57|18.77|18.65|18.83|18.81|19.39|18.79|18.97|19.15|18.99|19.19|18.97|18.89|19.09|18.89|19.21|18.91|19.07|19.01|19.27|18.85|18.85|18.65|18.79|19.11|18.73…
11:27:37|90640-D87 4E57-2.65-0x33|18.27|18.57|18.95|18.59|18.49|18.65|18.79|18.81|19.07|19.05|19.09|19.05|18.81|18.91|18.91|18.93|18.77|18.71|19.19|18.97|18.77|18.75|18.85|18.85|18.79|18.87|19.05|18.97|18.31|18.21|17.97|18.47|18.71|18.21|18.65|18.65|18.77|18.67|18.77|18.85|19.33|18.75|18.89|19.13|18.97|19.13|19.03|18.95|19.07|18.91|19.19|18.89|19.11|19.05|19.25|18.87|18.79|18.55|18.77|19.15|18.71…
11:27:37|90640-D87 4E57-2.65-0x33|18.31|18.43|18.93|18.49|18.49|18.51|18.77|18.75|19.07|19.01|19.11|18.95|18.79|19.01|18.95|18.87|18.77|18.65|19.19|18.93|18.75|18.85|18.91|18.83|18.79|18.89|19.11|18.91|18.31|18.25|17.89|18.39|18.69|18.19|18.65|18.73|18.85|18.69|18.81|18.91|19.37|18.73|18.89|19.13|18.97|19.09|18.99|19.01|19.05|18.95|19.19|18.89|19.13|19.09|19.17|18.91|18.71|18.55|18.79|19.15|18.73…
11:27:37|90640-D87 4E57-2.65-0x33|18.11|18.31|18.85|18.47|18.55|18.39|18.65|18.69|19.03|18.97|19.03|18.85|18.71|19.01|18.93|18.81|18.71|18.61|19.15|18.89|18.75|18.93|18.95|18.81|18.69|18.91|19.05|18.85|18.43|18.29|18.03|18.31|18.67|18.15|18.65|18.77|18.85|18.51|18.75|18.81|19.33|18.75|18.89|19.13|18.97|19.11|18.97|18.99|19.03|18.93|19.19|18.91|19.15|19.05|19.09|18.89|18.65|18.59|18.81|19.07|18.75…
11:27:37|90640-D87 4E57-2.65-0x33|18.09|18.33|18.79|18.41|18.57|18.41|18.57|18.71|19.01|18.95|18.99|18.83|18.73|19.07|18.93|18.79|18.73|18.67|19.13|18.85|18.77|18.85|18.91|18.69|18.61|18.87|19.01|18.73|18.55|18.31|17.99|18.15|18.83|18.21|18.63|18.75|18.81|18.45|18.63|18.75|19.39|18.77|18.87|19.13|19.05|19.15|18.91|18.99|19.15|18.91|19.05|18.95|19.15|19.03|18.99|18.89|18.77|18.63|18.81|19.01|18.93…
11:27:37|90640-D87 4E57-2.65-0x33|18.03|18.35|18.79|18.43|18.57|18.43|18.69|18.73|19.07|18.93|19.11|18.81|18.75|19.11|18.95|18.77|18.75|18.71|19.09|18.81|18.77|18.79|18.95|18.69|18.75|18.89|19.01|18.73|18.63|18.39|18.13|18.13|18.97|18.19|18.61|18.81|18.79|18.45|18.63|18.75|19.37|18.81|18.85|19.09|19.05|19.11|18.87|19.05|19.17|18.85|19.01|19.09|19.15|19.03|18.97|18.95|18.89|18.71|18.81|19.15|19.03…
11:27:38|90640-D87 4E57-2.65-0x33|17.99|18.21|18.77|18.37|18.53|18.47|18.67|18.59|19.03|18.93|19.09|18.75|18.73|19.17|18.93|18.79|18.75|18.67|19.03|18.87|18.75|18.75|18.95|18.67|18.77|18.83|18.99|18.75|18.65|18.45|18.11|18.11|18.99|18.13|18.67|18.83|18.73|18.41|18.57|18.71|19.33|18.81|18.79|19.03|19.01|19.03|18.79|19.01|19.07|18.77|19.03|19.11|19.07|19.01|18.95|18.97|18.93|18.75|18.77|19.13|19.01…
11:27:38|90640-D87 4E57-2.65-0x33|18.07|18.17|18.67|18.31|18.51|18.49|18.67|18.55|18.99|18.93|19.11|18.71|18.69|19.23|18.93|18.81|18.77|18.65|19.03|18.91|18.79|18.71|18.95|18.65|18.69|18.77|18.95|18.71|18.49|18.45|18.25|18.13|19.01|18.15|18.65|18.73|18.69|18.45|18.51|18.75|19.29|18.85|18.81|19.05|18.97|19.11|18.79|19.05|18.97|18.71|19.05|19.11|18.99|18.83|18.93|18.97|18.95|18.71|18.75|18.99|18.93…
11:27:38|90640-D87 4E57-2.65-0x33|18.17|18.15|18.61|18.29|18.51|18.49|18.69|18.57|18.95|18.99|19.15|18.77|18.67|19.23|18.95|18.81|18.81|18.61|19.05|18.91|18.85|18.73|18.97|18.67|18.65|18.77|18.93|18.73|18.45|18.41|18.27|18.07|18.93|18.19|18.55|18.65|18.79|18.51|18.49|18.79|19.25|18.89|18.87|19.09|18.93|19.11|18.75|19.09|18.93|18.69|18.99|19.07|18.93|18.77|18.89|18.99|18.91|18.69|18.77|18.95|18.93…
11:27:38|90640-D87 4E57-2.65-0x33|18.07|18.11|18.53|18.27|18.57|18.49|18.73|18.59|18.97|19.03|19.11|18.83|18.65|19.23|19.03|18.81|18.77|18.57|18.97|18.89|18.83|18.75|19.07|18.67|18.67|18.77|18.95|18.73|18.33|18.29|18.09|17.99|18.85|18.17|18.45|18.65|18.89|18.55|18.45|18.79|19.21|18.87|18.93|19.13|18.89|19.15|18.73|19.03|18.89|18.61|18.95|19.15|18.89|18.85|18.91|19.03|18.87|18.67|18.77|18.91|18.83…
11:27:38|90640-D87 4E57-2.65-0x33|18.03|18.19|18.45|18.31|18.63|18.45|18.77|18.61|18.99|18.95|19.07|18.79|18.63|19.21|19.03|18.77|18.73|18.59|18.91|18.89|18.83|18.83|19.09|18.67|18.67|18.75|18.97|18.77|18.31|18.37|18.01|17.99|18.71|18.15|18.43|18.65|18.85|18.59|18.47|18.79|19.21|18.85|18.87|19.17|18.95|19.19|18.71|18.97|18.89|18.63|19.09|19.21|18.83|18.93|18.85|19.07|18.85|18.65|18.87|18.89|18.71…
11:27:38|90640-D87 4E57-2.65-0x33|17.97|18.25|18.43|18.35|18.65|18.41|18.71|18.61|18.93|18.89|18.97|18.75|18.63|19.21|18.97|18.73|18.73|18.59|18.85|18.89|18.79|18.83|19.03|18.67|18.73|18.73|18.91|18.79|18.47|18.37|17.73|17.79|18.59|18.17|18.41|18.39|18.81|18.55|18.49|18.65|19.15|18.85|18.83|19.11|19.01|19.23|18.69|18.93|18.89|18.65|19.09|19.11|18.79|18.87|18.79|19.01|18.85|18.63|18.85|18.75|18.67…
11:27:38|90640-D87 4E57-2.65-0x33|17.93|18.13|18.41|18.29|18.67|18.45|18.73|18.77|18.89|18.85|18.87|18.75|18.63|19.09|18.91|18.73|18.73|18.67|18.81|18.89|18.75|18.85|18.97|18.63|18.79|18.63|18.87|18.65|18.51|18.41|17.67|17.75|18.51|18.17|18.35|18.29|18.75|18.51|18.55|18.67|19.19|18.85|18.91|19.05|18.99|19.19|18.61|18.89|18.93|18.67|19.09|19.01|18.83|18.81|18.81|18.95|18.91|18.61|18.89|18.69|18.61…
11:27:38|90640-D87 4E57-2.65-0x33|17.93|18.03|18.27|18.23|18.65|18.49|18.69|18.79|18.81|18.81|18.79|18.75|18.59|18.99|18.85|18.75|18.67|18.73|18.81|18.89|18.75|18.87|18.95|18.59|18.73|18.55|18.91|18.53|18.43|18.35|17.57|17.73|18.43|18.15|18.31|18.31|18.69|18.49|18.61|18.63|19.13|18.83|18.89|18.97|18.99|19.07|18.55|18.85|18.97|18.71|19.09|19.01|18.87|18.81|18.83|18.89|18.89|18.61|18.93|18.63|18.57…
11:27:38|90640-D87 4E57-2.65-0x33|17.93|18.01|18.13|18.05|18.59|18.47|18.67|18.83|18.81|18.79|18.73|18.75|18.57|18.97|18.79|18.83|18.67|18.73|18.81|18.93|18.75|18.91|18.93|18.73|18.73|18.59|18.93|18.63|18.43|18.23|17.59|17.75|18.31|18.15|18.31|18.33|18.65|18.47|18.63|18.67|19.19|18.81|18.95|18.91|18.87|18.97|18.57|18.81|18.95|18.75|19.09|19.01|18.89|18.81|18.89|18.91|18.87|18.61|18.87|18.65|18.65…
11:27:38|90640-D87 4E57-2.65-0x33|17.97|17.99|18.19|18.01|18.65|18.45|18.59|18.87|18.83|18.77|18.69|18.75|18.55|18.95|18.79|18.83|18.61|18.73|18.89|18.97|18.83|18.93|18.91|18.85|18.75|18.63|18.89|18.67|18.37|18.11|17.55|17.79|18.21|18.23|18.31|18.23|18.61|18.45|18.65|18.75|19.23|18.83|19.01|18.99|18.85|19.03|18.57|18.79|18.93|18.75|19.07|18.97|18.89|18.81|18.93|18.95|18.85|18.61|18.81|18.75|18.73…
11:27:38|90640-D87 4E57-2.65-0x33|18.03|17.97|18.19|17.93|18.71|18.55|18.53|18.81|18.87|18.81|18.67|18.75|18.55|18.97|18.81|18.81|18.57|18.73|18.91|18.89|18.83|18.85|18.91|18.79|18.79|18.73|18.87|18.61|18.33|18.17|17.53|17.73|18.27|18.33|18.27|18.17|18.73|18.45|18.67|18.83|19.25|18.85|18.91|19.07|18.99|19.09|18.55|18.79|18.95|18.77|19.05|18.95|18.89|18.83|18.91|19.01|18.93|18.63|18.87|18.77|18.71…
11:27:38|90640-D87 4E57-2.65-0x33|18.09|17.95|18.25|17.93|18.69|18.63|18.55|18.75|18.79|18.85|18.69|18.75|18.59|18.99|18.81|18.79|18.55|18.73|18.91|18.87|18.93|18.85|18.89|18.75|18.75|18.73|18.75|18.55|18.27|18.17|17.57|17.69|18.33|18.21|18.25|18.11|18.73|18.47|18.69|18.79|19.19|18.83|18.83|19.07|19.03|19.01|18.53|18.77|18.97|18.71|19.05|18.89|18.89|18.85|18.91|18.91|18.91|18.65|18.93|18.73|18.63…
11:27:38|90640-D87 4E57-2.65-0x33|18.11|18.01|18.27|17.99|18.63|18.51|18.55|18.71|18.69|18.89|18.67|18.73|18.59|18.97|18.77|18.77|18.51|18.75|18.87|18.81|18.95|18.87|18.85|18.73|18.67|18.75|18.69|18.49|18.19|18.17|17.57|17.63|18.19|18.15|18.23|18.11|18.71|18.45|18.63|18.73|19.03|18.79|18.75|19.03|18.99|18.91|18.55|18.71|18.91|18.69|19.07|18.81|18.89|18.83|18.91|18.79|18.85|18.63|18.93|18.67|18.49…
11:27:38|90640-D87 4E57-2.65-0x33|17.95|18.01|18.33|18.05|18.63|18.41|18.51|18.67|18.61|18.85|18.59|18.71|18.57|18.95|18.77|18.75|18.53|18.77|18.91|18.75|18.85|18.83|18.77|18.71|18.61|18.71|18.57|18.45|18.11|18.11|17.43|17.57|18.07|18.07|18.21|18.11|18.71|18.41|18.57|18.73|18.89|18.71|18.67|18.91|18.97|18.85|18.57|18.69|18.87|18.61|19.09|18.79|18.89|18.77|18.91|18.71|18.79|18.57|18.85|18.61|18.37…
11:27:38|90640-D87 4E57-2.65-0x33|17.93|18.11|18.39|18.03|18.65|18.43|18.49|18.67|18.55|18.89|18.59|18.67|18.57|18.97|18.79|18.77|18.57|18.71|18.95|18.77|18.85|18.93|18.79|18.75|18.63|18.71|18.49|18.49|18.15|18.23|17.33|17.45|18.15|18.13|18.31|18.13|18.75|18.39|18.63|18.75|18.83|18.65|18.75|18.83|18.93|18.81|18.59|18.69|18.87|18.57|19.03|18.79|18.93|18.75|18.93|18.73|18.85|18.55|18.75|18.57|18.45…
11:27:38|90640-D87 4E57-2.65-0x33|17.93|18.11|18.37|18.01|18.63|18.45|18.49|18.67|18.57|18.89|18.55|18.65|18.55|18.99|18.71|18.77|18.61|18.67|18.95|18.79|18.89|18.95|18.83|18.79|18.73|18.73|18.49|18.53|18.21|18.27|17.49|17.37|18.23|18.03|18.33|18.15|18.73|18.31|18.61|18.65|18.79|18.65|18.75|18.79|18.89|18.81|18.61|18.69|18.87|18.57|18.99|18.75|18.97|18.65|18.95|18.69|18.91|18.55|18.65|18.47|18.45…
11:27:39|90640-D87 4E57-2.65-0x33|17.93|18.11|18.35|17.95|18.63|18.43|18.49|18.69|18.59|18.89|18.51|18.65|18.55|18.95|18.65|18.83|18.65|18.61|18.95|18.79|18.93|18.95|18.87|18.87|18.81|18.73|18.47|18.53|18.19|18.15|17.53|17.31|18.23|18.05|18.37|18.17|18.65|18.29|18.63|18.57|18.79|18.65|18.73|18.75|18.77|18.81|18.61|18.69|18.81|18.55|19.01|18.73|18.93|18.63|18.95|18.67|18.89|18.55|18.65|18.39|18.35…
11:27:39|90640-D87 4E57-2.65-0x33|17.89|18.11|18.49|17.99|18.63|18.41|18.55|18.71|18.63|18.89|18.63|18.65|18.59|18.91|18.71|18.87|18.65|18.55|18.89|18.77|18.89|18.93|18.95|18.93|18.85|18.73|18.53|18.51|18.09|18.05|17.61|17.31|18.21|18.03|18.41|18.19|18.59|18.25|18.65|18.65|18.79|18.67|18.71|18.75|18.73|18.81|18.61|18.71|18.77|18.49|19.03|18.69|18.91|18.65|18.95|18.71|18.87|18.57|18.65|18.49|18.25…
11:27:39|90640-D87 4E57-2.65-0x33|17.91|18.07|18.55|18.07|18.63|18.31|18.61|18.79|18.67|18.87|18.75|18.67|18.63|18.85|18.77|18.89|18.65|18.59|18.83|18.73|18.85|18.93|18.95|18.85|18.87|18.73|18.59|18.59|18.13|18.11|17.67|17.37|18.31|18.09|18.57|18.27|18.61|18.21|18.63|18.73|18.83|18.69|18.77|18.75|18.73|18.81|18.65|18.73|18.87|18.53|19.07|18.65|18.89|18.67|18.93|18.75|18.91|18.57|18.73|18.59|18.37…
11:27:39|90640-D87 4E57-2.65-0x33|17.91|18.03|18.45|18.13|18.55|18.29|18.67|18.85|18.67|18.85|18.75|18.69|18.65|18.79|18.79|18.91|18.63|18.61|18.89|18.77|18.93|18.93|19.01|18.79|18.81|18.73|18.63|18.67|18.13|18.17|17.67|17.43|18.39|18.03|18.61|18.43|18.63|18.23|18.61|18.79|18.87|18.73|18.81|18.81|18.73|18.81|18.67|18.73|18.89|18.55|19.11|18.75|18.87|18.65|18.93|18.79|18.95|18.59|18.81|18.59|18.39…
11:27:39|90640-D87 4E57-2.65-0x33|17.91|18.05|18.41|18.13|18.49|18.33|18.71|18.71|18.67|18.89|18.75|18.73|18.65|18.93|18.81|18.85|18.61|18.65|18.95|18.81|18.99|18.97|19.05|18.83|18.77|18.75|18.67|18.83|18.13|18.13|17.67|17.63|18.47|18.07|18.69|18.51|18.59|18.25|18.65|18.85|18.93|18.75|18.83|18.85|18.71|18.81|18.77|18.73|18.89|18.57|19.15|18.83|18.97|18.69|18.91|18.81|18.97|18.61|18.91|18.65|18.39…
11:27:39|90640-D87 4E57-2.65-0x33|17.99|18.05|18.41|18.13|18.61|18.43|18.79|18.71|18.73|18.93|18.83|18.77|18.73|18.97|18.79|18.81|18.61|18.69|19.01|18.85|19.01|19.01|19.07|18.85|18.89|18.77|18.75|18.89|18.21|18.09|17.53|17.71|18.53|18.11|18.75|18.51|18.63|18.43|18.69|18.89|18.99|18.83|18.83|18.85|18.69|18.79|18.85|18.75|18.89|18.61|19.19|18.83|19.05|18.79|18.89|18.81|18.99|18.67|19.01|18.63|18.39…
11:27:39|90640-D87 4E57-2.65-0x33|18.05|18.07|18.43|18.21|18.73|18.49|18.81|18.65|18.79|18.95|18.91|18.79|18.81|18.99|18.77|18.81|18.61|18.77|19.05|18.87|19.03|19.07|19.09|18.85|18.93|18.77|18.75|18.79|18.27|18.17|17.53|17.73|18.51|18.15|18.73|18.51|18.67|18.59|18.69|18.91|19.05|18.91|18.81|18.85|18.79|18.77|18.85|18.77|18.87|18.63|19.23|18.83|19.09|18.87|18.97|18.83|19.01|18.73|18.91|18.61|18.53…
11:27:39|90640-D87 4E57-2.65-0x33|18.21|18.07|18.39|18.27|18.73|18.55|18.79|18.61|18.83|18.97|18.89|18.81|18.83|19.01|18.79|18.81|18.61|18.83|18.99|18.89|19.05|19.11|19.11|18.85|18.89|18.77|18.75|18.71|18.29|18.17|17.45|17.79|18.49|18.11|18.73|18.57|18.71|18.53|18.69|18.77|19.03|18.91|18.79|18.87|18.89|18.79|18.85|18.83|18.87|18.65|19.21|18.85|19.13|18.79|19.05|18.89|19.03|18.73|18.81|18.65|18.57…
11:27:39|90640-D87 4E57-2.65-0x33|18.35|18.21|18.35|18.25|18.73|18.53|18.77|18.69|18.87|18.93|18.87|18.77|18.85|18.99|18.81|18.73|18.61|18.89|18.95|18.85|19.07|19.17|19.13|18.85|18.85|18.73|18.75|18.73|18.29|18.21|17.39|17.75|18.51|18.17|18.77|18.63|18.71|18.49|18.67|18.75|19.05|18.91|18.77|18.89|18.89|18.81|18.83|18.89|18.83|18.67|19.17|18.85|19.07|18.79|19.07|18.95|18.99|18.73|18.81|18.69|18.61…
11:27:39|90640-D87 4E57-2.65-0x33|18.43|18.33|18.41|18.23|18.73|18.51|18.75|18.77|18.95|18.89|18.79|18.73|18.85|18.99|18.81|18.71|18.67|18.95|18.95|18.81|19.15|19.21|19.05|18.85|19.01|18.79|18.89|18.75|18.33|18.25|20.15|17.81|18.51|18.23|18.81|18.61|18.69|18.55|18.65|18.77|19.07|18.97|18.75|18.89|18.89|18.85|18.81|18.89|18.79|18.75|19.13|18.85|19.03|18.79|19.07|18.97|19.01|18.75|18.81|18.73|18.63…
11:27:39|90640-D87 4E57-2.65-0x33|18.43|18.21|18.39|18.23|18.71|18.47|18.71|18.83|19.01|18.91|18.77|18.69|18.83|18.97|18.79|18.79|18.71|18.91|18.93|18.79|19.15|19.19|18.97|18.83|19.05|18.75|18.89|18.61|18.35|18.27|19.53|17.91|18.51|18.27|18.75|18.57|18.71|18.59|18.59|18.77|19.01|19.01|18.81|18.87|18.89|18.87|18.91|18.87|18.77|18.81|19.07|18.85|18.99|18.77|19.07|18.99|19.07|18.77|18.87|18.75|18.69…
11:27:39|90640-D87 4E57-2.65-0x33|18.29|18.11|18.39|18.23|18.71|18.45|18.63|18.81|18.95|18.93|18.71|18.67|18.75|18.95|18.77|18.85|18.73|18.89|18.97|18.77|19.05|19.17|19.01|18.81|18.91|18.71|18.89|18.55|18.33|18.19|14.89|17.87|18.51|18.21|18.71|18.55|18.73|18.53|18.53|18.73|18.97|18.97|18.85|18.91|18.89|18.89|18.99|18.87|18.75|18.75|19.01|18.81|18.95|18.81|19.07|18.91|19.03|18.73|18.91|18.69|18.67…
11:27:39|90640-D87 4E57-2.65-0x33|18.21|18.09|18.39|18.23|18.71|18.41|18.55|18.65|18.89|18.83|18.65|18.67|18.69|18.91|18.75|18.87|18.73|18.87|19.01|18.77|18.97|19.13|19.05|18.77|18.77|18.61|18.81|18.47|18.31|18.15|15.89|17.91|18.45|18.15|18.63|18.53|18.71|18.49|18.51|18.69|18.97|18.93|18.87|18.95|18.85|18.91|19.01|18.87|18.73|18.69|19.01|18.77|19.01|18.85|18.99|18.85|18.93|18.69|18.75|18.63|18.67…
11:27:39|90640-D87 4E57-2.65-0x33|18.21|18.07|18.27|18.23|18.63|18.37|18.53|18.59|18.87|18.75|18.61|18.67|18.65|18.87|18.73|18.87|18.71|18.85|19.03|18.77|18.97|19.09|18.99|18.73|18.79|18.51|18.71|18.41|18.33|18.05|15.25|17.79|18.39|17.97|18.55|18.45|18.69|18.47|18.49|18.65|18.95|18.91|18.89|18.87|18.81|18.93|19.03|18.87|18.71|18.71|19.01|18.81|19.01|18.77|18.93|18.81|18.83|18.61|18.61|18.67|18.67…
11:27:39|90640-D87 4E57-2.65-0x33|18.23|18.11|18.25|18.19|18.57|18.41|18.51|18.65|18.87|18.81|18.59|18.73|18.69|18.99|18.73|18.87|18.71|18.85|19.05|18.75|18.97|19.17|19.01|18.83|18.83|18.45|18.65|18.43|18.35|18.05|15.49|17.67|18.47|18.01|18.63|18.47|18.71|18.47|18.51|18.63|19.01|18.91|18.93|18.81|18.83|18.97|18.99|18.89|18.77|18.73|19.09|18.87|19.05|18.79|18.97|18.85|18.91|18.61|18.63|18.71|18.71…
11:27:39|90640-D87 4E57-2.65-0x33|18.31|18.15|18.23|18.15|18.47|18.45|18.47|18.71|18.89|18.87|18.53|18.77|18.69|19.01|18.67|18.89|18.81|18.87|18.93|18.73|19.03|19.19|18.99|18.91|18.87|18.41|18.69|18.45|18.43|18.05|15.71|17.63|18.53|18.09|18.63|18.39|18.75|18.55|18.53|18.67|19.07|18.89|18.97|18.81|18.85|19.03|18.95|18.91|18.83|18.79|19.05|18.81|19.09|18.81|19.01|18.85|18.93|18.55|18.65|18.67|18.75…
11:27:40|90640-D87 4E57-2.65-0x33|18.39|18.25|18.23|18.15|18.45|18.47|18.45|18.73|18.93|18.93|18.49|18.71|18.71|19.07|18.69|18.91|18.91|18.91|18.85|18.73|19.11|19.19|18.99|18.89|18.91|18.47|18.73|18.47|18.51|18.17|16.01|17.67|18.55|18.17|18.65|18.41|18.83|18.63|18.57|18.73|19.19|18.89|18.99|18.83|18.87|19.11|18.93|18.95|18.85|18.85|19.03|18.77|19.13|18.85|19.07|18.85|18.97|18.53|18.65|18.65|18.75…
11:27:40|90640-D87 4E57-2.65-0x33|18.35|18.33|18.23|18.15|18.47|18.49|18.47|18.75|18.93|18.99|18.49|18.67|18.73|19.11|18.65|18.91|18.91|18.95|18.77|18.73|19.13|19.19|18.99|18.87|18.85|18.53|18.63|18.49|18.53|18.19|16.05|17.59|18.57|18.19|18.67|18.39|18.83|18.59|18.61|18.75|19.19|18.89|19.01|18.77|18.89|19.09|18.91|18.97|18.87|18.81|19.01|18.81|19.15|18.85|19.13|18.83|19.01|18.61|18.65|18.71|18.75…
11:27:40|90640-D87 4E57-2.65-0x33|18.29|18.27|18.21|18.15|18.47|18.49|18.47|18.77|18.91|18.89|18.47|18.77|18.73|18.99|18.59|18.89|18.89|18.79|18.69|18.73|19.13|19.09|18.97|18.83|18.77|18.49|18.59|18.57|18.53|18.17|16.15|17.43|18.35|18.19|18.57|18.35|18.73|18.53|18.47|18.75|19.19|18.87|19.01|18.77|18.87|19.07|18.97|18.97|18.85|18.77|18.97|18.83|19.07|18.83|19.07|18.81|18.87|18.59|18.67|18.75|18.69…
11:27:40|90640-D87 4E57-2.65-0x33|18.43|18.23|18.13|18.15|18.53|18.49|18.51|18.79|19.03|18.87|18.47|18.79|18.69|18.89|18.61|18.89|18.87|18.73|18.67|18.73|19.13|19.01|19.01|18.81|18.81|18.47|18.59|18.65|18.57|18.15|16.19|17.41|18.17|18.25|18.49|18.29|18.63|18.45|18.43|18.77|19.21|18.89|19.01|18.81|18.87|19.05|19.03|18.91|18.83|18.79|18.93|18.77|18.99|18.81|19.03|18.81|18.81|18.53|18.69|18.67|18.63…
11:27:40|90640-D87 4E57-2.65-0x33|18.45|18.07|18.05|18.17|18.55|18.47|18.53|18.69|19.01|18.83|18.47|18.81|18.63|18.83|18.61|18.87|18.83|18.63|18.63|18.71|19.05|18.83|18.93|18.67|18.75|18.37|18.57|18.63|18.51|18.07|16.29|17.49|18.25|18.29|18.49|18.21|18.49|18.35|18.49|18.77|19.11|18.89|19.01|18.83|18.87|19.01|18.99|18.83|18.73|18.79|18.99|18.71|18.87|18.77|18.97|18.79|18.73|18.45|18.71|18.59|18.47…
11:27:40|90640-D87 4E57-2.65-0x33|18.51|18.05|18.11|18.19|18.61|18.45|18.53|18.67|18.97|18.79|18.63|18.83|18.65|18.77|18.61|18.85|18.83|18.61|18.67|18.69|19.03|18.77|18.87|18.65|18.85|18.39|18.61|18.61|18.53|18.09|18.83|17.61|18.33|18.29|18.49|18.17|18.45|18.37|18.53|18.83|19.01|18.77|19.01|18.87|18.85|18.91|18.97|18.87|18.71|18.79|19.03|18.87|18.87|18.81|18.93|18.83|18.73|18.47|18.73|18.57|18.43…
11:27:40|90640-D87 4E57-2.65-0x33|18.53|18.07|18.11|18.07|18.65|18.53|18.55|18.67|18.95|18.85|18.71|18.87|18.71|18.83|18.63|18.89|18.87|18.67|18.75|18.69|19.05|18.77|18.83|18.71|18.97|18.47|18.67|18.61|18.57|18.31|18.55|17.67|18.29|18.33|18.39|18.15|18.57|18.41|18.51|18.91|19.11|18.77|18.93|18.93|18.87|18.93|19.01|18.93|18.71|18.83|19.03|18.93|18.95|18.87|19.03|18.89|18.83|18.53|18.71|18.57|18.59…
11:27:40|90640-D87 4E57-2.65-0x33|18.57|18.09|18.21|18.07|18.69|18.59|18.69|18.67|18.99|18.89|18.79|18.91|18.75|18.89|18.67|18.93|18.89|18.71|18.81|18.69|19.09|18.83|18.99|18.77|18.99|18.55|18.71|18.61|18.61|18.41|18.35|17.65|18.27|18.33|18.39|18.17|18.61|18.45|18.49|18.83|19.13|18.87|18.87|18.89|18.89|18.95|19.03|18.91|18.71|18.91|19.03|18.97|19.01|18.95|19.11|18.95|18.91|18.59|18.69|18.57|18.67…
11:27:40|90640-D87 4E57-2.65-0x33|18.61|18.21|18.31|18.01|18.73|18.51|18.73|18.71|19.03|18.85|18.85|19.03|18.77|18.93|18.71|18.93|18.91|18.69|18.87|18.77|19.13|18.89|19.05|18.75|19.01|18.59|18.75|18.71|18.65|18.47|18.35|17.73|18.35|18.33|18.37|18.17|18.71|18.49|18.53|18.81|19.15|18.95|18.89|18.85|18.87|18.97|19.09|18.89|18.77|18.97|19.01|19.01|19.01|19.01|19.13|18.99|18.93|18.65|18.73|18.57|18.61…
11:27:40|90640-D87 4E57-2.65-0x33|18.59|18.33|18.31|18.05|18.79|18.51|18.81|18.75|18.97|18.81|18.85|19.07|18.79|18.97|18.75|18.93|18.93|18.67|18.99|18.85|19.19|18.95|19.11|18.73|19.03|18.63|18.85|18.81|18.61|18.45|18.27|17.81|18.43|18.39|18.35|18.25|18.79|18.45|18.57|18.99|19.17|18.99|18.91|18.91|18.87|19.01|19.15|18.89|18.83|18.95|18.99|19.05|19.03|19.05|19.15|19.01|18.95|18.65|18.77|18.65|18.55…
11:27:40|90640-D87 4E57-2.65-0x33|18.55|18.43|18.35|18.13|18.83|18.51|18.87|18.87|18.99|18.91|18.85|19.03|18.79|19.03|18.77|18.95|18.93|18.61|19.01|18.83|19.23|18.95|19.15|18.73|19.03|18.75|18.93|18.75|18.55|18.37|18.27|17.91|18.35|18.43|18.43|18.31|18.79|18.39|18.67|19.07|19.17|19.01|18.99|18.95|18.95|19.03|19.15|18.87|18.73|18.91|19.03|19.07|19.05|19.07|19.11|19.01|18.95|18.63|18.83|18.71|18.69…
11:27:40|90640-D87 4E57-2.65-0x33|18.61|18.51|18.35|18.21|18.77|18.51|18.83|18.91|18.97|18.99|18.89|18.99|18.87|19.07|18.85|18.97|18.99|18.61|18.91|18.81|19.19|18.93|19.05|18.73|19.07|18.85|18.91|18.75|18.57|18.29|17.97|17.91|18.27|18.39|18.51|18.37|18.79|18.47|18.75|19.05|19.17|19.07|19.05|18.89|19.01|19.01|19.15|18.79|18.73|18.93|19.05|19.03|19.05|19.09|19.07|19.07|18.95|18.71|18.87|18.81|18.73…
11:27:40|90640-D87 4E57-2.65-0x33|18.61|18.51|18.35|18.17|18.73|18.41|18.81|18.83|18.95|18.91|18.87|18.89|18.87|19.01|18.93|18.93|18.95|18.53|18.83|18.79|19.15|18.89|18.97|18.69|19.03|18.77|18.89|18.75|18.59|18.19|17.95|17.95|18.23|18.35|18.45|18.35|18.73|18.47|18.71|19.05|19.09|19.03|19.01|18.85|19.03|18.99|19.15|18.73|18.69|18.95|19.05|18.99|19.03|19.11|19.07|19.05|18.91|18.77|18.85|18.81|18.65…
11:27:40|90640-D87 4E57-2.65-0x33|18.39|18.51|18.39|18.13|18.69|18.39|18.87|18.81|18.95|18.83|18.89|18.85|18.83|18.95|18.91|18.89|18.97|18.53|18.89|18.79|19.15|18.85|18.97|18.67|18.99|18.71|18.85|18.75|18.75|18.21|18.03|18.01|18.19|18.37|18.39|18.35|18.67|18.43|18.67|19.03|19.03|18.97|18.99|18.89|19.05|19.01|19.15|18.77|18.65|18.93|19.07|19.01|19.01|19.09|19.07|19.07|18.87|18.79|18.83|18.97|18.67…
11:27:40|90640-D87 4E57-2.65-0x33|18.29|18.57|18.43|18.07|18.65|18.47|18.93|18.75|18.93|18.77|18.91|18.89|18.79|18.89|18.89|18.91|18.97|18.43|18.93|18.81|19.15|18.85|18.97|18.61|18.95|18.61|18.81|18.77|18.79|18.07|18.09|18.11|18.13|18.37|18.35|18.35|18.59|18.39|18.73|19.01|19.03|18.91|18.93|18.93|19.05|19.03|19.17|18.81|18.65|18.91|19.13|19.03|18.97|19.07|19.11|19.09|18.91|18.81|18.93|19.05|18.77…
11:27:40|90640-D87 4E57-2.65-0x33|18.33|18.61|18.53|18.13|18.75|18.53|18.91|18.71|18.93|18.77|18.89|18.93|18.83|18.85|18.89|18.93|18.97|18.43|18.93|18.83|19.27|18.85|18.95|18.61|18.91|18.53|18.81|18.79|18.65|18.01|18.05|18.29|18.09|18.43|18.33|18.39|18.63|18.61|18.77|18.95|19.03|19.01|18.89|18.89|19.05|19.09|19.19|18.77|18.65|18.91|19.17|19.07|18.99|19.09|19.15|19.13|18.95|18.75|18.95|19.05|18.77…
11:27:41|90640-D87 4E57-2.65-0x33|18.29|18.45|18.49|18.05|18.75|18.47|18.89|18.67|18.93|18.85|18.87|18.93|18.87|18.85|18.89|18.93|18.97|18.53|18.95|18.91|19.29|18.85|18.93|18.65|18.87|18.51|18.81|18.77|18.65|18.19|18.07|18.27|18.05|18.41|18.31|18.43|18.71|18.69|18.85|18.91|19.13|19.11|18.87|18.85|19.07|19.15|19.07|18.75|18.67|18.91|19.13|19.09|18.95|19.11|19.17|19.15|18.99|18.71|19.03|19.05|18.85…
11:27:41|90640-D87 4E57-2.65-0x33|18.09|18.31|18.47|17.99|18.69|18.41|18.85|18.65|18.91|18.91|18.93|18.93|18.89|18.87|18.97|18.93|18.99|18.61|19.03|18.99|19.33|18.85|19.01|18.69|18.87|18.49|18.81|18.75|18.57|18.21|17.99|18.17|18.01|18.37|18.29|18.39|18.71|18.67|18.93|18.95|19.13|19.05|18.87|18.91|19.09|19.11|19.05|18.79|18.69|18.81|19.11|19.07|18.91|19.11|19.19|19.03|19.03|18.79|19.09|19.07|18.85…
11:27:41|90640-D87 4E57-2.65-0x33|18.01|18.25|18.43|18.01|18.61|18.35|18.81|18.55|18.87|18.83|18.97|18.85|18.89|18.87|19.03|18.99|18.99|18.55|19.07|18.95|19.35|18.85|19.05|18.73|18.87|18.43|18.79|18.87|18.55|18.33|17.89|18.03|18.11|18.33|18.35|18.35|18.57|18.63|18.85|18.91|19.05|18.97|18.89|18.95|19.03|19.07|18.97|18.81|18.57|18.71|19.17|19.03|18.93|19.09|19.23|18.99|18.99|18.83|19.11|19.07|18.71…
11:27:41|90640-D87 4E57-2.65-0x33|17.91|18.19|18.35|18.03|18.49|18.29|18.77|18.55|18.93|18.77|18.93|18.77|18.79|18.87|18.95|18.97|18.89|18.49|19.05|18.93|19.25|18.85|19.05|18.75|18.83|18.45|18.95|18.89|18.49|18.27|17.61|17.81|18.21|18.21|18.31|18.31|18.45|18.55|18.79|18.93|18.99|18.95|18.91|18.93|18.97|19.01|18.91|18.79|18.53|18.69|19.15|19.01|18.93|19.03|19.19|18.95|18.95|18.77|19.13|18.95|18.59…
11:27:41|90640-D87 4E57-2.65-0x33|17.91|18.23|18.31|18.03|18.39|18.37|18.75|18.49|18.99|18.79|18.91|18.75|18.79|18.97|18.89|18.93|18.81|18.57|19.05|18.83|19.17|18.81|19.05|18.71|18.81|18.51|18.99|18.83|18.45|18.33|17.55|17.75|18.25|18.21|18.29|18.29|18.43|18.49|18.79|18.95|19.03|18.95|18.91|18.93|19.03|19.03|18.95|18.77|18.61|18.69|19.09|18.99|19.01|18.99|19.13|18.93|19.05|18.73|19.07|18.85|18.65…
11:27:41|90640-D87 4E57-2.65-0x33|17.83|18.17|18.23|18.03|18.41|18.43|18.73|18.43|18.83|18.79|18.83|18.73|18.77|18.97|18.85|18.89|18.79|18.63|19.03|18.75|19.05|18.77|19.03|18.67|18.69|18.55|18.95|18.77|18.37|18.31|17.61|17.69|18.29|18.07|18.27|18.23|18.41|18.45|18.77|18.89|19.05|18.97|18.91|18.87|19.07|19.01|18.97|18.71|18.67|18.67|19.03|18.87|18.97|18.89|19.07|18.85|19.01|18.71|19.01|18.67|18.59…
11:27:41|90640-D87 4E57-2.65-0x33|17.87|18.31|18.19|18.01|18.43|18.43|18.73|18.53|18.83|18.93|18.85|18.67|18.75|19.03|18.83|18.89|18.79|18.67|19.03|18.87|19.03|18.75|19.03|18.71|18.67|18.59|18.93|18.85|18.41|18.35|17.69|17.71|18.31|18.09|18.27|18.19|18.49|18.43|18.79|18.85|19.11|19.01|19.01|18.85|19.11|19.01|18.93|18.67|18.63|18.67|19.05|18.89|18.99|18.89|19.17|18.85|18.99|18.71|18.89|18.63|18.69…
11:27:41|90640-D87 4E57-2.65-0x33|17.91|18.35|18.23|18.01|18.37|18.43|18.73|18.63|18.89|18.99|18.83|18.67|18.83|19.09|18.85|18.89|18.81|18.71|19.05|18.91|19.01|18.73|19.03|18.75|18.71|18.63|18.83|18.85|18.47|18.39|17.85|17.83|18.33|18.11|18.27|18.31|18.57|18.47|18.81|18.89|19.17|19.03|19.11|18.87|19.15|18.99|18.89|18.69|18.67|18.75|19.07|18.83|19.01|19.01|19.27|18.93|18.99|18.71|18.79|18.61|18.77…
11:27:41|90640-D87 4E57-2.65-0x33|17.93|18.29|18.25|18.11|18.39|18.45|18.71|18.59|18.93|19.03|18.81|18.67|18.87|19.13|18.85|18.89|18.83|18.67|19.07|18.95|18.99|18.77|19.01|18.75|18.73|18.59|18.73|18.75|18.45|18.35|17.89|17.83|18.23|18.11|18.27|18.39|18.67|18.49|18.75|18.85|19.03|19.03|18.99|18.87|19.11|18.95|18.83|18.69|18.63|18.81|18.99|18.77|18.95|19.03|19.23|18.99|19.05|18.71|18.83|18.57|18.67…
11:27:41|90640-D87 4E57-2.65-0x33|17.81|18.25|18.37|18.19|18.43|18.47|18.63|18.55|18.95|19.07|18.79|18.67|18.85|19.11|18.83|18.89|18.85|18.63|19.07|18.99|18.91|18.81|19.03|18.75|18.77|18.61|18.73|18.67|18.33|18.31|17.87|17.79|18.15|18.09|18.27|18.35|18.67|18.43|18.69|18.85|18.99|19.03|18.97|18.95|19.07|18.91|18.77|18.73|18.59|18.75|18.91|18.85|18.91|19.01|19.21|18.95|19.09|18.79|18.87|18.63|18.59…
11:27:41|90640-D87 4E57-2.65-0x33|17.79|18.29|18.41|18.19|18.47|18.47|18.55|18.51|18.95|19.11|18.77|18.59|18.83|19.17|18.81|18.83|18.87|18.67|19.07|18.93|18.85|18.85|19.05|18.75|18.81|18.57|18.73|18.61|18.33|18.43|17.85|17.75|18.21|18.13|18.27|18.33|18.59|18.37|18.75|18.85|18.91|19.03|18.95|18.95|19.05|18.87|18.79|18.77|18.61|18.71|18.85|18.93|18.93|18.99|19.07|18.91|19.09|18.85|18.87|18.69|18.63…
11:27:41|90640-D87 4E57-2.65-0x33|17.85|18.33|18.47|18.19|18.45|18.47|18.57|18.47|18.87|19.15|18.81|18.53|18.79|19.17|18.77|18.79|18.85|18.71|19.05|18.89|18.85|18.89|19.05|18.75|18.79|18.53|18.75|18.63|18.39|18.53|20.51|17.73|18.25|17.95|18.27|18.33|18.51|18.37|18.79|18.83|18.83|18.99|18.93|18.87|19.03|18.95|18.81|18.81|18.61|18.73|18.81|18.95|18.95|18.99|19.01|18.83|19.09|18.83|18.87|18.77|18.65…
11:27:41|90640-D87 4E57-2.65-0x33|17.91|18.25|18.51|18.17|18.45|18.41|18.53|18.39|18.81|19.15|18.85|18.61|18.75|19.09|18.75|18.69|18.85|18.73|19.03|18.87|18.85|18.93|19.05|18.83|18.77|18.61|18.77|18.63|18.43|18.61|19.65|17.65|18.27|17.95|18.35|18.33|18.61|18.37|18.67|18.81|18.91|18.95|18.83|18.81|19.01|18.95|18.79|18.83|18.69|18.75|18.83|18.97|18.99|18.99|18.97|18.77|18.97|18.81|18.87|18.77|18.69…
11:27:41|90640-D87 4E57-2.65-0x33|18.11|18.27|18.45|18.15|18.55|18.43|18.65|18.43|18.89|19.15|18.89|18.69|18.83|19.03|18.69|18.67|18.85|18.75|19.05|18.91|18.97|18.97|19.05|18.89|18.73|18.69|18.93|18.63|18.39|18.69|19.17|17.57|18.29|18.09|18.41|18.41|18.69|18.35|18.65|18.85|18.97|18.95|18.83|18.85|18.99|19.01|18.77|18.89|18.77|18.83|18.85|19.01|19.03|18.97|18.93|18.87|18.95|18.93|18.87|18.73|18.73…
11:27:41|90640-D87 4E57-2.65-0x33|18.17|18.19|18.37|18.09|18.53|18.37|18.65|18.45|18.95|19.03|18.91|18.67|18.89|19.07|18.67|18.63|18.85|18.69|18.99|18.79|18.97|18.91|19.03|18.83|18.67|18.65|18.95|18.57|18.35|18.59|18.75|17.41|18.23|18.13|18.33|18.39|18.61|18.31|18.61|18.87|18.99|18.93|18.85|18.87|19.03|19.03|18.77|18.93|18.77|18.89|18.79|19.03|19.03|18.93|18.87|18.87|18.93|18.93|18.87|18.69|18.83…
11:27:42|90640-D87 4E57-2.65-0x33|18.31|18.11|18.35|18.11|18.55|18.31|18.63|18.47|18.91|18.93|18.83|18.65|18.85|19.09|18.65|18.59|18.85|18.65|18.91|18.69|18.85|18.85|18.99|18.77|18.67|18.61|18.97|18.51|18.23|18.45|18.45|17.23|18.17|17.93|18.27|18.47|18.53|18.19|18.57|18.93|19.01|18.85|18.87|18.81|19.05|18.99|18.77|18.85|18.77|18.93|18.73|19.05|19.03|18.91|18.81|18.85|18.91|18.83|18.87|18.79|18.79…
11:27:42|90640-D87 4E57-2.65-0x33|18.45|18.25|18.35|18.13|18.59|18.37|18.63|18.49|18.89|18.87|18.77|18.65|18.83|19.07|18.65|18.65|18.87|18.65|18.85|18.75|18.83|18.87|18.97|18.83|18.69|18.71|19.01|18.39|18.19|18.43|18.27|17.23|18.25|17.97|18.35|18.55|18.55|18.21|18.63|18.99|19.05|18.79|18.79|18.77|19.05|18.97|18.79|18.87|18.81|18.97|18.75|19.09|19.07|18.91|18.89|18.85|18.95|18.83|18.89|18.79|18.79…
11:27:42|90640-D87 4E57-2.65-0x33|18.49|18.31|18.35|18.15|18.61|18.43|18.73|18.51|18.89|18.81|18.73|18.65|18.73|19.05|18.63|18.71|18.85|18.65|18.91|18.79|18.83|18.89|18.95|18.87|18.71|18.79|19.07|18.39|18.15|18.41|18.41|17.39|18.31|17.99|18.41|18.61|18.57|18.23|18.69|18.95|19.07|18.75|18.71|18.77|19.05|18.95|18.81|18.87|18.85|18.91|18.77|19.07|19.11|18.79|18.89|18.83|18.99|18.87|18.91|18.87|18.73…
11:27:42|90640-D87 4E57-2.65-0x33|18.53|18.37|18.35|18.19|18.63|18.59|18.81|18.47|18.89|18.95|18.75|18.69|18.73|19.07|18.63|18.73|18.89|18.75|18.95|18.77|18.83|18.97|18.93|18.89|18.73|18.81|19.13|18.47|18.25|18.63|18.45|17.49|18.43|18.07|18.43|18.65|18.63|18.25|18.63|18.91|19.17|18.79|18.73|18.77|19.13|18.95|18.85|18.87|19.05|18.97|18.83|19.05|19.21|18.81|18.91|18.87|19.17|18.91|18.95|18.93|18.89…
11:27:42|90640-D87 4E57-2.65-0x33|18.71|18.41|18.41|18.21|18.73|18.67|18.75|18.43|18.93|18.99|18.75|18.73|18.75|19.07|18.65|18.75|18.89|18.77|18.85|18.75|18.83|19.05|18.99|18.91|18.73|18.83|19.15|18.53|18.31|18.69|18.41|17.47|18.53|18.15|18.43|18.57|18.69|18.35|18.59|18.83|19.17|18.81|18.75|18.71|19.13|18.97|18.89|18.83|19.09|18.95|18.89|19.01|19.21|18.87|18.91|18.85|19.17|18.85|18.97|18.97|18.93…
11:27:42|90640-D87 4E57-2.65-0x33|18.73|18.37|18.47|18.31|18.83|18.75|18.69|18.51|18.95|18.93|18.75|18.73|18.75|19.07|18.67|18.75|18.89|18.69|18.81|18.77|18.83|19.09|19.03|18.89|18.73|18.83|19.17|18.63|18.37|18.55|18.37|17.63|18.37|18.21|18.39|18.49|18.65|18.43|18.59|18.75|19.19|18.83|18.83|18.73|19.19|18.99|18.91|18.79|19.05|18.93|18.95|18.99|19.19|18.93|18.93|18.83|19.13|18.81|18.85|19.01|19.01…
11:27:42|90640-D87 4E57-2.65-0x33|18.67|18.33|18.49|18.35|18.79|18.81|18.61|18.53|18.91|18.89|18.71|18.73|18.79|19.07|18.67|18.75|18.83|18.63|18.77|18.79|18.91|19.13|18.91|18.87|18.75|18.83|19.21|18.73|18.45|18.51|18.43|17.81|18.23|18.17|18.35|18.41|18.61|18.53|18.59|18.71|19.19|18.77|18.85|18.77|19.25|18.97|18.93|18.77|19.01|18.89|18.93|18.93|19.17|18.91|18.95|18.81|19.09|18.79|18.81|18.99|19.01…
11:27:42|90640-D87 4E57-2.65-0x33|18.63|18.31|18.51|18.37|18.75|18.79|18.53|18.49|18.87|18.95|18.75|18.77|18.83|19.09|18.67|18.71|18.77|18.63|18.73|18.77|18.97|19.09|18.89|18.99|18.77|18.81|19.25|18.79|18.51|18.41|18.41|17.79|18.29|18.13|18.37|18.41|18.67|18.61|18.57|18.67|19.23|18.79|18.93|18.81|19.21|18.95|18.95|18.75|18.95|18.85|18.97|18.87|19.15|18.89|18.97|18.81|18.99|18.77|18.81|18.97|18.89…
11:27:42|90640-D87 4E57-2.65-0x33|18.59|18.29|18.39|18.39|18.69|18.77|18.51|18.45|18.81|18.95|18.71|18.81|18.79|19.11|18.61|18.67|18.79|18.63|18.69|18.75|18.97|19.05|18.97|19.01|18.67|18.77|19.11|18.83|18.51|18.33|18.31|17.77|18.35|18.17|18.37|18.45|18.71|18.61|18.55|18.55|19.17|18.81|18.93|18.79|19.17|18.97|18.97|18.77|18.89|18.83|19.01|18.89|19.13|18.93|18.99|18.79|18.91|18.81|18.81|18.95|18.77…
11:27:42|90640-D87 4E57-2.65-0x33|18.55|18.31|18.39|18.45|18.65|18.69|18.49|18.45|18.77|18.97|18.69|18.77|18.77|19.13|18.61|18.71|18.81|18.63|18.67|18.81|18.97|19.01|19.03|19.01|18.57|18.77|18.99|18.77|18.51|18.37|18.31|17.85|18.25|18.21|18.51|18.49|18.71|18.61|18.55|18.55|19.23|18.83|18.87|18.77|19.11|18.99|18.95|18.79|18.81|18.81|18.99|18.91|19.17|18.95|19.03|18.79|18.79|18.85|18.79|18.93|18.69…
11:27:42|90640-D87 4E57-2.65-0x33|18.55|18.35|18.41|18.51|18.63|18.63|18.51|18.47|18.75|18.99|18.79|18.73|18.77|19.15|18.65|18.75|18.83|18.63|18.77|18.87|18.89|18.97|18.99|19.01|18.57|18.77|18.85|18.73|18.47|18.43|18.29|17.93|18.15|18.09|18.55|18.57|18.71|18.61|18.55|18.59|19.23|18.91|18.89|18.77|19.07|18.97|18.93|18.85|18.81|18.79|18.97|18.87|19.13|18.89|19.01|18.73|18.69|18.77|18.77|19.03|18.63…
11:27:42|90640-D87 4E57-2.65-0x33|18.55|18.37|18.43|18.45|18.63|18.57|18.53|18.53|18.73|18.97|18.87|18.77|18.77|19.17|18.69|18.79|18.85|18.61|18.85|18.83|18.83|18.97|18.95|18.99|18.57|18.75|18.83|18.81|18.51|18.45|18.27|18.03|18.17|18.11|18.61|18.65|18.79|18.61|18.59|18.63|19.21|18.99|18.91|18.77|19.11|18.95|18.95|18.91|18.85|18.79|19.05|18.83|19.09|18.83|19.01|18.67|18.69|18.77|18.91|19.13|18.73…
11:27:42|90640-D87 4E57-2.65-0x33|18.49|18.33|18.35|18.39|18.59|18.51|18.49|18.59|18.75|18.95|18.85|18.79|18.83|19.19|18.71|18.83|18.77|18.59|18.77|18.79|18.81|18.97|18.93|18.97|18.55|18.73|18.77|18.83|18.51|18.39|17.95|17.99|18.19|18.01|18.55|18.55|18.77|18.53|18.61|18.69|19.19|18.99|18.93|18.77|19.15|18.95|18.97|18.93|18.89|18.73|19.03|18.83|19.05|18.83|19.01|18.71|18.69|18.75|18.93|19.09|18.81…
11:27:42|90640-D87 4E57-2.65-0x33|18.43|18.25|18.27|18.39|18.57|18.47|18.45|18.71|18.77|18.89|18.83|18.85|18.87|19.17|18.73|18.85|18.71|18.51|18.69|18.81|18.79|18.93|18.91|18.93|18.53|18.67|18.73|18.81|18.43|18.19|17.75|17.81|18.19|17.99|18.57|18.51|18.65|18.45|18.63|18.75|19.13|18.99|18.97|18.77|19.09|18.95|18.91|18.95|18.83|18.69|19.09|18.83|19.03|18.83|19.01|18.75|18.71|18.73|18.83|19.05|18.55…
11:27:42|90640-D87 4E57-2.65-0x33|18.41|18.17|18.27|18.39|18.59|18.49|18.49|18.81|18.83|18.89|18.93|18.89|18.87|19.15|18.65|18.85|18.71|18.43|18.65|18.83|18.81|18.91|18.89|18.89|18.61|18.61|18.69|18.79|18.47|18.11|17.79|17.67|18.17|17.95|18.51|18.35|18.61|18.55|18.65|18.73|19.07|18.99|19.01|18.73|19.03|18.99|18.85|18.89|18.77|18.67|19.05|18.79|19.01|18.79|19.01|18.69|18.71|18.75|18.73|19.07|18.47…
11:27:42|90640-D87 4E57-2.65-0x33|18.47|18.33|18.29|18.31|18.61|18.53|18.53|18.85|18.91|19.01|19.03|18.87|18.89|19.27|18.67|18.81|18.73|18.45|18.65|18.81|18.83|19.01|18.89|18.87|18.71|18.71|18.67|18.83|18.53|18.11|17.77|17.57|18.33|18.05|18.47|18.31|18.65|18.61|18.59|18.73|19.05|18.99|19.05|18.73|19.07|19.05|18.89|18.85|18.83|18.67|19.03|18.77|19.11|18.85|18.95|18.65|18.77|18.79|18.75|19.11|18.55…
11:27:43|90640-D87 4E57-2.65-0x33|18.41|18.37|18.37|18.31|18.67|18.57|18.51|18.89|18.85|19.03|18.95|18.85|18.87|19.27|18.71|18.79|18.73|18.47|18.79|18.79|18.73|19.03|18.93|18.85|18.59|18.69|18.73|18.87|18.41|18.03|17.59|17.45|18.49|17.97|18.45|18.29|18.69|18.55|18.55|18.75|19.05|19.01|19.09|18.71|19.05|18.99|18.93|18.89|18.89|18.65|19.01|18.85|19.15|18.91|18.91|18.73|18.75|18.63|18.77|19.09|18.51…
11:27:43|90640-D87 4E57-2.65-0x33|18.45|18.51|18.43|18.29|18.71|18.69|18.49|18.83|18.83|19.03|18.93|18.89|18.83|19.27|18.73|18.77|18.71|18.49|18.83|18.75|18.73|19.07|18.95|18.83|18.55|18.67|18.75|18.91|18.39|18.01|17.53|17.43|18.61|18.03|18.45|18.31|18.75|18.55|18.47|18.75|19.13|19.01|19.13|18.67|19.05|18.93|18.85|18.91|18.95|18.67|18.99|18.91|19.21|18.95|18.79|18.79|18.81|18.61|18.73|19.07|18.61…
11:27:43|90640-D87 4E57-2.65-0x33|18.43|18.55|18.41|18.29|18.63|18.73|18.53|18.85|18.95|19.03|18.93|18.91|18.87|19.27|18.75|18.75|18.65|18.51|19.01|18.79|18.81|19.11|19.03|18.81|18.55|18.67|18.73|18.87|18.31|17.99|17.47|17.43|18.71|18.07|18.45|18.47|18.81|18.61|18.49|18.79|19.19|19.03|19.17|18.71|19.05|18.97|18.85|18.91|19.01|18.79|18.97|18.89|19.27|18.83|18.79|18.85|18.87|18.63|18.71|19.01|18.61…
11:27:43|90640-D87 4E57-2.65-0x33|18.41|18.51|18.39|18.29|18.55|18.65|18.55|18.73|18.99|19.09|18.91|18.87|18.89|19.31|18.75|18.77|18.59|18.55|19.05|18.79|18.85|19.09|19.09|18.83|18.55|18.75|18.69|18.85|18.33|18.13|17.51|17.57|18.73|18.09|18.41|18.51|18.75|18.65|18.53|18.81|19.23|19.03|19.15|18.73|19.01|18.99|18.89|18.89|18.89|18.87|18.99|18.87|19.21|18.79|18.83|18.89|18.91|18.63|18.63|18.93|18.75…
11:27:43|90640-D87 4E57-2.65-0x33|18.35|18.47|18.53|18.29|18.51|18.65|18.67|18.71|19.03|19.15|18.95|18.83|18.83|19.27|18.73|18.77|18.65|18.59|19.13|18.79|18.85|19.09|19.09|18.85|18.51|18.81|18.73|18.83|18.23|18.17|17.53|17.63|18.75|18.07|18.39|18.47|18.69|18.71|18.57|18.73|19.21|19.03|19.13|18.81|18.99|18.97|18.91|18.85|18.79|18.87|19.01|18.85|19.15|18.85|18.87|18.87|18.93|18.63|18.65|18.99|18.77…
11:27:43|90640-D87 4E57-2.65-0x33|18.39|18.61|18.65|18.33|18.47|18.67|18.71|18.77|19.07|19.11|18.99|18.81|18.77|19.25|18.71|18.81|18.69|18.61|19.13|18.75|18.85|19.03|19.09|18.89|18.47|18.79|18.77|18.89|18.23|18.11|17.53|17.57|18.81|18.13|18.39|18.43|18.71|18.75|18.49|18.65|19.13|19.03|19.05|18.87|19.01|18.95|18.83|18.81|18.77|18.87|19.05|18.85|19.21|18.91|18.97|18.85|18.89|18.63|18.73|19.05|18.87…
11:27:43|90640-D87 4E57-2.65-0x33|18.31|18.63|18.69|18.37|18.39|18.63|18.67|18.81|18.97|19.07|18.89|18.79|18.77|19.23|18.75|18.85|18.71|18.61|19.13|18.71|18.85|18.97|19.05|18.93|18.49|18.77|18.81|18.93|18.25|18.13|17.79|17.63|18.87|18.11|18.39|18.41|18.65|18.63|18.43|18.67|19.07|18.99|18.99|18.79|19.03|19.03|18.83|18.83|18.75|18.85|19.09|18.89|19.25|18.91|18.99|18.89|18.87|18.47|18.79|19.05|18.85…
11:27:43|90640-D87 4E57-2.65-0x33|18.31|18.65|18.71|18.41|18.37|18.61|18.63|18.81|18.95|19.13|18.79|18.73|18.77|19.17|18.79|18.81|18.73|18.65|19.13|18.73|18.85|18.95|19.01|18.89|18.51|18.69|18.79|18.81|18.27|18.25|17.85|17.63|18.91|18.19|18.45|18.41|18.65|18.61|18.47|18.69|19.11|18.95|18.89|18.71|19.05|19.03|18.75|18.83|18.77|18.83|19.13|18.93|19.21|18.91|19.01|18.93|18.89|18.45|18.75|19.05|18.97…
11:27:43|90640-D87 4E57-2.65-0x33|18.41|18.67|18.59|18.43|18.45|18.59|18.63|18.81|19.05|19.17|18.77|18.69|18.77|19.13|18.83|18.79|18.77|18.69|19.09|18.75|18.91|18.95|18.99|18.85|18.49|18.63|18.81|18.77|18.27|18.27|17.77|17.57|18.95|18.31|18.51|18.39|18.65|18.53|18.49|18.67|19.15|18.99|18.87|18.77|19.07|19.01|18.75|18.87|18.79|18.85|19.17|18.91|19.17|18.97|19.03|18.99|18.91|18.53|18.73|19.05|18.97…
11:27:43|90640-D87 4E57-2.65-0x33|18.53|18.67|18.59|18.47|18.51|18.59|18.67|18.85|19.09|19.15|18.79|18.75|18.81|19.07|18.89|18.91|18.83|18.71|19.09|18.79|18.99|19.01|18.99|18.89|18.49|18.61|18.87|18.83|18.29|18.33|17.83|17.65|18.99|18.45|18.63|18.39|18.63|18.49|18.57|18.69|19.15|19.07|18.93|18.85|19.05|19.03|18.79|18.93|18.83|18.89|19.19|18.93|19.21|19.05|19.09|19.07|18.95|18.63|18.85|19.09|18.99…
11:27:43|90640-D87 4E57-2.65-0x33|18.61|18.67|18.55|18.49|18.65|18.59|18.59|18.89|19.09|19.13|18.75|18.79|18.81|19.01|18.81|18.95|18.85|18.71|19.03|18.83|19.05|19.05|18.87|18.87|18.61|18.63|18.85|18.89|18.33|18.29|17.59|17.69|19.03|18.59|18.73|18.31|18.61|18.51|18.55|18.63|19.15|19.09|18.97|18.83|19.03|19.11|18.81|18.97|18.85|18.85|19.21|18.85|19.23|19.05|19.07|18.91|18.99|18.71|18.87|19.01|19.01…
11:27:43|90640-D87 4E57-2.65-0x33|18.67|18.75|18.59|18.55|18.77|18.61|18.57|18.89|19.09|19.17|18.79|18.93|18.89|19.09|18.83|19.01|18.87|18.77|18.97|18.87|19.11|19.07|18.85|18.95|18.71|18.65|18.83|18.89|18.37|18.27|17.55|17.77|19.07|18.71|18.83|18.39|18.71|18.53|18.57|18.65|19.19|19.11|18.95|18.87|19.13|19.19|18.85|19.01|18.89|18.81|19.17|18.77|19.25|19.05|19.09|18.91|19.05|18.77|18.89|18.93|19.01…
11:27:43|90640-D87 4E57-2.65-0x33|18.69|18.81|18.73|18.61|18.83|18.63|18.67|18.89|19.21|19.21|18.83|18.99|18.91|19.15|18.85|19.07|18.89|18.81|19.01|18.89|19.09|19.09|18.83|19.01|18.75|18.67|18.81|18.89|18.35|18.25|17.49|17.83|19.09|18.83|18.91|18.53|18.81|18.51|18.59|18.71|19.23|19.15|18.95|18.87|19.15|19.17|18.89|18.93|18.93|18.81|19.13|18.81|19.25|18.95|19.11|18.99|19.11|18.79|18.91|18.99|19.01…
11:27:43|90640-D87 4E57-2.65-0x33|18.69|18.87|18.83|18.77|18.85|18.75|18.71|18.93|19.29|19.17|18.83|18.97|18.89|19.15|18.83|18.91|18.87|18.89|19.03|18.85|19.03|19.03|18.79|19.05|18.75|18.69|18.77|18.83|18.31|18.09|17.41|17.75|19.11|18.91|18.95|18.61|18.89|18.63|18.75|18.81|19.29|19.15|18.93|18.85|19.07|19.11|18.85|18.83|18.89|18.79|19.19|18.81|19.19|18.89|19.11|19.03|19.11|18.77|18.89|19.01|18.97…
11:27:43|90640-D87 4E57-2.65-0x33|18.71|18.91|18.83|18.83|18.79|18.79|18.83|18.95|19.27|19.13|18.83|18.95|18.87|19.15|18.83|18.83|18.85|18.95|18.99|18.81|19.07|18.97|18.79|19.09|18.75|18.71|18.77|18.79|18.29|18.01|17.43|17.73|19.13|18.83|18.99|18.65|18.95|18.63|18.89|18.91|19.33|19.09|18.91|18.75|19.01|18.99|18.83|18.79|18.87|18.79|19.17|18.73|19.13|18.69|19.05|18.99|19.11|18.73|18.87|18.95|18.93…
11:27:43|90640-D87 4E57-2.65-0x33|18.73|18.87|18.83|18.73|18.79|18.89|18.93|19.01|19.25|19.11|18.83|18.99|18.85|19.09|18.83|18.77|18.83|18.93|18.95|18.81|19.11|19.01|18.79|19.07|18.75|18.75|18.77|18.87|18.33|18.11|17.45|17.67|19.11|18.85|19.03|18.69|19.07|18.75|19.05|19.07|19.51|19.17|19.03|18.77|19.03|18.87|18.77|18.75|18.95|18.79|19.17|18.73|19.13|18.67|19.09|18.95|19.19|18.69|18.83|18.89|18.89…
11:27:44|90640-D87 4E57-2.65-0x33|18.81|18.83|18.89|18.71|18.85|18.99|19.03|19.07|19.37|19.17|18.89|19.03|18.91|19.03|18.81|18.77|18.87|18.91|18.93|18.81|19.11|19.05|18.79|19.05|18.81|18.79|18.79|18.95|18.45|18.21|17.51|17.59|19.11|18.81|19.09|18.67|19.17|18.87|19.19|19.19|19.67|19.39|19.15|18.89|19.05|18.89|18.73|18.85|19.03|18.85|19.19|18.69|19.15|18.65|19.13|18.97|19.19|18.75|18.79|18.91|18.87…
11:27:44|90640-D87 4E57-2.65-0x33|18.81|18.77|18.93|18.81|18.89|19.11|19.11|19.09|19.47|19.33|19.03|19.15|18.97|19.05|18.79|18.83|18.91|18.87|18.91|18.83|19.11|18.99|18.79|19.11|18.87|18.77|18.81|18.91|18.55|18.27|17.57|17.59|18.99|18.77|19.09|18.75|19.31|18.97|19.37|19.29|19.81|19.57|19.35|19.07|19.17|18.91|18.83|18.93|19.09|18.89|19.21|18.65|19.07|18.63|19.17|18.99|19.19|18.79|18.95|18.93|18.87…
11:27:44|90640-D87 4E57-2.65-0x33|18.87|18.73|18.87|18.89|18.89|19.15|19.13|19.09|19.57|19.47|19.01|19.25|19.05|19.07|18.81|18.87|18.85|18.83|18.93|18.85|19.11|18.93|18.77|19.15|18.93|18.75|18.79|18.87|18.43|18.25|17.67|17.59|18.89|18.69|19.09|18.85|19.35|18.99|19.43|19.31|19.93|19.71|19.53|19.29|19.29|18.97|18.93|18.93|19.13|18.91|19.23|18.63|19.01|18.63|19.19|18.95|19.17|18.89|18.99|18.83|18.79…
11:27:44|90640-D87 4E57-2.65-0x33|18.89|18.71|18.83|18.85|18.89|19.13|19.13|19.11|19.65|19.49|19.09|19.37|19.11|19.19|18.83|18.95|18.79|18.77|18.93|18.87|19.11|18.89|18.75|19.11|18.99|18.71|18.77|18.91|18.39|18.15|17.69|17.51|18.85|18.69|19.13|18.93|19.27|19.01|19.47|19.39|20.03|19.83|19.63|19.47|19.37|19.09|18.99|18.93|19.15|18.93|19.27|18.61|18.99|18.63|19.09|18.91|19.17|18.91|18.99|18.83|18.83…
11:27:44|90640-D87 4E57-2.65-0x33|18.75|18.69|18.75|18.83|18.95|19.11|19.17|19.13|19.69|19.51|19.19|19.49|19.13|19.29|18.87|18.97|18.75|18.73|18.95|18.89|19.13|18.85|18.81|19.07|18.79|18.69|18.75|18.89|18.35|18.07|17.67|17.43|18.83|18.59|19.09|18.85|19.21|18.93|19.51|19.33|20.05|19.89|19.71|19.65|19.45|19.17|19.03|18.91|19.17|18.97|19.29|18.65|18.97|18.61|19.01|18.83|19.09|18.83|18.99|18.79|18.87…
11:27:44|90640-D87 4E57-2.65-0x33|18.65|18.61|18.71|18.85|19.03|19.21|19.25|19.15|19.69|19.47|19.31|19.59|19.23|19.41|18.95|19.13|18.81|18.77|19.01|18.99|19.17|18.95|18.89|19.11|18.73|18.65|18.77|18.99|18.39|18.09|17.69|17.61|18.79|18.55|19.07|18.81|19.19|18.95|19.51|19.31|19.97|19.97|19.85|19.83|19.57|19.33|19.13|19.01|19.25|19.03|19.37|18.71|19.05|18.71|19.11|18.87|19.07|18.79|19.07|18.79|18.91…
11:27:44|90640-D87 4E57-2.65-0x33|18.57|18.53|18.71|18.87|19.07|19.29|19.25|19.17|19.69|19.43|19.39|19.67|19.31|19.51|19.03|19.25|18.87|18.81|19.13|19.09|19.21|19.03|18.95|19.13|18.81|18.61|18.73|19.01|18.43|18.09|17.71|17.79|18.75|18.55|19.05|18.79|19.17|18.99|19.51|19.45|19.89|19.87|19.91|19.87|19.67|19.41|19.21|19.19|19.31|19.11|19.43|18.75|19.11|18.71|19.19|18.89|19.05|18.87|19.13|18.81|18.93…
11:27:44|90640-D87 4E57-2.65-0x33|18.47|18.37|18.71|18.79|19.09|19.23|19.25|19.15|19.67|19.41|19.45|19.67|19.35|19.55|19.13|19.33|18.91|18.95|19.23|19.07|19.23|19.05|18.99|19.15|18.85|18.57|18.69|19.01|18.45|18.05|17.71|17.91|18.75|18.53|19.03|18.75|19.11|19.01|19.45|19.45|19.87|19.77|19.87|19.89|19.65|19.45|19.41|19.33|19.33|19.17|19.43|18.77|19.05|18.69|19.17|18.89|19.11|18.91|19.17|18.81|18.85…
11:27:44|90640-D87 4E57-2.65-0x33|18.43|18.33|18.71|18.77|19.21|19.17|19.17|19.13|19.65|19.41|19.47|19.67|19.39|19.57|19.23|19.41|19.07|19.07|19.29|19.05|19.25|19.07|19.01|19.17|18.85|18.53|18.63|19.01|18.47|18.01|17.67|17.93|18.75|18.57|19.01|18.69|19.07|19.11|19.39|19.31|19.85|19.73|19.83|19.81|19.63|19.53|19.59|19.49|19.45|19.29|19.43|18.83|19.09|18.85|19.15|18.93|19.17|18.89|19.15|18.81|18.77…
11:27:44|90640-D87 4E57-2.65-0x33|18.41|18.37|18.73|18.69|19.27|19.29|19.11|19.15|19.65|19.37|19.51|19.59|19.45|19.65|19.33|19.49|19.23|19.19|19.35|19.19|19.27|19.19|19.09|19.21|18.87|18.61|18.69|19.09|18.55|18.19|17.75|17.97|18.79|18.63|19.05|18.65|19.15|19.21|19.29|19.29|19.87|19.71|19.87|19.81|19.73|19.61|19.69|19.65|19.63|19.49|19.61|19.01|19.23|19.01|19.31|18.97|19.19|18.95|19.27|18.83|18.85…
11:27:44|90640-D87 4E57-2.65-0x33|18.41|18.41|18.81|18.63|19.13|19.29|19.15|19.17|19.61|19.33|19.49|19.53|19.39|19.73|19.35|19.55|19.33|19.29|19.41|19.31|19.35|19.31|19.13|19.25|18.89|18.69|18.75|19.17|18.65|18.27|17.67|17.97|18.83|18.65|19.09|18.67|19.13|19.15|19.19|19.27|19.83|19.71|19.85|19.77|19.75|19.73|19.77|19.69|19.79|19.63|19.77|19.07|19.35|19.07|19.37|19.03|19.21|18.99|19.29|18.89|18.91…
11:27:44|90640-D87 4E57-2.65-0x33|18.39|18.33|18.77|18.57|18.99|19.17|19.15|19.13|19.53|19.29|19.43|19.55|19.37|19.69|19.33|19.55|19.39|19.33|19.43|19.33|19.37|19.35|19.13|19.33|18.87|18.71|18.79|19.21|18.71|18.13|17.69|17.99|18.79|18.63|18.99|18.65|19.09|19.07|19.13|19.21|19.77|19.69|19.71|19.69|19.73|19.73|19.71|19.69|19.79|19.73|19.87|19.19|19.47|19.09|19.35|19.05|19.23|18.99|19.21|18.91|18.85…
11:27:44|90640-D87 4E57-2.65-0x33|18.33|18.27|18.73|18.51|18.95|19.07|19.15|19.09|19.39|19.25|19.39|19.57|19.29|19.65|19.37|19.55|19.43|19.35|19.57|19.41|19.39|19.39|19.25|19.39|18.79|18.73|18.79|19.23|18.67|18.13|17.87|18.05|18.75|18.57|18.91|18.55|19.05|19.05|19.07|19.27|19.71|19.51|19.59|19.65|19.71|19.61|19.65|19.71|19.79|19.73|19.97|19.37|19.57|19.09|19.35|19.07|19.25|18.95|19.15|18.99|18.81…
11:27:44|90640-D87 4E57-2.65-0x33|18.31|18.29|18.71|18.51|18.93|19.03|19.15|19.07|19.33|19.21|19.37|19.59|19.31|19.65|19.43|19.59|19.47|19.41|19.65|19.41|19.41|19.41|19.37|19.41|18.83|18.83|18.81|19.27|18.73|18.27|18.05|18.13|18.71|18.53|18.95|18.57|19.09|19.05|19.05|19.35|19.75|19.45|19.57|19.63|19.79|19.59|19.61|19.75|19.87|19.81|20.03|19.55|19.71|19.19|19.37|19.11|19.37|19.01|19.19|19.07|18.91…
11:27:44|90640-D87 4E57-2.65-0x33|18.37|18.29|18.63|18.51|19.01|19.01|19.11|19.05|19.25|19.17|19.27|19.61|19.31|19.65|19.39|19.61|19.51|19.45|19.69|19.41|19.43|19.43|19.31|19.43|18.95|18.93|18.75|19.23|18.71|18.31|17.85|18.13|18.67|18.57|18.97|18.53|19.13|19.05|19.03|19.21|19.67|19.39|19.55|19.59|19.79|19.59|19.57|19.77|19.95|19.93|20.07|19.59|19.77|19.27|19.39|19.19|19.47|19.05|19.17|18.99|18.99…
11:27:45|90640-D87 4E57-2.65-0x33|18.35|18.27|18.61|18.55|18.97|18.81|19.07|19.09|19.17|19.15|19.17|19.51|19.29|19.69|19.41|19.61|19.53|19.47|19.71|19.47|19.43|19.53|19.33|19.43|19.05|18.97|18.79|19.35|18.75|18.41|17.83|18.07|18.51|18.59|19.01|18.49|19.05|19.03|19.01|19.15|19.61|19.31|19.51|19.53|19.75|19.57|19.59|19.77|19.95|20.03|19.97|19.61|19.75|19.33|19.47|19.25|19.51|19.07|19.17|18.99|19.01…
11:27:45|90640-D87 4E57-2.65-0x33|18.31|18.27|18.53|18.59|18.81|18.63|18.97|19.11|19.23|19.13|19.13|19.43|19.21|19.65|19.43|19.61|19.47|19.47|19.71|19.53|19.51|19.61|19.31|19.43|19.07|19.01|18.81|19.37|18.79|18.41|17.55|17.95|18.37|18.65|19.05|18.55|18.99|18.93|18.99|19.15|19.55|19.23|19.49|19.51|19.71|19.49|19.61|19.67|19.95|19.99|19.97|19.61|19.73|19.41|19.53|19.29|19.53|18.99|19.17|19.05|19.03…
11:27:45|90640-D87 4E57-2.65-0x33|18.35|18.33|18.47|18.61|18.77|18.59|18.91|19.01|19.29|19.15|19.11|19.43|19.21|19.69|19.47|19.57|19.43|19.53|19.73|19.57|19.61|19.71|19.29|19.43|19.11|19.01|18.91|19.41|18.83|18.43|17.49|17.93|18.53|18.73|18.95|18.63|19.11|18.85|18.87|19.17|19.63|19.17|19.39|19.49|19.71|19.49|19.67|19.61|19.95|19.97|20.01|19.69|19.85|19.49|19.61|19.35|19.45|19.03|19.37|19.11|19.21…
11:27:45|90640-D87 4E57-2.65-0x33|18.41|18.39|18.43|18.63|18.79|18.61|18.95|18.97|19.33|19.17|19.01|19.41|19.13|19.71|19.47|19.53|19.41|19.57|19.71|19.61|19.67|19.79|19.27|19.41|19.23|19.01|18.97|19.45|18.95|18.43|17.41|17.97|18.67|18.71|18.87|18.57|19.11|18.91|18.85|19.11|19.61|19.17|19.29|19.51|19.71|19.49|19.71|19.51|19.95|19.91|20.05|19.67|19.95|19.55|19.67|19.29|19.39|19.07|19.39|18.99|19.25…
11:27:45|90640-D87 4E57-2.65-0x33|18.45|18.35|18.39|18.57|18.81|18.55|18.97|19.01|19.35|19.15|18.99|19.41|19.15|19.71|19.47|19.55|19.39|19.45|19.71|19.61|19.73|19.85|19.33|19.47|19.33|19.09|19.03|19.41|18.97|18.41|17.43|17.97|18.75|18.71|18.77|18.51|19.05|18.97|18.87|19.05|19.63|19.17|19.25|19.53|19.73|19.49|19.71|19.49|19.95|19.87|20.05|19.65|19.95|19.59|19.71|19.31|19.45|19.11|19.37|18.97|19.19…
11:27:45|90640-D87 4E57-2.65-0x33|18.35|18.33|18.41|18.53|18.73|18.51|18.87|19.05|19.23|19.15|19.03|19.41|19.11|19.65|19.41|19.57|19.41|19.35|19.63|19.61|19.65|19.81|19.23|19.45|19.29|19.17|19.15|19.37|18.95|18.39|17.31|17.89|18.83|18.73|18.69|18.49|18.99|18.99|18.89|19.05|19.59|19.17|19.21|19.47|19.67|19.43|19.71|19.53|19.95|19.79|20.05|19.61|19.95|19.61|19.73|19.29|19.43|19.01|19.35|18.97|19.15…
11:27:45|90640-D87 4E57-2.65-0x33|18.33|18.35|18.41|18.61|18.75|18.69|18.85|18.97|19.13|19.07|19.01|19.25|19.07|19.63|19.35|19.47|19.43|19.35|19.57|19.57|19.57|19.79|19.21|19.39|19.27|19.11|19.15|19.21|18.93|18.53|17.31|17.81|18.83|18.75|18.63|18.47|19.01|19.01|18.89|19.05|19.57|19.17|19.15|19.41|19.55|19.39|19.65|19.57|19.93|19.73|19.99|19.63|19.93|19.63|19.75|19.27|19.39|18.99|19.29|18.97|19.17…
11:27:45|90640-D87 4E57-2.65-0x33|18.25|18.37|18.37|18.59|18.69|18.73|18.81|18.89|19.09|19.01|18.97|19.19|19.09|19.61|19.29|19.39|19.39|19.35|19.57|19.55|19.49|19.71|19.13|19.33|19.23|19.07|19.13|19.13|18.93|18.55|17.37|17.75|18.83|18.65|18.57|18.43|18.95|18.91|18.91|18.95|19.49|19.07|19.11|19.39|19.43|19.31|19.59|19.55|19.91|19.67|19.95|19.67|19.93|19.59|19.75|19.29|19.35|18.95|19.23|18.99|19.17…
11:27:45|90640-D87 4E57-2.65-0x33|18.19|18.27|18.35|18.57|18.65|18.83|18.85|19.01|19.07|19.11|18.95|19.19|19.11|19.65|19.31|19.41|19.37|19.37|19.59|19.59|19.49|19.79|19.15|19.35|19.21|19.09|19.11|19.23|18.95|18.59|17.51|17.83|18.87|18.65|18.73|18.49|18.95|18.91|18.93|18.95|19.43|19.05|19.13|19.39|19.41|19.33|19.63|19.55|19.81|19.63|19.99|19.71|19.89|19.57|19.71|19.33|19.27|18.93|19.33|19.07|19.31…
11:27:45|90640-D87 4E57-2.65-0x33|18.31|18.29|18.43|18.57|18.71|18.93|18.89|19.11|19.13|19.19|18.95|19.19|19.15|19.69|19.29|19.43|19.37|19.39|19.63|19.63|19.51|19.85|19.23|19.37|19.25|19.11|19.03|19.23|18.97|18.63|17.45|17.89|18.91|18.61|18.79|18.55|18.95|18.97|18.95|19.05|19.37|19.11|19.15|19.27|19.39|19.37|19.67|19.55|19.79|19.67|20.03|19.75|19.85|19.67|19.67|19.39|19.29|19.05|19.41|19.07|19.35…
11:27:45|90640-D87 4E57-2.65-0x33|18.35|18.27|18.49|18.45|18.69|18.83|18.91|19.03|19.17|19.19|18.95|19.21|19.17|19.63|19.27|19.39|19.35|19.39|19.65|19.57|19.51|19.73|19.29|19.37|19.27|19.11|19.01|19.21|18.97|18.65|17.49|17.87|18.85|18.57|18.87|18.59|18.95|18.99|18.89|19.11|19.37|19.13|19.19|19.21|19.31|19.39|19.59|19.55|19.83|19.69|20.01|19.77|19.85|19.73|19.63|19.41|19.27|19.13|19.41|19.05|19.31…
11:27:45|90640-D87 4E57-2.65-0x33|18.35|18.25|18.51|18.35|18.53|18.75|18.89|18.95|19.15|19.19|18.95|19.23|19.17|19.57|19.17|19.35|19.33|19.39|19.61|19.51|19.49|19.61|19.31|19.37|19.25|19.11|18.99|19.19|19.03|18.67|17.47|17.85|18.79|18.51|18.87|18.57|18.95|18.95|18.85|19.05|19.37|19.21|19.21|19.15|19.25|19.35|19.51|19.57|19.87|19.67|19.99|19.77|19.85|19.69|19.59|19.37|19.25|19.15|19.39|19.09|19.27…
11:27:45|90640-D87 4E57-2.65-0x33|18.35|18.21|18.53|18.35|18.49|18.75|18.87|18.87|19.13|19.21|18.95|19.11|19.17|19.59|19.13|19.33|19.31|19.43|19.57|19.53|19.47|19.65|19.33|19.27|19.23|19.09|18.99|19.09|19.07|18.67|17.55|17.95|18.79|18.45|18.81|18.55|18.95|18.93|18.77|19.01|19.41|19.27|19.19|19.09|19.21|19.31|19.39|19.59|19.79|19.65|19.99|19.77|19.89|19.65|19.51|19.33|19.23|19.17|19.31|19.13|19.27…
11:27:45|90640-D87 4E57-2.65-0x33|18.47|18.23|18.53|18.35|18.55|18.75|18.93|18.81|19.11|19.23|18.97|19.07|19.17|19.61|19.13|19.31|19.33|19.47|19.65|19.55|19.51|19.69|19.41|19.25|19.25|19.07|18.99|19.01|19.09|18.69|17.63|18.05|18.79|18.45|18.77|18.51|18.95|18.91|18.77|19.01|19.45|19.27|19.17|19.07|19.17|19.33|19.29|19.55|19.73|19.63|19.99|19.75|19.91|19.69|19.45|19.31|19.21|19.05|19.25|19.15|19.27…
11:27:45|90640-D87 4E57-2.65-0x33|18.49|18.25|18.53|18.25|18.61|18.75|18.99|18.77|19.09|19.21|18.99|19.03|19.17|19.65|19.13|19.35|19.33|19.47|19.67|19.55|19.55|19.69|19.47|19.25|19.27|19.17|18.99|19.01|19.11|18.67|17.69|18.25|18.65|18.45|18.75|18.49|18.93|18.89|18.81|19.01|19.47|19.27|19.13|19.05|19.23|19.35|19.29|19.51|19.67|19.61|19.95|19.73|19.91|19.73|19.47|19.29|19.19|19.05|19.27|19.15|19.27…
11:27:45|90640-D87 4E57-2.65-0x33|18.35|18.25|18.57|18.23|18.55|18.75|18.99|18.75|19.11|19.19|18.97|18.99|19.11|19.59|19.11|19.37|19.35|19.47|19.67|19.55|19.59|19.69|19.41|19.25|19.21|19.19|18.99|19.01|18.95|18.65|17.69|18.35|18.53|18.43|18.73|18.53|18.91|18.79|18.85|18.95|19.47|19.17|19.11|18.99|19.21|19.29|19.29|19.45|19.61|19.57|19.91|19.79|19.91|19.67|19.47|19.29|19.17|19.07|19.27|19.07|19.17…
11:27:46|90640-D87 4E57-2.65-0x33|18.35|18.35|18.61|18.21|18.53|18.83|19.01|18.87|19.15|19.23|18.97|19.03|19.07|19.57|19.11|19.45|19.39|19.49|19.67|19.53|19.63|19.65|19.37|19.25|19.17|19.13|18.99|19.09|18.93|18.65|17.85|18.61|18.59|18.49|18.81|18.57|18.99|18.79|18.85|18.91|19.45|19.17|19.17|18.95|19.13|19.25|19.29|19.41|19.59|19.55|19.93|19.87|19.91|19.63|19.47|19.31|19.29|19.11|19.31|19.11|19.21…
11:27:46|90640-D87 4E57-2.65-0x33|18.25|18.37|18.63|18.21|18.53|18.91|19.03|18.97|19.15|19.27|18.99|19.07|19.17|19.55|19.25|19.53|19.43|19.51|19.67|19.51|19.59|19.61|19.31|19.27|19.17|19.09|19.05|19.17|18.93|18.65|17.71|18.73|18.65|18.45|18.87|18.61|18.99|18.79|18.85|18.95|19.45|19.21|19.23|18.97|19.07|19.23|19.29|19.47|19.59|19.57|19.95|19.87|19.91|19.63|19.47|19.41|19.39|19.13|19.35|19.27|19.25…
11:27:46|90640-D87 4E57-2.65-0x33|18.23|18.43|18.63|18.23|18.49|18.93|19.01|18.93|19.11|19.21|18.99|19.07|19.23|19.55|19.35|19.51|19.45|19.49|19.63|19.47|19.53|19.63|19.31|19.33|19.15|19.09|19.07|19.15|18.89|18.67|17.71|18.73|18.71|18.49|19.03|18.63|18.89|18.77|18.81|18.95|19.43|19.21|19.21|18.95|19.13|19.19|19.27|19.49|19.59|19.57|19.95|19.85|19.89|19.61|19.53|19.47|19.33|19.11|19.27|19.27|19.23…
11:27:46|90640-D87 4E57-2.65-0x33|18.23|18.47|18.59|18.25|18.51|18.93|18.93|18.91|19.09|19.17|18.91|19.07|19.13|19.55|19.33|19.51|19.39|19.47|19.55|19.45|19.57|19.65|19.31|19.31|19.07|19.09|19.11|19.13|18.97|18.69|17.69|18.75|18.75|18.45|18.99|18.51|18.81|18.77|18.77|18.85|19.41|19.17|19.19|18.91|19.17|19.19|19.25|19.39|19.59|19.57|19.95|19.85|19.87|19.55|19.59|19.41|19.29|19.09|19.19|19.25|19.21…
11:27:46|90640-D87 4E57-2.65-0x33|18.25|18.51|18.57|18.15|18.53|18.95|18.87|18.93|19.09|19.23|18.85|18.99|19.07|19.51|19.33|19.39|19.37|19.47|19.49|19.39|19.63|19.63|19.33|19.21|19.01|19.13|19.15|19.19|18.99|18.61|17.77|18.85|18.73|18.43|19.01|18.41|18.73|18.79|18.75|18.77|19.35|19.15|19.17|18.89|19.15|19.21|19.21|19.31|19.53|19.59|19.97|19.85|19.83|19.53|19.63|19.37|19.35|19.09|19.15|19.25|19.11…
11:27:46|90640-D87 4E57-2.65-0x33|18.41|18.55|18.67|18.19|18.59|18.97|18.93|18.93|19.17|19.29|18.95|19.01|19.13|19.49|19.37|19.37|19.37|19.47|19.57|19.43|19.67|19.61|19.37|19.19|19.05|19.17|19.23|19.23|19.01|18.61|17.81|18.91|18.71|18.43|19.03|18.45|18.65|18.79|18.75|18.77|19.31|19.19|19.15|18.95|19.13|19.25|19.23|19.35|19.49|19.63|19.99|19.91|19.79|19.55|19.67|19.35|19.39|19.17|19.19|19.29|19.11…
11:27:46|90640-D87 4E57-2.65-0x33|18.49|18.49|18.67|18.15|18.65|18.91|18.99|18.91|19.23|19.29|19.05|18.97|19.19|19.49|19.41|19.27|19.37|19.47|19.65|19.43|19.71|19.57|19.41|19.19|19.09|19.13|19.31|19.27|19.03|18.47|17.85|18.89|18.75|18.43|18.99|18.47|18.69|18.79|18.77|18.77|19.31|19.23|19.17|18.99|19.17|19.27|19.21|19.39|19.53|19.67|20.09|19.95|19.73|19.57|19.73|19.33|19.37|19.23|19.27|19.33|19.05…
11:27:46|90640-D87 4E57-2.65-0x33|18.35|18.45|18.67|18.17|18.65|18.85|18.97|18.89|19.23|19.29|19.01|18.93|19.19|19.49|19.37|19.23|19.41|19.47|19.63|19.43|19.71|19.53|19.39|19.19|19.21|19.11|19.41|19.31|19.07|18.49|18.03|18.85|18.77|18.51|18.95|18.49|18.71|18.81|18.79|18.71|19.31|19.29|19.19|19.05|19.21|19.25|19.19|19.37|19.57|19.71|20.09|19.85|19.69|19.61|19.77|19.39|19.35|19.15|19.35|19.31|19.05…
11:27:46|90640-D87 4E57-2.65-0x33|18.21|18.47|18.65|18.23|18.63|18.79|18.95|18.91|19.23|19.23|18.97|18.89|19.17|19.41|19.33|19.21|19.43|19.35|19.59|19.37|19.69|19.53|19.35|19.29|19.21|18.85|19.39|19.25|19.03|18.45|18.17|18.87|18.49|18.49|18.83|18.49|18.67|18.83|18.85|18.73|19.33|19.33|19.25|19.09|19.15|19.21|19.15|19.33|19.55|19.73|20.11|19.81|19.63|19.63|19.75|19.41|19.35|19.07|19.49|19.29|18.99…
11:27:46|90640-D87 4E57-2.65-0x33|18.17|18.49|18.53|18.27|18.61|18.73|18.85|18.87|19.13|19.19|19.03|18.85|19.11|19.33|19.21|19.19|19.45|19.33|19.59|19.33|19.63|19.53|19.29|19.31|19.19|18.79|19.41|19.21|19.03|18.41|18.25|18.89|18.25|18.49|18.73|18.43|18.63|18.81|18.81|18.63|19.27|19.31|19.31|19.07|19.09|19.19|19.11|19.29|19.53|19.73|20.13|19.79|19.57|19.61|19.73|19.41|19.35|19.11|19.51|19.29|18.93…
11:27:46|90640-D87 4E57-2.65-0x33|18.25|18.67|18.55|18.31|18.61|18.81|18.89|18.91|19.07|19.15|19.11|18.95|19.15|19.35|19.19|19.25|19.51|19.35|19.61|19.39|19.61|19.63|19.35|19.43|19.21|18.87|19.45|19.19|19.13|18.71|18.35|18.85|18.35|18.59|18.83|18.49|18.79|18.87|18.97|18.69|19.35|19.33|19.33|19.09|19.21|19.21|19.11|19.29|19.61|19.77|20.15|19.81|19.63|19.61|19.77|19.45|19.47|19.19|19.51|19.33|19.11…
11:27:46|90640-D87 4E57-2.65-0x33|18.21|18.69|18.51|18.33|18.63|18.89|18.97|18.95|19.21|19.11|19.11|19.03|19.11|19.37|19.21|19.31|19.55|19.37|19.69|19.43|19.71|19.71|19.47|19.53|19.25|18.93|19.53|19.19|19.05|18.75|18.19|18.69|18.45|18.53|18.83|18.49|18.85|18.89|19.11|18.75|19.43|19.29|19.35|19.13|19.25|19.23|19.11|19.39|19.69|19.77|20.17|19.87|19.69|19.63|19.81|19.45|19.57|19.25|19.51|19.43|19.17…
11:27:46|90640-D87 4E57-2.65-0x33|18.29|18.77|18.47|18.33|18.65|18.91|18.95|18.89|19.25|19.13|19.11|18.97|19.07|19.35|19.23|19.25|19.59|19.37|19.69|19.39|19.73|19.69|19.49|19.41|19.29|18.91|19.49|19.11|18.97|18.73|18.05|18.43|18.63|18.61|18.75|18.49|18.91|18.91|18.97|18.81|19.45|19.25|19.33|19.17|19.29|19.25|18.99|19.41|19.73|19.77|20.05|19.93|19.75|19.65|19.75|19.45|19.55|19.31|19.41|19.41|19.27…
11:27:46|90640-D87 4E57-2.65-0x33|18.53|18.83|18.37|18.33|18.71|18.93|18.97|18.91|19.37|19.15|18.97|18.91|19.07|19.33|19.15|19.19|19.59|19.37|19.73|19.41|19.75|19.67|19.53|19.41|19.33|18.95|19.47|19.03|18.99|18.71|17.77|18.19|18.79|18.67|18.69|18.53|18.97|18.99|18.93|18.83|19.45|19.27|19.31|19.19|19.31|19.25|18.97|19.39|19.75|19.73|19.95|19.91|19.79|19.71|19.71|19.57|19.53|19.33|19.33|19.29|19.29…
11:27:46|90640-D87 4E57-2.65-0x33|18.55|18.63|18.27|18.37|18.75|18.75|18.93|18.89|19.37|19.13|18.91|18.93|19.05|19.29|19.13|19.23|19.57|19.35|19.75|19.49|19.75|19.61|19.55|19.49|19.35|18.89|19.45|19.07|18.99|18.65|17.73|18.17|18.57|18.61|18.65|18.53|18.95|18.95|18.89|18.83|19.39|19.27|19.27|19.19|19.31|19.25|19.03|19.35|19.63|19.69|20.01|19.87|19.77|19.73|19.85|19.65|19.45|19.33|19.35|19.25|19.27…
11:27:47|90640-D87 4E57-2.65-0x33|18.31|18.47|18.37|18.41|18.79|18.71|18.95|18.89|19.25|19.11|19.01|18.95|19.09|19.25|19.15|19.27|19.51|19.33|19.85|19.57|19.83|19.57|19.59|19.57|19.25|18.83|19.41|19.11|18.85|18.61|17.77|18.25|18.39|18.55|18.63|18.57|18.95|18.93|18.87|18.89|19.35|19.23|19.25|19.17|19.31|19.35|19.09|19.33|19.53|19.61|20.07|19.87|19.75|19.71|19.89|19.67|19.39|19.37|19.37|19.31|19.27…
11:27:47|90640-D87 4E57-2.65-0x33|18.21|18.45|18.45|18.29|18.81|18.71|18.97|18.81|19.15|19.07|19.09|19.03|19.13|19.29|19.17|19.29|19.47|19.35|19.87|19.57|19.83|19.51|19.63|19.53|19.17|18.77|19.37|19.01|18.73|18.53|17.81|18.19|18.39|18.49|18.73|18.59|18.97|18.91|18.91|18.93|19.31|19.19|19.27|19.15|19.31|19.37|19.11|19.33|19.43|19.55|20.05|19.87|19.75|19.69|19.91|19.67|19.35|19.39|19.35|19.31|19.23…
11:27:47|90640-D87 4E57-2.65-0x33|18.15|18.43|18.41|18.25|18.79|18.69|18.87|18.73|19.05|19.03|19.13|19.09|19.05|19.31|19.13|19.31|19.49|19.37|19.85|19.55|19.77|19.45|19.69|19.49|19.21|18.77|19.31|18.91|18.55|18.47|17.93|18.25|18.39|18.53|18.73|18.55|18.97|18.83|18.89|18.91|19.27|19.05|19.29|19.13|19.29|19.33|19.13|19.37|19.35|19.51|20.03|19.81|19.75|19.71|19.93|19.65|19.31|19.35|19.33|19.27|19.11…
11:27:47|90640-D87 4E57-2.65-0x33|18.11|18.41|18.37|18.21|18.77|18.63|18.77|18.75|18.97|18.95|19.17|19.09|18.97|19.31|19.11|19.21|19.45|19.29|19.83|19.63|19.71|19.43|19.67|19.43|19.19|18.71|19.25|18.95|18.45|18.33|18.05|18.49|18.23|18.49|18.65|18.51|18.95|18.75|18.93|18.89|19.23|18.99|19.29|19.11|19.23|19.29|19.17|19.41|19.31|19.47|19.95|19.75|19.77|19.73|19.87|19.65|19.27|19.31|19.33|19.23|18.97…
11:27:47|90640-D87 4E57-2.65-0x33|18.19|18.41|18.41|18.19|18.75|18.63|18.85|18.77|18.99|18.89|19.15|19.09|19.05|19.31|19.13|19.21|19.51|19.29|19.79|19.69|19.79|19.47|19.69|19.43|19.31|18.75|19.17|18.97|18.57|18.31|17.95|18.59|18.09|18.51|18.59|18.51|18.93|18.77|18.97|18.83|19.21|19.01|19.29|19.19|19.17|19.27|19.21|19.47|19.35|19.43|19.87|19.81|19.79|19.79|19.83|19.63|19.25|19.37|19.33|19.19|18.95…
11:27:47|90640-D87 4E57-2.65-0x33|18.27|18.35|18.45|18.21|18.73|18.67|18.91|18.87|19.01|18.89|19.13|19.07|19.11|19.31|19.15|19.23|19.55|19.27|19.75|19.71|19.81|19.43|19.71|19.39|19.33|18.81|19.19|19.13|18.67|18.25|17.99|18.69|18.13|18.53|18.63|18.51|18.91|18.79|18.89|18.77|19.21|19.03|19.27|19.25|19.13|19.25|19.15|19.53|19.37|19.41|19.87|19.87|19.79|19.85|19.81|19.61|19.19|19.41|19.43|19.23|18.91…
11:27:47|90640-D87 4E57-2.65-0x33|18.25|18.29|18.57|18.23|18.67|18.71|18.97|18.95|18.99|18.89|19.17|19.05|19.13|19.31|19.13|19.25|19.47|19.25|19.77|19.73|19.77|19.39|19.71|19.35|19.33|18.87|19.19|19.21|18.79|18.25|18.01|18.85|18.15|18.49|18.65|18.59|18.89|18.71|18.81|18.77|19.21|19.03|19.25|19.21|19.11|19.25|19.15|19.55|19.39|19.45|19.87|19.83|19.79|19.89|19.79|19.61|19.15|19.37|19.53|19.31|18.87…
11:27:47|90640-D87 4E57-2.65-0x33|18.23|18.33|18.61|18.27|18.61|18.79|19.01|18.97|18.97|18.99|19.21|19.05|19.13|19.37|19.13|19.25|19.45|19.31|19.79|19.71|19.73|19.39|19.71|19.37|19.33|18.99|19.19|19.13|18.89|18.47|18.09|18.89|18.23|18.47|18.65|18.67|18.89|18.73|18.85|18.77|19.29|19.03|19.19|19.17|19.17|19.25|19.15|19.55|19.47|19.49|19.85|19.85|19.93|19.91|19.83|19.61|19.25|19.33|19.53|19.39|19.07…
11:27:47|90640-D87 4E57-2.65-0x33|18.35|18.35|18.55|18.31|18.67|18.79|18.87|18.99|19.01|19.07|19.13|19.05|19.09|19.37|19.13|19.25|19.45|19.35|19.77|19.69|19.69|19.39|19.59|19.39|19.33|19.03|19.11|19.07|18.91|18.47|17.79|18.77|18.29|18.39|18.65|18.61|18.89|18.69|18.89|18.81|19.35|19.07|19.13|19.19|19.23|19.23|19.15|19.55|19.53|19.57|19.83|19.83|19.95|19.87|19.79|19.45|19.23|19.25|19.47|19.19|19.09…
11:27:47|90640-D87 4E57-2.65-0x33|18.47|18.51|18.59|18.45|18.73|18.81|18.85|18.97|19.05|19.09|19.09|19.11|19.07|19.39|19.13|19.37|19.45|19.41|19.77|19.77|19.67|19.51|19.57|19.39|19.35|19.07|19.13|19.25|18.93|18.47|17.75|18.67|18.37|18.43|18.65|18.63|18.93|18.73|19.01|18.87|19.45|19.11|19.17|19.21|19.29|19.23|19.23|19.55|19.59|19.65|19.91|19.89|19.95|19.85|19.79|19.43|19.33|19.27|19.47|19.19|19.07…
11:27:47|90640-D87 4E57-2.65-0x33|18.57|18.65|18.65|18.57|18.89|18.81|18.79|18.95|19.09|19.11|19.13|19.17|19.13|19.41|19.11|19.39|19.43|19.47|19.79|19.85|19.71|19.55|19.53|19.39|19.37|19.11|19.13|19.29|18.95|18.45|17.81|18.57|18.43|18.45|18.65|18.59|18.95|18.65|18.99|18.87|19.47|19.15|19.19|19.17|19.35|19.37|19.31|19.51|19.65|19.75|19.97|19.85|19.95|19.81|19.79|19.39|19.41|19.27|19.47|19.11|19.05…
11:27:47|90640-D87 4E57-2.65-0x33|18.63|18.75|18.67|18.51|18.89|18.75|18.71|18.95|19.09|19.09|19.13|19.15|19.15|19.35|19.05|19.37|19.39|19.37|19.77|19.89|19.71|19.47|19.47|19.43|19.35|19.13|19.11|19.21|18.93|18.37|17.83|18.43|18.29|18.43|18.55|18.53|18.87|18.55|18.89|18.85|19.43|19.15|19.09|19.11|19.31|19.39|19.35|19.45|19.61|19.75|19.91|19.79|19.83|19.75|19.79|19.33|19.37|19.25|19.35|19.01|19.07…
11:27:47|90640-D87 4E57-2.65-0x33|18.63|18.79|18.65|18.45|18.75|18.71|18.75|18.97|19.03|19.07|19.13|19.13|19.05|19.29|19.05|19.35|19.31|19.29|19.77|19.93|19.65|19.41|19.49|19.47|19.27|19.15|19.09|19.15|18.79|18.31|17.95|18.43|18.17|18.49|18.55|18.55|18.81|18.53|18.81|18.89|19.39|19.13|19.07|19.15|19.27|19.37|19.39|19.55|19.59|19.69|19.87|19.75|19.73|19.63|19.79|19.37|19.35|19.19|19.31|19.07|19.03…
11:27:47|90640-D87 4E57-2.65-0x33|18.63|18.75|18.65|18.39|18.63|18.61|18.73|18.93|18.97|19.01|19.13|19.11|19.03|19.27|19.05|19.35|19.23|19.27|19.77|19.89|19.59|19.35|19.51|19.47|19.25|19.19|19.07|19.17|18.77|18.39|18.05|18.45|18.17|18.55|18.53|18.57|18.77|18.51|18.77|18.93|19.35|19.11|19.09|19.19|19.29|19.35|19.35|19.57|19.53|19.65|19.89|19.77|19.79|19.61|19.81|19.41|19.39|19.15|19.31|19.13|19.11…
11:27:47|90640-D87 4E57-2.65-0x33|18.55|18.71|18.67|18.39|18.71|18.59|18.77|18.89|19.01|19.01|19.19|19.09|18.97|19.25|19.03|19.35|19.29|19.31|19.83|19.85|19.61|19.29|19.53|19.47|19.17|19.21|19.01|19.17|18.89|18.45|18.19|18.45|18.17|18.55|18.51|18.49|18.73|18.49|18.73|18.91|19.31|19.13|19.09|19.27|19.29|19.39|19.31|19.51|19.55|19.73|19.89|19.73|19.83|19.57|19.83|19.47|19.41|19.15|19.29|19.19|19.17…
11:27:48|90640-D87 4E57-2.65-0x33|18.55|18.73|18.71|18.33|18.81|18.77|18.83|18.93|19.05|19.01|19.27|19.09|18.99|19.29|19.03|19.33|19.37|19.35|19.91|19.81|19.63|19.41|19.55|19.47|19.19|19.23|19.05|19.31|19.01|18.57|18.33|18.47|18.31|18.55|18.61|18.51|18.79|18.49|18.63|18.91|19.41|19.17|19.15|19.35|19.35|19.45|19.37|19.47|19.61|19.81|19.91|19.71|19.97|19.63|19.79|19.53|19.53|19.17|19.33|19.25|19.25…
11:27:48|90640-D87 4E57-2.65-0x33|18.47|18.75|18.71|18.33|18.73|18.81|18.77|18.97|19.11|19.01|19.25|19.09|18.91|19.27|19.05|19.31|19.29|19.39|19.91|19.79|19.63|19.51|19.55|19.47|19.19|19.25|18.99|19.35|19.01|18.63|18.31|18.45|18.45|18.53|18.71|18.57|18.85|18.53|18.61|18.93|19.41|19.11|19.19|19.25|19.31|19.43|19.43|19.51|19.67|19.79|19.91|19.71|19.99|19.63|19.75|19.53|19.53|19.15|19.37|19.33|19.33…
11:27:48|90640-D87 4E57-2.65-0x33|18.45|18.75|18.71|18.41|18.73|18.81|18.71|18.95|19.17|19.03|19.23|19.05|18.93|19.37|19.07|19.31|19.27|19.37|19.91|19.71|19.63|19.55|19.55|19.55|19.19|19.19|18.93|19.33|19.01|18.67|18.29|18.37|18.47|18.53|18.75|18.63|18.89|18.57|18.61|18.95|19.53|19.11|19.19|19.23|19.37|19.41|19.49|19.55|19.73|19.77|19.91|19.71|19.95|19.63|19.81|19.53|19.41|19.13|19.37|19.41|19.49…
11:27:48|90640-D87 4E57-2.65-0x33|18.49|18.75|18.69|18.47|18.71|18.81|18.65|18.93|19.17|19.05|19.19|19.03|19.01|19.41|19.09|19.31|19.29|19.35|19.83|19.65|19.61|19.59|19.57|19.61|19.23|19.21|19.01|19.31|19.11|18.71|18.31|18.37|18.47|18.55|18.79|18.57|18.93|18.55|18.61|18.99|19.53|19.07|19.19|19.17|19.41|19.39|19.53|19.61|19.77|19.81|19.91|19.71|19.93|19.69|19.87|19.55|19.39|19.25|19.37|19.35|19.51…
11:27:48|90640-D87 4E57-2.65-0x33|18.51|18.75|18.65|18.55|18.73|18.85|18.59|18.93|19.15|19.07|19.13|19.07|19.07|19.39|19.09|19.37|19.31|19.35|19.81|19.65|19.57|19.59|19.57|19.59|19.25|19.21|19.07|19.29|19.19|18.75|18.31|18.55|18.57|18.55|18.83|18.59|18.97|18.57|18.61|19.01|19.53|19.03|19.19|19.15|19.41|19.35|19.55|19.63|19.83|19.83|20.05|19.71|19.87|19.73|19.83|19.55|19.43|19.33|19.37|19.33|19.59…
11:27:48|90640-D87 4E57-2.65-0x33|18.47|18.75|18.69|18.63|18.75|18.89|18.61|18.91|19.19|19.09|19.11|19.11|19.03|19.37|19.19|19.43|19.31|19.35|19.79|19.65|19.63|19.59|19.57|19.57|19.23|19.21|19.07|19.29|19.19|18.79|18.21|18.57|18.65|18.51|18.85|18.63|19.01|18.59|18.61|18.97|19.53|19.05|19.19|19.13|19.41|19.35|19.57|19.67|19.87|19.83|20.09|19.73|19.81|19.71|19.79|19.57|19.47|19.25|19.37|19.41|19.57…
11:27:48|90640-D87 4E57-2.65-0x33|18.45|18.75|18.73|18.59|18.79|18.91|18.65|18.93|19.23|19.09|19.09|19.13|19.07|19.45|19.29|19.45|19.33|19.39|19.79|19.67|19.71|19.63|19.59|19.57|19.23|19.19|19.09|19.23|19.21|18.87|18.15|18.41|18.71|18.49|18.87|18.67|19.03|18.63|18.67|18.95|19.61|19.09|19.21|19.13|19.47|19.37|19.55|19.71|19.89|19.83|20.01|19.77|19.85|19.71|19.85|19.61|19.55|19.27|19.49|19.49|19.55…
11:27:48|90640-D87 4E57-2.65-0x33|18.49|18.75|18.67|18.57|18.79|18.93|18.67|18.95|19.19|19.09|19.15|19.13|19.09|19.45|19.19|19.47|19.37|19.43|19.77|19.67|19.75|19.67|19.55|19.57|19.29|19.17|19.07|19.17|19.21|18.85|18.05|18.33|18.77|18.45|18.89|18.63|18.99|18.61|18.73|18.93|19.57|19.11|19.23|19.11|19.51|19.35|19.53|19.69|19.89|19.77|19.95|19.75|19.89|19.67|19.85|19.63|19.63|19.25|19.49|19.49|19.53…
11:27:48|90640-D87 4E57-2.65-0x33|18.53|18.87|18.69|18.61|18.79|18.95|18.69|18.97|19.15|19.03|19.19|19.21|19.11|19.45|19.21|19.47|19.41|19.39|19.75|19.73|19.77|19.71|19.53|19.57|19.33|19.25|19.05|19.21|19.21|18.93|18.07|18.43|18.83|18.49|18.89|18.67|19.11|18.59|18.67|18.91|19.45|19.13|19.31|19.15|19.59|19.39|19.65|19.73|19.93|19.81|20.01|19.73|19.83|19.63|19.87|19.65|19.65|19.23|19.47|19.51|19.57…
11:27:48|90640-D87 4E57-2.65-0x33|18.53|18.93|18.81|18.65|18.75|18.97|18.83|18.99|19.11|18.99|19.19|19.27|19.25|19.45|19.23|19.47|19.45|19.37|19.71|19.79|19.73|19.73|19.57|19.57|19.29|19.27|19.13|19.25|19.15|18.99|18.23|18.51|18.87|18.53|18.89|18.71|19.09|18.57|18.69|18.91|19.35|19.09|19.39|19.17|19.67|19.35|19.75|19.83|19.97|19.85|20.07|19.71|19.79|19.61|19.89|19.65|19.61|19.11|19.45|19.63|19.61…
11:27:48|90640-D87 4E57-2.65-0x33|18.53|18.89|18.91|18.67|18.73|19.03|18.89|19.05|19.13|19.11|19.19|19.27|19.37|19.59|19.31|19.51|19.49|19.41|19.69|19.79|19.69|19.73|19.61|19.47|19.27|19.23|19.11|19.13|19.11|18.85|18.25|18.53|18.89|18.57|18.97|18.75|19.07|18.55|18.65|18.91|19.39|19.13|19.43|19.19|19.77|19.45|19.87|19.91|19.99|19.89|20.03|19.69|19.79|19.59|19.85|19.65|19.57|19.09|19.37|19.63|19.67…
11:27:48|90640-D87 4E57-2.65-0x33|18.53|18.85|18.87|18.67|18.77|19.07|18.87|19.09|19.13|19.21|19.21|19.27|19.45|19.71|19.37|19.55|19.53|19.43|19.69|19.79|19.67|19.73|19.63|19.37|19.17|19.19|19.01|19.01|19.03|18.71|18.09|18.45|18.89|18.61|18.95|18.65|19.05|18.67|18.69|19.03|19.43|19.19|19.45|19.33|19.87|19.59|19.97|19.95|19.99|19.81|19.99|19.61|19.77|19.53|19.81|19.65|19.53|19.13|19.29|19.63|19.61…
11:27:48|90640-D87 4E57-2.65-0x33|18.57|18.89|18.85|18.71|18.79|19.03|18.91|19.19|19.13|19.29|19.31|19.49|19.53|19.75|19.41|19.65|19.57|19.47|19.69|19.83|19.65|19.67|19.65|19.45|19.15|19.13|18.93|19.01|18.97|18.69|18.09|18.49|18.97|18.63|18.99|18.67|19.05|18.77|18.89|19.15|19.45|19.29|19.55|19.51|19.97|19.71|19.95|19.97|19.95|19.75|19.93|19.55|19.75|19.49|19.79|19.65|19.51|19.17|19.27|19.61|19.61…
11:27:48|90640-D87 4E57-2.65-0x33|18.59|18.93|19.07|18.83|18.87|19.07|19.03|19.27|19.19|19.37|19.43|19.61|19.51|19.79|19.49|19.67|19.51|19.51|19.69|19.81|19.55|19.61|19.63|19.53|19.15|19.09|18.99|19.01|18.95|18.77|21.29|18.75|19.05|18.61|19.03|18.81|19.11|18.93|19.05|19.31|19.47|19.47|19.65|19.69|20.05|19.71|19.93|19.91|19.93|19.71|19.89|19.53|19.73|19.49|19.77|19.67|19.49|19.15|19.25|19.51|19.61…
11:27:48|90640-D87 4E57-2.65-0x33|18.61|18.95|19.17|18.91|18.95|19.05|19.15|19.39|19.23|19.47|19.55|19.57|19.49|19.75|19.55|19.61|19.47|19.51|19.69|19.71|19.53|19.65|19.61|19.51|19.15|19.01|19.05|19.03|18.99|18.85|20.71|18.91|19.09|18.69|19.11|18.93|19.19|19.07|19.23|19.45|19.51|19.63|19.71|19.77|20.07|19.71|19.85|19.85|19.85|19.67|19.81|19.51|19.77|19.49|19.83|19.67|19.45|19.13|19.29|19.49|19.69…
11:27:48|90640-D87 4E57-2.65-0x33|18.71|18.97|19.27|18.97|19.13|19.11|19.17|19.49|19.31|19.49|19.47|19.53|19.41|19.71|19.51|19.55|19.51|19.51|19.65|19.61|19.57|19.69|19.55|19.49|19.17|18.93|19.03|19.05|18.95|18.93|19.97|18.89|19.13|18.79|19.19|19.03|19.25|19.21|19.39|19.53|19.55|19.57|19.69|19.81|20.09|19.67|19.79|19.73|19.77|19.57|19.73|19.43|19.79|19.43|19.79|19.63|19.41|19.11|19.31|19.49|19.67…
11:27:48|90640-D87 4E57-2.65-0x33|18.79|18.99|19.35|18.99|19.21|19.15|19.19|19.39|19.31|19.37|19.39|19.49|19.33|19.69|19.47|19.61|19.49|19.41|19.61|19.59|19.61|19.57|19.51|19.35|19.13|18.91|19.01|19.07|18.93|18.81|19.47|18.79|19.07|18.89|19.29|19.13|19.27|19.27|19.39|19.53|19.55|19.51|19.71|19.77|19.95|19.63|19.69|19.63|19.59|19.49|19.65|19.35|19.77|19.37|19.73|19.61|19.29|19.09|19.29|19.49|19.61…
11:27:49|90640-D87 4E57-2.65-0x33|18.79|19.01|19.31|19.01|19.19|19.19|19.07|19.31|19.35|19.27|19.31|19.45|19.19|19.61|19.35|19.57|19.39|19.33|19.57|19.57|19.53|19.47|19.39|19.23|19.11|18.89|19.07|19.09|18.83|18.71|16.57|18.69|19.03|18.85|19.31|19.11|19.29|19.27|19.39|19.49|19.55|19.45|19.67|19.67|19.83|19.59|19.61|19.59|19.43|19.43|19.59|19.29|19.69|19.33|19.69|19.51|19.19|19.03|19.27|19.53|19.57…
11:27:49|90640-D87 4E57-2.65-0x33|18.79|18.93|19.27|19.05|19.17|19.17|18.97|19.25|19.39|19.29|19.25|19.47|19.15|19.59|19.33|19.53|19.31|19.23|19.53|19.53|19.47|19.31|19.29|19.23|19.09|18.87|19.11|19.15|18.83|18.81|16.95|18.51|19.17|18.83|19.29|19.09|19.31|19.27|19.25|19.47|19.49|19.41|19.55|19.59|19.75|19.55|19.63|19.57|19.43|19.37|19.53|19.25|19.65|19.29|19.67|19.43|19.11|18.99|19.21|19.55|19.51…
11:27:49|90640-D87 4E57-2.65-0x33|18.93|18.95|19.37|19.07|19.03|19.15|18.93|19.19|19.39|19.29|19.25|19.49|19.11|19.57|19.29|19.49|19.21|19.15|19.53|19.49|19.37|19.23|19.39|19.23|19.09|18.85|18.95|19.11|18.73|18.81|17.75|18.41|19.29|18.81|19.27|19.03|19.25|19.19|19.19|19.47|19.45|19.31|19.45|19.59|19.67|19.53|19.65|19.55|19.43|19.41|19.47|19.17|19.61|19.21|19.65|19.35|19.03|18.99|19.15|19.47|19.45…
11:27:49|90640-D87 4E57-2.65-0x33|18.97|18.91|19.37|18.97|18.97|19.13|18.89|19.11|19.39|19.29|19.25|19.45|19.07|19.49|19.25|19.33|19.13|19.13|19.53|19.35|19.27|19.23|19.37|19.09|19.09|18.79|18.91|19.23|18.73|18.77|17.83|18.19|19.21|18.79|19.27|18.97|19.31|19.17|19.19|19.47|19.45|19.23|19.37|19.59|19.63|19.51|19.59|19.53|19.37|19.37|19.41|19.11|19.55|19.13|19.57|19.29|19.03|18.99|19.11|19.39|19.39…
11:27:49|90640-D87 4E57-2.65-0x33|18.95|18.89|19.31|18.89|18.85|19.11|18.85|19.03|19.39|19.29|19.21|19.43|18.99|19.43|19.25|19.27|19.17|19.11|19.47|19.23|19.25|19.23|19.37|19.05|19.07|18.75|18.93|19.25|18.67|18.73|17.81|18.07|19.15|18.67|19.29|19.03|19.27|19.11|19.19|19.37|19.39|19.17|19.29|19.51|19.59|19.39|19.53|19.47|19.31|19.27|19.35|19.09|19.51|19.05|19.49|19.25|19.03|18.97|19.07|19.35|19.35…
11:27:49|90640-D87 4E57-2.65-0x33|18.95|18.93|19.27|18.87|18.85|19.13|18.83|19.03|19.41|19.27|19.19|19.39|18.99|19.37|19.27|19.21|19.23|19.17|19.43|19.27|19.23|19.23|19.39|19.15|19.07|18.71|18.97|19.31|18.73|18.75|17.83|18.01|19.25|18.71|19.31|19.11|19.33|19.07|19.15|19.29|19.45|19.13|19.27|19.45|19.63|19.37|19.51|19.43|19.27|19.27|19.45|19.09|19.51|19.07|19.53|19.23|19.05|18.97|18.99|19.33|19.43…
11:27:49|90640-D87 4E57-2.65-0x33|18.69|18.87|19.19|18.85|18.79|19.15|18.87|19.03|19.35|19.27|19.17|19.35|18.97|19.33|19.29|19.17|19.17|19.15|19.35|19.25|19.15|19.23|19.45|19.19|19.05|18.67|18.83|19.25|18.59|18.67|17.77|17.97|19.33|18.61|19.25|19.03|19.29|19.07|19.13|19.19|19.41|19.07|19.25|19.39|19.59|19.39|19.49|19.41|19.23|19.13|19.43|19.03|19.51|19.07|19.57|19.19|19.07|18.87|18.91|19.31|19.35…
11:27:49|90640-D87 4E57-2.65-0x33|18.57|18.87|19.09|18.65|18.71|19.05|18.87|19.07|19.33|19.29|19.11|19.29|18.93|19.33|19.27|19.15|19.09|19.07|19.25|19.19|19.05|19.17|19.41|19.15|18.99|18.71|18.79|19.29|18.57|18.75|17.83|18.03|19.27|18.57|19.11|18.93|19.25|19.03|19.05|19.15|19.45|19.05|19.13|19.31|19.51|19.37|19.45|19.35|19.25|19.09|19.41|19.01|19.53|19.03|19.49|19.11|19.03|18.83|18.95|19.25|19.29…
11:27:49|90640-D87 4E57-2.65-0x33|18.61|18.87|18.95|18.53|18.63|18.97|18.75|19.09|19.33|19.31|19.01|19.23|18.91|19.33|19.19|19.13|19.11|19.01|19.19|19.15|19.05|19.11|19.35|19.13|19.07|18.73|18.83|19.27|18.55|18.69|17.69|17.99|19.21|18.53|18.99|18.79|19.15|18.97|18.99|19.11|19.47|19.09|19.03|19.23|19.45|19.39|19.41|19.31|19.27|19.03|19.39|18.97|19.45|18.95|19.43|19.11|19.01|18.83|18.99|19.19|19.17…
11:27:49|90640-D87 4E57-2.65-0x33|18.65|18.83|18.85|18.49|18.57|18.93|18.65|19.01|19.33|19.31|18.95|19.15|18.91|19.33|19.13|19.11|19.15|19.05|19.15|19.09|19.07|19.19|19.31|19.05|19.17|18.83|18.89|19.17|18.55|18.57|17.65|17.83|19.21|18.51|18.93|18.75|19.19|18.93|18.89|19.09|19.55|19.13|18.93|19.17|19.45|19.43|19.33|19.29|19.25|18.99|19.35|18.95|19.51|18.97|19.33|19.13|19.13|18.85|18.99|19.15|19.15…
11:27:49|90640-D87 4E57-2.65-0x33|18.73|18.79|18.87|18.45|18.57|18.89|18.63|18.93|19.25|19.31|18.95|19.07|18.87|19.33|19.11|19.09|19.11|19.07|19.13|19.05|19.17|19.27|19.43|18.97|19.13|18.91|18.83|19.07|18.57|18.47|17.75|17.81|19.21|18.55|18.87|18.73|19.17|19.01|18.81|19.05|19.53|19.15|18.85|19.07|19.45|19.47|19.25|19.17|19.23|18.99|19.31|18.99|19.57|19.01|19.25|18.99|19.13|18.89|18.99|19.13|19.13…
11:27:49|90640-D87 4E57-2.65-0x33|18.79|18.83|18.89|18.35|18.57|18.95|18.61|18.85|19.19|19.29|18.95|19.03|18.83|19.33|19.09|19.03|19.09|19.09|19.11|18.97|19.25|19.29|19.41|18.87|19.11|18.87|18.77|19.05|18.59|18.45|17.75|17.79|19.17|18.59|18.95|18.71|19.17|19.09|18.81|19.03|19.57|19.17|18.83|18.99|19.43|19.49|19.29|19.13|19.21|18.99|19.31|19.03|19.57|19.05|19.13|18.87|19.11|18.93|18.89|19.11|19.15…
11:27:49|90640-D87 4E57-2.65-0x33|18.55|18.77|18.79|18.33|18.61|19.01|18.57|18.77|19.21|19.27|19.01|18.99|18.81|19.33|19.11|18.97|19.11|19.09|19.05|18.91|19.25|19.31|19.35|18.79|19.07|18.83|18.75|19.05|18.61|18.43|17.75|17.71|19.15|18.57|18.93|18.71|19.17|19.11|18.81|18.97|19.59|19.15|18.83|18.91|19.43|19.45|19.33|19.07|19.21|18.99|19.31|19.01|19.51|18.95|19.03|18.83|19.09|18.89|18.79|19.03|19.15…
11:27:49|90640-D87 4E57-2.65-0x33|18.49|18.83|18.77|18.37|18.65|19.03|18.61|18.79|19.25|19.27|19.07|19.01|18.81|19.33|19.15|18.91|19.15|19.09|19.01|18.83|19.25|19.25|19.31|18.77|19.05|18.83|18.75|18.99|18.65|18.45|17.77|17.67|19.09|18.57|18.93|18.71|19.25|19.13|18.87|18.93|19.55|19.13|18.85|18.93|19.45|19.41|19.25|19.03|19.19|18.99|19.31|19.01|19.49|18.95|19.01|18.81|19.07|18.87|18.81|18.97|19.25…
11:27:49|90640-D87 4E57-2.65-0x33|18.37|18.79|18.71|18.41|18.67|19.05|18.63|18.81|19.19|19.23|18.99|18.99|18.73|19.27|19.07|18.85|19.05|19.09|18.95|18.77|19.17|19.19|19.25|18.75|18.99|18.83|18.75|18.93|18.63|18.39|17.59|17.59|19.03|18.55|18.93|18.67|19.21|19.03|18.87|18.89|19.51|19.05|18.87|18.91|19.39|19.33|19.17|18.99|19.17|18.99|19.31|18.97|19.47|19.01|18.99|18.81|19.05|18.87|18.83|18.85|19.19…
11:27:49|90640-D87 4E57-2.65-0x33|18.31|18.75|18.69|18.41|18.65|18.97|18.67|18.89|19.17|19.27|18.97|18.97|18.71|19.31|19.09|18.95|18.99|19.03|18.93|18.85|19.13|19.17|19.15|18.79|18.91|18.79|18.79|19.05|18.57|18.33|17.63|17.75|18.95|18.57|19.03|18.69|19.15|18.99|18.99|18.93|19.49|19.05|18.95|18.87|19.29|19.29|19.29|19.01|19.11|18.95|19.37|18.99|19.43|19.03|19.01|18.79|18.97|18.85|18.95|18.85|19.13…
11:27:50|90640-D87 4E57-2.65-0x33|18.23|18.71|18.65|18.41|18.65|18.89|18.67|18.95|19.15|19.25|18.87|18.95|18.71|19.33|19.03|18.95|18.91|18.97|18.93|18.91|19.11|19.15|19.07|18.83|18.85|18.75|18.75|19.07|18.61|18.27|17.57|17.85|18.89|18.51|18.99|18.55|19.11|18.93|19.01|18.91|19.47|19.05|18.97|18.85|19.21|19.27|19.27|18.91|19.05|18.95|19.35|18.91|19.39|18.99|19.03|18.81|18.89|18.91|18.97|18.91|19.07…
11:27:50|90640-D87 4E57-2.65-0x33|18.19|18.55|18.63|18.31|18.67|18.87|18.67|18.89|19.15|19.17|18.81|18.85|18.73|19.29|19.01|18.89|18.87|18.89|18.93|18.89|19.11|19.21|19.01|18.77|18.81|18.81|18.73|19.11|18.65|18.29|17.63|17.87|18.89|18.47|19.01|18.53|19.09|18.89|18.93|18.91|19.47|19.07|18.91|18.85|19.19|19.27|19.23|18.85|19.13|18.97|19.35|18.85|19.31|18.97|18.99|18.83|18.97|18.97|18.95|18.97|19.03…
11:27:50|90640-D87 4E57-2.65-0x33|18.17|18.49|18.67|18.31|18.61|18.85|18.69|18.85|19.07|19.11|18.77|18.77|18.71|19.25|18.99|18.83|18.83|18.81|18.91|18.87|19.05|19.21|19.03|18.71|18.79|18.81|18.69|19.13|18.73|18.31|17.59|17.97|18.89|18.49|19.03|18.59|19.07|18.73|18.85|18.85|19.41|19.05|18.85|18.85|19.17|19.19|19.19|18.91|19.13|18.91|19.35|18.87|19.25|18.93|18.95|18.77|18.95|18.91|18.93|18.91|19.01…
11:27:50|90640-D87 4E57-2.65-0x33|18.13|18.35|18.63|18.25|18.53|18.79|18.69|18.93|19.05|19.17|18.79|18.81|18.67|19.17|18.97|18.87|18.79|18.81|18.87|18.83|18.97|19.25|19.03|18.75|18.77|18.73|18.63|19.03|18.73|18.25|17.63|18.09|18.81|18.49|19.01|18.61|19.05|18.65|18.79|18.85|19.35|19.01|18.91|18.83|19.13|19.09|19.11|18.95|19.03|18.85|19.41|18.87|19.17|18.87|19.01|18.77|18.87|18.83|18.97|18.83|18.99…
11:27:50|90640-D87 4E57-2.65-0x33|18.11|18.29|18.55|18.21|18.53|18.73|18.57|18.93|19.13|19.17|18.71|18.85|18.71|19.11|18.83|18.91|18.81|18.81|18.87|18.79|18.97|19.29|18.95|18.79|18.77|18.65|18.49|18.93|18.79|18.21|17.47|18.09|18.73|18.53|18.93|18.43|18.97|18.55|18.73|18.75|19.31|18.99|18.89|18.75|19.09|19.03|19.03|18.89|18.95|18.83|19.37|18.81|19.09|18.93|18.99|18.77|18.81|18.79|18.93|18.81|18.97…
11:27:50|90640-D87 4E57-2.65-0x33|18.11|18.39|18.49|18.21|18.55|18.63|18.55|18.93|19.15|19.17|18.73|18.91|18.75|19.07|18.81|18.93|18.85|18.85|18.89|18.93|18.97|19.21|18.89|18.75|18.79|18.57|18.45|18.95|18.81|18.15|17.51|18.11|18.63|18.59|18.91|18.39|18.93|18.47|18.79|18.75|19.23|18.99|18.97|18.77|19.05|18.99|19.11|18.85|18.91|18.83|19.41|18.85|19.01|18.99|19.01|18.79|18.77|18.77|18.91|18.81|18.97…
11:27:50|90640-D87 4E57-2.65-0x33|18.07|18.39|18.47|18.21|18.45|18.55|18.63|18.93|19.05|19.17|18.69|18.97|18.77|19.03|18.77|18.95|18.81|18.89|18.93|18.97|18.93|19.15|18.93|18.71|18.73|18.51|18.37|18.87|18.75|18.09|17.47|18.11|18.53|18.49|18.89|18.41|18.89|18.47|18.85|18.73|19.17|18.97|18.97|18.77|19.01|18.95|19.09|18.87|18.87|18.75|19.39|18.89|18.93|18.95|19.01|18.77|18.73|18.69|18.83|18.61|18.89…
11:27:50|90640-D87 4E57-2.65-0x33|18.03|18.29|18.43|18.13|18.35|18.47|18.69|18.93|18.95|19.05|18.65|18.91|18.77|18.99|18.73|18.95|18.75|18.73|18.95|18.97|18.87|19.05|18.95|18.71|18.65|18.49|18.29|18.77|18.67|18.03|17.49|17.99|18.53|18.39|18.87|18.41|18.89|18.47|18.89|18.71|19.07|18.95|19.03|18.75|18.93|18.91|19.03|18.87|18.89|18.67|19.33|18.91|18.85|18.89|18.93|18.73|18.59|18.61|18.81|18.55|18.89…
11:27:50|90640-D87 4E57-2.65-0x33|17.99|18.19|18.47|18.11|18.39|18.39|18.59|18.87|18.93|18.93|18.67|18.85|18.79|18.95|18.81|18.95|18.73|18.67|18.93|18.97|18.81|18.95|18.95|18.71|18.63|18.47|18.37|18.69|18.61|17.99|17.59|17.89|18.53|18.25|18.85|18.33|18.89|18.51|18.85|18.59|18.97|18.89|19.01|18.81|18.87|18.93|18.97|18.85|18.91|18.65|19.29|18.83|18.77|18.87|18.87|18.75|18.55|18.63|18.79|18.51|18.79…
11:27:50|90640-D87 4E57-2.65-0x33|18.01|18.17|18.51|18.17|18.45|18.39|18.51|18.89|18.91|18.97|18.69|18.83|18.83|18.97|18.89|18.99|18.73|18.63|18.91|19.01|18.77|18.97|18.97|18.69|18.63|18.55|18.45|18.75|18.57|17.91|17.71|17.75|18.61|18.27|18.85|18.35|18.83|18.55|18.75|18.59|18.99|18.85|18.99|18.89|18.87|18.97|18.97|18.85|18.93|18.63|19.29|18.85|18.79|18.87|18.89|18.79|18.53|18.67|18.81|18.49|18.75…
11:27:50|90640-D87 4E57-2.65-0x33|18.07|18.17|18.57|18.21|18.45|18.39|18.57|18.89|18.97|18.99|18.77|18.81|18.75|18.99|18.93|19.03|18.73|18.65|19.03|19.05|18.73|18.99|18.97|18.67|18.63|18.55|18.41|18.79|18.69|17.95|17.91|17.75|18.67|18.19|18.85|18.37|18.77|18.59|18.67|18.55|19.01|18.85|18.97|18.93|18.87|18.97|18.97|18.77|18.95|18.67|19.29|18.85|18.81|18.83|18.89|18.87|18.53|18.61|18.83|18.45|18.71…
11:27:50|90640-D87 4E57-2.65-0x33|18.13|18.23|18.63|18.19|18.45|18.41|18.63|18.95|19.03|19.03|18.85|18.79|18.75|19.09|18.95|18.99|18.73|18.67|19.07|19.01|18.75|19.01|18.97|18.77|18.63|18.59|18.39|18.79|18.81|18.07|18.07|17.91|18.75|18.23|18.83|18.37|18.77|18.63|18.65|18.59|19.09|18.85|19.01|18.95|18.91|18.97|19.01|18.77|19.01|18.71|19.31|18.85|18.93|18.87|19.03|18.95|18.59|18.61|18.85|18.49|18.83…
11:27:50|90640-D87 4E57-2.65-0x33|18.11|18.29|18.73|18.17|18.47|18.43|18.63|19.01|19.07|19.07|18.83|18.77|18.79|19.11|18.85|18.95|18.81|18.69|19.05|18.97|18.71|19.03|19.03|18.85|18.67|18.63|18.37|18.79|18.79|18.13|18.03|18.01|18.83|18.27|18.81|18.31|18.77|18.65|18.63|18.59|19.15|18.89|19.05|18.95|18.95|19.09|19.05|18.79|19.05|18.83|19.33|18.89|18.95|18.83|19.05|18.87|18.65|18.69|18.87|18.45|18.83…
11:27:50|90640-D87 4E57-2.65-0x33|18.15|18.37|18.81|18.39|18.49|18.51|18.63|19.03|19.11|19.17|18.87|18.83|18.83|19.09|18.83|18.99|18.87|18.69|19.03|18.97|18.67|19.03|19.09|18.87|18.69|18.59|18.41|18.91|18.79|18.17|18.09|18.23|18.85|18.31|18.91|18.39|18.75|18.67|18.73|18.59|19.15|18.93|19.13|18.95|18.91|19.11|19.05|18.81|18.97|18.93|19.33|18.91|19.01|18.87|19.15|18.87|18.69|18.75|18.91|18.49|18.77…
11:27:51|90640-D87 4E57-2.65-0x33|18.23|18.43|18.79|18.49|18.51|18.59|18.67|19.05|19.09|19.17|18.83|18.87|18.79|19.07|18.83|19.03|18.99|18.71|19.03|18.97|18.83|19.05|19.03|18.89|18.77|18.55|18.35|18.93|18.83|18.21|18.13|18.41|18.87|18.45|18.95|18.39|18.73|18.65|18.75|18.59|19.15|18.91|19.13|18.99|18.87|19.13|19.05|18.81|18.97|18.95|19.33|18.91|19.07|18.93|19.15|18.83|18.73|18.81|18.93|18.49|18.73…
11:27:51|90640-D87 4E57-2.65-0x33|18.25|18.33|18.77|18.41|18.53|18.59|18.69|18.99|19.07|19.15|18.81|18.81|18.77|19.07|18.83|18.95|19.01|18.65|19.03|18.95|18.89|19.07|18.97|18.87|18.85|18.59|18.37|18.93|18.87|18.25|18.11|18.33|18.81|18.47|18.89|18.39|18.71|18.63|18.67|18.61|19.15|18.89|19.05|19.03|18.89|19.15|18.99|18.81|18.99|18.97|19.29|18.91|19.03|18.97|19.03|18.79|18.75|18.87|18.91|18.49|18.77…
11:27:51|90640-D87 4E57-2.65-0x33|18.25|18.25|18.75|18.33|18.41|18.59|18.77|18.93|19.01|19.15|18.81|18.77|18.69|19.07|18.81|18.89|18.93|18.59|18.97|18.93|18.83|19.03|18.89|18.85|18.71|18.63|18.43|18.93|18.69|18.23|18.01|18.27|18.75|18.45|18.83|18.31|18.69|18.67|18.67|18.65|19.15|18.85|18.99|19.09|18.91|19.15|18.93|18.87|19.01|18.87|19.25|18.93|18.99|18.97|18.99|18.87|18.77|18.81|18.89|18.51|18.73…
11:27:51|90640-D87 4E57-2.65-0x33|18.17|17.99|18.65|18.25|18.31|18.55|18.85|18.95|18.95|19.15|18.81|18.75|18.63|19.05|18.79|18.85|18.87|18.55|18.91|18.91|18.77|18.93|18.83|18.85|18.59|18.51|18.49|18.87|18.53|17.97|17.93|18.21|18.59|18.43|18.77|18.25|18.63|18.71|18.67|18.69|19.13|18.81|18.97|19.15|18.87|19.15|18.87|18.91|18.97|18.77|19.23|18.95|19.01|18.97|19.07|18.95|18.69|18.75|18.85|18.53|18.69…
11:27:51|90640-D87 4E57-2.65-0x33|18.19|17.93|18.59|18.17|18.29|18.53|18.89|18.97|18.95|19.15|18.83|18.73|18.69|19.03|18.75|18.81|18.87|18.51|18.91|18.89|18.77|18.83|18.81|18.85|18.57|18.47|18.55|18.81|18.47|17.87|17.85|18.15|18.45|18.51|18.71|18.23|18.57|18.67|18.67|18.65|19.11|18.83|18.97|19.09|18.85|19.15|18.83|18.93|18.93|18.79|19.21|18.89|19.01|18.95|19.09|18.97|18.63|18.67|18.83|18.55|18.65…
11:27:51|90640-D87 4E57-2.65-0x33|18.21|18.03|18.53|18.15|18.27|18.55|18.93|18.97|18.95|19.21|18.85|18.75|18.73|19.05|18.73|18.77|18.87|18.65|18.91|18.97|18.77|18.89|18.79|18.79|18.55|18.51|18.59|18.71|18.43|17.97|17.85|18.17|18.49|18.57|18.61|18.21|18.69|18.63|18.69|18.69|19.17|18.85|18.97|19.03|18.89|19.15|18.89|18.93|18.93|18.81|19.15|18.85|19.03|18.93|19.03|18.99|18.67|18.67|18.89|18.57|18.73…
11:27:51|90640-D87 4E57-2.65-0x33|18.21|18.11|18.65|18.13|18.37|18.55|18.95|18.97|18.91|19.19|18.93|18.77|18.73|19.07|18.71|18.75|18.85|18.71|18.91|19.03|18.75|18.93|18.83|18.81|18.63|18.53|18.63|18.63|18.31|17.99|17.79|18.23|18.53|18.57|18.59|18.13|18.71|18.65|18.71|18.67|19.15|18.79|18.95|19.01|18.91|19.15|18.95|19.05|18.93|18.77|19.09|18.83|19.05|19.01|18.97|19.03|18.71|18.67|18.95|18.47|18.71…
11:27:51|90640-D87 4E57-2.65-0x33|18.23|18.17|18.77|18.27|18.45|18.53|18.95|18.95|18.87|19.17|19.01|18.79|18.73|19.03|18.69|18.73|18.83|18.71|18.91|19.05|18.79|18.93|18.87|18.83|18.71|18.49|18.67|18.81|18.33|17.99|17.73|18.21|18.51|18.57|18.71|18.19|18.73|18.67|18.75|18.65|19.15|18.75|18.95|18.99|18.93|19.15|18.99|19.07|18.89|18.75|19.11|18.83|19.15|19.07|18.99|19.07|18.73|18.67|18.89|18.51|18.85…
11:27:51|90640-D87 4E57-2.65-0x33|18.33|18.21|18.75|18.39|18.37|18.53|18.95|18.93|18.99|19.15|19.03|18.81|18.67|18.99|18.77|18.71|18.85|18.71|18.93|19.07|18.83|18.93|18.91|18.85|18.85|18.55|18.77|18.89|18.35|17.99|17.67|18.19|18.49|18.57|18.81|18.43|18.75|18.55|18.79|18.73|19.15|18.89|18.95|18.99|18.95|19.23|19.03|19.11|18.85|18.81|19.13|18.85|19.17|19.05|19.01|19.11|18.75|18.71|18.89|18.65|18.97…
11:27:51|90640-D87 4E57-2.65-0x33|18.41|18.25|18.73|18.37|18.39|18.55|18.95|18.91|19.01|19.13|19.05|18.81|18.63|19.03|18.83|18.73|18.87|18.63|18.95|19.05|18.87|18.91|18.95|19.01|18.91|18.51|18.77|18.89|18.37|18.05|17.63|18.11|18.53|18.57|18.77|18.53|18.93|18.55|18.73|18.79|19.11|18.93|18.93|18.99|18.89|19.21|18.91|19.07|18.83|18.81|19.07|18.87|19.21|19.03|18.97|19.15|18.77|18.67|18.75|18.69|18.85…
11:27:51|90640-D87 4E57-2.65-0x33|18.51|18.29|18.63|18.35|18.51|18.55|18.93|18.89|19.05|19.11|18.97|18.81|18.69|19.07|18.79|18.75|18.85|18.57|18.91|19.03|18.85|18.91|18.91|19.03|18.89|18.47|18.69|18.89|18.37|18.03|17.39|17.89|18.55|18.67|18.73|18.43|18.93|18.55|18.69|18.77|19.07|18.83|18.91|18.91|18.85|19.23|18.87|19.05|18.83|18.83|19.01|18.87|19.23|19.03|18.93|19.09|18.79|18.67|18.69|18.73|18.75…
11:27:51|90640-D87 4E57-2.65-0x33|18.49|18.27|18.53|18.33|18.55|18.49|18.93|18.81|19.03|19.03|18.91|18.81|18.73|19.03|18.75|18.81|18.83|18.59|18.87|19.01|18.83|18.87|18.87|19.07|18.87|18.51|18.69|18.95|18.37|17.91|17.33|17.81|18.33|18.65|18.71|18.41|18.95|18.55|18.63|18.75|19.05|18.81|18.91|18.85|18.83|19.23|18.89|19.05|18.83|18.85|18.97|18.87|19.17|19.03|18.95|19.05|18.85|18.67|18.75|18.77|18.69…
11:27:51|90640-D87 4E57-2.65-0x33|18.49|18.25|18.61|18.31|18.61|18.45|18.95|18.81|19.07|18.97|18.91|18.81|18.75|18.99|18.73|18.85|18.83|18.61|18.91|19.01|18.87|18.83|18.81|19.11|18.89|18.55|18.71|18.99|18.41|17.93|17.53|17.87|18.15|18.59|18.71|18.37|18.97|18.51|18.59|18.85|19.05|18.87|18.91|18.87|18.83|19.25|18.91|19.03|18.83|18.85|18.95|18.87|19.13|18.99|18.97|19.03|18.89|18.71|18.81|18.71|18.63…
11:27:51|90640-D87 4E57-2.65-0x33|18.51|18.37|18.69|18.31|18.67|18.45|18.97|18.87|19.13|18.93|18.93|18.93|18.77|18.97|18.73|18.85|18.85|18.65|18.97|19.01|18.93|18.91|18.77|19.03|18.93|18.49|18.75|18.95|18.47|17.93|17.65|17.81|18.13|18.57|18.77|18.41|18.97|18.49|18.63|18.95|19.03|18.95|19.01|18.91|18.81|19.27|18.95|19.03|18.83|18.85|18.99|18.89|19.01|18.97|18.95|19.03|18.95|18.75|18.83|18.67|18.67…
11:27:51|90640-D87 4E57-2.65-0x33|18.29|18.37|18.63|18.31|18.69|18.45|18.99|18.91|19.13|18.89|18.99|19.03|18.81|18.95|18.75|18.85|18.89|18.67|18.99|18.99|18.93|18.99|18.81|18.95|18.89|18.43|18.73|18.91|18.55|17.99|17.67|17.77|18.11|18.59|18.81|18.39|18.97|18.47|18.67|18.87|19.01|18.89|19.11|18.91|18.79|19.21|18.99|19.03|18.83|18.87|19.01|18.93|18.99|19.03|18.93|19.05|18.99|18.67|18.85|18.75|18.71…
11:27:51|90640-D87 4E57-2.65-0x33|18.17|18.33|18.57|18.35|18.69|18.45|18.99|18.87|19.11|18.91|18.97|18.93|18.83|18.91|18.75|18.93|18.91|18.65|18.99|18.95|18.91|18.91|18.83|18.91|18.85|18.47|18.71|18.97|18.59|17.93|17.67|17.87|18.13|18.59|18.81|18.35|18.91|18.43|18.71|18.85|19.09|18.83|19.01|18.89|18.79|19.15|19.03|19.01|18.83|18.87|19.01|18.95|18.97|19.05|18.95|19.05|19.03|18.67|18.93|18.81|18.69…
11:27:51|90640-D87 4E57-2.65-0x33|18.21|18.31|18.53|18.39|18.75|18.45|18.91|18.85|19.11|18.93|18.95|18.83|18.81|18.87|18.79|19.01|18.87|18.63|19.01|18.91|18.95|18.85|18.83|18.87|18.89|18.51|18.69|19.01|18.55|17.89|17.57|17.87|18.15|18.57|18.81|18.43|18.85|18.49|18.75|18.85|19.09|18.81|18.93|18.89|18.79|19.21|19.07|19.01|18.83|18.87|19.03|18.93|18.95|19.03|18.97|18.99|19.07|18.63|18.93|18.91|18.67…
11:27:52|90640-D87 4E57-2.65-0x33|18.25|18.37|18.51|18.33|18.81|18.45|18.83|18.79|19.11|18.95|18.95|18.83|18.79|18.97|18.83|18.95|18.85|18.61|19.03|18.99|18.99|18.87|18.83|18.91|18.93|18.51|18.67|18.89|18.53|17.91|17.55|17.75|18.17|18.55|18.81|18.49|18.91|18.53|18.73|18.85|19.07|18.79|18.95|18.89|18.75|19.21|19.01|19.01|18.85|18.87|19.03|18.91|18.99|19.01|19.09|18.93|18.99|18.59|19.07|18.99|18.71…
11:27:52|90640-D87 4E57-2.65-0x33|18.35|18.41|18.55|18.33|18.85|18.45|18.83|18.75|19.09|18.97|18.89|18.83|18.77|18.99|18.81|18.91|18.85|18.61|19.07|19.07|18.97|18.89|18.77|18.95|18.89|18.51|18.65|18.85|18.59|17.93|17.43|17.67|18.19|18.51|18.81|18.47|18.89|18.43|18.73|18.85|19.07|18.79|18.97|18.95|18.73|19.21|18.97|19.05|18.87|18.85|19.03|18.97|19.03|19.07|19.13|18.97|18.93|18.71|19.11|18.97|18.75…
11:27:52|90640-D87 4E57-2.65-0x33|18.41|18.43|18.57|18.25|18.87|18.51|18.83|18.73|19.07|18.93|18.83|18.79|18.75|19.01|18.77|18.83|18.83|18.61|19.09|19.03|18.95|18.85|18.77|18.95|18.83|18.51|18.63|18.73|18.63|18.07|17.47|17.67|18.17|18.47|18.79|18.43|18.93|18.43|18.71|18.83|19.09|18.77|18.97|18.97|18.77|19.19|18.93|19.05|18.91|18.81|19.01|19.01|18.93|19.09|19.21|18.99|18.93|18.81|19.05|18.93|18.71…
11:27:52|90640-D87 4E57-2.65-0x33|18.29|18.45|18.49|18.23|18.89|18.57|18.81|18.71|19.09|18.91|18.83|18.77|18.63|19.03|18.83|18.77|18.81|18.61|19.01|18.99|18.97|18.81|18.85|18.95|18.83|18.51|18.67|18.69|18.61|18.09|17.49|17.73|18.15|18.51|18.79|18.41|18.91|18.43|18.69|18.83|19.11|18.81|18.97|18.97|18.81|19.17|18.89|18.99|18.93|18.83|18.99|19.03|18.91|19.11|19.29|19.03|18.93|18.73|19.01|18.91|18.69…
11:27:52|90640-D87 4E57-2.65-0x33|18.21|18.41|18.45|18.07|18.83|18.57|18.81|18.67|19.11|18.79|18.83|18.69|18.61|19.09|18.85|18.63|18.81|18.61|18.95|18.95|18.99|18.79|18.87|18.93|18.83|18.43|18.65|18.57|18.61|17.97|17.41|17.65|18.17|18.55|18.71|18.41|18.77|18.45|18.67|18.85|19.17|18.85|18.95|18.99|18.77|19.17|18.85|18.95|18.95|18.85|18.95|19.07|18.85|19.15|19.23|19.09|19.05|18.69|19.01|18.91|18.71…
11:27:52|90640-D87 4E57-2.65-0x33|18.13|18.37|18.45|18.05|18.85|18.57|18.79|18.63|19.07|18.67|18.67|18.63|18.57|19.05|18.77|18.57|18.77|18.59|18.97|18.91|18.91|18.77|18.81|18.91|18.63|18.35|18.61|18.53|18.57|17.85|17.19|17.43|18.19|18.39|18.63|18.35|18.65|18.39|18.65|18.73|19.13|18.79|18.93|18.95|18.73|19.03|18.81|18.91|18.95|18.75|18.91|18.95|18.79|19.05|19.17|19.07|18.99|18.57|19.01|18.95|18.73…
11:27:52|90640-D87 4E57-2.65-0x33|18.11|18.43|18.45|18.03|18.87|18.61|18.79|18.67|19.05|18.71|18.63|18.69|18.61|19.07|18.71|18.63|18.73|18.67|18.99|18.89|18.85|18.83|18.81|18.89|18.59|18.45|18.57|18.59|18.53|17.97|17.25|17.49|18.15|18.37|18.61|18.35|18.75|18.43|18.61|18.71|19.23|18.81|18.93|18.91|18.83|18.99|18.79|18.87|18.97|18.77|18.99|18.93|18.85|19.03|19.17|19.05|18.99|18.53|18.81|18.99|18.67…
11:27:52|90640-D87 4E57-2.65-0x33|18.05|18.41|18.41|18.01|18.79|18.65|18.73|18.71|19.05|18.75|18.57|18.73|18.61|19.07|18.65|18.61|18.69|18.75|18.97|18.87|18.85|18.89|18.85|18.87|18.57|18.49|18.55|18.63|18.59|18.01|17.25|17.49|18.13|18.31|18.59|18.37|18.77|18.43|18.59|18.75|19.31|18.89|18.93|18.89|18.85|18.93|18.77|18.73|18.99|18.79|18.99|18.85|18.89|19.01|19.19|18.95|18.99|18.57|18.75|19.01|18.61…
11:27:52|90640-D87 4E57-2.65-0x33|17.99|18.35|18.37|17.89|18.71|18.61|18.67|18.69|19.05|18.75|18.57|18.71|18.61|19.07|18.67|18.67|18.65|18.65|18.95|18.89|18.85|18.91|18.87|18.83|18.55|18.63|18.59|18.79|18.63|18.11|17.25|17.41|18.11|18.25|18.59|18.37|18.73|18.43|18.59|18.79|19.29|18.95|18.99|18.87|18.91|18.87|18.81|18.71|18.91|18.81|19.01|18.85|18.95|18.99|19.07|18.87|18.89|18.59|18.69|19.03|18.51…
11:27:52|90640-D87 4E57-2.65-0x33|17.95|18.35|18.57|17.95|18.83|18.65|18.73|18.73|19.13|18.75|18.57|18.69|18.63|19.07|18.59|18.73|18.67|18.63|19.01|18.89|18.89|18.93|18.93|18.81|18.57|18.67|18.55|18.85|18.69|18.19|17.35|17.45|18.09|18.33|18.59|18.35|18.69|18.49|18.61|18.83|19.27|18.99|19.05|18.87|18.97|18.93|18.85|18.83|18.85|18.79|19.03|18.75|18.99|18.97|19.05|18.95|18.87|18.63|18.65|19.01|18.49…
11:27:52|90640-D87 4E57-2.65-0x33|17.89|18.23|18.55|17.93|18.79|18.55|18.77|18.67|19.11|18.69|18.55|18.67|18.63|19.05|18.51|18.71|18.67|18.63|19.05|18.91|18.91|18.97|18.97|18.77|18.57|18.61|18.49|18.75|18.63|18.09|17.43|17.47|18.15|18.31|18.43|18.33|18.59|18.53|18.65|18.85|19.25|19.01|18.91|18.85|18.97|18.97|18.77|18.85|18.85|18.77|19.01|18.65|18.95|18.93|19.03|18.99|18.89|18.65|18.59|18.97|18.37…
11:27:52|90640-D87 4E57-2.65-0x33|18.01|18.23|18.51|17.91|18.75|18.53|18.73|18.61|19.09|18.65|18.55|18.65|18.57|19.03|18.53|18.69|18.75|18.63|19.05|18.91|18.91|18.95|18.83|18.73|18.59|18.55|18.47|18.73|18.77|18.07|17.31|17.43|18.21|18.41|18.37|18.31|18.57|18.61|18.69|18.77|19.23|19.01|18.85|18.79|18.97|19.01|18.79|18.97|18.85|18.71|18.99|18.65|18.91|18.87|19.01|18.97|18.89|18.65|18.53|18.91|18.37…
11:27:52|90640-D87 4E57-2.65-0x33|18.13|18.21|18.49|18.05|18.73|18.49|18.71|18.69|19.09|18.71|18.55|18.71|18.53|19.01|18.57|18.73|18.77|18.61|19.05|18.91|18.93|18.93|18.81|18.77|18.63|18.55|18.51|18.79|18.89|18.19|17.43|17.61|18.33|18.51|18.37|18.31|18.53|18.69|18.73|18.79|19.21|19.03|18.83|18.75|18.95|19.05|18.81|19.01|18.81|18.67|19.05|18.67|18.97|18.85|19.07|18.97|18.91|18.67|18.69|18.95|18.51…
11:27:52|90640-D87 4E57-2.65-0x33|18.15|18.19|18.63|18.17|18.83|18.51|18.75|18.77|19.13|18.75|18.67|18.75|18.53|18.99|18.65|18.75|18.77|18.59|19.03|18.89|18.83|18.91|18.89|18.81|18.75|18.55|18.55|18.83|18.85|18.29|17.65|17.81|18.43|18.43|18.35|18.33|18.49|18.69|18.75|18.79|19.19|19.03|18.83|18.73|18.93|19.03|18.83|18.97|18.77|18.71|19.11|18.75|19.01|18.83|19.13|18.93|18.93|18.67|18.75|18.93|18.63…
11:27:52|90640-D87 4E57-2.65-0x33|18.21|18.37|18.67|18.17|18.89|18.59|18.77|18.75|19.15|18.81|18.77|18.75|18.51|18.99|18.69|18.81|18.75|18.65|18.99|18.93|18.81|18.89|18.95|18.85|18.79|18.55|18.57|18.83|18.79|18.27|17.75|17.89|18.47|18.43|18.33|18.33|18.53|18.67|18.87|18.77|19.15|19.01|18.87|18.71|18.93|18.99|18.91|18.91|18.71|18.73|19.09|18.79|19.11|18.81|19.09|18.89|18.87|18.65|18.81|18.91|18.63…
11:27:52|90640-D87 4E57-2.65-0x33|18.27|18.39|18.51|18.17|18.81|18.65|18.75|18.73|19.19|18.85|18.73|18.75|18.51|18.99|18.69|18.87|18.79|18.71|18.95|18.97|18.85|18.87|18.93|18.87|18.83|18.55|18.51|18.77|18.69|18.25|17.67|17.85|18.51|18.27|18.31|18.29|18.55|18.67|18.87|18.65|19.11|18.99|18.91|18.71|18.93|18.99|18.91|18.85|18.65|18.79|19.07|18.71|19.09|18.77|19.05|18.79|18.83|18.65|18.79|18.83|18.63…
11:27:53|90640-D87 4E57-2.65-0x33|18.33|18.43|18.47|18.17|18.75|18.61|18.75|18.73|19.25|18.95|18.71|18.75|18.53|19.03|18.71|18.87|18.83|18.65|18.93|18.95|18.91|18.77|18.93|18.87|18.87|18.57|18.53|18.81|18.69|18.27|17.67|17.71|18.57|18.27|18.37|18.27|18.53|18.69|18.87|18.65|19.11|18.99|18.91|18.71|18.97|18.99|18.95|18.81|18.67|18.87|19.05|18.65|19.09|18.75|19.03|18.73|18.77|18.67|18.83|18.79|18.73…
11:27:53|90640-D87 4E57-2.65-0x33|18.21|18.47|18.47|18.17|18.67|18.57|18.79|18.73|19.13|18.97|18.75|18.77|18.55|19.01|18.73|18.87|18.81|18.61|18.95|18.93|18.85|18.67|18.95|18.87|18.75|18.59|18.63|18.85|18.57|18.21|17.43|17.65|18.61|18.39|18.43|18.31|18.53|18.57|18.87|18.71|19.11|18.95|18.91|18.81|19.01|18.91|18.99|18.79|18.69|18.81|19.05|18.63|19.09|18.67|19.01|18.83|18.71|18.65|18.87|18.89|18.71…
11:27:53|90640-D87 4E57-2.65-0x33|18.19|18.55|18.47|18.19|18.59|18.53|18.83|18.71|19.03|18.93|18.79|18.79|18.57|18.95|18.73|18.83|18.79|18.63|18.97|18.93|18.87|18.77|18.97|18.91|18.73|18.63|18.71|18.89|18.45|18.15|17.33|17.67|18.55|18.49|18.43|18.35|18.51|18.47|18.83|18.77|19.13|18.91|18.85|18.91|19.07|18.85|18.91|18.77|18.71|18.77|19.01|18.61|19.11|18.67|18.95|18.93|18.73|18.63|18.89|18.91|18.63…
11:27:53|90640-D87 4E57-2.65-0x33|18.17|18.57|18.47|18.21|18.61|18.51|18.73|18.69|19.03|18.89|18.75|18.81|18.49|18.89|18.65|18.79|18.77|18.65|18.89|18.93|18.93|18.79|18.87|18.95|18.71|18.67|18.67|18.87|18.47|18.11|17.03|17.55|18.49|18.49|18.43|18.23|18.49|18.39|18.79|18.65|19.15|18.89|18.79|18.87|19.05|18.87|18.85|18.69|18.71|18.65|18.97|18.63|19.13|18.61|18.91|18.91|18.75|18.55|18.83|18.83|18.55…
11:27:53|90640-D87 4E57-2.65-0x33|18.15|18.53|18.47|18.37|18.61|18.35|18.63|18.71|19.03|18.89|18.71|18.83|18.49|18.87|18.67|18.89|18.75|18.69|18.87|18.99|18.97|18.75|18.79|18.91|18.69|18.63|18.63|18.83|18.47|18.07|17.01|17.67|18.39|18.49|18.53|18.25|18.43|18.31|18.85|18.65|19.13|18.87|18.81|18.85|19.03|18.89|18.89|18.71|18.73|18.63|18.97|18.65|19.07|18.57|18.91|18.89|18.75|18.49|18.79|18.77|18.69…
11:27:53|90640-D87 4E57-2.65-0x33|18.15|18.51|18.37|18.39|18.53|18.29|18.71|18.73|18.95|18.89|18.65|18.85|18.51|18.85|18.61|18.89|18.73|18.71|18.85|19.03|18.97|18.71|18.85|18.87|18.63|18.59|18.63|18.81|18.43|18.03|16.95|17.77|18.31|18.41|18.53|18.25|18.37|18.23|18.89|18.65|19.11|18.81|18.83|18.85|19.01|18.85|18.93|18.69|18.75|18.63|18.97|18.67|19.03|18.61|18.91|18.97|18.75|18.55|18.75|18.75|18.71…
11:27:53|90640-D87 4E57-2.65-0x33|18.13|18.53|18.27|18.33|18.45|18.37|18.77|18.69|18.87|18.81|18.59|18.89|18.51|18.85|18.61|18.89|18.71|18.73|18.83|18.97|18.97|18.73|18.87|18.95|18.63|18.55|18.61|18.83|18.47|18.19|17.05|17.81|18.27|18.33|18.49|18.23|18.45|18.23|18.85|18.63|19.15|18.75|18.75|18.83|18.93|18.85|19.01|18.73|18.75|18.63|19.01|18.67|19.01|18.63|18.95|19.03|18.79|18.59|18.83|18.73|18.75…
11:27:53|90640-D87 4E57-2.65-0x33|18.13|18.53|18.37|18.27|18.37|18.37|18.69|18.65|18.93|18.75|18.59|18.87|18.49|18.85|18.61|18.87|18.79|18.75|18.83|18.91|18.93|18.75|18.91|19.01|18.65|18.51|18.51|18.79|18.43|18.23|17.11|17.85|18.23|18.37|18.45|18.25|18.45|18.25|18.81|18.61|19.11|18.71|18.69|18.77|18.87|18.91|19.01|18.69|18.75|18.57|18.97|18.63|18.99|18.61|18.99|18.95|18.83|18.63|18.83|18.73|18.79…
11:27:53|90640-D87 4E57-2.65-0x33|18.15|18.55|18.47|18.19|18.31|18.39|18.63|18.61|18.99|18.79|18.61|18.83|18.49|18.93|18.63|18.87|18.83|18.71|18.85|18.87|18.91|18.79|18.97|18.89|18.67|18.63|18.53|18.75|18.41|18.35|17.11|17.61|18.27|18.43|18.53|18.27|18.55|18.29|18.77|18.61|19.17|18.69|18.69|18.73|18.89|18.97|18.97|18.67|18.79|18.53|19.01|18.61|18.99|18.61|19.09|18.91|18.81|18.69|18.91|18.75|18.77…
11:27:53|90640-D87 4E57-2.65-0x33|17.85|18.43|18.41|18.13|18.33|18.39|18.63|18.59|18.99|18.83|18.61|18.79|18.43|18.93|18.61|18.87|18.73|18.67|18.87|18.83|18.85|18.77|18.89|18.79|18.61|18.65|18.55|18.71|18.27|18.31|16.99|17.39|18.31|18.25|18.49|18.19|18.53|18.27|18.73|18.55|19.13|18.67|18.69|18.69|18.91|18.99|18.93|18.71|18.81|18.47|19.03|18.57|18.99|18.53|19.07|18.91|18.79|18.63|18.93|18.79|18.75…
11:27:53|90640-D87 4E57-2.65-0x33|17.75|18.37|18.35|18.15|18.35|18.45|18.63|18.71|18.99|18.87|18.61|18.83|18.47|19.01|18.59|18.85|18.69|18.67|18.89|18.81|18.79|18.81|18.83|18.83|18.57|18.71|18.57|18.69|18.23|18.19|16.97|17.33|18.41|18.25|18.55|18.19|18.61|18.31|18.67|18.57|19.19|18.65|18.67|18.65|18.91|19.01|18.95|18.75|18.83|18.51|19.09|18.53|18.99|18.55|19.01|18.91|18.77|18.57|18.91|18.83|18.79…
11:27:53|90640-D87 4E57-2.65-0x33|17.83|18.31|18.29|18.17|18.29|18.51|18.59|18.75|18.97|18.91|18.65|18.87|18.55|19.03|18.57|18.83|18.63|18.67|18.85|18.79|18.79|18.85|18.83|18.85|18.55|18.75|18.69|18.69|18.21|18.17|17.11|17.31|18.51|18.33|18.61|18.27|18.69|18.41|18.67|18.63|19.17|18.63|18.65|18.77|18.91|19.03|18.97|18.75|18.85|18.53|19.15|18.63|18.99|18.51|18.95|18.97|18.75|18.61|18.89|18.85|18.83…
11:27:53|90640-D87 4E57-2.65-0x33|17.93|18.39|18.25|18.11|18.23|18.63|18.55|18.77|18.95|18.93|18.67|18.89|18.61|19.07|18.55|18.81|18.59|18.71|18.81|18.73|18.79|18.93|18.83|18.83|18.61|18.85|18.79|18.73|18.25|18.15|17.23|17.37|18.59|18.39|18.57|18.33|18.67|18.49|18.59|18.69|19.29|18.61|18.63|18.89|18.99|19.03|18.91|18.75|18.91|18.55|19.09|18.71|19.01|18.57|18.97|19.03|18.87|18.65|18.97|18.87|18.93…
11:27:53|90640-D87 4E57-2.65-0x33|17.97|18.45|18.31|18.13|18.21|18.67|18.61|18.79|18.83|18.89|18.63|18.91|18.57|19.03|18.51|18.79|18.69|18.75|18.87|18.75|18.85|18.95|18.83|18.81|18.55|18.87|18.79|18.77|18.17|18.07|17.09|17.35|18.67|18.43|18.53|18.41|18.67|18.53|18.61|18.75|19.27|18.61|18.61|18.89|18.99|18.99|18.87|18.79|18.95|18.47|19.03|18.77|19.03|18.49|18.99|19.01|18.87|18.67|19.03|18.87|18.87…
11:27:53|90640-D87 4E57-2.65-0x33|17.97|18.29|18.31|18.15|18.21|18.67|18.67|18.71|18.75|18.79|18.61|18.95|18.55|19.09|18.55|18.77|18.73|18.77|18.93|18.73|18.91|18.95|18.83|18.81|18.51|18.79|18.79|18.85|18.13|17.95|17.07|17.35|18.53|18.39|18.53|18.49|18.71|18.59|18.71|18.81|19.29|18.63|18.65|18.91|18.97|18.97|18.91|18.83|18.93|18.49|19.03|18.83|19.01|18.53|19.07|19.01|18.83|18.69|19.11|18.89|18.81…
11:27:53|90640-D87 4E57-2.65-0x33|18.11|18.31|18.49|18.23|18.23|18.69|18.67|18.71|18.79|18.77|18.71|18.99|18.55|19.15|18.67|18.75|18.71|18.79|18.91|18.71|18.91|18.95|18.95|18.81|18.45|18.73|18.91|18.93|18.07|17.93|17.21|17.49|18.41|18.47|18.53|18.59|18.75|18.59|18.79|18.85|19.31|18.63|18.69|19.05|18.95|18.93|18.95|18.93|18.91|18.53|19.03|18.85|19.01|18.51|19.15|19.05|18.81|18.65|19.17|18.99|18.75…
11:27:54|90640-D87 4E57-2.65-0x33|18.13|18.29|18.51|18.19|18.23|18.61|18.67|18.79|18.81|18.65|18.71|18.93|18.53|19.13|18.77|18.75|18.67|18.69|18.87|18.75|18.89|18.91|18.97|18.83|18.39|18.65|18.91|18.91|17.99|17.79|17.33|17.63|18.27|18.41|18.47|18.57|18.61|18.57|18.71|18.87|19.25|18.61|18.69|19.05|18.89|18.87|18.95|18.93|18.77|18.55|18.99|18.85|18.93|18.47|19.13|19.07|18.69|18.61|19.03|18.97|18.65…
11:27:54|90640-D87 4E57-2.65-0x33|18.07|18.27|18.57|18.15|18.21|18.53|18.69|18.87|18.81|18.63|18.75|18.89|18.57|19.11|18.81|18.75|18.69|18.69|19.01|18.77|18.89|18.93|19.07|18.85|18.41|18.65|18.95|18.89|17.95|17.75|17.33|17.65|18.15|18.43|18.43|18.49|18.49|18.65|18.73|18.95|19.21|18.65|18.71|19.07|18.83|18.93|18.95|19.01|18.75|18.55|18.95|18.89|18.93|18.57|19.11|19.05|18.67|18.69|18.99|18.93|18.57…
11:27:54|90640-D87 4E57-2.65-0x33|17.99|18.03|18.49|18.07|18.17|18.45|18.65|18.77|18.81|18.49|18.71|18.83|18.59|19.01|18.83|18.71|18.71|18.63|19.01|18.73|18.87|18.91|19.07|18.87|18.41|18.65|18.89|18.73|17.91|17.55|17.31|17.63|18.05|18.37|18.37|18.41|18.39|18.61|18.65|18.91|19.17|18.67|18.65|19.07|18.83|18.97|18.93|18.99|18.75|18.55|18.95|18.91|18.89|18.65|19.01|19.01|18.57|18.67|18.87|18.89|18.49…
11:27:54|90640-D87 4E57-2.65-0x33|17.95|17.93|18.37|18.01|18.15|18.37|18.65|18.69|18.87|18.47|18.77|18.77|18.57|18.91|18.73|18.67|18.65|18.57|18.99|18.69|18.89|18.89|19.07|18.87|18.33|18.65|18.75|18.59|17.91|17.55|17.39|17.59|17.97|18.31|18.33|18.31|18.31|18.49|18.59|18.87|19.13|18.59|18.59|18.99|18.83|18.95|18.91|18.99|18.73|18.53|18.93|18.95|18.85|18.59|18.91|18.95|18.49|18.63|18.75|18.77|18.47…
11:27:54|90640-D87 4E57-2.65-0x33|17.91|17.93|18.33|17.89|18.13|18.27|18.65|18.67|18.93|18.49|18.81|18.85|18.55|18.87|18.71|18.71|18.61|18.59|18.97|18.69|18.91|18.77|19.07|18.81|18.27|18.57|18.69|18.65|17.91|17.65|17.45|17.53|17.97|18.33|18.55|18.31|18.39|18.39|18.61|18.83|19.13|18.59|18.57|18.91|18.73|18.93|18.93|18.99|18.75|18.51|18.95|18.99|18.87|18.53|18.93|18.91|18.41|18.59|18.79|18.75|18.45…
11:27:54|90640-D87 4E57-2.65-0x33|17.89|17.93|18.31|17.87|18.17|18.19|18.71|18.65|18.89|18.51|18.83|18.85|18.47|18.85|18.71|18.73|18.67|18.61|19.07|18.69|18.87|18.71|19.07|18.77|18.29|18.49|18.69|18.71|18.11|17.75|17.41|17.55|17.97|18.25|18.57|18.25|18.37|18.27|18.63|18.77|19.07|18.53|18.57|18.87|18.65|18.95|18.95|19.03|18.77|18.51|18.97|18.93|18.89|18.49|18.95|18.91|18.35|18.49|18.83|18.73|18.43…
11:27:54|90640-D87 4E57-2.65-0x33|17.87|18.01|18.29|17.95|18.21|18.21|18.75|18.67|18.85|18.45|18.85|18.85|18.41|18.81|18.71|18.81|18.71|18.49|19.07|18.71|18.85|18.71|19.07|18.81|18.31|18.39|18.69|18.71|18.21|17.81|17.47|17.61|17.97|18.25|18.65|18.19|18.37|18.23|18.61|18.73|19.09|18.49|18.61|18.83|18.65|18.97|18.87|19.05|18.87|18.53|19.03|18.89|18.95|18.47|18.93|18.91|18.37|18.39|18.83|18.71|18.47…
11:27:54|90640-D87 4E57-2.65-0x33|17.87|18.09|18.25|18.01|18.17|18.23|18.75|18.69|18.83|18.39|18.83|18.85|18.41|18.77|18.67|18.87|18.75|18.47|18.99|18.73|18.85|18.71|19.09|18.85|18.33|18.29|18.65|18.71|18.09|17.75|17.23|17.53|17.97|18.31|18.63|18.23|18.37|18.21|18.59|18.65|19.05|18.45|18.65|18.75|18.65|18.91|18.79|19.01|18.89|18.55|19.07|18.93|18.99|18.51|18.91|18.89|18.39|18.37|18.83|18.71|18.41…
11:27:54|90640-D87 4E57-2.65-0x33|17.87|18.03|18.21|17.93|18.13|18.21|18.75|18.71|18.81|18.37|18.83|18.91|18.41|18.75|18.63|18.89|18.79|18.47|18.91|18.69|18.85|18.79|19.11|18.83|18.35|18.23|18.63|18.71|18.09|17.85|17.23|17.51|18.05|18.35|18.61|18.27|18.33|18.21|18.61|18.65|19.11|18.49|18.69|18.75|18.63|18.85|18.77|18.99|18.83|18.57|18.99|18.95|19.01|18.55|18.99|18.87|18.41|18.35|18.79|18.71|18.43…
11:27:54|90640-D87 4E57-2.65-0x33|17.91|17.97|18.25|17.91|18.17|18.19|18.65|18.73|18.81|18.35|18.77|18.97|18.43|18.73|18.59|18.91|18.79|18.47|18.93|18.65|18.77|18.85|19.15|18.81|18.39|18.23|18.53|18.71|18.13|17.95|17.23|17.51|18.13|18.33|18.59|18.17|18.29|18.23|18.63|18.63|19.09|18.53|18.73|18.79|18.61|18.79|18.75|18.91|18.77|18.51|18.91|18.95|19.01|18.57|18.99|18.81|18.43|18.49|18.75|18.71|18.43…
11:27:54|90640-D87 4E57-2.65-0x33|17.95|18.01|18.31|17.83|18.21|18.23|18.57|18.69|18.81|18.43|18.73|18.93|18.47|18.81|18.57|18.87|18.81|18.51|18.97|18.63|18.71|18.91|19.19|18.83|18.43|18.35|18.55|18.75|18.17|17.89|17.23|17.49|18.11|18.31|18.55|18.09|18.37|18.27|18.63|18.61|19.13|18.59|18.75|18.83|18.61|18.75|18.83|18.85|18.81|18.55|19.03|18.97|18.97|18.61|18.99|18.77|18.53|18.63|18.81|18.73|18.53…
11:27:54|90640-D87 4E57-2.65-0x33|18.15|18.11|18.31|17.87|18.25|18.27|18.61|18.65|18.85|18.49|18.79|18.91|18.53|18.89|18.71|18.83|18.81|18.55|19.05|18.67|18.81|18.95|19.13|18.85|18.53|18.47|18.67|18.79|18.21|17.93|17.35|17.47|18.09|18.45|18.53|18.21|18.43|18.35|18.63|18.63|19.17|18.61|18.77|18.91|18.61|18.73|18.89|18.83|18.83|18.55|19.07|18.95|18.93|18.65|18.99|18.71|18.61|18.63|18.85|18.83|18.61…
11:27:54|90640-D87 4E57-2.65-0x33|18.21|18.13|18.31|17.85|18.29|18.17|18.59|18.67|18.89|18.49|18.83|18.95|18.59|18.93|18.83|18.93|18.81|18.51|19.05|18.71|18.89|18.95|19.09|18.89|18.61|18.53|18.77|18.77|18.25|17.89|17.45|17.59|17.99|18.45|18.45|18.25|18.45|18.35|18.57|18.65|19.21|18.63|18.77|18.97|18.59|18.71|18.87|18.81|18.85|18.55|19.01|18.93|18.91|18.69|18.95|18.67|18.65|18.63|18.95|18.85|18.51…
11:27:54|90640-D87 4E57-2.65-0x33|18.19|18.15|18.31|17.89|18.37|18.21|18.65|18.69|18.89|18.49|18.83|18.99|18.63|18.95|18.81|18.95|18.81|18.47|19.01|18.75|18.83|18.93|18.99|18.93|18.69|18.57|18.79|18.75|18.17|17.85|17.39|17.73|17.91|18.43|18.39|18.29|18.47|18.43|18.51|18.61|19.17|18.65|18.77|18.93|18.57|18.75|18.85|18.81|18.85|18.55|18.97|18.97|18.89|18.69|18.91|18.77|18.69|18.61|18.97|18.91|18.43…
11:27:54|90640-D87 4E57-2.65-0x33|18.17|18.23|18.31|17.95|18.45|18.27|18.69|18.67|18.89|18.55|18.83|19.03|18.67|18.95|18.79|18.95|18.81|18.49|18.97|18.75|18.83|19.07|18.99|18.95|18.75|18.65|18.81|18.73|18.11|17.85|17.33|17.65|17.93|18.41|18.43|18.33|18.51|18.51|18.53|18.59|19.17|18.67|18.87|18.89|18.59|18.77|18.83|18.81|18.85|18.55|19.01|19.01|18.89|18.75|18.93|18.85|18.67|18.59|18.95|18.97|18.43…
11:27:55|90640-D87 4E57-2.65-0x33|18.25|18.29|18.47|18.01|18.51|18.31|18.71|18.65|18.89|18.61|18.87|19.07|18.65|18.95|18.81|18.95|18.83|18.51|18.97|18.77|18.91|19.13|18.97|18.97|18.75|18.73|18.77|18.71|18.21|17.93|17.57|17.67|17.95|18.41|18.45|18.35|18.55|18.59|18.55|18.71|19.17|18.81|18.95|18.95|18.59|18.81|18.83|18.83|18.85|18.63|19.03|19.03|18.89|18.81|18.95|18.93|18.65|18.59|18.93|18.95|18.43…
11:27:55|90640-D87 4E57-2.65-0x33|18.33|18.39|18.57|18.09|18.57|18.31|18.75|18.65|18.91|18.67|18.91|19.13|18.71|18.99|18.83|18.97|18.85|18.49|18.99|18.81|18.99|19.17|18.97|18.99|18.77|18.79|18.75|18.67|18.31|18.07|17.69|17.75|18.15|18.43|18.53|18.37|18.63|18.67|18.55|18.83|19.21|18.89|18.97|19.03|18.71|18.87|18.89|18.87|18.85|18.71|19.07|19.05|18.87|18.87|19.01|19.01|18.73|18.61|18.89|18.95|18.55…
11:27:55|90640-D87 4E57-2.65-0x33|18.37|18.47|18.61|18.17|18.49|18.31|18.71|18.65|18.93|18.71|18.95|19.19|18.71|19.03|18.79|18.97|18.89|18.47|19.01|18.85|18.99|19.19|18.97|19.01|18.83|18.83|18.81|18.69|18.37|18.13|17.61|17.71|18.31|18.49|18.61|18.39|18.63|18.63|18.55|18.85|19.19|18.81|18.99|19.03|18.81|18.89|18.93|18.87|18.85|18.67|19.11|19.01|18.85|18.77|19.05|18.91|18.81|18.65|18.85|18.97|18.57…
11:27:55|90640-D87 4E57-2.65-0x33|18.39|18.43|18.63|18.15|18.41|18.33|18.71|18.79|18.93|18.77|18.97|19.11|18.69|18.99|18.75|18.95|18.91|18.51|19.03|18.93|18.97|19.15|18.97|19.03|18.87|18.79|18.85|18.67|18.41|18.29|17.69|17.81|18.29|18.53|18.63|18.39|18.69|18.65|18.59|18.85|19.17|18.81|19.03|19.01|18.85|18.89|18.87|18.85|18.87|18.69|19.13|18.97|18.91|18.75|19.05|18.89|18.75|18.67|18.99|18.97|18.59…
11:27:55|90640-D87 4E57-2.65-0x33|18.47|18.47|18.63|18.13|18.41|18.35|18.73|18.83|18.93|18.83|18.99|19.05|18.65|18.95|18.71|18.93|18.89|18.55|19.01|18.99|18.97|19.11|18.93|19.05|18.81|18.77|18.67|18.67|18.43|18.27|14.95|17.83|18.27|18.67|18.65|18.37|18.67|18.61|18.63|18.81|19.17|18.77|19.05|19.05|18.89|18.93|18.81|18.89|18.89|18.71|19.15|18.97|18.97|18.71|19.05|18.91|18.69|18.65|18.99|18.97|18.61…
11:27:55|90640-D87 4E57-2.65-0x33|18.43|18.41|18.61|18.23|18.39|18.43|18.73|18.93|18.91|18.83|18.99|19.05|18.61|18.93|18.73|19.01|18.85|18.57|18.97|19.05|18.95|19.15|18.95|19.13|18.75|18.65|18.61|18.73|18.43|18.25|17.89|18.07|18.07|18.65|18.65|18.41|18.59|18.55|18.71|18.83|19.13|18.73|19.03|19.09|18.85|18.95|18.87|18.91|18.81|18.71|19.09|18.97|18.97|18.71|19.07|18.91|18.69|18.61|19.07|18.97|18.57…
11:27:55|90640-D87 4E57-2.65-0x33|18.35|18.35|18.63|18.25|18.29|18.49|18.71|18.95|18.91|18.83|18.97|19.05|18.57|18.91|18.71|19.01|18.79|18.59|18.95|19.11|18.97|19.11|18.81|19.09|18.67|18.55|18.67|18.79|18.33|18.23|17.57|18.27|17.91|18.49|18.65|18.33|18.51|18.57|18.79|18.79|19.09|18.75|19.01|19.05|18.81|18.93|18.91|18.87|18.73|18.63|19.05|18.99|18.97|18.71|19.03|18.87|18.69|18.55|19.07|18.97|18.53…
11:27:55|90640-D87 4E57-2.65-0x33|18.29|18.21|18.59|18.31|18.29|18.49|18.71|18.89|18.93|18.91|18.95|19.05|18.61|19.01|18.71|18.91|18.75|18.59|18.95|19.05|18.93|19.01|18.77|19.13|18.61|18.35|18.67|18.81|18.33|18.21|17.83|18.35|17.81|18.37|18.53|18.29|18.53|18.61|18.77|18.77|19.01|18.77|18.99|19.03|18.81|18.93|18.81|18.85|18.73|18.57|19.03|19.03|18.85|18.71|19.05|18.85|18.67|18.53|19.05|18.97|18.61…
11:27:55|90640-D87 4E57-2.65-0x33|18.33|18.09|18.47|18.37|18.33|18.49|18.77|18.85|18.83|18.91|18.93|19.05|18.57|19.03|18.77|18.83|18.65|18.61|18.93|19.01|18.87|18.93|18.75|19.09|18.55|18.29|18.71|18.83|18.33|18.19|17.61|18.43|17.71|18.21|18.43|18.31|18.53|18.53|18.75|18.79|18.95|18.75|18.97|19.01|18.81|18.95|18.79|18.85|18.73|18.63|19.01|19.03|18.75|18.69|19.05|18.87|18.65|18.51|19.05|19.01|18.63…
11:27:55|90640-D87 4E57-2.65-0x33|18.35|18.17|18.41|18.43|18.35|18.53|18.77|18.77|18.81|18.93|18.91|19.03|18.59|19.07|18.83|18.87|18.63|18.65|18.93|19.03|18.83|18.91|18.73|19.01|18.49|18.29|18.73|18.79|18.33|18.29|17.61|18.37|17.87|18.17|18.31|18.33|18.55|18.45|18.71|18.81|19.03|18.75|19.01|18.99|18.83|18.97|18.79|18.85|18.73|18.69|19.01|19.03|18.77|18.67|18.93|18.89|18.63|18.49|19.05|19.03|18.55…
11:27:55|90640-D87 4E57-2.65-0x33|18.29|18.25|18.39|18.49|18.37|18.57|18.83|18.77|18.81|18.95|18.89|19.01|18.61|19.11|18.93|18.91|18.61|18.69|18.95|19.05|18.87|18.89|18.77|18.95|18.53|18.35|18.85|18.75|18.31|18.33|17.69|18.23|18.01|18.23|18.29|18.31|18.55|18.55|18.67|18.85|19.03|18.73|19.05|18.97|18.85|19.01|18.79|18.85|18.73|18.67|19.01|19.01|18.79|18.73|18.91|18.87|18.61|18.51|19.05|18.91|18.49…
11:27:55|90640-D87 4E57-2.65-0x33|18.17|18.27|18.37|18.43|18.37|18.47|18.87|18.77|18.81|18.85|18.85|18.93|18.61|18.99|18.93|18.89|18.59|18.57|18.95|18.99|18.89|18.85|18.79|18.91|18.55|18.31|18.83|18.65|18.27|18.25|17.63|18.09|17.69|18.19|18.27|18.27|18.47|18.53|18.67|18.87|18.97|18.69|19.05|18.93|18.75|18.97|18.79|18.85|18.65|18.63|19.01|18.99|18.77|18.77|18.85|18.83|18.59|18.51|18.99|18.79|18.59…
11:27:55|90640-D87 4E57-2.65-0x33|18.11|18.29|18.37|18.39|18.33|18.37|18.91|18.77|18.71|18.77|18.89|18.91|18.63|18.95|18.95|18.87|18.61|18.55|18.95|18.95|18.83|18.83|18.73|18.87|18.53|18.33|18.87|18.61|18.07|18.17|17.73|18.01|17.41|18.19|18.27|18.25|18.39|18.43|18.67|18.91|18.93|18.71|19.05|19.01|18.75|19.01|18.79|18.83|18.59|18.63|19.01|18.99|18.77|18.75|18.81|18.87|18.59|18.55|18.93|18.97|18.61…
11:27:55|90640-D87 4E57-2.65-0x33|18.15|18.33|18.41|18.25|18.33|18.47|18.91|18.75|18.67|18.81|18.95|18.87|18.67|19.03|18.99|18.83|18.65|18.59|18.99|18.91|18.81|18.93|18.77|18.97|18.53|18.41|18.95|18.59|18.11|18.35|17.85|18.13|17.65|18.21|18.25|18.27|18.55|18.45|18.59|18.97|18.97|18.75|19.07|19.03|18.79|19.07|18.77|18.85|18.67|18.65|19.03|19.01|18.85|18.75|18.81|18.95|18.61|18.61|18.95|19.03|18.75…
11:27:55|90640-D87 4E57-2.65-0x33|18.13|18.37|18.43|18.23|18.39|18.55|18.85|18.73|18.71|18.85|19.03|18.83|18.67|19.05|18.95|18.81|18.71|18.63|18.97|18.87|18.81|18.97|18.79|18.99|18.51|18.47|19.13|18.63|18.11|18.39|17.85|18.23|17.87|18.17|18.23|18.29|18.61|18.53|18.57|18.95|19.01|18.79|19.09|19.03|18.83|19.07|18.75|18.85|18.75|18.59|19.05|19.01|18.93|18.77|18.81|18.97|18.63|18.55|18.97|19.11|18.79…
11:27:55|90640-D87 4E57-2.65-0x33|18.09|18.37|18.43|18.21|18.43|18.67|18.83|18.71|18.73|18.91|19.09|18.85|18.67|19.09|18.91|18.75|18.75|18.71|18.93|18.81|18.79|19.03|18.79|18.99|18.55|18.49|19.15|18.61|18.15|18.43|17.83|18.17|17.99|18.19|18.29|18.29|18.61|18.57|18.63|18.91|19.03|18.81|19.05|19.01|18.87|19.07|18.79|18.85|18.75|18.59|19.07|18.99|19.01|18.77|18.89|18.97|18.77|18.57|18.95|19.17|18.79…
11:27:56|90640-D87 4E57-2.65-0x33|17.87|18.37|18.53|18.19|18.45|18.69|18.85|18.69|18.77|18.91|19.07|18.87|18.59|19.07|18.87|18.69|18.73|18.77|18.97|18.75|18.79|19.07|18.77|18.97|18.53|18.49|19.07|18.59|18.27|18.47|17.81|18.15|18.09|18.21|18.33|18.23|18.61|18.49|18.69|18.87|19.03|18.69|19.01|19.03|18.89|19.05|18.81|18.79|18.73|18.59|19.09|18.89|19.07|18.85|18.95|18.95|18.79|18.53|18.93|19.05|18.79…
11:27:56|90640-D87 4E57-2.65-0x33|17.79|18.33|18.53|18.19|18.47|18.67|18.87|18.69|18.79|18.91|19.05|18.91|18.61|19.13|18.85|18.71|18.71|18.77|19.01|18.69|18.79|19.13|18.75|18.91|18.51|18.41|19.01|18.65|18.37|18.53|17.79|18.09|18.07|18.23|18.33|18.17|18.69|18.49|18.69|18.85|19.07|18.69|19.05|19.05|18.85|19.03|18.91|18.75|18.69|18.59|19.11|18.81|19.01|18.91|18.89|18.93|18.83|18.51|18.91|18.95|18.71…
11:27:56|90640-D87 4E57-2.65-0x33|17.85|18.31|18.47|18.19|18.47|18.67|18.75|18.69|18.85|18.91|19.01|18.95|18.63|19.17|18.83|18.73|18.75|18.77|18.89|18.65|18.81|19.17|18.75|18.91|18.65|18.43|18.97|18.71|18.39|18.45|17.53|17.93|18.05|18.31|18.33|18.17|18.69|18.49|18.69|18.85|19.11|18.69|19.07|19.05|18.83|19.07|18.93|18.67|18.65|18.59|19.07|18.75|18.95|18.91|18.83|18.95|18.87|18.57|18.89|18.87|18.65…
11:27:56|90640-D87 4E57-2.65-0x33|17.91|18.31|18.43|18.21|18.47|18.59|18.63|18.71|18.91|18.89|18.97|18.91|18.63|19.17|18.81|18.73|18.79|18.67|18.79|18.63|18.83|19.17|18.75|18.97|18.71|18.49|18.93|18.65|18.41|18.39|17.55|18.07|18.03|18.37|18.39|18.17|18.65|18.49|18.71|18.85|19.01|18.69|19.11|19.05|18.83|19.11|18.93|18.61|18.59|18.59|19.11|18.71|18.89|18.91|18.75|18.97|18.81|18.61|18.93|18.79|18.65…
11:27:56|90640-D87 4E57-2.65-0x33|17.97|18.31|18.55|18.23|18.43|18.51|18.59|18.73|18.89|18.89|19.01|18.87|18.67|19.17|18.85|18.75|18.83|18.65|18.79|18.63|18.87|19.17|18.75|19.01|18.73|18.55|18.89|18.59|18.37|18.35|17.43|18.23|18.01|18.41|18.45|18.19|18.63|18.47|18.73|18.81|18.93|18.75|19.15|19.09|18.83|19.03|18.93|18.67|18.61|18.63|19.15|18.75|18.85|18.93|18.67|18.97|18.77|18.63|18.97|18.95|18.65…
11:27:56|90640-D87 4E57-2.65-0x33|17.99|18.27|18.65|18.27|18.39|18.49|18.55|18.75|18.85|18.85|19.03|18.87|18.69|19.19|18.87|18.71|18.85|18.61|18.77|18.65|18.89|19.15|18.75|18.97|18.73|18.61|18.83|18.65|18.41|18.47|17.47|18.17|17.95|18.43|18.55|18.27|18.71|18.43|18.77|18.77|18.93|18.79|19.13|19.11|18.89|18.95|18.95|18.69|18.61|18.65|19.21|18.77|18.91|18.93|18.77|18.97|18.81|18.63|19.01|18.99|18.65…
11:27:56|90640-D87 4E57-2.65-0x33|18.05|18.23|18.59|18.31|18.33|18.47|18.51|18.77|18.87|18.81|19.05|18.87|18.65|19.21|18.81|18.67|18.77|18.57|18.85|18.65|18.83|19.13|18.75|18.93|18.77|18.65|18.91|18.69|18.39|18.49|17.53|18.03|17.91|18.45|18.55|18.21|18.67|18.47|18.79|18.79|18.93|18.73|19.11|19.07|18.95|18.99|18.97|18.67|18.61|18.61|19.19|18.79|18.97|18.93|18.85|18.91|18.85|18.63|19.03|18.91|18.65…
11:27:56|90640-D87 4E57-2.65-0x33|18.13|18.23|18.57|18.37|18.37|18.53|18.49|18.77|18.91|18.91|19.09|18.81|18.63|19.27|18.87|18.75|18.73|18.59|18.95|18.73|18.87|19.21|18.79|18.97|18.85|18.79|18.97|18.67|18.39|18.53|17.61|18.07|17.97|18.49|18.65|18.27|18.69|18.53|18.77|18.85|18.97|18.71|19.07|19.07|19.01|19.05|19.07|18.69|18.67|18.61|19.19|18.83|19.03|18.95|18.85|18.89|18.87|18.67|18.99|18.87|18.71…
11:27:56|90640-D87 4E57-2.65-0x33|18.23|18.23|18.67|18.43|18.39|18.57|18.47|18.77|18.95|18.99|19.11|18.77|18.63|19.33|18.97|18.81|18.83|18.61|18.99|18.81|18.89|19.21|18.69|19.01|18.87|18.93|19.03|18.71|18.61|18.57|17.73|18.11|18.03|18.49|18.73|18.31|18.71|18.67|18.75|18.83|19.01|18.73|19.03|19.11|19.05|19.11|19.15|18.75|18.71|18.69|19.19|18.79|19.09|18.99|18.85|18.91|18.89|18.77|18.97|18.79|18.77…
11:27:56|90640-D87 4E57-2.65-0x33|18.25|18.19|18.67|18.33|18.39|18.53|18.49|18.77|18.97|18.85|19.11|18.81|18.63|19.31|19.05|18.87|18.89|18.69|19.01|18.87|18.89|19.15|18.69|19.15|18.87|18.87|19.07|18.65|18.63|18.45|17.83|18.23|18.05|18.49|18.79|18.33|18.65|18.69|18.85|18.79|19.07|18.73|18.99|19.13|19.09|19.15|19.09|18.79|18.71|18.75|19.21|18.81|19.03|19.01|18.81|18.91|18.75|18.77|19.01|18.71|18.71…
11:27:56|90640-D87 4E57-2.65-0x33|18.25|18.21|18.77|18.33|18.47|18.51|18.53|18.77|18.93|18.79|19.07|18.85|18.63|19.29|19.07|18.93|18.89|18.77|19.03|18.91|18.91|19.09|18.75|19.17|18.83|18.81|18.87|18.59|18.59|18.33|17.71|18.25|18.07|18.49|18.83|18.31|18.61|18.71|18.87|18.79|19.13|18.77|18.97|19.13|19.13|19.19|19.05|18.79|18.71|18.71|19.23|18.79|18.97|19.03|18.77|18.91|18.69|18.77|18.95|18.67|18.65…
11:27:56|90640-D87 4E57-2.65-0x33|18.25|18.13|18.77|18.37|18.53|18.43|18.55|18.83|18.93|18.85|19.01|18.89|18.61|19.19|19.07|18.99|18.87|18.77|19.05|18.85|18.91|19.11|18.79|19.13|18.79|18.83|18.79|18.51|18.55|18.37|17.73|18.27|18.07|18.47|18.83|18.33|18.57|18.71|18.79|18.79|19.17|18.79|18.97|19.13|19.17|19.21|19.05|18.77|18.63|18.67|19.21|18.75|18.93|19.03|18.87|18.89|18.79|18.75|18.99|18.61|18.63…
11:27:56|90640-D87 4E57-2.65-0x33|18.13|18.07|18.67|18.35|18.49|18.37|18.51|18.83|18.83|18.83|18.95|18.85|18.51|19.09|18.97|18.97|18.79|18.77|19.07|18.81|18.85|19.13|18.83|19.09|18.71|18.77|18.67|18.43|18.51|18.31|17.57|18.29|18.07|18.33|18.77|18.23|18.55|18.61|18.73|18.79|19.13|18.75|18.97|19.05|19.13|19.19|19.05|18.77|18.57|18.61|19.19|18.73|18.89|18.97|18.87|18.83|18.77|18.69|18.93|18.55|18.61…
11:27:56|90640-D87 4E57-2.65-0x33|18.07|18.03|18.59|18.29|18.45|18.37|18.47|18.83|18.81|18.85|18.89|18.87|18.51|19.09|18.89|18.85|18.73|18.71|19.03|18.73|18.79|19.05|18.87|19.15|18.63|18.75|18.57|18.41|18.47|18.25|17.57|18.37|18.09|18.27|18.77|18.23|18.59|18.51|18.67|18.79|19.11|18.71|18.95|18.97|19.07|19.17|19.03|18.77|18.53|18.57|19.15|18.71|18.81|18.91|18.83|18.79|18.65|18.63|18.87|18.51|18.63…
11:27:56|90640-D87 4E57-2.65-0x33|17.85|18.01|18.51|18.25|18.33|18.37|18.47|18.83|18.77|18.87|18.87|18.89|18.53|19.09|18.85|18.79|18.73|18.67|18.97|18.67|18.71|18.97|18.79|19.11|18.55|18.73|18.51|18.39|18.33|18.13|17.33|18.37|18.11|18.19|18.69|18.21|18.53|18.43|18.63|18.79|19.09|18.67|18.93|18.97|19.03|19.15|19.01|18.79|18.51|18.61|19.11|18.77|18.75|18.81|18.81|18.77|18.53|18.53|18.83|18.51|18.65…
11:27:56|90640-D87 4E57-2.65-0x33|17.75|18.05|18.47|18.33|18.35|18.47|18.49|18.97|18.81|18.93|18.87|18.95|18.55|19.11|18.83|18.75|18.75|18.65|18.93|18.73|18.71|19.01|18.81|19.13|18.57|18.79|18.55|18.37|18.23|18.07|17.23|18.27|18.01|18.19|18.73|18.27|18.61|18.45|18.57|18.79|19.07|18.65|18.97|18.99|19.03|19.15|19.09|18.81|18.53|18.65|19.15|18.83|18.77|18.81|18.87|18.77|18.57|18.57|18.99|18.53|18.55…
11:27:57|90640-D87 4E57-2.65-0x33|17.65|18.09|18.61|18.41|18.25|18.55|18.57|19.01|18.81|18.99|18.85|18.93|18.53|19.13|18.83|18.71|18.69|18.63|18.93|18.77|18.81|19.05|18.91|19.15|18.67|18.85|18.69|18.45|18.37|18.13|17.49|18.27|17.93|18.17|18.77|18.23|18.59|18.49|18.51|18.77|19.05|18.77|19.01|18.95|19.03|19.09|19.15|18.83|18.55|18.69|19.17|18.91|18.79|18.85|18.93|18.91|18.59|18.59|19.05|18.67|18.59…
11:27:57|90640-D87 4E57-2.65-0x33|17.69|18.25|18.65|18.39|18.23|18.53|18.65|18.93|18.81|18.93|18.83|18.83|18.51|19.09|18.83|18.63|18.65|18.69|18.93|18.77|18.91|19.07|19.01|19.17|18.69|18.79|18.75|18.49|18.43|18.15|17.59|18.19|18.07|18.15|18.71|18.25|18.65|18.53|18.57|18.75|19.01|18.81|19.01|18.91|19.01|19.05|19.05|18.85|18.51|18.73|19.13|18.97|18.77|18.89|19.03|18.95|18.51|18.61|19.11|18.79|18.59…
11:27:57|90640-D87 4E57-2.65-0x33|17.77|18.31|18.55|18.37|18.25|18.51|18.71|18.87|18.81|18.89|18.81|18.75|18.51|19.05|18.79|18.57|18.71|18.75|18.99|18.79|18.87|19.09|19.03|19.19|18.73|18.81|18.85|18.53|18.47|18.17|20.17|18.07|18.19|18.25|18.67|18.25|18.65|18.49|18.63|18.77|18.97|18.81|19.01|18.89|18.99|18.99|18.97|18.85|18.53|18.73|19.11|18.93|18.77|18.89|19.05|18.95|18.53|18.73|19.17|18.81|18.59…
11:27:57|90640-D87 4E57-2.65-0x33|17.83|18.33|18.43|18.29|18.25|18.41|18.75|18.85|18.79|18.75|18.77|18.73|18.49|19.03|18.73|18.55|18.69|18.65|19.03|18.85|18.83|18.97|19.05|19.15|18.75|18.87|18.91|18.53|18.49|18.29|19.85|18.07|18.17|18.31|18.59|18.25|18.67|18.43|18.61|18.77|18.89|18.79|18.97|18.87|19.03|18.93|18.97|18.83|18.53|18.71|19.09|18.89|18.79|18.87|19.05|18.93|18.51|18.75|19.11|18.81|18.61…
11:27:57|90640-D87 4E57-2.65-0x33|17.67|18.35|18.49|18.29|18.35|18.39|18.69|18.83|18.81|18.71|18.73|18.71|18.55|19.01|18.73|18.53|18.65|18.57|18.97|18.89|18.85|18.93|19.01|19.11|18.75|18.93|18.85|18.53|18.57|18.33|19.37|18.07|18.15|18.27|18.51|18.25|18.69|18.45|18.59|18.71|18.83|18.79|18.93|18.81|19.05|18.93|18.95|18.75|18.51|18.67|19.07|18.81|18.81|18.91|19.05|18.83|18.49|18.75|19.05|18.91|18.63…
11:27:57|90640-D87 4E57-2.65-0x33|17.65|18.37|18.51|18.23|18.39|18.45|18.73|19.01|18.87|18.71|18.73|18.75|18.63|19.09|18.75|18.65|18.65|18.65|19.01|18.99|18.89|18.97|19.01|19.09|18.79|18.93|18.83|18.67|18.67|18.41|19.19|18.17|18.13|18.25|18.55|18.27|18.65|18.51|18.65|18.79|18.95|18.83|19.01|18.77|19.05|18.95|18.99|18.79|18.59|18.73|19.21|18.89|18.95|18.97|19.13|18.85|18.59|18.77|18.99|19.03|18.75…
11:27:57|90640-D87 4E57-2.65-0x33|17.61|18.39|18.51|18.17|18.49|18.51|18.73|19.07|18.89|18.71|18.79|18.77|18.55|19.11|18.81|18.77|18.75|18.71|18.95|19.01|18.89|19.01|18.97|19.07|18.87|18.93|18.81|18.73|18.67|18.47|18.85|18.19|18.13|18.19|18.59|18.23|18.63|18.53|18.71|18.79|18.99|18.87|19.07|18.87|19.05|19.03|19.03|18.83|18.67|18.71|19.21|18.87|18.99|18.95|19.13|18.85|18.63|18.67|18.95|19.07|18.79…
11:27:57|90640-D87 4E57-2.65-0x33|17.55|18.17|18.49|18.19|18.55|18.55|18.71|19.09|18.89|18.79|18.83|18.77|18.57|19.17|18.85|18.77|18.81|18.75|18.89|19.11|18.93|19.09|19.01|19.15|18.93|18.93|18.79|18.79|18.65|18.39|18.59|18.07|18.21|18.13|18.55|18.23|18.73|18.53|18.83|18.77|18.99|18.89|19.05|18.93|19.11|19.09|18.91|18.85|18.73|18.69|19.15|18.85|19.05|18.99|19.21|18.83|18.61|18.67|18.93|19.09|18.79…
11:27:57|90640-D87 4E57-2.65-0x33|17.61|18.13|18.63|18.21|18.67|18.59|18.75|19.11|18.93|18.87|18.89|18.77|18.55|19.15|18.79|18.77|18.77|18.79|18.91|19.19|18.99|19.17|19.03|19.15|18.89|18.93|18.79|18.83|18.63|18.31|15.81|17.91|18.27|18.13|18.53|18.21|18.73|18.45|18.85|18.77|18.99|18.93|19.03|18.95|19.15|19.13|18.89|18.91|18.79|18.77|19.11|18.93|19.11|19.09|19.29|18.85|18.59|18.71|18.91|18.99|18.79…
11:27:57|90640-D87 4E57-2.65-0x33|17.65|18.15|18.65|18.21|18.69|18.57|18.77|19.09|18.97|18.91|18.93|18.69|18.51|19.19|18.79|18.87|18.77|18.83|18.91|19.13|19.03|19.11|19.03|19.15|18.83|18.85|18.77|18.89|18.61|18.41|16.75|17.97|18.31|18.11|18.57|18.19|18.71|18.37|18.83|18.75|18.97|18.95|19.03|18.95|19.07|19.15|18.89|18.95|18.77|18.83|19.07|18.99|19.07|19.11|19.33|18.85|18.61|18.73|18.95|18.95|18.69…
11:27:57|90640-D87 4E57-2.65-0x33|17.63|18.15|18.59|18.21|18.63|18.55|18.75|19.09|18.93|18.93|18.85|18.67|18.53|19.21|18.83|18.89|18.75|18.87|18.85|19.09|18.97|19.07|19.01|19.15|18.91|18.79|18.83|18.93|18.59|18.43|17.17|18.05|18.35|18.07|18.61|18.23|18.69|18.41|18.81|18.75|18.97|18.99|19.03|19.01|19.01|19.09|18.89|18.91|18.75|18.83|19.03|18.93|19.05|19.05|19.29|18.85|18.63|18.71|18.99|18.93|18.59…
11:27:57|90640-D87 4E57-2.65-0x33|17.69|18.23|18.55|18.21|18.59|18.55|18.75|19.05|18.91|18.95|18.79|18.73|18.57|19.17|18.87|18.81|18.73|18.77|18.83|19.11|18.93|19.09|19.01|19.21|18.99|18.71|18.89|18.89|18.59|18.45|17.41|18.11|18.37|18.13|18.55|18.29|18.75|18.45|18.73|18.77|19.05|19.03|18.95|19.01|19.01|19.05|18.87|18.89|18.73|18.85|18.93|18.89|19.03|19.01|19.21|18.85|18.69|18.71|19.05|18.93|18.53…
11:27:57|90640-D87 4E57-2.65-0x33|17.59|18.19|18.49|18.21|18.57|18.55|18.71|19.03|18.93|18.97|18.81|18.77|18.61|19.13|18.83|18.79|18.77|18.73|18.83|19.13|18.85|19.03|18.91|19.17|18.87|18.63|18.79|18.85|18.53|18.39|17.33|18.17|18.39|17.97|18.49|18.17|18.73|18.49|18.65|18.79|19.05|18.89|18.89|19.07|19.01|19.03|18.85|18.93|18.71|18.81|18.85|18.87|19.03|18.91|19.13|18.85|18.69|18.65|19.01|18.93|18.47…
11:27:57|90640-D87 4E57-2.65-0x33|17.57|18.15|18.45|18.17|18.55|18.49|18.69|18.91|18.95|18.95|18.83|18.79|18.63|19.11|18.79|18.79|18.81|18.71|18.83|19.11|18.77|18.99|18.83|19.15|18.75|18.61|18.69|18.81|18.49|18.31|17.37|18.17|18.31|17.93|18.49|18.17|18.81|18.53|18.63|18.81|19.03|18.83|18.87|19.13|19.05|19.01|18.91|18.97|18.75|18.79|18.87|18.87|19.03|18.83|19.09|18.85|18.61|18.59|18.97|18.93|18.47…
11:27:57|90640-D87 4E57-2.65-0x33|17.57|18.13|18.49|18.13|18.51|18.43|18.63|18.81|18.99|18.93|18.93|18.79|18.63|19.09|18.77|18.79|18.87|18.69|18.81|19.09|18.83|18.95|18.87|19.15|18.65|18.59|18.79|18.77|18.39|18.25|17.19|18.11|18.23|17.93|18.49|18.13|18.77|18.53|18.61|18.79|19.01|18.83|18.85|19.13|19.09|19.03|18.95|18.93|18.79|18.79|18.89|18.87|19.03|18.91|19.05|18.91|18.53|18.57|18.93|18.99|18.47…
11:27:58|90640-D87 4E57-2.65-0x33|17.65|18.15|18.51|18.07|18.47|18.47|18.57|18.77|19.03|18.93|19.01|18.87|18.63|19.11|18.77|18.75|18.93|18.73|18.79|19.05|18.87|19.05|18.89|19.13|18.63|18.59|18.81|18.71|18.37|18.25|17.21|18.11|18.37|17.99|18.51|18.09|18.79|18.53|18.63|18.77|19.13|18.83|18.85|19.13|19.09|19.05|19.01|18.89|18.77|18.79|18.93|18.85|19.07|18.97|19.07|18.97|18.63|18.57|18.89|19.05|18.57…
11:27:58|90640-D87 4E57-2.65-0x33|17.67|18.17|18.57|18.09|18.51|18.51|18.61|18.73|18.95|18.93|19.05|18.93|18.59|19.13|18.79|18.71|18.95|18.77|18.77|19.01|18.87|19.03|18.79|19.13|18.67|18.59|18.87|18.65|18.39|18.25|17.37|18.13|18.49|18.05|18.53|18.03|18.81|18.61|18.63|18.77|19.13|18.85|18.85|19.05|19.09|19.09|19.05|18.87|18.75|18.79|18.95|18.87|19.11|18.91|19.03|18.95|18.71|18.57|18.87|19.03|18.65…
11:27:58|90640-D87 4E57-2.65-0x33|17.69|18.17|18.55|18.03|18.49|18.43|18.65|18.75|18.87|18.85|19.09|18.89|18.55|19.03|18.81|18.67|18.97|18.69|18.75|19.01|18.87|18.99|18.71|19.03|18.71|18.59|18.93|18.65|18.41|18.19|17.43|18.09|18.49|18.11|18.53|18.05|18.79|18.61|18.63|18.77|19.15|18.87|18.89|18.99|19.11|19.13|19.01|18.85|18.73|18.79|18.95|18.89|19.11|18.87|18.99|18.93|18.87|18.59|18.93|19.01|18.65…
11:27:58|90640-D87 4E57-2.65-0x33|17.75|18.17|18.45|17.99|18.43|18.35|18.71|18.77|18.87|18.79|19.11|18.85|18.51|18.93|18.77|18.65|18.93|18.63|18.79|19.01|18.91|18.95|18.83|19.01|18.71|18.59|18.99|18.65|18.33|18.15|17.51|18.11|18.51|18.05|18.53|18.09|18.77|18.55|18.63|18.79|19.17|18.79|18.93|19.09|19.13|19.13|18.97|18.83|18.71|18.73|18.95|19.03|19.11|18.83|18.95|18.97|18.91|18.57|18.99|19.03|18.65…
11:27:58|90640-D87 4E57-2.65-0x33|17.85|18.25|18.39|17.97|18.41|18.45|18.77|18.65|18.89|18.89|19.13|18.79|18.49|19.07|18.75|18.59|18.91|18.69|18.79|18.95|18.97|19.01|18.89|18.99|18.73|18.67|18.97|18.53|18.35|18.33|17.61|18.01|18.59|18.11|18.55|18.13|18.81|18.57|18.65|18.83|19.15|18.81|18.91|19.09|19.09|19.15|18.95|18.83|18.73|18.69|18.85|19.05|19.15|18.81|18.91|19.01|19.01|18.57|18.91|19.01|18.79…
11:27:58|90640-D87 4E57-2.65-0x33|17.77|18.23|18.31|17.95|18.45|18.47|18.67|18.55|18.81|18.93|19.13|18.73|18.53|19.07|18.69|18.53|18.91|18.73|18.77|18.89|18.99|19.05|18.89|18.97|18.71|18.73|18.89|18.49|18.49|18.39|17.55|17.81|18.65|18.11|18.55|18.07|18.83|18.53|18.67|18.77|19.13|18.85|18.89|19.01|19.05|19.09|18.93|18.81|18.75|18.77|18.75|19.01|19.19|18.73|18.87|18.93|19.03|18.59|18.83|18.87|18.83…
11:27:58|90640-D87 4E57-2.65-0x33|17.75|18.17|18.21|17.95|18.45|18.45|18.63|18.65|18.81|18.95|19.11|18.79|18.55|19.03|18.63|18.59|18.89|18.65|18.73|18.83|18.99|19.07|18.87|18.89|18.67|18.71|18.81|18.43|18.51|18.41|17.47|17.67|18.67|18.11|18.49|18.01|18.79|18.47|18.67|18.77|19.17|18.87|18.89|18.93|19.03|19.01|18.87|18.77|18.75|18.77|18.71|18.97|19.17|18.73|18.97|18.85|19.03|18.59|18.89|18.81|18.73…
11:27:58|90640-D87 4E57-2.65-0x33|17.79|18.11|18.21|17.97|18.53|18.43|18.61|18.73|18.93|18.97|19.09|18.85|18.57|19.01|18.73|18.65|18.87|18.65|18.77|18.79|18.99|19.09|18.85|18.83|18.79|18.71|18.79|18.39|18.49|18.49|20.17|17.69|18.69|18.03|18.45|18.05|18.75|18.49|18.67|18.79|19.21|18.91|18.89|18.91|19.01|19.01|18.89|18.83|18.75|18.81|18.69|19.01|19.15|18.73|18.97|18.81|19.05|18.61|18.95|18.83|18.65…
11:27:58|90640-D87 4E57-2.65-0x33|17.83|18.07|18.21|17.95|18.59|18.43|18.59|18.73|18.95|18.93|19.07|18.89|18.59|18.97|18.81|18.67|18.85|18.65|18.81|18.73|18.99|19.01|18.83|18.87|18.89|18.75|18.77|18.47|18.47|18.25|19.45|17.85|18.55|17.97|18.53|18.09|18.75|18.51|18.61|18.79|19.17|18.95|18.95|18.89|18.99|19.01|18.89|18.89|18.79|18.85|18.69|19.05|19.13|18.73|18.95|18.77|19.05|18.63|18.89|18.83|18.63…
11:27:58|90640-D87 4E57-2.65-0x33|17.93|18.09|18.29|18.01|18.67|18.43|18.61|18.73|19.01|18.89|19.01|18.93|18.67|18.93|18.77|18.69|18.89|18.65|18.83|18.69|19.01|18.95|18.83|18.89|18.91|18.79|18.77|18.53|18.53|18.17|18.77|17.95|18.43|18.03|18.59|18.15|18.75|18.59|18.61|18.79|19.13|18.97|18.95|18.83|18.99|19.01|18.89|18.91|18.83|18.83|18.69|19.01|19.11|18.77|18.95|18.83|19.05|18.65|18.85|18.87|18.61…
11:27:58|90640-D87 4E57-2.65-0x33|18.01|18.09|18.37|18.03|18.67|18.39|18.63|18.67|18.99|18.87|18.95|18.91|18.73|18.95|18.73|18.73|18.93|18.69|18.83|18.71|19.03|18.91|18.83|18.93|18.87|18.67|18.77|18.55|18.59|18.27|18.43|17.85|18.61|18.09|18.65|18.19|18.75|18.67|18.63|18.77|19.07|18.99|18.89|18.77|18.99|19.01|18.89|18.93|18.79|18.81|18.77|18.99|19.07|18.81|19.01|18.87|18.93|18.67|18.81|18.89|18.59…
11:27:58|90640-D87 4E57-2.65-0x33|18.05|18.09|18.29|18.05|18.61|18.37|18.57|18.61|18.95|18.85|18.97|18.89|18.69|18.97|18.67|18.77|18.87|18.73|18.83|18.73|19.01|18.87|18.83|18.97|18.87|18.63|18.73|18.55|18.55|18.25|17.97|17.67|18.75|18.09|18.61|18.07|18.75|18.65|18.65|18.77|19.01|18.89|18.83|18.73|18.97|18.91|18.89|18.93|18.77|18.73|18.85|18.91|19.03|18.79|19.07|18.87|18.89|18.75|18.77|18.79|18.57…
11:27:58|90640-D87 4E57-2.65-0x33|18.07|18.03|18.27|18.19|18.55|18.29|18.51|18.63|18.89|18.77|18.99|18.89|18.65|18.93|18.61|18.85|18.79|18.79|18.83|18.77|18.99|18.83|18.81|18.99|18.87|18.61|18.67|18.55|18.51|18.17|17.81|17.67|18.73|18.07|18.61|18.11|18.73|18.61|18.59|18.77|19.01|18.79|18.81|18.67|18.91|18.81|18.83|18.91|18.67|18.73|18.97|18.89|18.95|18.75|19.13|18.85|18.79|18.79|18.87|18.77|18.61…
11:27:58|90640-D87 4E57-2.65-0x33|18.01|17.97|18.21|18.23|18.53|18.29|18.57|18.65|18.89|18.77|18.97|18.89|18.67|18.91|18.57|18.87|18.83|18.85|18.79|18.81|19.01|18.79|18.81|19.01|18.79|18.59|18.73|18.55|18.63|18.19|17.89|17.67|18.73|18.11|18.61|18.11|18.73|18.61|18.53|18.71|19.01|18.87|18.79|18.69|18.85|18.83|18.79|18.89|18.65|18.71|18.99|18.89|18.87|18.73|19.09|18.81|18.71|18.73|18.89|18.77|18.65…
11:27:58|90640-D87 4E57-2.65-0x33|18.07|18.15|18.25|18.23|18.53|18.33|18.63|18.69|18.91|18.79|18.97|18.87|18.69|18.99|18.55|18.87|18.87|18.83|18.77|18.81|19.03|18.81|18.83|18.97|18.73|18.57|18.73|18.49|18.75|18.29|17.97|17.75|18.79|18.15|18.65|18.11|18.67|18.63|18.53|18.67|19.01|18.97|18.81|18.73|18.81|18.85|18.77|18.89|18.67|18.71|19.11|18.89|18.97|18.73|19.15|18.79|18.73|18.69|18.89|18.79|18.81…
11:27:59|90640-D87 4E57-2.65-0x33|18.11|18.23|18.25|18.23|18.53|18.37|18.59|18.73|18.97|18.79|18.93|18.85|18.63|18.99|18.51|18.87|18.85|18.81|18.79|18.79|19.01|18.81|18.71|18.93|18.79|18.55|18.71|18.43|18.73|18.27|17.79|17.77|18.83|18.19|18.67|18.11|18.61|18.65|18.53|18.63|19.01|18.97|18.83|18.69|18.77|18.89|18.75|18.87|18.69|18.79|19.11|18.83|19.05|18.81|19.11|18.75|18.73|18.75|18.89|18.59|18.77…
11:27:59|90640-D87 4E57-2.65-0x33|18.13|18.25|18.25|18.31|18.53|18.47|18.55|18.75|19.03|18.85|18.89|18.91|18.63|18.97|18.53|18.81|18.85|18.67|18.81|18.87|18.99|18.75|18.69|19.03|18.85|18.49|18.69|18.51|18.77|18.43|17.77|17.77|18.91|18.23|18.75|18.17|18.55|18.67|18.55|18.59|18.97|18.97|18.81|18.65|18.77|18.93|18.87|18.85|18.67|18.77|19.01|18.77|19.03|18.87|19.07|18.79|18.79|18.79|18.81|18.57|18.87…
11:27:59|90640-D87 4E57-2.65-0x33|18.07|18.27|18.35|18.39|18.55|18.55|18.59|18.77|19.05|18.91|19.01|18.97|18.63|18.95|18.53|18.77|18.91|18.65|18.87|18.93|18.99|18.75|18.79|19.07|18.85|18.45|18.83|18.57|18.69|18.45|17.73|17.77|18.97|18.23|18.77|18.25|18.51|18.67|18.57|18.67|18.95|18.95|18.79|18.67|18.77|18.97|18.99|18.95|18.65|18.71|18.93|18.83|19.01|18.87|19.05|18.81|18.79|18.65|18.75|18.65|18.89…
11:27:59|90640-D87 4E57-2.65-0x33|18.01|18.29|18.45|18.35|18.57|18.43|18.63|18.81|19.07|18.95|19.11|19.01|18.63|18.91|18.53|18.87|18.95|18.71|18.93|18.99|18.99|18.77|18.89|19.09|18.85|18.53|18.95|18.67|18.63|18.41|17.79|17.95|18.85|18.23|18.81|18.33|18.55|18.67|18.63|18.73|18.99|18.93|18.85|18.69|18.81|19.01|18.95|19.03|18.65|18.73|19.03|18.89|19.07|18.87|19.01|18.83|18.77|18.65|18.87|18.73|18.89…
11:27:59|90640-D87 4E57-2.65-0x33|17.91|18.23|18.45|18.31|18.47|18.31|18.53|18.83|18.99|18.99|19.09|19.03|18.63|18.87|18.45|18.87|18.89|18.75|18.99|19.03|18.95|18.79|18.91|19.11|18.83|18.59|18.87|18.67|18.53|18.37|17.77|17.99|18.73|18.01|18.73|18.29|18.49|18.51|18.61|18.73|18.95|18.89|18.91|18.67|18.83|18.99|18.91|19.05|18.65|18.73|19.11|18.85|19.13|18.87|18.97|18.81|18.75|18.59|18.87|18.71|18.81…
11:27:59|90640-D87 4E57-2.65-0x33|17.85|18.13|18.43|18.23|18.37|18.23|18.49|18.79|18.97|19.03|19.07|18.97|18.63|18.91|18.45|18.77|18.81|18.71|19.03|19.05|18.89|18.79|18.91|19.07|18.81|18.53|18.85|18.77|18.51|18.37|17.75|17.99|18.71|17.95|18.69|18.23|18.41|18.43|18.71|18.71|18.99|18.83|18.87|18.65|18.83|18.95|18.95|19.05|18.67|18.71|19.03|18.81|19.07|18.87|19.05|18.79|18.67|18.53|18.95|18.67|18.75…
11:27:59|90640-D87 4E57-2.65-0x33|17.81|18.05|18.45|18.25|18.43|18.25|18.55|18.77|18.99|19.07|19.09|18.93|18.59|18.95|18.55|18.75|18.79|18.69|19.09|19.07|18.89|18.79|18.89|19.03|18.83|18.55|18.93|18.85|18.59|18.37|17.99|18.07|18.71|17.93|18.65|18.33|18.41|18.49|18.81|18.77|19.03|18.89|18.85|18.75|18.83|18.95|18.99|19.05|18.69|18.71|18.97|18.83|19.03|18.89|19.05|18.79|18.67|18.57|19.03|18.69|18.71…
11:27:59|90640-D87 4E57-2.65-0x33|17.77|17.87|18.41|18.23|18.47|18.29|18.61|18.81|19.01|19.05|19.11|18.87|18.57|18.91|18.63|18.79|18.77|18.67|19.07|19.01|18.89|18.77|18.87|19.03|18.85|18.51|18.93|18.77|18.59|18.29|18.05|18.03|18.69|17.91|18.69|18.43|18.45|18.55|18.71|18.83|19.05|18.95|18.85|18.77|18.75|18.95|18.93|19.05|18.75|18.71|18.95|18.85|18.99|18.91|19.01|18.79|18.73|18.61|18.99|18.71|18.75…
11:27:59|90640-D87 4E57-2.65-0x33|17.85|17.87|18.49|18.27|18.61|18.33|18.59|18.83|18.95|19.03|19.03|18.83|18.55|18.89|18.61|18.83|18.71|18.65|19.05|18.97|18.89|18.75|18.91|19.03|18.77|18.47|18.87|18.77|18.73|18.33|18.19|18.05|18.67|17.99|18.71|18.35|18.47|18.63|18.71|18.89|19.07|18.93|18.85|18.77|18.69|18.91|18.89|18.99|18.81|18.77|18.93|18.79|18.95|18.91|18.97|18.83|18.79|18.59|18.95|18.77|18.77…
11:27:59|90640-D87 4E57-2.65-0x33|17.95|17.95|18.59|18.33|18.65|18.33|18.59|18.81|18.91|19.05|18.99|18.79|18.55|18.95|18.61|18.81|18.67|18.65|19.05|18.95|18.91|18.77|18.95|19.13|18.77|18.53|18.83|18.81|18.87|18.41|18.25|18.07|18.67|18.07|18.69|18.31|18.45|18.73|18.81|18.95|19.07|18.93|18.83|18.79|18.71|18.89|18.85|18.95|18.87|18.85|18.93|18.75|18.93|18.93|18.91|18.87|18.79|18.59|18.85|18.83|18.93…
11:27:59|90640-D87 4E57-2.65-0x33|17.91|17.97|18.49|18.39|18.61|18.33|18.59|18.79|18.85|19.05|19.03|18.75|18.57|18.99|18.61|18.79|18.65|18.65|18.99|18.93|18.89|18.79|18.87|19.11|18.73|18.53|18.75|18.79|18.73|18.37|18.05|18.09|18.67|18.07|18.67|18.33|18.43|18.67|18.81|18.79|19.01|18.87|18.81|18.81|18.73|18.85|18.81|18.89|18.83|18.77|18.93|18.71|18.93|18.81|18.85|18.77|18.79|18.53|18.77|18.83|18.93…
11:27:59|90640-D87 4E57-2.65-0x33|17.87|17.95|18.41|18.33|18.57|18.41|18.59|18.87|18.81|19.07|19.07|18.77|18.59|18.99|18.61|18.81|18.63|18.61|18.95|18.93|18.87|18.79|18.87|19.17|18.69|18.57|18.75|18.87|18.67|18.31|17.95|18.11|18.69|18.07|18.63|18.35|18.43|18.63|18.81|18.77|18.95|18.81|18.91|18.83|18.73|18.81|18.87|18.83|18.85|18.71|19.01|18.73|18.93|18.79|18.89|18.77|18.79|18.53|18.81|18.83|18.89…
11:27:59|90640-D87 4E57-2.65-0x33|17.87|17.93|18.51|18.27|18.47|18.49|18.73|18.95|18.85|19.09|19.01|18.79|18.63|18.99|18.75|18.83|18.63|18.57|19.03|18.93|18.91|18.79|18.89|19.21|18.69|18.59|18.85|18.93|18.57|18.25|18.03|18.23|18.71|18.03|18.59|18.37|18.43|18.59|18.81|18.89|18.95|18.85|18.99|18.97|18.73|18.85|18.93|18.89|18.87|18.71|19.09|18.83|18.93|18.77|18.93|18.83|18.79|18.57|18.83|18.95|18.87…
11:27:59|90640-D87 4E57-2.65-0x33|17.87|17.89|18.53|18.31|18.45|18.51|18.79|18.91|18.89|19.05|18.95|18.83|18.67|19.01|18.87|18.83|18.63|18.63|19.09|18.87|18.95|18.81|18.91|19.13|18.69|18.65|18.93|18.89|18.49|18.23|18.05|18.33|18.69|18.07|18.61|18.39|18.45|18.55|18.83|18.93|19.01|18.89|19.01|19.01|18.71|18.89|18.97|18.95|18.87|18.71|19.11|18.93|18.95|18.75|18.95|18.89|18.89|18.61|18.91|18.99|18.87…
11:27:59|90640-D87 4E57-2.65-0x33|17.73|17.85|18.59|18.35|18.37|18.53|18.75|18.87|18.79|19.01|18.93|18.87|18.65|19.03|18.91|18.83|18.73|18.67|19.01|18.83|18.93|18.83|18.95|19.05|18.61|18.65|18.93|18.87|18.47|18.21|18.11|18.39|18.67|17.95|18.63|18.41|18.45|18.53|18.85|18.91|18.99|18.85|19.01|18.95|18.69|18.87|18.99|18.95|18.87|18.63|19.11|18.87|18.97|18.75|18.95|18.87|18.87|18.57|18.89|18.91|18.81…
11:27:59|90640-D87 4E57-2.65-0x33|17.71|17.91|18.61|18.31|18.37|18.55|18.73|18.83|18.71|19.03|18.93|18.91|18.65|19.05|18.97|18.85|18.75|18.67|18.97|18.93|18.93|18.79|19.01|19.01|18.55|18.59|18.95|18.93|18.47|18.17|18.17|18.61|18.63|17.97|18.67|18.43|18.61|18.53|18.87|18.91|18.95|18.83|19.07|18.91|18.71|18.87|18.99|18.97|18.77|18.59|19.11|18.83|18.93|18.75|18.93|18.87|18.79|18.53|18.97|18.91|18.81…
11:27:59|90640-D87 4E57-2.65-0x33|17.81|17.95|18.67|18.33|18.43|18.55|18.77|18.79|18.75|19.05|18.91|18.93|18.69|19.07|18.87|18.87|18.81|18.67|18.97|19.01|18.93|18.75|19.05|18.97|18.63|18.53|18.83|18.97|18.55|18.13|18.07|18.75|18.59|18.07|18.71|18.47|18.65|18.41|18.87|18.87|18.91|18.93|19.11|18.95|18.73|18.87|18.99|18.97|18.77|18.57|19.11|18.83|18.89|18.77|18.91|18.85|18.77|18.55|18.97|18.91|18.81…
11:28:00|90640-D87 4E57-2.65-0x33|17.87|17.93|18.71|18.29|18.47|18.49|18.79|18.73|18.77|18.99|18.87|18.91|18.71|19.03|18.85|18.95|18.85|18.61|18.95|19.03|18.91|18.75|19.07|18.87|18.69|18.47|18.77|18.99|18.61|18.09|18.07|18.83|18.67|18.15|18.83|18.49|18.59|18.37|18.89|18.83|18.89|18.99|19.11|18.97|18.67|18.85|19.03|18.97|18.81|18.53|19.07|18.83|18.91|18.77|18.93|18.81|18.79|18.57|18.91|18.91|18.83…
11:28:00|90640-D87 4E57-2.65-0x33|17.79|17.91|18.69|18.27|18.43|18.43|18.79|18.67|18.81|18.95|18.87|18.91|18.67|19.01|18.85|18.97|18.85|18.61|19.03|19.07|18.87|18.75|19.03|18.79|18.65|18.43|18.77|19.01|18.53|18.07|18.19|18.89|18.73|18.13|18.81|18.43|18.55|18.37|18.91|18.87|18.87|18.93|19.11|19.03|18.63|18.89|19.07|18.93|18.85|18.55|19.03|18.91|18.93|18.79|18.95|18.85|18.81|18.47|18.87|18.93|18.87…
11:28:00|90640-D87 4E57-2.65-0x33|17.79|18.05|18.67|18.33|18.39|18.45|18.79|18.69|18.85|19.01|18.87|18.93|18.71|19.11|18.85|18.95|18.85|18.65|19.09|19.05|18.83|18.83|18.99|18.85|18.67|18.49|18.77|19.03|18.53|18.13|18.29|18.97|18.59|18.11|18.77|18.37|18.61|18.37|18.77|18.91|18.95|18.95|19.13|19.09|18.71|18.93|19.09|18.89|18.85|18.57|19.03|18.97|18.93|18.81|18.99|18.87|18.85|18.49|18.95|18.95|18.85…
11:28:00|90640-D87 4E57-2.65-0x33|17.63|18.05|18.59|18.39|18.47|18.45|18.83|18.71|18.89|19.05|18.85|18.93|18.65|19.11|18.79|18.93|18.85|18.69|19.09|19.03|18.77|18.89|19.05|18.89|18.69|18.55|18.87|19.05|18.61|18.19|18.33|19.01|18.45|18.11|18.73|18.25|18.65|18.45|18.71|18.75|18.93|18.87|19.13|18.99|18.79|18.95|19.11|18.91|18.85|18.65|19.03|18.87|18.93|18.85|19.03|18.89|18.89|18.49|19.03|19.01|18.83…
11:28:00|90640-D87 4E57-2.65-0x33|17.67|18.19|18.53|18.47|18.55|18.57|18.87|18.79|18.95|19.15|18.85|18.93|18.67|19.13|18.81|18.93|18.87|18.73|19.11|19.01|18.83|19.05|19.13|18.97|18.71|18.61|18.97|19.01|18.71|18.37|18.37|18.87|18.59|18.19|18.63|18.27|18.77|18.55|18.77|18.75|19.05|18.91|19.09|18.93|18.89|18.99|19.15|18.95|18.87|18.73|19.09|18.89|19.09|18.89|19.03|18.93|18.95|18.57|19.15|19.07|19.03…
11:28:00|90640-D87 4E57-2.65-0x33|17.85|18.31|18.51|18.55|18.69|18.67|18.93|18.85|19.03|19.23|18.97|18.93|18.75|19.15|18.83|18.93|18.89|18.77|19.15|18.99|18.93|19.13|19.09|19.03|18.83|18.67|19.01|18.99|18.71|18.53|18.61|18.89|18.71|18.23|18.55|18.33|18.87|18.47|18.83|18.81|19.17|18.97|19.11|18.99|18.97|19.09|19.19|18.95|18.89|18.89|19.15|18.85|19.15|18.97|19.03|18.81|19.01|18.61|19.17|19.05|19.09…
11:28:00|90640-D87 4E57-2.65-0x33|17.91|18.23|18.45|18.49|18.69|18.55|18.95|18.83|19.07|19.21|18.97|18.85|18.79|19.15|18.81|18.87|18.89|18.79|19.15|18.97|18.99|19.05|19.03|18.99|18.85|18.63|19.01|18.91|18.67|18.49|18.59|18.79|18.63|18.23|18.59|18.35|18.83|18.43|18.87|18.83|19.17|18.99|19.05|19.01|18.99|19.15|19.15|18.91|18.91|18.99|19.13|18.79|19.09|19.01|19.01|18.77|18.97|18.61|19.21|18.99|19.09…
11:28:00|90640-D87 4E57-2.65-0x33|17.85|18.15|18.35|18.43|18.77|18.55|18.95|18.81|19.11|19.19|18.95|18.77|18.79|19.15|18.71|18.81|18.81|18.81|19.07|18.93|19.03|18.97|18.99|18.95|18.91|18.59|18.87|18.83|18.77|18.45|18.31|18.53|18.55|18.21|18.57|18.29|18.79|18.47|18.91|18.81|19.17|19.01|19.01|19.03|18.99|19.21|19.11|18.81|18.93|18.99|19.11|18.71|19.05|19.05|18.99|18.71|18.93|18.63|19.15|18.93|19.09…
11:28:00|90640-D87 4E57-2.65-0x33|17.83|18.19|18.35|18.43|18.81|18.59|18.97|18.87|19.13|19.15|18.95|18.75|18.81|19.11|18.73|18.87|18.77|18.87|19.03|18.95|19.09|18.99|18.97|18.95|18.99|18.61|18.87|19.03|18.89|18.51|18.27|18.61|18.49|18.23|18.65|18.27|18.77|18.53|18.91|18.83|19.11|19.05|19.09|19.07|19.01|19.29|19.21|18.85|18.95|19.03|19.13|18.73|19.03|19.11|19.05|18.69|18.91|18.69|19.17|18.91|18.99…
11:28:00|90640-D87 4E57-2.65-0x33|17.87|18.23|18.47|18.45|18.75|18.63|18.93|18.91|19.13|19.11|18.91|18.73|18.85|19.09|18.73|18.93|18.81|18.93|19.03|18.97|19.09|19.01|18.91|18.97|18.91|18.63|18.87|19.09|18.83|18.47|15.53|18.59|18.43|18.17|18.71|18.21|18.75|18.57|18.91|18.83|19.07|19.07|19.17|19.13|19.03|19.29|19.23|18.91|18.97|18.99|19.15|18.73|19.01|19.11|19.05|18.69|18.89|18.71|19.19|18.97|18.91…
11:28:00|90640-D87 4E57-2.65-0x33|18.01|18.47|18.59|18.63|18.77|18.67|18.89|18.91|19.13|19.11|18.87|18.75|18.89|19.17|18.73|19.01|18.83|18.91|19.03|18.97|19.09|19.05|18.93|18.97|18.85|18.73|18.87|19.15|18.85|18.59|16.73|18.57|18.55|18.27|18.83|18.29|18.79|18.61|18.89|18.83|19.15|19.09|19.15|19.19|19.07|19.29|19.17|18.97|18.99|18.95|19.19|18.73|19.03|19.11|19.19|18.69|18.87|18.71|19.17|19.03|18.91…
11:28:00|90640-D87 4E57-2.65-0x33|18.03|18.55|18.67|18.69|18.69|18.71|18.91|18.91|19.13|19.11|18.87|18.77|18.93|19.23|18.75|19.09|18.85|18.89|19.09|18.97|19.05|19.07|18.89|18.97|18.85|18.81|18.87|19.13|18.75|18.59|16.87|18.55|18.65|18.23|18.85|18.33|18.83|18.61|18.89|18.91|19.21|19.05|19.13|19.11|19.09|19.29|19.13|18.99|18.99|19.01|19.23|18.81|19.05|19.17|19.21|18.69|18.85|18.75|19.15|19.07|18.93…
11:28:00|90640-D87 4E57-2.65-0x33|18.05|18.49|18.65|18.59|18.63|18.69|18.93|18.91|19.13|19.09|18.87|18.79|18.97|19.27|18.77|19.03|18.85|18.91|19.15|18.95|19.01|19.05|18.85|19.05|18.85|18.81|18.87|19.11|18.67|18.51|16.93|18.41|18.65|18.21|18.75|18.37|18.77|18.61|18.87|18.97|19.17|19.01|19.07|19.05|19.05|19.29|19.09|19.01|18.89|19.07|19.15|18.87|19.07|19.23|19.19|18.69|18.85|18.79|19.07|19.11|18.91…
11:28:00|90640-D87 4E57-2.65-0x33|17.99|18.43|18.55|18.49|18.61|18.67|18.87|18.89|19.13|19.07|18.89|18.79|19.05|19.31|18.73|18.97|18.93|18.93|19.09|18.93|19.05|19.03|18.93|19.13|18.81|18.81|18.79|19.09|18.61|18.43|17.21|18.37|18.65|18.25|18.67|18.39|18.71|18.61|18.85|19.05|19.13|19.03|19.01|19.03|19.01|19.33|19.05|19.09|18.89|18.99|19.09|18.87|19.09|19.13|19.17|18.71|18.83|18.81|18.99|19.05|18.89…
11:28:00|90640-D87 4E57-2.65-0x33|17.91|18.41|18.45|18.45|18.59|18.57|18.81|18.89|19.11|18.99|18.89|18.75|19.05|19.29|18.67|18.93|18.91|18.79|19.03|18.93|19.07|18.99|18.99|19.15|18.77|18.75|18.69|19.03|18.55|18.39|17.37|18.35|18.43|18.27|18.65|18.41|18.63|18.59|18.79|19.09|19.03|19.03|18.95|19.01|18.95|19.29|19.01|19.07|18.85|18.91|19.15|18.87|19.07|19.09|19.27|18.71|18.75|18.81|18.91|18.99|18.83…
11:28:01|90640-D87 4E57-2.65-0x33|18.03|18.41|18.49|18.43|18.59|18.55|18.77|18.89|19.03|18.93|18.91|18.77|19.11|19.27|18.65|18.89|18.87|18.75|18.99|18.93|19.07|18.97|19.03|19.17|18.75|18.69|18.67|18.99|18.57|18.35|17.53|18.37|18.25|18.33|18.63|18.47|18.55|18.63|18.75|19.07|18.95|18.97|18.91|19.01|18.91|19.29|18.97|19.07|18.81|18.97|19.21|18.89|19.05|19.05|19.29|18.79|18.75|18.79|18.83|18.91|18.79…
11:28:01|90640-D87 4E57-2.65-0x33|18.13|18.45|18.51|18.45|18.59|18.49|18.73|18.87|18.97|19.01|18.93|18.77|19.15|19.31|18.69|18.91|18.83|18.83|18.97|18.93|19.07|18.97|19.05|19.13|18.73|18.77|18.67|19.01|18.59|18.29|17.65|18.39|18.31|18.37|18.69|18.51|18.65|18.67|18.71|19.05|18.95|18.93|18.95|19.01|18.95|19.29|18.99|19.07|18.87|19.01|19.15|18.91|19.09|19.03|19.25|18.87|18.75|18.77|18.81|18.85|18.79…
11:28:01|90640-D87 4E57-2.65-0x33|18.01|18.49|18.57|18.47|18.67|18.49|18.69|18.85|18.95|19.07|18.93|18.77|19.03|19.27|18.75|18.91|18.79|18.89|18.97|18.93|19.05|18.97|19.13|19.09|18.73|18.83|18.67|19.03|18.57|18.23|17.71|18.37|18.37|18.33|18.73|18.57|18.75|18.69|18.67|19.07|18.95|18.97|18.97|18.95|18.97|19.17|19.01|19.09|18.93|18.97|19.09|18.99|19.13|19.05|19.23|18.83|18.75|18.71|18.79|18.81|18.79…
11:28:01|90640-D87 4E57-2.65-0x33|18.01|18.53|18.57|18.41|18.75|18.65|18.73|18.93|18.95|19.05|18.95|18.83|18.95|19.25|18.83|18.95|18.77|18.87|18.99|18.99|19.05|19.03|19.21|19.09|18.75|18.77|18.67|18.99|18.55|18.19|17.77|18.49|18.39|18.31|18.61|18.57|18.77|18.71|18.75|19.09|19.05|19.01|19.01|18.91|18.91|19.07|19.03|19.11|18.91|18.93|19.03|19.07|19.21|19.09|19.21|18.81|18.85|18.75|18.97|18.85|18.77…
11:28:01|90640-D87 4E57-2.65-0x33|18.09|18.57|18.57|18.35|18.73|18.73|18.77|18.99|18.93|19.03|18.95|18.89|19.03|19.23|18.81|18.99|18.91|18.89|18.99|19.03|18.99|19.07|19.15|19.09|18.83|18.79|18.77|18.97|18.55|18.23|17.93|18.59|18.41|18.29|18.57|18.51|18.79|18.79|18.81|19.11|19.15|19.01|19.05|18.93|18.87|19.05|19.05|19.07|18.89|18.97|18.99|19.07|19.21|19.05|19.19|18.77|18.93|18.77|19.03|18.85|18.75…
11:28:01|90640-D87 4E57-2.65-0x33|18.15|18.61|18.57|18.33|18.69|18.77|18.79|19.05|18.97|19.07|18.93|18.89|19.09|19.29|18.79|19.03|18.95|18.83|18.97|19.03|18.99|19.11|19.09|19.05|18.89|18.85|18.83|18.97|18.53|18.21|17.95|18.55|18.41|18.33|18.61|18.45|18.81|18.85|18.75|19.11|19.25|19.01|19.09|18.93|18.89|19.01|18.97|19.03|18.89|18.99|18.99|19.05|19.23|19.01|19.15|18.77|18.99|18.77|19.07|18.83|18.87…
11:28:01|90640-D87 4E57-2.65-0x33|18.17|18.59|18.51|18.31|18.75|18.79|18.85|19.09|18.99|19.11|18.95|18.89|19.01|19.29|18.77|19.01|18.97|18.79|19.05|19.03|18.99|19.15|19.07|19.01|18.85|18.91|18.83|18.97|18.59|18.19|17.93|18.45|18.41|18.27|18.65|18.37|18.83|18.79|18.69|19.09|19.27|19.07|19.11|18.89|18.91|19.07|18.91|18.89|18.89|18.97|18.99|18.99|19.25|19.09|19.11|18.79|19.05|18.81|19.11|18.91|18.89…
11:28:01|90640-D87 4E57-2.65-0x33|18.19|18.59|18.47|18.27|18.75|18.77|18.81|18.93|19.01|19.13|18.97|18.87|18.95|19.21|18.77|18.91|18.97|18.77|19.03|18.95|18.99|19.09|19.05|18.97|18.81|18.83|18.83|18.99|18.63|18.17|17.83|18.23|18.33|18.23|18.53|18.29|18.77|18.75|18.61|19.07|19.27|19.13|18.95|18.85|18.89|19.05|18.81|18.77|18.85|18.95|18.97|18.93|19.19|19.09|19.11|18.81|19.01|18.85|19.09|18.97|18.85…
11:28:01|90640-D87 4E57-2.65-0x33|18.15|18.59|18.69|18.31|18.67|18.77|18.81|18.87|18.95|19.15|18.99|18.85|18.91|19.15|18.81|18.91|18.99|18.75|19.01|18.87|18.89|19.05|19.19|18.99|18.85|18.77|18.85|19.03|18.63|18.17|18.07|18.17|18.27|18.17|18.55|18.35|18.71|18.77|18.65|19.11|19.27|19.09|18.93|18.95|18.87|19.01|18.81|18.89|18.83|18.89|18.95|18.93|19.13|19.05|19.11|18.85|18.97|18.81|19.09|19.05|18.83…
11:28:01|90640-D87 4E57-2.65-0x33|18.13|18.57|18.77|18.29|18.61|18.67|18.81|18.83|18.89|19.19|19.01|18.83|18.87|19.15|18.85|18.93|19.01|18.71|19.01|18.91|18.85|19.01|19.23|19.03|18.89|18.73|18.87|19.03|18.63|18.01|18.17|18.29|18.27|18.19|18.69|18.39|18.69|18.79|18.71|19.15|19.19|19.05|18.91|18.97|18.83|18.97|18.85|18.99|18.81|18.83|18.97|18.93|19.11|19.01|19.13|18.89|18.97|18.77|19.23|19.13|18.97…
11:28:01|90640-D87 4E57-2.65-0x33|18.21|18.55|18.69|18.25|18.71|18.63|18.75|18.79|18.91|19.21|18.99|18.81|18.89|19.13|18.81|18.95|18.99|18.67|19.09|18.93|18.91|18.97|19.25|19.05|18.93|18.69|18.83|19.03|18.71|18.01|18.17|18.35|18.25|18.23|18.71|18.29|18.67|18.77|18.77|19.09|19.11|19.11|18.89|18.99|18.79|18.95|18.89|19.01|18.79|18.81|18.99|18.91|19.07|19.01|19.15|18.97|18.97|18.79|19.23|19.17|19.01…
11:28:01|90640-D87 4E57-2.65-0x33|18.25|18.55|18.63|18.19|18.73|18.67|18.71|18.63|18.95|19.25|18.99|18.79|18.93|19.05|18.79|18.93|18.99|18.69|19.09|18.85|18.97|18.95|19.21|18.97|18.99|18.69|18.81|18.97|18.79|18.13|18.11|18.23|18.21|18.27|18.63|18.29|18.71|18.77|18.73|19.05|19.11|19.17|18.93|19.01|18.77|18.95|18.85|19.05|18.81|18.81|18.97|18.91|19.11|19.01|19.07|18.97|18.97|18.83|19.13|19.15|18.99…
11:28:01|90640-D87 4E57-2.65-0x33|18.07|18.49|18.63|18.15|18.73|18.71|18.71|18.59|18.93|19.29|19.07|18.79|18.89|18.99|18.77|18.93|18.93|18.71|19.01|18.79|18.93|18.95|19.15|18.91|18.95|18.71|18.81|18.93|18.71|18.23|18.19|18.15|18.17|18.21|18.57|18.23|18.73|18.75|18.69|19.05|19.11|19.13|18.97|18.95|18.75|18.93|18.81|19.01|18.83|18.73|18.95|18.99|19.15|19.07|18.99|18.89|18.91|18.75|19.05|19.19|18.97…
11:28:01|90640-D87 4E57-2.65-0x33|18.09|18.53|18.65|18.27|18.75|18.75|18.73|18.71|18.93|19.27|19.15|18.87|18.95|19.13|18.83|19.01|18.95|18.75|18.95|18.81|18.91|19.05|19.17|18.99|19.01|18.87|18.81|18.89|18.65|18.37|18.19|18.01|18.39|18.29|18.67|18.29|18.79|18.75|18.67|19.05|19.19|19.11|18.95|18.97|18.87|18.99|18.83|18.99|18.97|18.77|19.01|19.07|19.15|19.13|19.07|18.93|19.05|18.83|19.15|19.23|18.91…
11:28:01|90640-D87 4E57-2.65-0x33|18.15|18.57|18.57|18.29|18.71|18.79|18.75|18.81|18.95|19.25|19.07|18.93|18.95|19.17|18.85|19.07|18.91|18.79|19.03|18.83|18.87|19.05|19.05|18.97|18.93|18.89|18.77|18.85|18.73|18.37|18.01|17.87|18.57|18.27|18.65|18.25|18.77|18.75|18.65|19.05|19.27|19.11|18.93|19.01|18.97|19.01|18.85|19.01|19.01|18.79|19.05|19.03|19.15|19.11|19.07|18.93|19.05|18.79|19.13|19.19|18.85…
11:28:01|90640-D87 4E57-2.65-0x33|18.17|18.39|18.47|18.23|18.65|18.67|18.73|18.77|18.95|19.19|19.03|19.01|18.93|19.09|18.83|19.05|18.85|18.73|19.07|18.91|18.81|18.97|18.97|18.95|18.83|18.77|18.71|18.87|18.77|18.33|17.93|17.91|18.57|18.23|18.63|18.19|18.75|18.71|18.61|19.03|19.23|19.07|18.93|19.01|18.97|18.99|18.85|18.99|18.93|18.79|19.07|18.97|19.03|19.07|19.11|18.91|18.95|18.73|19.11|19.13|18.73…
11:28:02|90640-D87 4E57-2.65-0x33|18.31|18.31|18.43|18.19|18.75|18.65|18.65|18.73|18.99|19.13|18.93|19.03|18.91|19.03|18.81|19.05|18.91|18.69|19.03|18.93|18.77|18.89|18.93|18.93|18.81|18.67|18.69|18.89|18.77|18.29|18.05|18.01|18.57|18.09|18.61|18.19|18.73|18.79|18.57|19.01|19.19|19.15|18.93|19.05|18.99|19.07|18.85|18.97|18.91|18.75|19.09|18.97|18.93|19.01|19.15|18.81|18.85|18.73|19.11|19.07|18.63…
11:28:02|90640-D87 4E57-2.65-0x33|18.37|18.31|18.39|18.17|18.77|18.63|18.57|18.67|19.03|19.11|18.85|18.95|18.89|19.09|18.79|19.03|18.91|18.65|18.99|18.97|18.75|18.85|18.89|18.91|18.79|18.71|18.67|18.83|18.77|18.15|18.09|18.09|18.57|18.09|18.63|18.19|18.77|18.87|18.55|18.99|19.19|19.21|18.91|19.09|19.01|19.13|18.93|18.95|18.85|18.71|19.09|18.97|18.99|18.95|19.17|18.79|18.93|18.73|19.13|19.03|18.65…
11:28:02|90640-D87 4E57-2.65-0x33|18.17|18.25|18.39|18.15|18.63|18.61|18.57|18.63|18.97|19.09|18.91|18.87|18.77|19.07|18.79|19.01|18.85|18.61|19.03|19.01|18.69|18.81|18.93|18.89|18.81|18.75|18.73|18.79|18.81|18.07|17.99|18.15|18.57|18.01|18.63|18.29|18.81|18.83|18.53|18.85|19.19|19.17|18.89|19.11|19.03|19.11|19.01|18.91|18.81|18.75|19.09|19.05|19.03|18.95|19.19|18.75|18.99|18.79|19.15|18.95|18.61…
11:28:02|90640-D87 4E57-2.65-0x33|18.13|18.33|18.41|18.17|18.63|18.69|18.57|18.67|18.93|19.11|18.97|18.85|18.77|19.03|18.79|19.03|18.81|18.61|19.07|19.01|18.71|18.87|18.99|18.91|18.85|18.83|18.79|18.73|18.85|18.05|17.93|17.95|18.57|18.07|18.69|18.39|18.93|18.81|18.59|18.83|19.25|19.15|18.91|19.13|19.13|19.09|19.07|18.91|18.87|18.79|19.05|19.13|19.09|18.97|19.19|18.73|19.09|18.85|19.09|18.89|18.71…
11:28:02|90640-D87 4E57-2.65-0x33|18.03|18.41|18.63|18.25|18.53|18.71|18.69|18.71|18.85|19.13|19.03|18.83|18.79|19.01|18.71|19.05|18.85|18.61|19.15|19.01|18.73|18.93|19.11|18.93|18.77|18.91|18.81|18.67|18.83|18.05|17.93|17.83|18.57|18.01|18.75|18.51|18.93|18.73|18.63|18.85|19.21|19.03|18.93|19.11|19.13|18.99|19.05|18.89|18.93|18.81|19.01|19.11|19.15|18.89|19.19|18.83|19.09|18.87|19.03|18.85|18.71…
11:28:02|90640-D87 4E57-2.65-0x33|18.05|18.45|18.69|18.23|18.45|18.69|18.71|18.59|18.79|19.17|19.09|18.81|18.81|19.09|18.71|19.03|18.87|18.71|19.21|19.01|18.73|18.99|19.15|18.89|18.77|18.93|18.83|18.77|18.87|18.17|17.93|18.01|18.65|18.07|18.73|18.55|18.83|18.65|18.63|18.87|19.27|19.03|18.91|19.09|19.17|18.99|19.05|18.87|18.99|18.83|19.13|19.09|19.25|18.91|19.19|18.91|19.13|18.89|19.03|18.81|18.87…
11:28:02|90640-D87 4E57-2.65-0x33|17.99|18.41|18.71|18.25|18.45|18.67|18.57|18.49|18.91|19.19|19.09|18.81|18.81|19.09|18.65|19.01|18.83|18.79|19.17|19.01|18.69|18.97|19.09|18.85|18.75|18.87|18.71|18.77|18.85|18.19|17.93|18.07|18.71|17.95|18.71|18.61|18.75|18.65|18.63|18.77|19.25|19.01|18.89|19.13|19.21|18.99|19.05|18.91|19.05|18.83|19.13|19.01|19.23|18.89|19.19|18.89|19.07|18.79|18.95|18.75|18.85…
11:28:02|90640-D87 4E57-2.65-0x33|17.91|18.33|18.71|18.27|18.43|18.55|18.49|18.45|18.93|19.19|19.07|18.75|18.79|19.05|18.59|19.01|18.79|18.73|19.13|18.99|18.63|18.97|19.03|18.75|18.71|18.81|18.65|18.71|18.81|18.11|17.91|17.93|18.67|17.93|18.71|18.65|18.75|18.63|18.67|18.67|19.21|18.97|18.85|19.15|19.21|18.97|18.97|18.93|18.99|18.81|19.05|18.93|19.21|18.85|19.19|18.85|18.99|18.67|18.97|18.67|18.91…
11:28:02|90640-D87 4E57-2.65-0x33|17.91|18.25|18.77|18.29|18.37|18.45|18.53|18.41|18.87|19.19|19.03|18.71|18.77|19.01|18.57|19.01|18.75|18.69|19.11|18.97|18.75|18.97|19.05|18.73|18.77|18.81|18.75|18.75|18.91|18.15|18.09|17.87|18.63|17.95|18.71|18.53|18.69|18.55|18.71|18.63|19.17|18.95|18.81|19.09|19.21|18.97|18.91|18.93|18.95|18.79|18.99|18.91|19.19|18.85|19.19|18.85|18.91|18.71|18.97|18.79|18.95…
11:28:02|90640-D87 4E57-2.65-0x33|17.91|18.31|18.83|18.35|18.31|18.35|18.57|18.47|18.83|19.23|19.01|18.67|18.75|18.99|18.55|19.03|18.71|18.61|19.11|19.05|18.85|18.99|19.05|18.75|18.81|18.77|18.85|18.87|19.01|18.29|18.25|18.05|18.61|17.97|18.69|18.51|18.63|18.49|18.75|18.65|19.15|18.93|18.85|19.03|19.15|18.97|18.89|18.93|18.93|18.77|18.95|18.89|19.13|18.85|19.25|18.91|19.03|18.75|18.99|18.89|18.97…
11:28:02|90640-D87 4E57-2.65-0x33|17.97|18.37|18.89|18.41|18.45|18.33|18.59|18.53|18.85|19.27|19.03|18.63|18.79|18.97|18.61|19.05|18.81|18.63|19.09|19.07|18.83|18.99|19.07|18.77|18.77|18.73|18.93|18.91|18.87|18.31|18.15|18.17|18.59|18.11|18.67|18.55|18.57|18.35|18.79|18.67|19.13|18.93|18.87|19.01|19.09|18.97|18.89|18.85|18.91|18.85|18.91|18.89|19.09|18.95|19.29|18.99|19.05|18.81|18.99|18.89|18.99…
11:28:02|90640-D87 4E57-2.65-0x33|18.03|18.33|18.89|18.47|18.59|18.41|18.63|18.61|18.89|19.27|19.07|18.67|18.83|19.05|18.67|19.05|18.91|18.65|19.09|19.13|18.83|18.97|19.11|18.81|18.75|18.77|19.01|18.97|18.85|18.33|18.13|18.25|18.59|18.25|18.71|18.61|18.63|18.37|18.71|18.71|19.17|18.95|18.93|19.01|19.17|18.97|18.93|18.87|18.99|18.93|18.99|18.91|19.17|19.05|19.25|19.07|19.03|18.87|19.11|18.91|19.05…
11:28:02|90640-D87 4E57-2.65-0x33|18.01|18.31|18.83|18.53|18.59|18.49|18.59|18.67|18.95|19.27|19.03|18.69|18.83|19.11|18.73|19.05|18.91|18.67|19.15|19.19|18.81|18.95|19.11|18.85|18.75|18.81|18.95|19.01|18.73|18.35|17.95|18.25|18.59|18.27|18.75|18.61|18.69|18.39|18.63|18.67|19.21|18.97|18.97|18.97|19.17|19.03|18.97|18.85|19.07|18.97|19.05|18.89|19.15|18.99|19.23|19.01|19.03|18.91|19.15|18.99|19.03…
11:28:02|90640-D87 4E57-2.65-0x33|18.07|18.43|18.79|18.47|18.59|18.55|18.61|18.69|18.99|19.21|19.01|18.71|18.83|19.07|18.79|19.01|18.91|18.59|19.13|19.19|18.79|18.97|19.11|18.85|18.75|18.75|18.91|19.05|18.71|18.43|17.95|18.21|18.63|18.29|18.79|18.61|18.77|18.41|18.75|18.71|19.23|18.99|18.93|18.93|19.15|19.09|19.01|18.83|19.01|19.01|19.01|18.87|19.13|18.99|19.35|18.97|18.91|18.93|19.03|19.01|19.03…
11:28:03|90640-D87 4E57-2.65-0x33|18.21|18.55|18.75|18.41|18.65|18.61|18.75|18.71|19.09|19.15|19.01|18.73|18.83|19.03|18.81|19.03|19.05|18.65|19.19|19.19|18.87|18.99|19.17|18.85|18.85|18.77|18.91|19.09|18.87|18.49|17.85|18.17|18.67|18.35|18.81|18.51|18.85|18.49|18.85|18.77|19.23|19.03|18.89|18.95|19.13|19.09|19.05|18.91|19.03|19.05|18.97|18.89|19.11|18.97|19.37|18.99|18.93|19.03|19.01|19.03|19.03…
11:28:03|90640-D87 4E57-2.65-0x33|18.25|18.59|18.69|18.31|18.67|18.57|18.83|18.81|19.09|19.01|18.99|18.73|18.81|18.93|18.81|19.07|19.05|18.65|19.21|19.17|18.91|18.97|19.21|18.83|18.91|18.75|18.89|19.09|18.89|18.43|17.73|18.11|18.49|18.37|18.91|18.49|18.85|18.53|18.91|18.79|19.19|19.05|18.85|18.93|19.13|19.07|19.11|18.95|18.91|19.05|18.99|18.89|19.03|18.93|19.29|18.99|18.99|19.09|19.07|19.03|18.95…
11:28:03|90640-D87 4E57-2.65-0x33|18.27|18.63|18.79|18.31|18.53|18.53|18.91|18.89|19.13|18.97|18.99|18.73|18.89|18.91|18.77|19.03|18.97|18.65|19.17|19.15|18.95|18.95|19.15|18.81|18.85|18.75|18.75|19.09|18.83|18.37|17.77|18.05|18.33|18.35|18.95|18.57|18.85|18.43|18.91|18.75|19.15|19.03|18.81|18.99|19.13|19.15|19.17|18.89|18.81|19.03|19.01|18.93|18.97|19.01|19.23|19.01|19.05|19.05|19.11|19.11|18.95…
11:28:03|90640-D87 4E57-2.65-0x33|18.37|18.75|18.89|18.39|18.47|18.43|18.91|18.79|19.11|18.95|19.01|18.73|18.93|18.91|18.75|18.97|18.91|18.59|19.15|19.19|19.01|18.99|19.11|18.85|18.81|18.65|18.65|19.01|18.81|18.33|17.77|18.03|18.45|18.43|18.93|18.65|18.79|18.37|18.95|18.73|19.13|19.03|18.77|18.99|19.07|19.15|19.13|18.85|18.75|19.03|19.03|18.99|18.99|19.09|19.23|19.03|19.03|19.03|19.13|19.13|18.99…
11:28:03|90640-D87 4E57-2.65-0x33|18.35|18.77|18.87|18.47|18.57|18.43|18.89|18.77|19.15|18.95|19.01|18.73|18.93|18.91|18.77|18.91|18.91|18.55|19.11|19.21|18.99|19.03|19.11|18.89|18.81|18.63|18.71|18.95|18.75|18.21|15.05|17.95|18.55|18.41|18.91|18.57|18.73|18.37|18.97|18.73|19.13|19.05|18.81|19.03|19.03|19.17|19.09|18.87|18.71|18.99|19.05|18.97|19.01|19.05|19.23|19.01|19.01|18.99|19.15|19.21|18.97…
11:28:03|90640-D87 4E57-2.65-0x33|18.33|18.79|18.87|18.37|18.59|18.49|18.89|18.73|19.15|18.99|19.03|18.77|18.95|18.93|18.81|18.93|18.91|18.55|19.09|19.13|18.99|19.01|19.13|18.99|18.83|18.67|18.79|18.89|18.73|18.21|15.91|17.89|18.57|18.41|18.83|18.51|18.67|18.39|18.93|18.75|19.07|19.07|18.81|19.09|18.99|19.19|19.13|18.89|18.73|18.97|19.09|18.97|18.97|19.03|19.23|18.99|19.05|18.97|19.07|19.19|18.91…
11:28:03|90640-D87 4E57-2.65-0x33|18.35|18.75|18.77|18.27|18.55|18.55|18.99|18.69|19.07|19.03|19.03|18.79|18.99|18.95|18.81|18.95|18.89|18.55|19.15|19.07|19.01|18.99|19.13|19.07|18.87|18.71|18.75|18.83|18.73|18.21|15.91|17.83|18.59|18.33|18.77|18.43|18.63|18.41|18.89|18.75|19.01|19.15|18.81|19.01|18.95|19.13|19.17|18.89|18.75|18.99|19.13|18.99|18.93|19.05|19.21|19.03|19.07|18.97|18.99|19.19|18.85…
11:28:03|90640-D87 4E57-2.65-0x33|18.41|18.77|18.77|18.45|18.59|18.59|19.05|18.75|19.03|18.99|19.01|18.73|19.01|19.01|18.79|18.99|18.87|18.47|19.19|19.09|19.01|19.07|19.11|19.09|18.89|18.71|18.77|18.85|18.71|18.19|16.27|17.83|18.75|18.37|18.83|18.49|18.75|18.41|18.95|18.73|19.05|19.21|18.91|18.99|19.05|19.11|19.17|18.87|18.81|18.99|19.19|18.99|18.93|19.05|19.25|19.05|19.13|18.95|19.13|19.17|18.97…
11:28:03|90640-D87 4E57-2.65-0x33|18.35|18.73|18.77|18.53|18.65|18.63|18.97|18.81|19.03|18.95|18.97|18.69|18.97|19.07|18.79|19.03|18.85|18.49|19.23|19.11|19.05|19.09|19.03|19.05|18.81|18.73|18.69|18.81|18.67|18.17|16.49|17.83|18.89|18.31|18.81|18.47|18.79|18.39|18.95|18.79|19.09|19.19|18.99|19.01|19.07|19.13|19.17|18.81|18.87|19.01|19.25|18.95|18.93|19.05|19.21|18.97|19.09|18.93|19.13|19.07|18.97…
11:28:03|90640-D87 4E57-2.65-0x33|18.29|18.73|18.77|18.49|18.71|18.69|18.95|18.81|19.03|19.03|18.93|18.75|18.95|19.11|18.79|19.01|18.83|18.57|19.27|19.09|19.09|19.15|19.01|19.05|18.75|18.69|18.69|18.89|18.63|18.19|16.75|17.93|18.81|18.27|18.71|18.45|18.89|18.47|18.99|18.83|19.09|19.17|18.91|19.03|19.07|19.15|19.17|18.75|18.91|19.03|19.23|18.91|18.99|19.05|19.21|18.89|19.03|18.91|19.15|18.99|18.95…
11:28:03|90640-D87 4E57-2.65-0x33|18.25|18.75|18.85|18.47|18.71|18.75|18.97|18.81|19.05|19.11|18.95|18.81|18.91|19.13|18.75|18.99|18.83|18.63|19.25|19.07|19.09|19.21|19.17|19.05|18.75|18.67|18.75|18.95|18.65|18.21|16.79|18.05|18.73|18.33|18.71|18.43|18.89|18.43|19.03|18.89|19.09|19.17|18.91|19.01|19.07|19.13|19.17|18.83|18.95|19.05|19.23|18.91|19.05|19.05|19.21|18.95|18.99|18.79|19.17|19.03|18.95…
11:28:03|90640-D87 4E57-2.65-0x33|18.21|18.71|18.83|18.43|18.71|18.71|18.99|18.79|19.07|19.07|18.97|18.89|18.87|19.09|18.71|19.03|18.83|18.67|19.23|19.03|19.09|19.15|19.21|19.05|18.75|18.73|18.81|18.99|18.67|18.17|16.93|18.07|18.61|18.37|18.63|18.43|18.83|18.39|19.05|18.95|19.03|19.17|18.91|18.99|19.11|19.11|19.19|18.89|19.01|19.05|19.21|18.91|19.05|19.05|19.15|19.01|18.93|18.77|19.19|19.07|19.05…
11:28:03|90640-D87 4E57-2.65-0x33|18.25|18.67|18.69|18.39|18.75|18.67|18.93|18.77|19.07|19.03|18.87|18.89|18.87|19.05|18.67|19.07|18.85|18.71|19.11|18.99|19.15|19.11|19.13|19.05|18.69|18.77|18.71|18.93|18.63|18.13|16.93|17.99|18.51|18.35|18.55|18.39|18.77|18.39|19.07|18.93|18.97|19.11|18.91|18.99|19.15|19.11|19.19|18.87|18.99|19.01|19.19|18.81|19.05|19.07|19.09|19.01|18.87|18.79|19.13|18.93|18.97…
11:28:03|90640-D87 4E57-2.65-0x33|18.37|18.83|18.67|18.31|18.81|18.65|18.89|18.77|19.09|19.01|18.85|18.99|18.89|19.01|18.65|19.07|18.87|18.79|19.09|19.07|19.17|19.07|19.07|19.09|18.71|18.85|18.65|18.83|18.61|18.25|17.05|17.93|18.61|18.43|18.63|18.37|18.81|18.41|19.07|18.91|19.05|19.07|18.89|19.01|19.19|19.13|19.17|18.87|19.05|18.99|19.19|18.81|18.97|19.11|19.01|19.03|18.89|18.83|19.09|18.91|19.09…
11:28:03|90640-D87 4E57-2.65-0x33|18.29|18.79|18.61|18.25|18.75|18.63|18.79|18.75|19.07|18.99|18.85|19.01|18.91|18.97|18.57|19.01|18.79|18.79|18.99|19.05|19.09|19.03|19.01|19.03|18.57|18.81|18.61|18.75|18.65|18.25|17.01|17.79|18.69|18.23|18.59|18.25|18.75|18.37|18.99|18.87|19.01|18.95|18.87|18.89|19.21|19.13|19.15|18.85|19.03|18.97|19.19|18.83|18.91|18.95|18.93|18.93|18.83|18.71|19.05|18.87|19.07…
11:28:03|90640-D87 4E57-2.65-0x33|18.21|18.69|18.55|18.21|18.69|18.55|18.69|18.71|19.03|18.99|18.85|18.97|18.91|18.91|18.55|18.95|18.71|18.71|18.93|19.07|19.01|18.97|18.95|18.97|18.51|18.77|18.57|18.79|18.67|18.23|17.01|17.49|18.57|18.17|18.67|18.23|18.77|18.33|18.91|18.81|19.03|18.93|18.93|18.85|19.11|19.11|19.19|18.81|18.87|18.95|19.21|18.83|18.89|18.89|18.95|18.83|18.77|18.65|19.01|18.83|18.99…
11:28:03|90640-D87 4E57-2.65-0x33|18.11|18.61|18.55|18.25|18.77|18.55|18.69|18.69|19.07|18.99|18.91|18.93|18.89|18.87|18.61|18.91|18.85|18.75|18.99|19.11|19.11|18.99|18.95|18.97|18.65|18.81|18.67|18.83|18.63|18.21|16.97|17.39|18.47|18.25|18.75|18.33|18.79|18.41|18.85|18.85|19.05|18.95|18.99|18.85|19.09|19.17|19.23|18.85|18.89|19.01|19.25|18.87|18.87|18.99|18.97|18.89|18.81|18.71|18.97|18.91|18.93…
11:28:04|90640-D87 4E57-2.65-0x33|18.13|18.67|18.57|18.19|18.77|18.57|18.71|18.65|19.13|18.99|18.99|18.91|18.89|18.93|18.67|18.81|18.89|18.77|19.01|19.07|19.13|18.91|18.97|18.89|18.69|18.81|18.69|18.65|18.63|18.31|17.01|17.41|18.49|18.33|18.67|18.37|18.81|18.49|18.83|18.89|19.07|18.99|18.97|18.87|19.07|19.25|19.19|18.89|18.89|19.07|19.17|18.91|18.93|19.03|18.93|18.89|18.77|18.79|19.01|18.99|19.07…
11:28:04|90640-D87 4E57-2.65-0x33|18.21|18.73|18.67|18.21|18.73|18.59|18.75|18.67|19.21|18.99|18.99|18.89|18.85|18.97|18.71|18.77|18.89|18.77|19.09|19.03|19.11|18.89|19.01|18.87|18.67|18.81|18.75|18.61|18.59|18.39|17.23|17.51|18.49|18.49|18.69|18.43|18.83|18.45|18.81|18.93|19.09|19.11|18.95|18.85|19.05|19.31|19.15|18.89|18.89|19.09|19.15|18.97|18.99|19.05|18.89|18.95|18.73|18.85|19.03|19.07|19.09…
11:28:04|90640-D87 4E57-2.65-0x33|18.27|18.59|18.67|18.17|18.69|18.57|18.79|18.73|19.27|18.97|18.99|18.85|18.81|18.99|18.75|18.81|18.89|18.77|19.11|19.05|19.09|18.95|19.03|18.83|18.67|18.91|18.79|18.53|18.55|18.45|17.41|17.63|18.49|18.55|18.73|18.47|18.83|18.41|18.85|18.95|19.11|19.13|18.93|18.83|19.03|19.29|19.07|18.89|18.87|19.11|19.13|19.01|18.97|19.07|18.95|18.99|18.81|18.91|19.03|19.07|19.13…
11:28:04|90640-D87 4E57-2.65-0x33|18.11|18.47|18.57|18.13|18.75|18.55|18.79|18.79|19.25|18.95|18.97|18.81|18.77|18.99|18.73|18.85|18.93|18.77|19.11|19.05|19.13|19.01|19.09|18.79|18.67|18.91|18.71|18.53|18.65|18.51|17.57|17.77|18.49|18.39|18.69|18.41|18.83|18.41|18.89|18.87|19.05|18.95|18.91|18.89|19.01|19.25|18.99|18.89|18.85|19.03|19.11|18.93|18.95|19.03|19.01|18.93|18.81|18.85|19.03|19.09|19.17…
11:28:04|90640-D87 4E57-2.65-0x33|18.13|18.63|18.49|18.07|18.81|18.55|18.79|18.89|19.23|19.09|18.95|18.81|18.73|19.03|18.71|18.89|18.97|18.75|19.11|19.05|19.17|18.95|19.09|18.75|18.73|19.01|18.73|18.57|18.73|18.53|17.71|17.91|18.59|18.41|18.63|18.41|18.91|18.41|18.85|18.87|19.07|18.93|18.95|18.95|18.95|19.23|18.95|18.89|18.87|18.97|19.07|18.91|19.03|18.99|19.05|18.95|18.99|18.91|19.07|19.11|19.15…
11:28:04|90640-D87 4E57-2.65-0x33|18.35|18.77|18.55|18.13|18.91|18.55|18.79|18.97|19.23|19.15|18.95|18.81|18.71|19.07|18.71|18.93|18.99|18.73|19.11|19.05|19.15|18.91|19.07|18.71|18.71|19.11|18.87|18.59|18.71|18.55|17.79|17.97|18.69|18.53|18.59|18.41|18.99|18.45|18.81|18.93|19.09|19.01|18.99|18.95|18.91|19.23|18.91|18.83|18.89|19.01|19.03|18.89|19.11|19.07|19.09|19.01|19.05|18.97|19.11|19.01|19.13…
11:28:04|90640-D87 4E57-2.65-0x33|18.53|18.95|18.59|18.11|18.93|18.63|18.77|18.89|19.21|19.11|18.93|18.75|18.69|19.11|18.69|18.89|18.99|18.77|19.09|19.17|19.11|18.93|19.05|18.77|18.69|19.09|18.97|18.69|18.67|18.65|17.83|18.01|18.69|18.63|18.51|18.41|18.99|18.47|18.79|18.97|19.09|19.05|18.93|18.93|18.93|19.23|18.85|18.77|18.89|19.03|19.09|18.93|19.15|19.13|19.11|19.05|19.07|19.01|19.13|18.99|19.05…
11:28:04|90640-D87 4E57-2.65-0x33|18.55|18.97|18.59|18.09|18.85|18.63|18.77|18.81|19.13|19.09|18.91|18.71|18.63|19.09|18.63|18.85|18.95|18.75|19.03|19.17|19.05|18.95|19.01|18.83|18.67|19.07|18.99|18.79|18.71|18.73|17.93|18.05|18.69|18.49|18.45|18.47|18.93|18.39|18.77|18.97|19.09|18.97|18.89|19.03|18.95|19.23|18.81|18.77|18.91|18.89|19.07|18.89|19.19|19.03|19.13|19.03|19.09|19.01|19.15|18.93|18.99…
11:28:04|90640-D87 4E57-2.65-0x33|18.57|18.91|18.61|18.19|18.79|18.65|18.79|18.81|19.13|19.21|18.91|18.67|18.65|19.17|18.59|18.77|18.93|18.81|18.99|19.17|19.01|18.97|18.99|18.91|18.67|18.99|19.03|18.79|18.77|18.67|18.03|18.15|18.59|18.45|18.43|18.53|18.87|18.35|18.69|18.99|19.11|18.99|18.99|19.13|19.01|19.23|18.83|18.79|18.97|18.89|19.09|18.87|19.21|18.95|19.13|19.03|19.09|19.03|19.15|18.91|19.01…
11:28:04|90640-D87 4E57-2.65-0x33|18.53|18.85|18.57|18.19|18.63|18.61|18.69|18.81|19.07|19.21|18.85|18.63|18.67|19.23|18.63|18.77|18.95|18.85|18.97|19.17|18.97|18.97|18.99|18.99|18.77|18.91|18.95|18.79|18.65|18.55|17.81|18.09|18.49|18.37|18.41|18.41|18.81|18.33|18.61|18.99|19.13|18.95|18.99|19.11|19.05|19.23|18.83|18.87|19.03|18.85|19.11|18.81|19.23|18.97|19.13|19.05|19.09|18.99|19.15|18.81|18.97…
11:28:04|90640-D87 4E57-2.65-0x33|18.49|18.77|18.53|18.17|18.55|18.61|18.67|18.81|19.01|19.15|18.81|18.63|18.69|19.21|18.67|18.77|18.97|18.79|18.95|19.17|18.93|18.99|18.99|18.99|18.87|19.03|18.93|18.79|18.63|18.63|17.83|18.17|18.61|18.37|18.35|18.37|18.79|18.33|18.65|18.99|19.21|18.91|19.01|19.09|19.07|19.23|18.85|18.93|19.01|18.81|19.13|18.75|19.21|18.99|19.13|19.07|19.15|18.97|19.11|18.79|18.99…
11:28:04|90640-D87 4E57-2.65-0x33|18.43|18.71|18.55|18.15|18.53|18.61|18.67|18.81|19.07|19.09|18.77|18.63|18.67|19.19|18.67|18.79|18.95|18.79|19.01|19.17|18.95|19.01|18.97|19.01|18.89|19.05|18.93|18.79|18.67|18.63|17.65|18.29|18.73|18.43|18.31|18.35|18.77|18.35|18.69|18.97|19.21|18.87|19.03|19.07|19.09|19.23|18.87|18.91|19.01|18.87|19.15|18.73|19.21|19.03|19.13|19.03|19.21|18.91|19.07|18.69|19.01…
11:28:04|90640-D87 4E57-2.65-0x33|18.45|18.79|18.55|18.21|18.55|18.67|18.65|18.85|19.11|19.07|18.73|18.65|18.63|19.17|18.67|18.73|18.93|18.81|19.05|19.27|18.95|18.97|18.93|19.05|18.91|19.13|18.91|18.83|18.69|18.71|17.75|18.45|18.77|18.47|18.39|18.41|18.85|18.35|18.63|18.95|19.27|18.83|19.05|19.05|19.05|19.23|18.93|18.89|19.03|18.91|19.27|18.79|19.23|19.05|19.13|18.99|19.13|18.91|19.13|18.71|19.09…
11:28:04|90640-D87 4E57-2.65-0x33|18.41|18.77|18.57|18.25|18.53|18.63|18.55|18.87|19.11|19.05|18.77|18.67|18.59|19.15|18.69|18.67|18.85|18.83|19.09|19.29|18.95|18.93|18.97|19.07|18.95|19.19|18.87|18.85|18.65|18.59|13.39|18.45|18.81|18.33|18.45|18.31|18.81|18.25|18.57|18.95|19.25|18.87|19.07|19.03|19.01|19.23|18.99|18.89|19.05|18.89|19.29|18.85|19.25|19.09|19.13|19.05|19.13|18.99|19.19|18.75|19.07…
11:28:04|90640-D87 4E57-2.65-0x33|18.43|18.75|18.59|18.23|18.51|18.53|18.47|18.93|19.11|19.03|18.81|18.75|18.63|19.19|18.71|18.67|18.79|18.79|19.11|19.27|18.95|18.97|19.01|19.13|18.99|19.15|18.83|18.91|18.67|18.53|16.57|18.53|18.89|18.33|18.45|18.29|18.77|18.25|18.57|18.95|19.29|18.91|19.11|19.01|19.05|19.23|19.11|18.89|19.11|18.87|19.33|18.91|19.29|19.13|19.07|19.11|19.09|19.07|19.23|18.79|19.19…
11:28:04|90640-D87 4E57-2.65-0x33|18.33|18.67|18.51|18.21|18.53|18.45|18.49|18.99|19.09|19.01|18.91|18.83|18.69|19.23|18.71|18.69|18.75|18.77|19.13|19.27|19.03|19.01|19.07|19.19|18.97|19.11|18.89|18.97|18.69|18.49|17.03|18.61|18.97|18.21|18.47|18.29|18.75|18.29|18.57|19.05|19.33|18.87|19.15|18.97|19.09|19.19|19.13|18.87|19.11|18.93|19.37|18.93|19.33|19.11|19.01|19.09|19.07|18.97|19.27|18.69|19.17…
11:28:05|90640-D87 4E57-2.65-0x33|18.35|18.75|18.45|18.25|18.55|18.49|18.51|18.95|19.07|19.03|18.95|18.83|18.75|19.29|18.71|18.71|18.71|18.77|19.15|19.25|19.11|18.99|19.11|19.23|18.95|19.07|18.89|18.87|18.71|18.59|17.17|18.43|19.01|18.25|18.47|18.35|18.87|18.39|18.65|19.07|19.31|18.83|19.09|18.95|19.05|19.15|18.99|18.85|19.09|18.97|19.35|18.93|19.35|19.09|18.99|19.07|19.09|18.95|19.17|18.67|19.19…
11:28:05|90640-D87 4E57-2.65-0x33|18.27|18.75|18.47|18.27|18.61|18.51|18.49|18.91|19.03|19.05|18.97|18.83|18.75|19.27|18.69|18.71|18.77|18.77|19.07|19.23|19.11|18.97|19.17|19.27|18.95|19.03|18.91|18.77|18.61|18.57|17.03|18.17|19.03|18.37|18.45|18.31|18.87|18.37|18.71|19.03|19.29|18.85|19.05|18.97|19.01|19.15|18.95|18.87|19.07|19.01|19.33|18.93|19.37|19.05|18.97|18.99|19.09|18.93|19.07|18.67|19.15…
11:28:05|90640-D87 4E57-2.65-0x33|18.21|18.65|18.49|18.23|18.69|18.53|18.49|18.93|19.01|19.13|18.99|18.75|18.77|19.21|18.69|18.81|18.83|18.85|19.01|19.15|19.13|19.05|19.23|19.33|18.97|18.95|18.93|18.73|18.55|18.49|17.15|18.25|18.97|18.49|18.53|18.35|18.91|18.43|18.71|19.01|19.35|18.89|19.03|19.01|19.01|19.17|18.97|18.91|19.03|19.07|19.23|18.95|19.35|19.03|18.97|18.95|19.13|18.93|19.09|18.69|19.23…
11:28:05|90640-D87 4E57-2.65-0x33|18.15|18.55|18.55|18.21|18.59|18.55|18.59|18.93|19.05|19.19|19.05|18.77|18.71|19.17|18.81|18.89|18.89|18.91|19.05|19.09|19.07|19.05|19.19|19.37|19.05|18.89|18.95|18.69|18.43|18.43|17.21|18.33|18.91|18.29|18.59|18.41|18.95|18.49|18.71|19.07|19.33|18.89|19.01|19.15|19.01|19.13|18.99|18.91|18.99|19.07|19.21|18.99|19.33|18.97|18.97|18.99|19.17|18.83|19.11|18.75|19.17…
11:28:05|90640-D87 4E57-2.65-0x33|18.17|18.63|18.61|18.23|18.59|18.69|18.67|18.95|19.09|19.21|19.11|18.83|18.75|19.21|18.91|18.93|18.95|18.91|19.09|19.21|19.09|19.05|19.17|19.33|19.05|18.85|18.97|18.71|18.47|18.59|17.41|18.39|18.89|18.29|18.65|18.47|18.99|18.55|18.75|19.11|19.35|18.89|19.05|19.29|19.15|19.11|18.97|18.91|18.97|19.07|19.19|19.03|19.33|18.99|19.01|19.01|19.11|18.81|19.05|18.81|19.25…
11:28:05|90640-D87 4E57-2.65-0x33|18.27|18.69|18.63|18.31|18.69|18.75|18.75|18.97|19.01|19.23|19.11|18.89|18.81|19.25|18.91|18.97|18.97|18.91|19.13|19.25|19.09|19.05|19.21|19.31|19.11|18.89|19.05|18.73|18.59|18.65|17.53|18.45|18.87|18.27|18.69|18.59|19.03|18.49|18.79|19.15|19.37|19.01|19.09|19.31|19.21|19.17|18.95|18.95|18.95|19.05|19.17|18.97|19.35|19.07|19.05|19.03|19.05|18.85|19.01|18.89|19.25…
11:28:05|90640-D87 4E57-2.65-0x33|18.27|18.57|18.63|18.35|18.75|18.73|18.79|18.95|18.93|19.13|19.09|18.91|18.83|19.23|18.89|19.01|18.97|18.83|19.15|19.17|19.07|19.03|19.23|19.21|19.05|18.65|18.99|18.75|18.61|18.59|17.61|18.59|18.71|18.23|18.65|18.67|19.01|18.49|18.83|19.17|19.29|19.01|19.09|19.31|19.11|19.19|18.99|18.97|18.93|19.01|19.23|18.91|19.23|19.13|19.13|19.03|19.03|18.79|18.93|18.95|19.13…
11:28:05|90640-D87 4E57-2.65-0x33|18.49|18.59|18.69|18.39|18.79|18.71|18.71|18.93|18.97|19.05|19.05|18.93|18.83|19.21|18.93|19.03|19.03|18.83|19.19|19.17|19.23|19.01|19.17|19.13|19.03|18.57|18.95|18.77|18.69|18.53|17.67|18.65|18.57|18.33|18.61|18.65|18.99|18.53|18.85|19.07|19.21|19.05|19.09|19.25|19.01|19.15|19.01|19.05|18.91|18.97|19.29|18.89|19.19|19.07|19.19|19.01|19.01|18.81|18.85|18.87|19.03…
11:28:05|90640-D87 4E57-2.65-0x33|18.53|18.53|18.73|18.53|18.83|18.59|18.65|18.97|19.01|19.05|19.03|18.95|18.83|19.21|18.97|19.03|19.01|18.67|19.23|19.21|19.25|18.93|19.11|19.25|19.03|18.49|18.91|18.81|18.75|18.45|17.73|18.69|18.39|18.35|18.67|18.63|18.89|18.57|18.79|18.99|19.09|19.03|19.05|19.21|18.95|19.11|18.95|19.11|18.91|18.95|19.35|18.89|19.13|19.03|19.25|19.01|18.87|18.83|18.97|18.87|19.07…
11:28:05|90640-D87 4E57-2.65-0x33|18.51|18.49|18.69|18.55|18.77|18.55|18.71|18.99|18.99|19.05|19.07|18.97|18.81|19.21|19.01|19.03|18.95|18.61|19.19|19.25|19.19|18.87|19.03|19.25|19.05|18.53|19.03|18.85|18.73|18.37|17.59|18.67|18.23|18.33|18.65|18.53|18.81|18.53|18.75|18.91|18.99|19.05|19.03|19.19|18.91|19.13|18.91|19.07|18.91|18.89|19.33|18.91|19.09|19.01|19.23|18.95|18.81|18.83|19.07|18.83|19.09…
11:28:05|90640-D87 4E57-2.65-0x33|18.51|18.49|18.67|18.47|18.73|18.49|18.71|18.89|18.99|19.09|19.13|18.95|18.81|19.19|19.05|19.05|18.93|18.67|19.17|19.19|19.15|18.91|18.97|19.19|19.07|18.55|19.05|18.87|18.73|18.45|17.61|18.59|18.29|18.33|18.59|18.47|18.85|18.51|18.81|18.85|19.05|19.07|19.03|19.19|18.91|19.17|18.95|19.05|18.97|18.85|19.29|18.95|19.09|19.01|19.21|18.91|18.87|18.85|19.03|18.81|19.03…
11:28:05|90640-D87 4E57-2.65-0x33|18.57|18.49|18.77|18.47|18.67|18.53|18.77|18.79|18.93|19.13|19.09|18.93|18.89|19.17|19.13|19.07|18.91|18.73|19.23|19.19|19.19|18.95|19.03|19.15|19.07|18.57|18.99|18.89|18.81|18.43|17.35|18.49|18.35|18.29|18.59|18.51|18.89|18.71|18.87|18.79|19.11|19.15|19.03|19.19|18.91|19.25|18.99|19.03|19.01|18.87|19.25|19.01|19.09|19.03|19.19|19.01|18.93|18.87|19.05|18.97|19.05…
11:28:05|90640-D87 4E57-2.65-0x33|18.61|18.51|18.77|18.43|18.61|18.59|18.81|18.75|18.87|19.09|19.05|19.03|18.93|19.25|19.17|19.07|18.89|18.79|19.25|19.21|19.21|18.93|19.07|19.09|19.05|18.55|18.93|18.95|18.87|18.43|17.31|18.41|18.41|18.33|18.63|18.53|18.87|18.79|18.93|18.79|19.19|19.21|18.97|19.17|18.95|19.31|18.95|18.99|18.97|18.87|19.17|19.05|19.13|19.05|19.19|19.07|18.97|18.87|19.03|19.09|19.09…
11:28:05|90640-D87 4E57-2.65-0x33|18.63|18.53|18.83|18.39|18.59|18.65|18.81|18.71|18.83|19.05|19.03|19.05|18.85|19.23|19.11|19.01|18.81|18.85|19.25|19.23|19.13|18.91|19.07|19.03|18.95|18.53|18.91|18.95|18.75|18.33|17.07|18.27|18.47|18.31|18.67|18.51|18.85|18.69|18.97|18.83|19.17|19.15|18.93|19.15|18.99|19.29|18.93|18.89|18.95|18.85|19.11|19.07|19.17|19.05|19.19|19.09|19.01|18.87|19.01|19.07|19.03…
11:28:05|90640-D87 4E57-2.65-0x33|18.67|18.55|18.83|18.43|18.59|18.69|18.83|18.75|18.81|19.07|19.03|19.05|18.85|19.25|19.07|19.07|18.75|18.85|19.25|19.21|19.07|18.89|19.07|19.01|18.87|18.63|18.91|18.99|18.67|18.35|17.15|18.43|18.49|18.31|18.57|18.51|18.91|18.63|18.95|18.87|19.23|19.11|18.99|19.15|18.97|19.29|18.95|18.89|18.91|18.85|19.15|19.11|19.13|19.05|19.17|19.13|18.95|18.89|19.05|19.07|18.95…
11:28:06|90640-D87 4E57-2.65-0x33|18.71|18.57|18.79|18.47|18.61|18.73|18.79|18.79|18.87|19.09|19.05|19.05|18.79|19.21|18.95|19.05|18.71|18.85|19.15|19.19|19.11|18.87|19.07|18.99|18.99|18.71|18.87|19.01|18.67|18.37|17.25|18.59|18.49|18.31|18.53|18.57|18.95|18.63|18.93|18.83|19.23|19.07|19.03|19.05|18.95|19.29|18.97|18.89|18.87|18.89|19.19|19.07|19.09|18.99|19.15|19.09|18.89|18.93|19.09|19.03|18.89…
11:28:06|90640-D87 4E57-2.65-0x33|18.63|18.41|18.75|18.45|18.63|18.77|18.75|18.73|18.87|19.05|19.07|19.07|18.81|19.23|18.91|19.05|18.67|18.77|19.07|19.13|19.13|18.97|19.07|19.01|19.03|18.73|18.83|19.05|18.67|18.33|17.33|18.57|18.33|18.29|18.55|18.63|18.93|18.63|18.97|18.79|19.13|19.03|19.05|19.03|19.01|19.29|18.93|18.89|18.91|18.93|19.15|19.03|19.09|18.93|19.13|19.05|18.91|18.97|19.15|19.05|18.95…
11:28:06|90640-D87 4E57-2.65-0x33|18.41|18.27|18.77|18.45|18.63|18.81|18.83|18.67|18.79|19.01|19.03|19.07|18.85|19.25|18.87|19.05|18.65|18.71|19.01|19.09|19.23|19.07|19.09|19.03|18.99|18.75|18.79|19.09|18.73|18.29|17.35|18.51|18.19|18.21|18.57|18.55|18.91|18.55|19.01|18.79|19.05|18.95|19.07|18.97|19.07|19.29|18.89|18.95|18.95|18.87|19.13|19.03|19.09|18.99|19.11|19.01|18.93|18.91|19.11|18.95|18.91…
11:28:06|90640-D87 4E57-2.65-0x33|18.33|18.31|18.77|18.51|18.65|18.79|18.89|18.77|18.77|18.97|19.01|18.99|18.89|19.25|18.89|19.09|18.63|18.67|18.97|19.09|19.31|19.11|19.11|18.99|18.97|18.79|18.77|19.07|18.79|18.29|17.45|18.39|18.25|18.23|18.59|18.47|18.83|18.47|18.95|18.79|19.01|18.89|18.99|18.93|19.13|19.29|18.95|18.99|19.03|18.83|19.19|19.03|19.13|19.05|19.09|18.99|19.03|18.93|19.07|18.93|19.05…
11:28:06|90640-D87 4E57-2.65-0x33|18.43|18.33|18.65|18.55|18.59|18.77|18.83|18.79|18.77|18.93|19.01|18.97|18.91|19.25|18.89|19.13|18.71|18.69|18.97|19.09|19.25|19.15|19.11|18.97|18.99|18.83|18.77|19.05|18.75|18.29|17.25|18.27|18.31|18.15|18.59|18.51|18.77|18.47|18.91|18.79|18.97|18.93|18.93|18.95|19.19|19.23|18.99|18.93|19.09|18.85|19.23|19.09|19.17|19.09|19.07|18.99|19.05|18.87|19.03|18.93|19.07…
11:28:06|90640-D87 4E57-2.65-0x33|18.51|18.39|18.61|18.57|18.53|18.65|18.77|18.75|18.75|18.95|19.01|18.99|18.93|19.17|18.89|19.13|18.77|18.73|18.97|18.99|19.17|19.09|19.09|18.89|18.99|18.85|18.75|19.07|18.71|18.33|17.17|18.09|18.33|18.19|18.67|18.53|18.79|18.45|18.83|18.77|18.89|18.95|18.83|18.95|19.17|19.15|18.93|18.85|19.01|18.85|19.17|19.11|19.17|19.11|19.11|18.99|19.07|18.81|18.95|18.91|19.07…
11:28:06|90640-D87 4E57-2.65-0x33|18.61|18.43|18.69|18.59|18.53|18.59|18.77|18.71|18.79|18.97|18.99|19.01|18.81|19.09|18.95|19.13|18.81|18.75|18.91|18.91|19.21|19.03|19.13|18.87|18.97|18.87|18.79|19.09|18.67|18.27|17.15|17.99|18.33|18.17|18.75|18.49|18.75|18.39|18.77|18.73|18.83|18.97|18.83|19.01|19.15|19.09|18.89|18.89|18.95|18.89|19.13|19.13|19.17|19.11|19.13|19.01|19.09|18.77|18.87|18.87|18.99…
11:28:06|90640-D87 4E57-2.65-0x33|18.65|18.39|18.69|18.49|18.55|18.63|18.79|18.75|18.83|18.93|18.99|19.05|18.79|19.09|19.01|19.13|18.85|18.77|18.87|18.87|19.25|19.01|19.17|18.83|18.97|18.91|18.85|19.01|18.65|18.35|17.31|18.17|18.41|18.17|18.73|18.47|18.85|18.47|18.93|18.77|18.93|19.01|18.81|19.09|19.11|19.05|18.89|18.95|18.99|18.95|19.15|19.15|19.19|19.13|19.15|19.05|19.13|18.75|18.89|18.85|18.97…
11:28:06|90640-D87 4E57-2.65-0x33|18.63|18.35|18.83|18.51|18.61|18.67|18.89|18.79|18.83|18.91|18.91|19.01|18.73|19.09|19.11|19.13|18.89|18.77|18.93|18.83|19.25|18.99|19.21|18.81|19.03|18.95|18.83|18.93|18.53|18.33|17.09|18.23|18.47|18.15|18.73|18.47|18.93|18.65|18.99|18.75|19.03|19.03|18.79|19.03|19.07|19.01|18.89|18.95|19.01|18.99|19.17|19.07|19.19|19.05|19.17|19.03|19.17|18.77|18.91|18.89|18.95…
11:28:06|90640-D87 4E57-2.65-0x33|18.61|18.39|18.85|18.47|18.67|18.71|18.97|18.81|18.91|19.09|18.93|19.01|18.75|19.13|19.21|19.15|18.93|18.83|18.99|18.83|19.25|19.01|19.25|18.83|19.07|19.01|18.81|18.99|18.55|18.43|17.13|18.19|18.55|18.21|18.73|18.47|18.97|18.75|18.99|18.79|19.19|19.05|18.87|18.97|19.09|18.99|18.91|18.95|19.07|19.03|19.19|19.01|19.15|19.05|19.25|19.01|19.21|18.79|18.95|18.93|19.01…
11:28:06|90640-D87 4E57-2.65-0x33|18.59|18.43|18.87|18.43|18.67|18.75|19.01|18.83|18.97|19.15|18.95|19.01|18.79|19.17|19.25|19.17|18.91|18.89|19.09|18.83|19.19|19.03|19.27|18.85|18.99|19.07|18.87|19.03|18.55|18.53|17.33|18.17|18.63|18.27|18.73|18.49|19.01|18.75|18.99|18.85|19.23|19.07|18.95|19.03|19.11|19.05|18.93|18.95|19.07|18.97|19.21|18.97|19.11|18.99|19.25|18.97|19.17|18.77|18.99|18.97|19.07…
11:28:06|90640-D87 4E57-2.65-0x33|18.57|18.45|18.87|18.39|18.67|18.75|19.03|18.81|19.01|19.19|18.95|18.99|18.81|19.17|19.27|19.15|18.87|18.85|19.07|18.75|19.13|19.07|19.27|18.83|18.91|19.07|18.91|18.91|18.53|18.59|17.49|18.19|18.45|18.31|18.67|18.49|18.93|18.73|18.97|18.89|19.25|19.07|18.97|19.07|19.05|19.09|18.91|18.93|19.11|18.91|19.13|18.93|19.21|19.01|19.25|18.91|19.07|18.75|19.07|18.99|19.03…
11:28:06|90640-D87 4E57-2.65-0x33|18.47|18.47|18.81|18.35|18.65|18.75|19.07|18.79|18.99|19.17|18.85|18.97|18.81|19.11|19.09|19.13|18.85|18.83|19.03|18.69|19.09|19.11|19.13|18.81|18.89|19.07|18.91|18.81|18.39|18.51|17.33|18.09|18.29|18.27|18.61|18.39|18.87|18.63|18.97|18.83|19.27|19.07|18.99|18.97|18.99|19.05|18.91|18.91|19.09|18.87|19.07|18.97|19.23|19.01|19.25|18.87|18.99|18.63|19.03|18.99|18.99…
11:28:06|90640-D87 4E57-2.65-0x33|18.43|18.55|18.75|18.31|18.61|18.69|19.03|18.75|18.95|19.11|18.81|18.95|18.79|19.03|18.99|19.07|18.83|18.79|18.99|18.69|19.05|19.17|19.05|18.73|18.87|19.09|18.89|18.81|18.37|18.59|17.31|17.93|18.31|18.21|18.51|18.29|18.79|18.53|18.85|18.75|19.19|19.05|19.01|18.87|18.89|19.01|18.91|18.87|19.07|18.81|19.11|18.99|19.17|18.99|19.19|18.81|18.95|18.59|18.97|18.97|18.95…
11:28:06|90640-D87 4E57-2.65-0x33|18.29|18.53|18.65|18.27|18.47|18.63|19.01|18.71|18.99|19.05|18.73|18.93|18.75|18.95|18.97|19.01|18.79|18.75|19.01|18.69|19.03|19.15|18.99|18.71|18.91|19.11|18.79|18.81|18.39|18.57|17.31|17.79|18.33|18.31|18.41|18.21|18.73|18.45|18.75|18.73|19.11|19.05|19.03|18.81|18.79|19.07|18.89|18.89|19.05|18.83|19.13|18.93|19.11|18.93|19.13|18.87|18.93|18.59|18.93|18.97|18.91…
11:28:06|90640-D87 4E57-2.65-0x33|18.19|18.53|18.57|18.21|18.37|18.55|19.01|18.69|19.03|19.03|18.67|18.87|18.73|18.99|18.97|18.97|18.77|18.73|19.05|18.69|19.03|19.13|18.95|18.77|18.95|19.07|18.73|18.75|18.41|18.63|17.31|17.79|18.19|18.35|18.43|18.17|18.71|18.39|18.71|18.73|19.23|19.05|18.97|18.77|18.87|19.13|18.95|18.91|19.03|18.87|19.19|18.89|19.13|18.89|19.05|18.93|18.93|18.61|18.79|18.99|19.03…
11:28:06|90640-D87 4E57-2.65-0x33|18.21|18.53|18.61|18.21|18.41|18.49|18.91|18.67|18.93|19.01|18.71|18.83|18.69|18.97|18.87|18.93|18.83|18.71|19.05|18.67|19.05|19.11|18.91|18.83|19.01|19.03|18.71|18.69|18.41|18.57|17.17|17.79|18.05|18.35|18.45|18.19|18.69|18.35|18.67|18.67|19.21|19.03|18.91|18.79|18.93|19.09|18.99|18.89|19.01|18.83|19.17|18.87|19.15|18.87|18.97|18.93|18.93|18.75|18.75|18.87|19.01…
11:28:07|90640-D87 4E57-2.65-0x33|18.23|18.45|18.65|18.31|18.45|18.51|18.83|18.57|18.83|19.07|18.75|18.81|18.71|19.05|18.87|18.99|18.87|18.73|19.05|18.77|19.07|19.07|18.89|18.85|19.07|18.91|18.69|18.81|18.45|18.59|17.23|17.93|18.09|18.35|18.53|18.27|18.75|18.33|18.71|18.63|19.21|19.01|18.97|18.81|18.97|19.05|18.95|18.89|18.99|18.81|19.15|18.85|19.11|18.85|18.89|18.93|18.97|18.77|18.79|18.83|18.99…
11:28:07|90640-D87 4E57-2.65-0x33|18.17|18.39|18.59|18.39|18.43|18.53|18.79|18.55|18.89|19.13|18.75|18.81|18.65|19.05|18.89|19.05|18.89|18.75|18.97|18.81|19.11|19.03|18.93|18.87|18.93|18.79|18.75|18.85|18.47|18.51|17.05|17.97|18.13|18.27|18.51|18.31|18.79|18.43|18.75|18.57|19.21|19.03|19.01|18.79|19.01|19.05|18.91|18.89|18.97|18.87|19.13|18.81|19.09|18.83|18.83|18.85|18.93|18.75|18.83|18.85|18.97…
11:28:07|90640-D87 4E57-2.65-0x33|18.11|18.27|18.53|18.45|18.41|18.53|18.75|18.61|18.95|19.09|18.75|18.89|18.67|19.11|18.91|18.99|18.89|18.65|18.91|18.83|19.15|19.01|18.95|18.91|18.81|18.73|18.81|18.87|18.49|18.43|17.11|18.03|18.15|18.21|18.59|18.33|18.73|18.51|18.83|18.61|19.23|19.05|19.03|18.77|19.01|19.05|18.93|18.89|18.95|18.93|19.15|18.83|19.13|18.81|18.89|18.83|18.87|18.73|18.95|18.87|18.91…
11:28:07|90640-D87 4E57-2.65-0x33|18.05|18.15|18.49|18.49|18.43|18.53|18.75|18.67|18.91|19.05|18.81|18.95|18.65|19.15|18.91|18.95|18.91|18.63|18.97|18.83|19.17|18.99|18.91|18.95|18.87|18.75|18.97|18.89|18.53|18.43|17.35|18.11|18.15|18.15|18.57|18.27|18.69|18.55|18.83|18.57|19.25|19.05|19.05|18.81|19.01|19.01|18.95|18.91|18.93|18.87|19.17|18.91|19.17|18.87|18.95|18.81|18.81|18.73|19.05|18.83|18.85…
11:28:07|90640-D87 4E57-2.65-0x33|18.01|18.19|18.45|18.49|18.45|18.65|18.75|18.63|18.87|18.99|18.87|18.89|18.63|19.19|18.91|18.91|18.93|18.65|19.01|18.93|19.19|18.97|18.89|18.97|18.93|18.71|19.01|18.85|18.57|18.41|17.47|18.13|18.13|18.09|18.51|18.21|18.67|18.59|18.79|18.53|19.21|19.05|19.03|18.85|18.99|18.99|18.97|18.93|18.93|18.81|19.15|18.97|19.13|18.91|18.89|18.79|18.77|18.73|19.05|18.79|18.79…
11:28:07|90640-D87 4E57-2.65-0x33|17.99|18.21|18.49|18.49|18.43|18.67|18.73|18.59|18.85|18.95|18.87|18.85|18.61|19.23|18.95|18.87|18.91|18.67|19.13|19.01|19.15|18.95|18.93|18.99|18.81|18.69|18.97|18.81|18.61|18.41|17.45|18.15|18.11|18.01|18.45|18.19|18.65|18.55|18.75|18.55|19.17|18.91|19.01|18.83|18.97|19.03|18.99|18.97|18.93|18.85|19.13|18.99|19.09|18.89|18.89|18.89|18.75|18.73|19.05|18.83|18.73…
11:28:07|90640-D87 4E57-2.65-0x33|17.97|18.29|18.51|18.55|18.41|18.69|18.71|18.69|18.85|18.89|18.87|18.93|18.59|19.19|18.99|18.93|18.89|18.73|19.17|19.07|19.11|18.87|18.97|19.01|18.77|18.63|18.93|18.81|18.63|18.47|17.53|18.05|18.07|18.05|18.55|18.23|18.61|18.53|18.71|18.57|19.13|18.87|19.01|18.81|18.99|19.07|18.97|18.99|18.95|18.89|19.13|19.01|19.13|18.87|18.97|18.97|18.79|18.73|18.97|18.87|18.69…
11:28:07|90640-D87 4E57-2.65-0x33|17.91|18.35|18.65|18.61|18.43|18.71|18.77|18.77|18.93|18.91|18.97|19.01|18.59|19.15|19.03|18.99|18.89|18.77|19.25|19.11|19.13|18.87|19.05|19.03|18.75|18.63|19.01|18.81|18.69|18.51|17.61|18.01|18.03|18.05|18.63|18.29|18.57|18.63|18.75|18.69|19.11|18.89|19.03|18.89|19.01|19.05|18.95|18.99|18.97|18.91|19.13|19.05|19.17|18.85|19.05|19.07|18.83|18.73|18.97|19.01|18.67…
11:28:07|90640-D87 4E57-2.65-0x33|17.91|18.33|18.67|18.49|18.45|18.71|18.83|18.87|18.99|18.95|19.05|18.97|18.59|19.07|19.05|19.05|18.89|18.73|19.33|19.13|19.15|18.93|19.11|19.05|18.73|18.57|19.07|18.91|18.73|18.39|17.69|17.99|18.11|18.05|18.71|18.35|18.49|18.63|18.69|18.81|19.13|18.91|19.03|18.97|19.01|19.03|18.99|18.99|18.91|18.93|19.19|19.09|19.11|18.83|19.09|19.17|18.89|18.73|18.95|19.05|18.67…
11:28:07|90640-D87 4E57-2.65-0x33|17.93|18.31|18.69|18.45|18.45|18.71|18.85|18.97|18.99|18.99|19.15|18.99|18.69|19.01|19.03|19.11|18.89|18.69|19.31|19.15|19.19|18.97|19.11|19.05|18.71|18.59|19.13|18.99|18.71|18.29|17.55|17.91|18.17|18.03|18.71|18.37|18.49|18.69|18.71|18.93|19.13|18.87|19.03|19.01|19.01|19.01|19.03|18.97|18.85|18.93|19.25|19.05|19.07|18.87|19.11|19.17|18.95|18.77|18.95|19.07|18.67…
11:28:07|90640-D87 4E57-2.65-0x33|17.99|18.39|18.71|18.39|18.43|18.71|18.85|18.93|18.99|19.09|19.23|18.99|18.77|18.99|18.99|19.17|18.87|18.63|19.27|19.19|19.21|18.93|19.09|19.11|18.69|18.65|19.17|18.91|18.69|18.25|17.57|18.01|18.23|18.07|18.67|18.37|18.41|18.73|18.83|19.01|19.15|18.83|18.97|19.03|18.87|18.99|19.07|18.93|18.87|18.93|19.31|18.99|19.03|18.89|19.17|19.17|18.95|18.79|18.95|19.09|18.69…
11:28:07|90640-D87 4E57-2.65-0x33|17.81|18.37|18.71|18.33|18.33|18.71|18.83|18.89|18.99|19.11|19.19|18.99|18.71|18.97|18.95|19.23|18.89|18.65|19.25|19.21|19.21|18.89|19.07|19.17|18.69|18.69|19.11|18.85|18.69|18.21|17.73|18.25|18.29|18.09|18.63|18.43|18.33|18.67|18.85|18.95|19.17|18.83|18.93|19.03|18.75|18.91|19.09|19.01|18.89|18.93|19.35|19.01|18.99|18.83|19.17|19.21|18.95|18.83|18.95|19.15|18.69…
11:28:07|90640-D87 4E57-2.65-0x33|17.87|18.49|18.73|18.39|18.35|18.75|18.83|18.97|18.99|19.17|19.17|19.03|18.73|18.97|18.93|19.19|18.93|18.65|19.25|19.17|19.23|18.89|19.07|19.19|18.71|18.73|19.07|18.87|18.71|18.35|17.89|18.33|18.57|18.21|18.71|18.51|18.41|18.63|18.95|18.99|19.19|18.85|19.09|19.03|18.79|18.87|19.15|19.09|18.93|18.95|19.39|19.05|19.03|18.79|19.15|19.27|18.99|18.89|18.97|19.21|18.83…
11:28:07|90640-D87 4E57-2.65-0x33|17.91|18.53|18.75|18.45|18.37|18.79|18.85|18.97|18.91|19.17|19.15|19.07|18.83|18.97|18.85|19.15|18.87|18.65|19.19|19.13|19.23|18.89|19.05|19.21|18.67|18.77|18.99|18.89|18.77|18.41|17.83|18.33|18.81|18.21|18.77|18.51|18.49|18.65|19.03|18.95|19.21|18.89|19.13|18.97|18.83|18.91|19.13|19.09|18.97|19.01|19.43|18.97|19.07|18.79|19.13|19.29|19.03|18.91|18.99|19.23|18.87…
11:28:08|90640-D87 4E57-2.65-0x33|17.95|18.45|18.73|18.39|18.39|18.77|18.87|18.89|18.85|19.09|19.15|19.05|18.93|18.93|18.79|19.19|18.83|18.67|19.15|19.17|19.25|18.89|19.03|19.17|18.65|18.75|18.93|18.85|18.85|18.41|17.79|18.27|18.81|18.21|18.75|18.53|18.59|18.69|18.97|18.93|19.27|18.93|19.15|18.95|18.89|18.95|19.11|19.11|19.01|19.09|19.35|18.93|19.07|18.81|19.11|19.31|18.97|18.93|18.91|19.25|19.09…
11:28:08|90640-D87 4E57-2.65-0x33|18.07|18.45|18.81|18.35|18.39|18.75|18.93|18.87|18.85|19.03|19.11|19.03|18.93|18.89|18.79|19.17|18.83|18.69|19.11|19.19|19.29|18.89|19.07|19.13|18.69|18.73|18.95|18.81|18.81|18.41|17.85|18.21|18.79|18.25|18.73|18.47|18.61|18.67|18.97|18.97|19.33|18.95|19.17|19.05|18.95|18.99|19.09|19.03|19.05|19.11|19.27|18.97|19.07|18.85|19.07|19.23|18.91|18.91|18.83|19.25|19.15…
11:28:08|90640-D87 4E57-2.65-0x33|18.17|18.43|18.79|18.25|18.39|18.67|18.99|18.93|18.85|19.01|19.07|19.01|18.93|18.85|18.79|19.17|18.83|18.73|19.09|19.11|19.33|18.93|19.11|19.07|18.71|18.75|18.97|18.79|18.77|18.45|17.85|18.15|18.75|18.29|18.69|18.43|18.69|18.65|18.91|19.01|19.35|18.97|19.05|19.05|18.95|19.03|19.07|18.95|19.07|19.13|19.35|18.99|19.15|18.87|19.07|19.15|18.97|18.89|18.73|19.25|19.15…
11:28:08|90640-D87 4E57-2.65-0x33|17.97|18.35|18.71|18.15|18.31|18.61|18.91|18.97|18.83|18.99|19.05|18.99|18.85|18.81|18.77|19.17|18.81|18.71|19.01|19.03|19.29|18.95|19.03|19.01|18.67|18.77|18.91|18.77|18.51|18.37|17.81|18.13|18.71|18.19|18.67|18.43|18.67|18.69|18.87|19.03|19.35|18.93|18.93|19.05|18.95|19.09|19.05|18.97|19.09|18.97|19.31|18.95|19.13|18.83|19.07|19.07|18.93|18.79|18.63|19.25|19.03…
11:28:08|90640-D87 4E57-2.65-0x33|17.95|18.45|18.61|18.07|18.31|18.71|18.81|18.87|18.81|18.93|19.01|18.99|18.85|18.89|18.75|19.11|18.77|18.73|18.93|18.99|19.25|18.81|18.95|18.99|18.63|18.81|18.91|18.85|18.45|18.41|17.75|18.05|18.77|18.21|18.65|18.41|18.75|18.71|18.85|19.03|19.41|18.93|18.99|19.03|18.99|19.13|19.01|18.97|19.09|18.93|19.35|18.97|19.23|18.77|19.11|19.03|18.93|18.77|18.69|19.23|18.99…
11:28:08|90640-D87 4E57-2.65-0x33|17.89|18.47|18.69|18.09|18.33|18.73|18.79|18.77|18.85|18.89|18.95|18.99|18.81|18.95|18.77|19.07|18.77|18.75|18.99|18.95|19.27|18.79|19.01|18.97|18.65|18.85|18.83|18.91|18.63|18.45|17.95|18.01|18.83|18.19|18.63|18.47|18.81|18.63|18.83|18.97|19.47|19.03|19.05|18.93|19.03|19.15|18.97|18.95|19.09|18.91|19.39|18.91|19.25|18.85|19.15|19.01|18.93|18.77|18.75|19.23|18.95…
11:28:08|90640-D87 4E57-2.65-0x33|17.93|18.51|18.77|18.19|18.35|18.69|18.77|18.85|18.89|18.93|18.97|19.03|18.77|19.01|18.79|19.15|18.77|18.75|19.05|19.01|19.27|18.81|19.05|19.11|18.73|18.93|18.85|18.97|18.71|18.43|18.13|18.23|18.91|18.27|18.73|18.51|18.79|18.57|18.81|18.93|19.43|19.13|19.15|18.93|19.01|19.17|18.97|18.93|19.03|18.89|19.43|18.95|19.33|18.91|19.17|18.99|18.93|18.77|18.85|19.23|18.93…
11:28:08|90640-D87 4E57-2.65-0x33|18.05|18.55|18.77|18.29|18.33|18.65|18.81|18.93|18.91|18.97|19.07|19.07|18.83|19.07|18.85|19.15|18.67|18.75|19.01|19.07|19.19|18.83|19.05|19.15|18.71|18.93|18.91|19.03|18.65|18.41|18.29|18.47|18.97|18.35|18.81|18.49|18.77|18.51|18.81|18.95|19.39|19.15|19.23|18.95|19.01|19.13|18.97|18.95|18.97|18.93|19.39|18.97|19.31|18.91|19.19|19.01|18.93|18.69|18.93|19.31|18.93…
11:28:08|90640-D87 4E57-2.65-0x33|18.07|18.45|18.77|18.29|18.33|18.77|18.85|18.91|18.93|18.97|19.09|19.05|18.89|19.03|18.89|19.17|18.65|18.71|18.99|19.03|19.13|18.81|19.05|19.15|18.71|18.89|18.89|18.91|18.59|18.47|18.33|18.49|18.79|18.35|18.71|18.47|18.73|18.51|18.81|18.95|19.39|19.17|19.19|18.97|18.97|19.11|18.99|18.97|18.93|18.97|19.31|18.99|19.23|18.91|19.15|19.03|18.91|18.61|18.83|19.27|18.97…
11:28:08|90640-D87 4E57-2.65-0x33|18.05|18.37|18.75|18.29|18.31|18.77|18.83|18.89|18.97|18.97|19.05|19.03|18.89|18.99|18.87|19.19|18.59|18.69|19.05|18.99|19.05|18.79|19.07|19.15|18.79|18.87|18.93|18.81|18.49|18.43|18.27|18.41|18.63|18.33|18.63|18.49|18.71|18.47|18.81|18.97|19.39|19.11|19.15|18.87|18.93|19.05|18.99|18.99|18.89|18.87|19.25|19.01|19.15|18.79|19.11|19.11|18.91|18.57|18.75|19.19|18.93…
11:28:08|90640-D87 4E57-2.65-0x33|18.03|18.43|18.73|18.33|18.29|18.75|18.81|18.93|18.99|18.93|19.03|19.05|18.89|18.97|18.85|19.21|18.61|18.69|19.09|18.97|18.99|18.79|19.09|19.15|18.85|18.79|18.95|18.93|18.49|18.35|18.21|18.33|18.61|18.31|18.61|18.51|18.71|18.43|18.79|18.99|19.41|19.07|19.11|18.85|18.97|19.01|19.01|18.99|18.91|18.85|19.19|19.03|19.17|18.77|19.11|19.17|18.95|18.53|18.79|19.17|18.99…
11:28:08|90640-D87 4E57-2.65-0x33|18.01|18.47|18.73|18.37|18.33|18.73|18.81|18.97|18.95|18.89|19.15|19.07|18.97|18.95|18.75|19.23|18.63|18.69|19.09|18.95|18.97|18.79|19.07|19.15|18.79|18.77|19.01|19.03|18.45|18.29|18.01|18.27|18.59|18.23|18.59|18.57|18.71|18.43|18.77|18.93|19.37|19.03|19.07|18.89|19.01|19.01|19.03|19.05|18.93|18.83|19.13|19.07|19.19|18.85|19.09|19.13|18.99|18.57|18.83|19.27|18.97…
11:28:08|90640-D87 4E57-2.65-0x33|17.99|18.43|18.73|18.47|18.37|18.69|18.81|18.93|18.91|18.91|19.19|19.13|19.03|18.93|18.75|19.19|18.63|18.69|19.09|18.87|18.95|18.77|19.05|19.27|18.79|18.75|19.07|19.05|18.41|18.21|17.91|18.27|18.51|18.23|18.63|18.63|18.71|18.43|18.79|18.89|19.29|18.99|19.09|18.93|18.99|19.01|19.11|19.09|18.91|18.81|19.17|19.11|19.19|18.91|19.15|19.11|18.99|18.61|18.85|19.25|18.89…
11:28:08|90640-D87 4E57-2.65-0x33|18.09|18.39|18.71|18.55|18.39|18.65|18.79|18.91|18.91|18.93|19.03|19.11|19.01|18.91|18.71|19.17|18.65|18.69|19.01|18.81|19.03|18.81|19.05|19.27|18.75|18.73|19.05|19.07|18.45|18.13|17.59|18.13|18.45|18.29|18.67|18.57|18.71|18.45|18.81|18.79|19.23|18.99|19.11|18.91|18.97|19.03|19.11|19.09|18.89|18.77|19.13|19.03|19.19|18.97|19.21|19.09|18.99|18.59|18.87|19.25|18.81…
11:28:08|90640-D87 4E57-2.65-0x33|18.25|18.51|18.71|18.59|18.43|18.67|18.79|18.97|18.99|19.11|19.01|19.11|19.01|18.99|18.69|19.11|18.69|18.77|18.97|18.87|19.11|18.95|19.07|19.25|18.73|18.75|19.05|19.01|18.51|18.29|17.65|18.27|18.67|18.35|18.73|18.61|18.79|18.49|18.79|18.81|19.29|19.01|19.05|18.91|19.05|19.05|19.07|19.11|18.97|18.75|19.07|19.03|19.35|19.03|19.23|19.09|19.07|18.67|18.93|19.27|18.81…
11:28:08|90640-D87 4E57-2.65-0x33|18.13|18.53|18.77|18.63|18.51|18.69|18.83|19.03|19.01|19.17|19.01|19.11|19.01|19.05|18.69|19.07|18.75|18.83|18.99|18.91|19.03|18.97|18.99|19.23|18.87|18.77|19.01|18.95|18.45|18.35|17.77|18.47|18.85|18.31|18.79|18.59|18.87|18.53|18.77|18.79|19.33|18.99|19.01|18.95|19.13|19.07|19.03|19.05|19.05|18.77|19.01|18.97|19.35|18.99|19.19|18.97|19.13|18.65|18.97|19.27|18.81…
11:28:08|90640-D87 4E57-2.65-0x33|18.13|18.61|18.75|18.57|18.57|18.65|18.79|18.91|19.03|19.13|19.01|19.15|19.01|19.09|18.69|19.01|18.81|18.87|19.01|19.01|19.05|19.03|18.99|19.25|18.99|18.81|18.97|18.93|18.47|18.43|17.77|18.35|18.81|18.27|18.59|18.57|18.91|18.57|18.69|18.77|19.41|18.97|19.03|18.99|19.13|19.09|19.09|18.99|19.03|18.79|19.03|18.99|19.41|19.03|19.25|18.97|19.21|18.69|18.97|19.27|18.83…
11:28:09|90640-D87 4E57-2.65-0x33|18.33|18.67|18.79|18.59|18.65|18.67|18.83|18.91|19.13|19.09|19.03|19.19|19.03|19.11|18.77|18.97|18.83|18.91|19.05|19.09|19.07|19.09|19.05|19.27|19.07|18.85|19.05|18.91|18.45|18.49|17.99|18.35|18.77|18.31|18.57|18.63|18.95|18.63|18.73|18.87|19.49|19.01|19.05|19.01|19.13|19.13|19.15|18.99|19.01|18.85|19.05|18.97|19.41|19.05|19.31|19.07|19.27|18.77|18.97|19.33|18.85…
11:28:09|90640-D87 4E57-2.65-0x33|18.43|18.63|18.81|18.59|18.71|18.71|18.85|18.89|19.15|19.07|19.03|19.27|19.05|19.07|18.83|18.99|18.83|18.91|19.07|19.11|19.07|19.11|19.09|19.31|19.05|18.73|19.03|18.89|18.47|18.57|18.09|18.47|18.77|18.33|18.63|18.67|18.95|18.67|18.75|18.95|19.45|19.03|18.99|19.03|19.09|19.15|19.19|18.99|18.99|18.89|19.13|18.93|19.31|19.05|19.31|19.15|19.11|18.81|18.91|19.31|18.89…
11:28:09|90640-D87 4E57-2.65-0x33|18.37|18.61|18.73|18.59|18.65|18.69|18.75|18.87|19.13|19.07|19.09|19.27|19.07|19.05|18.83|19.01|18.83|18.93|19.05|19.13|19.07|19.13|19.07|19.35|19.09|18.73|19.07|18.87|18.49|18.55|17.95|18.47|18.79|18.33|18.69|18.59|18.95|18.65|18.77|18.97|19.43|18.99|18.95|18.93|19.07|19.11|19.23|19.07|18.97|18.87|19.13|18.93|19.23|19.05|19.31|19.17|19.05|18.91|18.87|19.27|18.91…
11:28:09|90640-D87 4E57-2.65-0x33|18.41|18.69|18.73|18.61|18.67|18.65|18.73|18.95|19.11|19.03|19.15|19.25|19.09|19.13|18.83|19.01|18.83|18.87|19.03|19.17|19.07|19.13|19.05|19.35|19.11|18.75|19.11|18.99|18.51|18.55|17.97|18.45|18.89|18.41|18.81|18.65|19.11|18.69|18.83|18.97|19.37|18.95|19.07|18.93|19.09|19.07|19.23|19.15|19.01|18.85|19.09|18.91|19.29|19.05|19.25|19.19|18.97|19.01|18.87|19.23|18.81…
11:28:09|90640-D87 4E57-2.65-0x33|18.41|18.67|18.69|18.63|18.69|18.61|18.75|18.95|19.05|18.99|19.05|19.23|19.01|19.13|18.85|19.01|18.73|18.81|18.99|19.21|19.07|19.13|19.09|19.33|18.99|18.75|19.11|19.01|18.41|18.47|17.75|18.43|18.99|18.27|18.77|18.53|19.09|18.61|18.81|18.89|19.31|19.01|19.09|18.97|19.11|19.05|19.23|19.15|19.03|18.81|19.05|18.95|19.33|19.05|19.19|19.15|18.89|18.99|18.87|19.19|18.73…
11:28:09|90640-D87 4E57-2.65-0x33|18.43|18.67|18.67|18.61|18.71|18.63|18.79|19.03|19.01|18.99|18.97|19.15|18.97|19.11|18.89|19.03|18.73|18.77|18.97|19.17|19.09|19.11|19.15|19.33|18.99|18.81|19.13|18.97|18.41|18.51|17.77|18.55|18.89|18.27|18.69|18.51|19.01|18.63|18.83|18.83|19.29|19.07|19.09|19.01|19.11|19.05|19.21|19.15|19.07|18.79|19.07|18.99|19.33|19.07|19.25|19.15|18.99|18.99|18.97|19.17|18.75…
11:28:09|90640-D87 4E57-2.65-0x33|18.31|18.61|18.67|18.57|18.67|18.65|18.79|19.01|18.95|18.99|18.99|19.09|18.93|19.09|18.91|19.03|18.77|18.73|18.87|19.13|19.01|19.09|19.19|19.33|18.91|18.87|19.11|18.93|18.31|18.47|17.79|18.53|18.79|18.17|18.61|18.49|18.95|18.61|18.85|18.73|19.27|19.05|19.09|19.01|19.11|19.07|19.19|19.13|19.09|18.73|19.09|18.95|19.27|19.03|19.23|19.07|18.97|18.95|18.99|19.13|18.75…
11:28:09|90640-D87 4E57-2.65-0x33|18.25|18.61|18.63|18.51|18.61|18.61|18.75|19.05|18.93|18.97|18.99|19.11|18.87|19.07|18.91|18.99|18.77|18.75|18.83|19.13|18.97|19.05|19.19|19.29|18.87|18.89|19.05|18.95|18.27|18.31|17.77|18.41|18.73|18.13|18.49|18.43|18.93|18.55|18.87|18.73|19.25|19.01|19.11|18.99|19.09|19.05|19.15|19.07|19.03|18.71|19.11|18.89|19.21|18.95|19.21|19.03|18.97|18.89|19.03|19.07|18.77…
11:28:09|90640-D87 4E57-2.65-0x33|18.13|18.55|18.55|18.47|18.59|18.59|18.77|19.09|18.97|18.97|18.93|19.13|18.79|19.05|18.85|18.97|18.81|18.77|18.85|19.13|18.95|19.01|19.15|19.25|18.89|18.91|19.01|18.97|18.41|18.29|17.91|18.37|18.67|18.07|18.39|18.45|18.93|18.59|18.89|18.69|19.25|18.97|19.13|19.01|19.07|19.05|19.13|18.97|18.97|18.69|19.13|18.81|19.17|18.91|19.19|18.97|18.97|18.77|18.99|18.99|18.79…
11:28:09|90640-D87 4E57-2.65-0x33|18.13|18.55|18.51|18.49|18.61|18.55|18.81|19.09|19.03|18.93|18.91|19.11|18.75|19.05|18.83|18.89|18.87|18.73|18.85|19.05|18.97|18.97|19.15|19.11|18.93|18.89|18.99|18.95|18.47|18.31|17.91|18.21|18.71|18.11|18.33|18.49|18.87|18.65|18.81|18.69|19.29|18.97|19.13|19.05|19.11|19.07|19.07|18.91|19.03|18.69|19.07|18.77|19.15|18.89|19.09|18.95|19.05|18.69|18.91|18.95|18.71…
11:28:09|90640-D87 4E57-2.65-0x33|18.23|18.61|18.63|18.55|18.73|18.59|18.87|19.09|19.05|18.91|18.97|19.09|18.83|19.05|18.91|18.83|18.81|18.69|18.89|19.05|18.95|18.95|19.21|19.07|18.93|18.87|19.07|18.93|18.51|18.33|18.15|18.11|18.73|18.27|18.39|18.57|18.83|18.67|18.83|18.75|19.33|19.01|19.13|19.17|19.15|19.09|19.01|18.91|19.09|18.73|19.09|18.95|19.13|18.91|19.09|18.97|19.11|18.71|18.91|18.97|18.65…
11:28:09|90640-D87 4E57-2.65-0x33|18.23|18.53|18.61|18.45|18.69|18.51|18.85|19.03|19.05|18.87|18.95|19.01|18.83|19.01|18.97|18.87|18.75|18.69|18.91|19.05|18.91|18.91|19.19|19.03|18.91|18.77|19.03|18.87|18.45|18.19|18.15|18.01|18.53|18.31|18.39|18.55|18.71|18.67|18.81|18.79|19.21|18.97|19.05|19.13|19.03|19.09|18.91|18.89|18.99|18.75|19.13|19.01|19.11|18.91|19.03|18.97|19.11|18.71|18.79|18.89|18.47…
11:28:09|90640-D87 4E57-2.65-0x33|18.21|18.47|18.61|18.43|18.67|18.49|18.81|18.97|19.13|18.83|19.01|18.93|18.79|18.97|18.89|18.91|18.79|18.69|18.89|19.05|18.95|18.87|19.13|18.99|18.95|18.75|19.03|18.89|18.55|18.15|18.15|18.01|18.35|18.31|18.39|18.59|18.67|18.69|18.79|18.85|19.17|18.95|18.97|19.07|18.99|19.15|18.89|18.89|18.89|18.77|19.17|19.03|19.09|18.87|18.99|18.99|19.11|18.71|18.79|18.99|18.47…
11:28:09|90640-D87 4E57-2.65-0x33|18.21|18.55|18.61|18.45|18.67|18.49|18.79|19.03|19.23|18.87|19.07|19.03|18.83|19.07|18.91|18.99|18.85|18.63|18.87|19.15|19.01|18.89|19.17|19.15|19.01|18.69|19.05|19.07|18.65|18.11|18.25|18.21|18.33|18.33|18.61|18.65|18.61|18.71|18.81|18.93|19.15|18.95|19.01|19.03|18.99|19.21|18.95|18.89|18.95|18.79|19.21|19.07|19.07|18.91|19.17|19.09|19.17|18.73|18.79|19.09|18.49…
11:28:09|90640-D87 4E57-2.65-0x33|18.13|18.57|18.69|18.45|18.65|18.49|18.79|19.01|19.09|18.89|19.05|19.03|18.73|19.07|18.91|18.99|18.79|18.57|18.93|19.17|19.01|18.91|19.05|19.17|18.91|18.63|18.95|19.13|18.77|18.17|18.39|18.45|18.29|18.33|18.69|18.65|18.55|18.75|18.83|18.93|19.13|18.87|19.03|18.99|18.99|19.17|18.99|18.89|18.99|18.77|19.23|18.99|19.05|18.91|19.19|19.15|19.13|18.69|18.79|19.13|18.51…
11:28:10|90640-D87 4E57-2.65-0x33|18.13|18.59|18.75|18.41|18.63|18.61|18.79|19.03|19.03|18.89|19.03|19.03|18.73|19.13|18.91|19.05|18.73|18.57|18.97|19.11|19.01|18.91|19.03|19.19|18.89|18.67|18.93|19.21|18.77|18.09|18.45|18.53|18.35|18.33|18.73|18.65|18.55|18.79|18.91|18.93|19.13|18.81|19.03|18.95|18.99|19.13|19.01|18.89|18.93|18.75|19.27|18.91|19.03|18.91|19.25|19.21|19.11|18.67|18.83|19.17|18.45…
11:28:10|90640-D87 4E57-2.65-0x33|18.21|18.61|18.69|18.39|18.59|18.63|18.75|19.05|19.03|18.89|18.97|19.03|18.77|19.19|18.93|19.05|18.69|18.57|18.91|19.07|18.99|18.91|19.01|19.21|18.85|18.71|18.83|19.21|18.81|18.13|18.53|18.45|18.39|18.29|18.69|18.65|18.55|18.67|18.91|18.97|19.13|18.79|19.03|18.91|18.99|19.17|19.03|18.83|18.89|18.77|19.31|18.91|19.01|18.97|19.23|19.19|19.09|18.59|18.81|19.15|18.47…
11:28:10|90640-D87 4E57-2.65-0x33|18.25|18.49|18.61|18.29|18.53|18.59|18.69|18.99|19.01|18.91|18.95|18.99|18.77|19.21|18.93|19.01|18.63|18.63|18.89|19.01|18.93|18.89|18.95|19.15|18.85|18.73|18.81|19.31|18.83|18.29|18.57|18.39|18.45|18.31|18.75|18.61|18.59|18.63|18.97|18.97|19.15|18.81|19.11|18.91|18.99|19.19|19.07|18.75|18.89|18.75|19.33|18.89|19.03|18.99|19.27|19.15|19.19|18.61|18.83|19.11|18.51…
11:28:10|90640-D87 4E57-2.65-0x33|18.29|18.45|18.63|18.27|18.47|18.55|18.65|18.95|18.93|18.93|18.99|18.95|18.81|19.23|19.01|18.99|18.59|18.67|18.93|18.97|18.89|18.89|18.97|19.09|18.75|18.75|18.85|19.33|18.77|18.35|18.51|18.43|18.51|18.27|18.81|18.65|18.63|18.59|18.97|18.99|19.11|18.75|19.17|18.97|18.99|19.21|19.11|18.83|18.91|18.73|19.35|18.91|19.05|18.99|19.25|19.09|19.13|18.53|18.85|19.19|18.55…
11:28:10|90640-D87 4E57-2.65-0x33|18.41|18.61|18.69|18.41|18.53|18.67|18.65|18.93|18.95|19.01|19.05|18.97|18.87|19.25|19.11|19.13|18.67|18.75|18.99|18.99|18.89|18.97|19.03|19.15|18.77|18.75|18.91|19.27|18.83|18.57|18.55|18.55|18.69|18.37|18.81|18.71|18.75|18.59|18.95|19.03|19.21|18.81|19.17|19.05|19.01|19.25|19.17|18.93|19.03|18.81|19.37|18.95|19.13|19.03|19.19|19.07|19.17|18.57|18.93|19.29|18.75…
11:28:10|90640-D87 4E57-2.65-0x33|18.41|18.65|18.67|18.47|18.61|18.77|18.65|18.91|19.05|19.07|19.01|18.99|18.81|19.27|19.03|19.15|18.67|18.81|19.01|19.01|18.91|19.05|19.01|19.19|18.79|18.75|18.79|19.21|18.85|18.65|18.47|18.53|18.85|18.41|18.81|18.63|18.79|18.57|18.93|18.91|19.21|18.83|19.17|19.03|19.03|19.29|19.21|18.93|19.05|18.79|19.39|18.93|19.19|19.01|19.13|19.03|19.19|18.61|18.91|19.09|18.81…
11:28:10|90640-D87 4E57-2.65-0x33|18.39|18.57|18.61|18.53|18.65|18.61|18.61|18.85|19.11|19.05|18.99|18.97|18.77|19.21|18.99|19.09|18.65|18.79|18.99|19.01|18.89|19.05|18.95|19.19|18.77|18.65|18.75|19.21|18.83|18.41|18.37|18.47|18.67|18.41|18.89|18.61|18.75|18.53|18.97|18.87|19.23|18.81|19.23|18.99|19.01|19.29|19.25|18.91|18.95|18.73|19.37|18.89|19.09|18.97|19.13|18.97|19.15|18.63|19.01|19.03|18.81…
11:28:10|90640-D87 4E57-2.65-0x33|18.35|18.51|18.73|18.59|18.61|18.57|18.73|18.81|19.05|19.03|18.97|18.97|18.73|19.17|19.03|19.03|18.67|18.79|19.01|19.01|18.83|19.05|19.11|19.19|18.79|18.61|18.77|19.17|18.77|18.33|18.43|18.49|18.51|18.31|18.87|18.53|18.73|18.55|18.99|18.87|19.25|18.83|19.29|18.93|19.01|19.25|19.29|18.85|18.87|18.77|19.35|18.91|19.01|18.97|19.15|18.89|19.11|18.61|19.03|18.97|18.81…
11:28:10|90640-D87 4E57-2.65-0x33|18.31|18.43|18.73|18.53|18.57|18.49|18.75|18.83|19.01|18.93|18.95|19.01|18.69|19.09|19.07|18.99|18.69|18.69|19.03|19.05|18.83|19.05|19.15|19.17|18.79|18.53|18.79|19.09|18.71|18.29|18.47|18.71|18.41|18.23|18.85|18.51|18.75|18.57|18.97|18.87|19.25|18.85|19.15|18.87|18.95|19.21|19.31|18.81|18.77|18.73|19.21|18.93|19.05|18.97|19.09|18.83|19.09|18.59|19.09|18.93|18.77…
11:28:10|90640-D87 4E57-2.65-0x33|18.31|18.35|18.67|18.49|18.59|18.49|18.77|18.85|19.03|18.93|18.99|19.05|18.69|19.01|19.05|18.97|18.73|18.71|19.13|19.09|18.83|19.05|19.05|19.15|18.77|18.53|18.87|19.03|18.63|18.25|18.17|18.75|18.31|18.25|18.83|18.51|18.77|18.61|18.95|18.85|19.25|18.93|19.11|18.89|18.91|19.23|19.33|18.81|18.77|18.79|19.17|18.97|19.07|19.07|19.03|18.83|19.07|18.61|19.13|18.95|18.75…
11:28:10|90640-D87 4E57-2.65-0x33|18.33|18.37|18.65|18.41|18.65|18.57|18.81|18.79|19.09|19.01|19.05|19.03|18.73|19.01|19.05|18.97|18.79|18.75|19.17|19.07|18.87|19.13|19.01|19.07|18.79|18.59|18.91|18.95|18.59|18.37|18.07|18.55|18.27|18.29|18.73|18.55|18.83|18.67|18.87|18.87|19.25|19.03|19.09|18.93|19.01|19.29|19.29|18.85|18.79|18.87|19.13|19.03|19.09|19.19|19.01|18.85|19.09|18.65|19.11|19.01|18.79…
11:28:10|90640-D87 4E57-2.65-0x33|18.43|18.39|18.55|18.33|18.69|18.63|18.81|18.75|19.09|19.01|18.97|19.01|18.77|19.01|19.01|18.97|18.79|18.79|19.13|19.05|18.95|19.21|18.97|18.99|18.91|18.63|18.93|18.89|18.63|18.39|17.91|18.35|18.23|18.43|18.63|18.57|18.89|18.65|18.79|18.83|19.23|18.95|19.07|18.85|19.09|19.37|19.25|18.93|18.79|18.85|19.09|18.93|19.11|19.25|18.99|18.81|19.11|18.73|19.09|18.99|18.81…
11:28:10|90640-D87 4E57-2.65-0x33|18.45|18.29|18.47|18.27|18.67|18.59|18.81|18.69|19.09|19.03|18.89|19.03|18.81|19.05|18.97|18.99|18.79|18.73|19.11|19.01|19.01|19.17|18.93|18.89|18.93|18.69|18.95|18.89|18.67|18.51|17.87|18.31|18.27|18.45|18.63|18.57|18.83|18.65|18.73|18.79|19.23|18.87|19.05|18.87|19.15|19.43|19.25|19.01|18.77|18.83|19.11|18.91|19.09|19.25|18.97|18.77|19.09|18.79|18.99|18.97|18.79…
11:28:10|90640-D87 4E57-2.65-0x33|18.37|18.27|18.57|18.29|18.63|18.55|18.85|18.73|19.15|19.05|18.89|19.05|18.81|19.03|18.89|19.01|18.81|18.73|19.17|18.97|18.91|19.13|18.85|18.79|18.95|18.73|18.97|18.89|18.59|18.49|17.73|18.27|18.31|18.47|18.63|18.63|18.79|18.55|18.67|18.87|19.23|18.81|19.03|18.89|19.21|19.31|19.25|19.01|18.75|18.81|19.13|18.89|19.07|19.21|18.95|18.81|19.07|18.79|18.99|19.03|18.77…
11:28:10|90640-D87 4E57-2.65-0x33|18.35|18.25|18.57|18.27|18.59|18.53|18.83|18.73|19.19|19.07|18.87|19.07|18.81|19.01|18.81|18.97|18.81|18.69|19.15|18.95|18.87|19.11|18.77|18.67|18.95|18.65|18.97|18.79|18.51|18.51|17.59|18.05|18.43|18.47|18.61|18.65|18.77|18.51|18.57|18.87|19.21|18.81|19.05|18.91|19.27|19.19|19.17|19.01|18.77|18.77|19.05|18.87|19.05|19.17|19.01|18.83|19.05|18.77|19.05|19.07|18.81…
11:28:10|90640-D87 4E57-2.65-0x33|18.41|18.23|18.57|18.25|18.53|18.51|18.87|18.73|19.13|19.07|18.89|19.07|18.77|18.99|18.85|18.93|18.73|18.65|19.21|18.95|18.79|19.11|18.83|18.67|18.97|18.59|18.91|18.71|18.49|18.51|20.17|17.95|18.53|18.37|18.59|18.69|18.75|18.49|18.55|18.87|19.19|18.89|19.07|18.91|19.25|19.19|19.11|19.01|18.79|18.75|18.97|18.89|19.03|19.13|19.07|18.89|19.05|18.69|19.01|19.01|18.85…
11:28:10|90640-D87 4E57-2.65-0x33|18.47|18.23|18.57|18.25|18.49|18.49|18.83|18.63|19.09|19.03|18.93|19.03|18.75|19.07|18.89|18.91|18.67|18.73|19.29|18.93|18.75|19.09|18.89|18.69|19.01|18.65|18.93|18.79|18.49|18.47|19.57|17.97|18.51|18.31|18.69|18.75|18.71|18.49|18.53|18.89|19.21|18.97|19.07|18.93|19.25|19.21|19.11|19.03|18.79|18.75|19.03|18.93|19.03|19.11|19.07|18.97|18.99|18.71|19.09|18.97|18.81…
11:28:11|90640-D87 4E57-2.65-0x33|18.49|18.23|18.51|18.25|18.43|18.47|18.83|18.61|19.13|18.99|18.97|18.99|18.85|19.07|18.85|18.89|18.69|18.75|19.21|18.91|18.73|19.07|18.87|18.69|18.99|18.71|18.89|18.79|18.49|18.43|18.89|17.91|18.49|18.25|18.69|18.69|18.67|18.43|18.51|18.83|19.23|18.91|19.07|18.89|19.25|19.11|19.11|19.01|18.79|18.71|19.09|18.97|19.03|19.01|19.07|19.01|18.95|18.73|19.09|18.89|18.79…
11:28:11|90640-D87 4E57-2.65-0x33|18.51|18.35|18.45|18.27|18.45|18.57|18.83|18.67|19.17|19.01|18.99|19.05|18.93|19.13|18.81|18.83|18.71|18.85|19.19|18.93|18.77|19.15|18.85|18.77|19.03|18.81|18.91|18.77|18.59|18.65|18.73|18.01|18.59|18.31|18.71|18.65|18.71|18.47|18.55|18.87|19.35|18.95|19.09|18.93|19.29|19.11|19.11|18.99|18.89|18.77|19.15|18.99|19.05|19.01|19.07|19.05|19.09|18.83|19.19|18.91|18.99…
11:28:11|90640-D87 4E57-2.65-0x33|18.73|18.45|18.47|18.29|18.61|18.65|18.81|18.73|19.25|19.03|19.05|19.11|18.95|19.19|18.91|18.77|18.71|18.93|19.29|18.95|18.85|19.21|18.97|18.85|19.01|18.85|18.89|18.75|18.65|18.73|18.65|18.11|18.69|18.35|18.73|18.61|18.73|18.55|18.59|18.89|19.39|19.05|19.11|18.97|19.31|19.15|19.11|18.97|18.93|18.79|19.19|19.03|19.05|19.09|19.07|18.99|19.11|18.83|19.21|18.99|19.05…
11:28:11|90640-D87 4E57-2.65-0x33|18.79|18.49|18.49|18.29|18.75|18.75|18.79|18.71|19.27|19.05|19.09|19.05|18.97|19.23|18.99|18.73|18.71|18.91|19.29|18.97|18.93|19.17|19.01|18.83|18.99|18.91|18.87|18.73|18.71|18.67|18.49|18.05|18.57|18.39|18.77|18.63|18.87|18.63|18.59|18.91|19.41|19.13|19.09|19.01|19.31|19.17|19.09|18.95|18.89|18.81|19.11|19.07|19.03|19.15|19.07|18.95|18.99|18.83|19.25|19.07|19.21…
11:28:11|90640-D87 4E57-2.65-0x33|18.69|18.51|18.55|18.29|18.75|18.83|18.85|18.69|19.23|19.05|19.09|18.99|18.93|19.25|18.95|18.69|18.83|18.89|19.21|18.99|19.03|19.13|18.99|18.83|19.07|18.97|18.91|18.71|18.65|18.61|18.47|17.99|18.45|18.39|18.79|18.59|18.89|18.59|18.59|18.97|19.43|19.09|19.07|19.07|19.31|19.23|19.07|18.97|18.85|18.85|19.03|18.99|19.01|19.17|19.07|18.93|18.97|18.87|19.29|19.11|19.23…
11:28:11|90640-D87 4E57-2.65-0x33|18.65|18.59|18.59|18.29|18.73|18.91|18.87|18.71|19.17|19.11|19.07|18.95|18.87|19.27|18.91|18.65|18.85|18.93|19.13|18.99|19.11|19.11|18.95|18.79|19.13|18.93|18.93|18.65|18.59|18.57|18.43|17.97|18.49|18.37|18.73|18.53|18.91|18.61|18.63|19.01|19.47|19.05|19.03|19.11|19.29|19.27|19.07|18.97|18.77|18.87|19.01|18.91|19.07|19.17|19.07|18.89|19.05|18.89|19.23|19.13|19.31…
11:28:11|90640-D87 4E57-2.65-0x33|18.59|18.67|18.63|18.29|18.69|18.87|18.75|18.73|19.13|19.17|19.05|18.91|18.83|19.23|18.87|18.67|18.89|18.97|19.11|18.99|19.15|19.09|18.99|18.75|19.11|18.89|19.03|18.69|18.69|18.55|18.31|17.95|18.53|18.49|18.75|18.61|18.93|18.53|18.67|18.99|19.43|19.05|19.01|19.19|19.27|19.21|19.07|19.05|18.77|18.85|18.99|18.89|19.13|19.17|19.07|18.89|19.05|18.81|19.19|19.13|19.39…
11:28:11|90640-D87 4E57-2.65-0x33|18.53|18.65|18.67|18.25|18.65|18.85|18.71|18.79|19.11|19.11|19.03|18.89|18.79|19.19|18.83|18.75|18.93|18.87|19.09|19.03|19.17|19.09|19.03|18.71|19.09|18.83|19.03|18.71|18.79|18.49|18.27|18.11|18.41|18.51|18.75|18.69|18.89|18.47|18.63|18.97|19.35|19.05|18.99|19.19|19.19|19.15|19.11|19.11|18.83|18.83|18.97|18.87|19.09|19.17|19.09|18.89|19.01|18.73|19.11|19.13|19.43…
11:28:11|90640-D87 4E57-2.65-0x33|18.53|18.65|18.67|18.27|18.71|18.83|18.69|18.83|19.07|19.07|18.99|18.87|18.71|19.17|18.89|18.81|18.89|18.79|19.01|19.07|19.07|19.09|18.95|18.69|19.01|18.79|19.05|18.73|18.69|18.45|18.31|18.17|18.31|18.41|18.75|18.69|18.87|18.51|18.59|18.91|19.27|19.01|18.97|19.17|19.11|19.05|19.15|19.07|18.87|18.89|18.95|18.89|19.07|19.13|19.11|18.89|18.97|18.77|19.03|19.13|19.35…
11:28:11|90640-D87 4E57-2.65-0x33|18.45|18.49|18.67|18.37|18.75|18.73|18.67|18.83|19.03|18.99|18.95|18.95|18.63|19.07|18.95|18.93|18.85|18.67|18.95|19.09|18.97|19.11|18.89|18.69|18.95|18.65|19.07|18.83|18.67|18.47|18.33|18.25|18.19|18.33|18.73|18.69|18.85|18.55|18.57|18.85|19.23|18.97|18.93|19.15|19.03|18.97|19.21|19.03|18.77|18.93|19.03|18.91|18.95|19.09|19.11|18.89|18.87|18.79|19.05|19.13|19.29…
11:28:11|90640-D87 4E57-2.65-0x33|18.33|18.43|18.75|18.47|18.69|18.65|18.63|18.83|19.13|18.97|18.89|19.03|18.73|19.05|19.01|18.97|18.79|18.63|18.97|19.11|18.95|19.13|18.89|18.69|18.91|18.63|19.03|18.93|18.77|18.49|18.25|18.43|18.09|18.35|18.71|18.61|18.83|18.51|18.55|18.89|19.19|18.99|18.91|19.21|19.03|18.99|19.21|18.99|18.73|18.93|19.09|18.95|18.91|19.13|19.11|18.97|18.87|18.87|19.07|19.07|19.23…
11:28:11|90640-D87 4E57-2.65-0x33|18.21|18.33|18.75|18.53|18.63|18.63|18.59|18.79|19.13|18.87|18.85|19.07|18.81|19.03|19.07|18.99|18.73|18.57|18.97|19.15|18.93|19.03|18.89|18.71|18.87|18.55|19.01|19.01|18.77|18.35|18.25|18.59|18.13|18.37|18.69|18.61|18.89|18.53|18.73|18.93|19.23|19.01|18.95|19.25|19.03|19.01|19.21|18.95|18.75|18.93|19.11|18.99|18.93|19.15|19.21|19.03|18.85|18.87|19.09|19.03|19.03…
11:28:11|90640-D87 4E57-2.65-0x33|18.19|18.23|18.73|18.59|18.63|18.61|18.61|18.75|19.17|18.87|18.87|19.03|18.69|19.01|18.93|19.01|18.75|18.53|18.95|19.19|18.89|18.95|18.89|18.71|18.73|18.47|19.01|19.03|18.69|18.23|18.19|18.59|18.17|18.21|18.67|18.53|18.85|18.45|18.77|18.95|19.25|19.03|18.97|19.19|19.03|19.03|19.21|18.91|18.77|18.93|19.13|18.95|18.93|19.05|19.21|19.01|18.83|18.87|19.11|19.05|18.93…
11:28:11|90640-D87 4E57-2.65-0x33|18.17|18.27|18.71|18.55|18.63|18.63|18.63|18.81|19.21|18.91|18.89|19.01|18.65|18.93|18.87|19.07|18.77|18.59|18.93|19.21|18.87|18.95|18.89|18.73|18.69|18.51|19.01|19.07|18.63|18.17|18.23|18.73|18.15|18.19|18.71|18.47|18.79|18.45|18.79|18.97|19.15|19.05|19.01|19.13|18.97|19.05|19.15|18.89|18.83|18.93|19.05|18.91|18.91|18.97|19.17|18.99|18.85|18.87|19.09|19.07|18.77…
11:28:11|90640-D87 4E57-2.65-0x33|18.13|18.31|18.71|18.51|18.69|18.65|18.67|18.85|19.25|18.95|18.85|18.99|18.69|18.87|18.87|19.13|18.77|18.65|18.97|19.23|18.89|18.97|18.79|18.75|18.77|18.55|19.07|19.11|18.57|18.13|17.93|18.81|18.13|18.19|18.75|18.53|18.73|18.39|18.83|18.89|19.07|19.05|19.05|19.01|18.93|19.01|19.11|18.95|18.89|18.87|18.99|18.91|18.89|18.97|19.13|19.03|18.87|18.83|19.09|19.01|18.71…
11:28:12|90640-D87 4E57-2.65-0x33|18.13|18.29|18.73|18.45|18.75|18.75|18.73|18.73|19.23|19.05|18.83|18.91|18.73|18.89|18.89|19.05|18.79|18.67|18.95|19.15|18.91|18.97|18.79|18.79|18.85|18.61|19.07|19.01|18.53|18.27|17.81|18.71|18.19|18.19|18.77|18.59|18.81|18.43|18.77|18.83|19.03|19.07|19.05|18.99|19.01|19.01|19.15|19.01|18.85|18.83|18.91|18.93|18.97|18.99|19.17|19.09|18.93|18.81|19.07|18.97|18.81…
11:28:12|90640-D87 4E57-2.65-0x33|18.15|18.27|18.75|18.47|18.85|18.83|18.73|18.71|19.25|19.13|18.95|18.85|18.71|18.91|18.87|18.99|18.79|18.69|18.97|19.13|18.99|18.97|18.83|18.83|18.91|18.65|19.13|18.91|18.55|18.29|17.73|18.63|18.23|18.29|18.77|18.59|18.89|18.53|18.71|18.83|18.99|19.13|19.05|18.95|19.07|19.03|19.19|19.05|18.83|18.85|18.91|18.97|19.03|19.07|19.21|19.05|18.97|18.81|19.05|18.89|18.81…
11:28:12|90640-D87 4E57-2.65-0x33|18.15|18.29|18.75|18.55|18.91|18.91|18.71|18.81|19.25|19.03|18.97|18.89|18.69|18.99|18.83|19.01|18.77|18.75|18.97|19.13|19.05|18.95|18.85|18.91|18.95|18.69|19.15|18.99|18.55|18.35|17.77|18.59|18.19|18.37|18.85|18.67|18.99|18.59|18.67|18.81|19.03|19.17|19.03|18.91|19.03|19.03|19.15|19.07|18.81|18.85|18.89|18.99|18.99|19.13|19.21|18.99|19.05|18.79|19.03|18.87|18.75…
11:28:12|90640-D87 4E57-2.65-0x33|18.11|18.29|18.71|18.57|18.79|18.87|18.65|18.81|19.23|18.93|18.97|18.91|18.61|18.99|18.81|19.01|18.75|18.79|18.95|19.13|18.95|18.93|18.81|18.91|18.87|18.71|19.05|18.99|18.55|18.31|17.57|18.47|18.15|18.29|18.81|18.67|18.95|18.47|18.63|18.71|19.01|19.11|19.01|18.83|18.99|19.03|19.11|18.99|18.77|18.87|18.87|18.89|18.95|19.07|19.21|18.93|19.03|18.75|19.01|18.85|18.69…
11:28:12|90640-D87 4E57-2.65-0x33|18.13|18.35|18.67|18.49|18.67|18.81|18.57|18.69|19.19|18.87|18.95|18.87|18.59|18.97|18.79|19.03|18.71|18.75|18.93|19.05|18.91|18.91|18.75|18.83|18.79|18.73|18.95|18.91|18.61|18.47|17.55|18.37|18.23|18.29|18.71|18.65|18.95|18.45|18.61|18.67|19.09|19.05|18.99|18.75|18.97|19.03|19.09|18.97|18.83|18.87|18.81|18.79|19.01|19.01|19.09|18.85|18.99|18.71|18.91|18.81|18.89…
11:28:12|90640-D87 4E57-2.65-0x33|17.99|18.29|18.57|18.43|18.49|18.77|18.59|18.59|19.13|18.83|18.89|18.85|18.57|18.95|18.69|18.97|18.63|18.71|18.89|18.99|18.83|18.89|18.65|18.75|18.71|18.75|18.91|18.85|18.51|18.45|17.41|18.27|18.31|18.13|18.63|18.51|18.85|18.35|18.59|18.59|19.09|19.07|18.97|18.71|18.95|19.01|19.09|18.87|18.81|18.81|18.77|18.77|18.99|18.95|18.99|18.87|18.95|18.71|18.83|18.77|18.87…
11:28:12|90640-D87 4E57-2.65-0x33|17.89|18.23|18.49|18.43|18.43|18.67|18.61|18.59|19.09|18.81|18.85|18.89|18.63|19.01|18.69|18.95|18.57|18.69|18.87|18.93|18.77|18.91|18.63|18.77|18.67|18.73|18.89|18.89|18.51|18.41|17.37|18.09|18.27|18.07|18.55|18.49|18.85|18.33|18.63|18.59|19.09|19.09|18.93|18.69|19.01|19.01|19.05|18.81|18.77|18.77|18.81|18.77|18.95|18.91|18.95|18.89|18.95|18.73|18.95|18.83|18.95…
11:28:12|90640-D87 4E57-2.65-0x33|17.95|18.17|18.53|18.43|18.47|18.63|18.67|18.59|18.89|18.81|18.83|18.93|18.61|19.01|18.69|18.95|18.51|18.67|18.93|18.93|18.83|18.93|18.69|18.79|18.65|18.73|18.95|18.93|18.41|18.37|17.53|18.07|18.23|18.11|18.49|18.45|18.85|18.35|18.67|18.53|19.09|19.07|18.89|18.71|19.07|18.99|19.01|18.81|18.73|18.75|18.85|18.83|18.91|18.85|18.91|18.85|18.95|18.67|18.99|18.89|18.93…
11:28:12|90640-D87 4E57-2.65-0x33|18.01|18.31|18.55|18.39|18.51|18.59|18.67|18.55|18.81|18.89|18.81|18.93|18.59|19.03|18.69|18.93|18.45|18.61|18.97|18.95|18.89|18.89|18.75|18.77|18.63|18.69|18.91|18.79|18.33|18.25|17.51|18.05|18.21|18.13|18.43|18.41|18.79|18.37|18.65|18.49|19.05|19.05|18.85|18.73|18.99|18.97|18.97|18.81|18.67|18.73|18.91|18.87|18.91|18.81|18.87|18.81|18.97|18.61|18.87|18.83|18.77…
11:28:12|90640-D87 4E57-2.65-0x33|18.03|18.33|18.53|18.41|18.55|18.55|18.71|18.53|18.79|18.95|18.87|18.93|18.63|19.05|18.69|18.91|18.49|18.57|18.93|18.97|18.95|18.87|18.79|18.75|18.69|18.65|18.89|18.73|18.25|18.27|21.37|18.15|18.19|18.03|18.37|18.55|18.73|18.47|18.63|18.53|19.01|19.03|18.81|18.73|18.91|19.07|18.93|18.83|18.61|18.75|18.97|18.89|18.91|18.89|18.85|18.85|18.99|18.67|18.85|18.89|18.63…
11:28:12|90640-D87 4E57-2.65-0x33|17.99|18.19|18.51|18.37|18.57|18.59|18.75|18.51|18.77|18.89|18.91|19.01|18.67|19.05|18.69|18.81|18.51|18.55|18.89|18.97|19.01|18.87|18.81|18.71|18.75|18.65|18.87|18.73|18.27|18.43|20.41|18.13|18.11|17.95|18.33|18.61|18.81|18.55|18.63|18.55|18.97|19.01|18.87|18.73|18.91|19.07|18.91|18.85|18.59|18.77|19.01|18.91|18.99|18.95|18.89|18.89|18.99|18.71|18.87|18.93|18.61…
11:28:12|90640-D87 4E57-2.65-0x33|18.01|18.13|18.59|18.33|18.51|18.63|18.69|18.49|18.69|18.83|18.81|18.99|18.61|19.05|18.67|18.73|18.51|18.53|18.87|18.95|18.99|18.87|18.79|18.67|18.73|18.65|18.79|18.73|18.29|18.45|17.83|18.05|18.05|17.89|18.29|18.55|18.77|18.53|18.63|18.61|18.93|18.95|18.91|18.75|18.91|19.05|18.89|18.79|18.57|18.69|19.05|18.89|18.99|18.91|18.93|18.97|18.99|18.65|18.89|18.97|18.59…
11:28:12|90640-D87 4E57-2.65-0x33|18.03|18.27|18.61|18.21|18.47|18.69|18.67|18.53|18.71|18.79|18.75|19.03|18.65|19.05|18.67|18.87|18.53|18.57|18.87|18.99|18.99|18.91|18.79|18.71|18.73|18.75|18.81|18.83|18.31|18.29|17.89|17.97|18.09|17.97|18.35|18.51|18.79|18.51|18.65|18.67|19.11|18.91|18.93|18.77|19.05|19.05|18.91|18.75|18.57|18.63|18.99|18.89|19.03|18.89|18.95|18.99|18.97|18.69|18.93|19.03|18.81…
11:28:12|90640-D87 4E57-2.65-0x33|18.15|18.33|18.53|18.17|18.49|18.75|18.71|18.57|18.73|18.77|18.73|19.05|18.63|19.05|18.71|18.91|18.61|18.61|18.93|19.03|19.03|18.95|18.77|18.73|18.83|18.83|18.77|18.91|18.43|18.21|17.37|17.79|18.11|18.01|18.41|18.49|18.81|18.53|18.67|18.67|19.13|18.93|18.95|18.75|19.07|18.99|18.93|18.71|18.57|18.63|18.93|18.89|19.07|18.89|18.97|19.05|18.95|18.69|18.95|19.07|18.89…
11:28:12|90640-D87 4E57-2.65-0x33|18.23|18.25|18.49|18.31|18.51|18.65|18.73|18.63|18.73|18.75|18.71|19.01|18.59|19.11|18.73|18.85|18.67|18.63|18.97|19.07|19.05|18.95|18.81|18.81|18.91|18.85|18.73|18.93|18.53|18.11|17.43|17.85|18.33|18.03|18.45|18.45|18.75|18.55|18.67|18.65|19.07|18.93|18.95|18.71|19.03|18.99|18.95|18.67|18.57|18.61|18.95|18.89|19.07|18.89|19.09|19.09|18.97|18.67|18.87|19.09|18.99…
11:28:12|90640-D87 4E57-2.65-0x33|18.25|18.19|18.51|18.37|18.49|18.63|18.77|18.69|18.79|18.73|18.73|18.97|18.55|19.11|18.71|18.81|18.63|18.65|18.97|19.09|18.95|18.95|18.93|18.89|18.95|18.87|18.89|18.95|18.49|18.01|17.11|17.91|18.51|18.03|18.49|18.45|18.71|18.59|18.67|18.67|19.01|18.93|18.95|18.75|18.99|19.03|18.97|18.71|18.57|18.65|18.97|18.89|19.07|18.91|19.19|19.03|18.99|18.75|18.87|19.01|18.95…
11:28:13|90640-D87 4E57-2.65-0x33|18.19|18.11|18.51|18.31|18.47|18.53|18.79|18.67|18.77|18.63|18.73|18.91|18.49|18.97|18.69|18.83|18.57|18.53|18.95|19.09|18.85|18.97|19.03|19.01|18.97|18.81|18.95|19.01|18.49|18.07|17.21|18.03|18.29|18.03|18.51|18.45|18.53|18.55|18.71|18.69|18.93|18.91|18.97|18.77|18.81|18.97|18.97|18.73|18.61|18.67|19.03|18.89|18.89|18.91|19.17|18.97|18.79|18.73|18.97|18.99|18.89…
11:28:13|90640-D87 4E57-2.65-0x33|18.31|18.15|18.55|18.27|18.45|18.43|18.71|18.67|18.79|18.61|18.75|18.87|18.45|18.85|18.69|18.85|18.61|18.53|18.99|19.09|18.87|18.99|19.03|19.05|18.99|18.83|19.03|19.07|18.49|18.11|20.43|18.27|18.11|18.09|18.53|18.43|18.47|18.49|18.75|18.65|18.87|18.85|18.99|18.85|18.77|18.93|18.99|18.83|18.63|18.75|19.07|18.89|18.87|18.95|19.15|18.99|18.75|18.79|19.05|18.99|18.85…
11:28:13|90640-D87 4E57-2.65-0x33|18.29|17.99|18.59|18.41|18.45|18.45|18.65|18.63|18.83|18.61|18.79|18.87|18.43|18.83|18.71|18.89|18.65|18.59|19.05|19.15|18.89|18.89|19.05|19.07|19.03|18.79|19.05|18.99|18.51|18.13|19.87|18.29|18.01|18.09|18.55|18.43|18.35|18.45|18.83|18.69|18.97|18.81|19.01|18.89|18.77|18.91|18.99|18.87|18.57|18.77|19.09|18.91|18.93|19.01|19.19|19.03|18.67|18.85|19.15|19.01|18.75…
11:28:13|90640-D87 4E57-2.65-0x33|18.19|17.93|18.59|18.43|18.43|18.47|18.71|18.59|18.85|18.61|18.83|18.87|18.51|18.81|18.69|18.93|18.63|18.63|19.01|19.13|18.83|18.81|19.07|19.09|19.05|18.75|19.01|18.93|18.45|18.09|16.65|18.15|17.93|18.09|18.57|18.31|18.25|18.35|18.91|18.69|18.99|18.81|19.03|18.89|18.77|18.99|18.99|18.85|18.51|18.75|19.11|18.85|18.97|18.99|19.23|18.95|18.65|18.83|19.15|19.03|18.67…
11:28:13|90640-D87 4E57-2.65-0x33|18.19|18.09|18.59|18.49|18.41|18.51|18.75|18.63|18.87|18.65|18.87|18.89|18.57|18.91|18.73|18.95|18.61|18.69|18.99|19.15|18.83|18.87|19.09|19.13|19.05|18.81|18.99|19.01|18.51|18.17|17.35|18.21|18.01|18.09|18.49|18.31|18.35|18.37|18.95|18.69|19.13|18.81|19.09|18.89|18.85|19.05|18.99|18.83|18.55|18.73|19.13|18.87|18.99|18.97|19.25|18.97|18.75|18.81|19.15|19.03|18.85…
11:28:13|90640-D87 4E57-2.65-0x33|18.07|18.13|18.49|18.49|18.35|18.55|18.73|18.67|18.79|18.69|18.89|18.91|18.59|18.99|18.77|18.97|18.61|18.75|18.97|19.11|18.73|18.93|19.09|19.11|18.93|18.79|18.95|18.99|18.41|18.17|17.51|18.37|18.09|18.15|18.43|18.33|18.37|18.43|18.97|18.67|19.13|18.81|19.13|18.93|18.93|19.09|18.99|18.83|18.59|18.73|19.15|18.87|19.01|18.99|19.27|18.95|18.73|18.71|19.11|18.99|18.83…
11:28:13|90640-D87 4E57-2.65-0x33|18.07|18.27|18.51|18.57|18.35|18.51|18.73|18.67|18.73|18.63|18.91|18.93|18.61|18.99|18.79|18.93|18.61|18.79|18.95|19.03|18.65|18.79|19.09|19.09|18.89|18.81|18.91|18.97|18.33|18.17|17.59|18.41|18.13|18.19|18.49|18.35|18.43|18.47|18.97|18.65|19.11|18.81|19.15|18.97|18.85|19.13|18.95|18.83|18.57|18.73|19.19|18.87|19.01|19.01|19.25|18.93|18.73|18.71|19.15|18.97|18.71…
11:28:13|90640-D87 4E57-2.65-0x33|18.11|18.33|18.49|18.65|18.41|18.47|18.73|18.67|18.77|18.57|18.87|18.95|18.61|18.99|18.73|18.89|18.63|18.81|18.95|18.97|18.69|18.77|19.15|19.07|18.85|18.83|18.99|18.95|18.39|18.17|17.39|18.31|18.17|18.23|18.55|18.35|18.47|18.47|18.97|18.57|19.09|18.81|19.15|18.95|18.77|19.05|18.91|18.87|18.57|18.77|19.21|18.83|19.01|18.99|19.23|18.91|18.73|18.73|19.19|18.95|18.69…
11:28:13|90640-D87 4E57-2.65-0x33|18.15|18.27|18.47|18.65|18.45|18.45|18.73|18.57|18.81|18.63|18.83|18.87|18.61|18.91|18.69|18.91|18.65|18.79|18.95|18.99|18.73|18.83|19.21|19.01|18.83|18.81|18.97|18.83|18.39|18.07|17.33|18.19|18.15|18.27|18.59|18.35|18.47|18.47|18.93|18.51|19.11|18.81|19.15|18.93|18.77|18.97|18.91|18.89|18.65|18.79|19.21|18.79|19.03|18.97|19.25|18.89|18.77|18.75|19.15|18.93|18.69…
11:28:13|90640-D87 4E57-2.65-0x33|18.17|18.21|18.45|18.65|18.53|18.43|18.57|18.47|18.83|18.67|18.75|18.79|18.53|18.83|18.61|18.91|18.65|18.77|18.97|19.01|18.67|18.83|19.13|18.97|18.75|18.79|18.97|18.77|18.47|17.99|17.05|18.03|18.13|18.29|18.57|18.29|18.47|18.53|18.89|18.51|19.11|18.73|19.09|18.89|18.77|18.93|18.91|18.89|18.71|18.77|19.21|18.77|19.05|18.93|19.19|18.81|18.79|18.77|19.11|18.85|18.69…
11:28:13|90640-D87 4E57-2.65-0x33|18.21|18.27|18.45|18.65|18.61|18.47|18.53|18.51|18.87|18.67|18.69|18.77|18.47|18.81|18.55|18.83|18.65|18.77|19.01|19.05|18.63|18.85|19.07|18.99|18.69|18.79|18.99|18.75|18.55|18.11|17.09|18.05|18.15|18.33|18.73|18.35|18.57|18.59|18.89|18.51|19.19|18.67|19.11|18.87|18.81|18.91|18.91|18.91|18.73|18.77|19.25|18.77|19.03|18.91|19.23|18.81|18.75|18.81|19.13|18.81|18.67…
11:28:13|90640-D87 4E57-2.65-0x33|18.19|18.33|18.49|18.67|18.55|18.51|18.65|18.55|18.83|18.67|18.73|18.75|18.45|18.79|18.61|18.81|18.61|18.77|19.07|19.07|18.61|18.87|19.11|19.01|18.67|18.79|18.91|18.73|18.39|18.13|17.15|18.09|18.17|18.29|18.77|18.43|18.59|18.53|18.89|18.55|19.15|18.65|19.13|18.97|18.85|18.87|18.91|19.01|18.75|18.79|19.29|18.81|19.01|18.89|19.27|18.85|18.71|18.79|19.15|18.87|18.67…
11:28:13|90640-D87 4E57-2.65-0x33|18.17|18.33|18.53|18.75|18.49|18.49|18.69|18.59|18.85|18.75|18.75|18.81|18.49|18.81|18.67|18.91|18.57|18.73|19.13|19.07|18.61|18.87|19.15|19.01|18.67|18.77|18.85|18.71|18.31|17.99|17.13|17.97|18.13|18.25|18.73|18.51|18.59|18.49|18.91|18.59|19.23|18.69|19.07|19.07|18.87|18.85|18.89|19.09|18.71|18.81|19.33|18.85|19.05|18.89|19.29|18.87|18.77|18.77|19.19|18.91|18.69…
11:28:13|90640-D87 4E57-2.65-0x33|17.97|18.33|18.55|18.81|18.59|18.47|18.71|18.63|18.83|18.81|18.79|18.87|18.51|18.83|18.65|18.99|18.65|18.69|19.11|19.07|18.75|18.87|19.29|19.01|18.69|18.75|18.85|18.69|18.41|17.95|17.03|17.93|18.11|18.17|18.69|18.55|18.59|18.53|18.93|18.69|19.23|18.67|19.03|18.99|18.89|18.91|18.87|19.11|18.69|18.83|19.35|18.85|19.09|18.89|19.31|18.83|18.81|18.69|19.17|18.89|18.71…
11:28:13|90640-D87 4E57-2.65-0x33|17.93|18.39|18.55|18.79|18.61|18.43|18.71|18.67|18.79|18.81|18.81|18.93|18.51|18.85|18.61|19.03|18.71|18.65|19.09|18.99|18.79|18.85|19.31|19.03|18.69|18.67|18.85|18.79|18.49|17.93|17.05|17.97|18.17|18.19|18.75|18.57|18.59|18.55|18.85|18.77|19.21|18.65|19.07|18.97|18.89|18.95|18.87|19.11|18.71|18.83|19.25|18.83|19.11|18.87|19.25|18.77|18.71|18.61|19.19|18.85|18.63…
11:28:14|90640-D87 4E57-2.65-0x33|17.99|18.45|18.53|18.77|18.61|18.41|18.73|18.71|18.87|18.81|18.85|18.97|18.55|18.87|18.63|19.05|18.75|18.61|19.17|18.93|18.79|18.85|19.37|19.05|18.67|18.67|18.93|18.87|18.47|17.93|17.29|18.01|18.23|18.21|18.81|18.57|18.61|18.53|18.79|18.81|19.19|18.69|19.11|19.03|18.89|18.99|18.89|19.11|18.73|18.77|19.17|18.85|19.13|18.83|19.21|18.83|18.69|18.67|19.21|18.95|18.57…
11:28:14|90640-D87 4E57-2.65-0x33|18.03|18.45|18.51|18.71|18.61|18.41|18.75|18.79|18.93|18.83|18.89|19.01|18.57|18.83|18.65|18.99|18.79|18.59|19.23|19.05|18.79|18.81|19.35|19.03|18.65|18.65|18.95|18.91|18.47|17.89|17.51|18.17|18.27|18.23|18.83|18.57|18.67|18.51|18.83|18.83|19.23|18.73|19.11|19.09|18.83|19.03|18.95|19.11|18.77|18.73|19.27|18.87|19.15|18.81|19.21|18.89|18.77|18.71|19.13|18.97|18.53…
11:28:14|90640-D87 4E57-2.65-0x33|18.13|18.45|18.49|18.65|18.51|18.41|18.77|18.85|18.95|18.85|18.89|19.05|18.57|18.79|18.75|18.95|18.85|18.57|19.19|19.07|18.79|18.77|19.21|19.01|18.59|18.63|19.03|18.95|18.45|17.85|17.39|18.21|18.31|18.21|18.83|18.57|18.73|18.45|18.87|18.81|19.19|18.69|19.11|18.99|18.77|19.05|19.01|19.07|18.81|18.69|19.25|18.87|19.11|18.71|19.21|18.93|18.75|18.59|19.05|19.03|18.49…
11:28:14|90640-D87 4E57-2.65-0x33|18.21|18.45|18.47|18.63|18.49|18.45|18.79|18.85|18.97|18.91|18.89|19.03|18.57|18.79|18.85|18.99|18.89|18.55|19.15|19.09|18.79|18.79|19.19|19.15|18.65|18.65|19.09|19.03|18.49|18.03|17.55|18.51|18.45|18.27|18.79|18.57|18.81|18.47|18.91|18.81|19.25|18.73|19.13|18.97|18.83|19.07|19.01|19.05|18.85|18.65|19.19|18.87|19.07|18.71|19.27|18.97|18.87|18.63|19.13|19.09|18.49…
11:28:14|90640-D87 4E57-2.65-0x33|18.09|18.45|18.45|18.61|18.49|18.49|18.77|18.85|19.07|18.95|18.89|19.01|18.65|18.79|18.89|19.03|18.85|18.55|19.17|19.09|18.75|18.81|19.13|19.19|18.75|18.67|19.15|19.11|18.51|18.19|17.59|18.73|18.57|18.21|18.77|18.43|18.79|18.49|18.95|18.75|19.23|18.71|19.15|18.95|18.87|19.05|19.01|19.03|18.89|18.75|19.15|18.87|19.03|18.79|19.25|18.97|18.99|18.73|19.21|19.05|18.49…
11:28:14|90640-D87 4E57-2.65-0x33|17.97|18.45|18.43|18.53|18.49|18.49|18.75|18.87|19.15|18.95|18.89|18.89|18.71|18.83|18.91|18.97|18.81|18.59|19.19|18.99|18.71|18.79|19.07|19.13|18.77|18.63|19.11|19.01|18.53|18.17|17.61|18.61|18.35|18.15|18.77|18.37|18.73|18.51|18.91|18.69|19.23|18.69|19.05|18.93|18.83|19.03|18.95|19.03|18.85|18.85|19.13|18.87|18.99|18.87|19.25|18.97|18.97|18.75|19.15|19.01|18.39…
11:28:14|90640-D87 4E57-2.65-0x33|17.91|18.45|18.61|18.57|18.57|18.51|18.67|18.89|19.09|18.97|18.99|18.85|18.69|18.87|18.91|18.91|18.81|18.63|19.17|18.95|18.77|18.77|19.09|19.07|18.73|18.59|19.03|18.93|18.43|18.17|17.59|18.53|18.15|18.03|18.77|18.47|18.69|18.47|18.87|18.67|19.23|18.73|19.03|18.89|18.79|19.03|18.89|19.07|18.83|18.81|19.13|18.89|18.97|18.87|19.27|18.93|18.95|18.81|19.09|19.05|18.37…
11:28:14|90640-D87 4E57-2.65-0x33|17.85|18.39|18.61|18.49|18.57|18.41|18.59|18.89|19.03|18.95|19.07|18.93|18.67|18.91|18.91|18.91|18.81|18.61|19.15|19.01|18.81|18.79|19.11|18.97|18.71|18.57|18.97|18.87|18.35|18.11|17.57|18.45|18.13|18.01|18.63|18.49|18.69|18.43|18.83|18.65|19.17|18.77|19.03|18.85|18.75|19.03|18.89|19.11|18.83|18.77|19.13|18.91|18.97|18.87|19.31|18.89|19.03|18.85|19.07|19.01|18.33…
11:28:14|90640-D87 4E57-2.65-0x33|17.85|18.33|18.65|18.41|18.47|18.39|18.71|18.89|18.85|18.93|19.05|18.93|18.69|18.95|18.79|18.91|18.77|18.59|19.05|18.99|18.81|18.81|19.05|18.87|18.71|18.55|18.99|18.83|18.39|18.05|14.65|18.37|18.11|18.05|18.59|18.55|18.69|18.45|18.81|18.69|19.13|18.73|19.03|18.75|18.71|19.07|18.89|19.01|18.83|18.79|19.13|18.85|18.95|18.95|19.35|18.87|19.03|18.83|19.05|18.91|18.29…
11:28:14|90640-D87 4E57-2.65-0x33|17.93|18.47|18.69|18.37|18.39|18.35|18.81|18.89|18.81|18.93|19.03|18.87|18.71|18.99|18.77|18.95|18.73|18.69|19.03|19.05|18.81|18.85|19.01|18.91|18.71|18.53|19.01|18.89|18.41|18.15|15.85|18.41|18.19|18.09|18.61|18.61|18.73|18.47|18.93|18.73|19.19|18.69|18.95|18.67|18.79|19.11|18.93|18.93|18.77|18.81|19.13|18.87|19.01|19.01|19.27|18.85|18.95|18.81|19.07|18.91|18.47…
11:28:14|90640-D87 4E57-2.65-0x33|18.01|18.47|18.55|18.33|18.43|18.31|18.81|18.89|18.85|18.93|18.93|18.81|18.75|19.01|18.75|18.99|18.81|18.77|19.03|19.03|18.77|18.87|18.87|18.95|18.77|18.51|18.91|18.85|18.49|18.23|16.63|18.33|18.27|18.05|18.55|18.51|18.75|18.47|18.93|18.65|19.17|18.71|18.89|18.59|18.87|19.05|18.95|18.93|18.79|18.85|19.13|18.77|18.99|18.99|19.21|18.85|18.95|18.87|19.01|18.69|18.49…
11:28:14|90640-D87 4E57-2.65-0x33|18.09|18.55|18.53|18.37|18.49|18.37|18.77|18.77|18.91|18.95|18.87|18.77|18.79|18.95|18.75|18.91|18.83|18.77|19.05|18.97|18.75|18.93|18.85|18.99|18.85|18.47|18.85|18.79|18.57|18.19|16.91|18.17|18.25|18.09|18.61|18.51|18.75|18.49|18.79|18.59|19.17|18.75|18.85|18.55|18.93|19.01|18.97|18.95|18.75|18.89|19.07|18.75|19.03|18.99|19.13|18.85|18.95|18.93|18.97|18.63|18.57…
11:28:14|90640-D87 4E57-2.65-0x33|18.09|18.55|18.47|18.35|18.45|18.43|18.63|18.67|18.93|18.97|18.93|18.73|18.79|18.91|18.77|18.85|18.79|18.77|19.09|18.99|18.79|18.93|18.77|19.03|18.97|18.49|18.75|18.75|18.45|18.17|17.35|18.11|18.23|18.11|18.57|18.37|18.75|18.53|18.67|18.57|19.17|18.85|18.81|18.59|18.99|18.99|18.99|18.95|18.71|18.85|19.03|18.85|19.05|18.95|19.07|18.81|18.95|18.91|18.93|18.63|18.59…
11:28:14|90640-D87 4E57-2.65-0x33|18.07|18.51|18.41|18.23|18.41|18.39|18.57|18.69|18.93|18.95|18.91|18.71|18.77|18.91|18.79|18.87|18.73|18.71|19.11|18.97|18.81|18.89|18.69|18.91|18.99|18.53|18.65|18.63|18.33|18.17|17.63|18.19|18.27|18.11|18.59|18.33|18.83|18.55|18.71|18.59|19.23|18.91|18.71|18.61|19.03|18.97|18.91|18.93|18.75|18.81|19.01|18.93|19.07|18.91|19.09|18.75|18.95|18.89|18.93|18.63|18.53…
11:28:14|90640-D87 4E57-2.65-0x33|17.99|18.47|18.45|18.21|18.37|18.35|18.57|18.71|19.03|18.99|18.99|18.69|18.75|18.93|18.77|18.89|18.75|18.73|19.19|18.97|18.81|18.87|18.81|18.91|19.09|18.57|18.77|18.63|18.39|18.17|17.37|18.21|18.31|18.21|18.61|18.41|18.83|18.55|18.75|18.65|19.27|18.95|18.73|18.69|19.07|18.99|18.85|18.95|18.79|18.87|18.99|18.93|19.09|19.01|19.11|18.75|18.95|18.89|18.93|18.71|18.55…
11:28:14|90640-D87 4E57-2.65-0x33|17.95|18.43|18.45|18.17|18.35|18.39|18.59|18.69|19.07|18.97|18.99|18.65|18.75|18.97|18.77|18.85|18.77|18.65|19.15|18.89|18.83|18.85|18.85|18.89|19.11|18.65|18.83|18.61|18.47|18.07|17.27|18.13|18.31|18.31|18.55|18.41|18.77|18.57|18.65|18.71|19.27|19.01|18.73|18.77|19.07|19.03|18.85|18.99|18.75|18.87|18.93|18.93|19.01|19.03|19.09|18.75|18.87|18.91|18.95|18.81|18.69…
11:28:15|90640-D87 4E57-2.65-0x33|17.81|18.39|18.45|18.13|18.31|18.43|18.55|18.67|18.97|18.93|18.97|18.61|18.63|18.91|18.69|18.81|18.69|18.59|19.11|18.81|18.79|18.83|18.77|18.87|18.99|18.65|18.85|18.59|18.33|17.97|14.77|17.93|18.31|18.21|18.49|18.37|18.71|18.51|18.55|18.63|19.17|18.91|18.73|18.77|19.05|18.93|18.85|18.85|18.71|18.87|18.89|18.87|18.93|18.95|19.07|18.67|18.79|18.77|18.95|18.77|18.67…
11:28:15|90640-D87 4E57-2.65-0x33|17.77|18.55|18.43|18.21|18.27|18.45|18.51|18.69|18.87|18.93|18.93|18.73|18.63|18.93|18.67|18.81|18.59|18.51|19.07|18.81|18.75|18.77|18.77|18.89|18.87|18.63|18.85|18.55|18.27|17.87|15.93|18.05|18.11|18.19|18.51|18.33|18.65|18.45|18.57|18.55|19.07|18.87|18.79|18.75|19.07|18.89|18.89|18.81|18.71|18.85|18.93|18.79|18.85|18.87|19.17|18.69|18.75|18.73|19.05|18.71|18.75…
11:28:15|90640-D87 4E57-2.65-0x33|17.79|18.57|18.37|18.29|18.39|18.47|18.55|18.71|18.87|18.93|18.89|18.75|18.59|18.95|18.69|18.81|18.57|18.45|19.05|18.81|18.75|18.73|18.77|18.91|18.81|18.61|18.79|18.51|18.17|17.77|16.03|18.13|17.93|18.19|18.47|18.25|18.59|18.43|18.59|18.53|18.99|18.91|18.85|18.73|19.09|18.93|18.93|18.79|18.71|18.75|18.91|18.77|18.79|18.85|19.17|18.73|18.73|18.67|19.03|18.71|18.73…
11:28:15|90640-D87 4E57-2.65-0x33|17.87|18.53|18.33|18.31|18.51|18.49|18.59|18.69|18.89|18.83|18.87|18.79|18.59|18.93|18.73|18.89|18.57|18.55|19.05|18.85|18.75|18.83|18.79|18.97|18.77|18.59|18.77|18.55|18.23|18.01|16.51|18.23|18.11|18.19|18.51|18.27|18.63|18.43|18.67|18.53|19.07|18.97|18.89|18.73|19.05|18.97|18.89|18.79|18.71|18.75|18.93|18.77|18.81|18.85|19.11|18.77|18.83|18.69|19.05|18.73|18.79…
11:28:15|90640-D87 4E57-2.65-0x33|17.83|18.49|18.49|18.31|18.53|18.51|18.55|18.67|18.87|18.75|18.85|18.83|18.67|18.91|18.83|18.97|18.55|18.63|19.05|18.89|18.71|18.85|18.81|19.01|18.77|18.57|18.77|18.57|18.27|18.09|16.63|18.29|18.27|18.11|18.55|18.31|18.67|18.35|18.69|18.59|19.07|19.01|18.93|18.65|19.01|18.97|18.85|18.79|18.71|18.71|18.95|18.73|18.83|18.79|19.05|18.79|18.85|18.69|19.07|18.67|18.75…
11:28:15|90640-D87 4E57-2.65-0x33|17.77|18.43|18.51|18.19|18.53|18.49|18.51|18.65|18.83|18.69|18.81|18.91|18.73|18.87|18.89|18.93|18.53|18.65|19.03|18.89|18.71|18.87|18.81|18.99|18.75|18.63|18.75|18.57|18.29|18.09|16.69|18.11|18.21|18.09|18.67|18.33|18.71|18.33|18.63|18.63|19.13|19.03|18.89|18.65|18.99|18.95|18.87|18.77|18.67|18.67|18.95|18.67|18.87|18.73|19.09|18.79|18.87|18.67|19.07|18.61|18.77…
11:28:15|90640-D87 4E57-2.65-0x33|17.61|18.37|18.55|18.19|18.57|18.47|18.53|18.65|18.89|18.65|18.79|18.91|18.71|18.83|18.91|18.91|18.59|18.67|19.01|18.89|18.63|18.89|18.81|18.99|18.69|18.61|18.63|18.59|18.35|18.09|16.73|17.95|18.15|18.09|18.69|18.31|18.75|18.27|18.59|18.55|19.13|19.01|18.87|18.65|18.99|18.99|18.89|18.75|18.65|18.71|18.97|18.67|18.85|18.75|19.13|18.81|18.89|18.61|19.01|18.61|18.79…
11:28:15|90640-D87 4E57-2.65-0x33|17.61|18.39|18.59|18.29|18.61|18.45|18.55|18.65|18.95|18.63|18.77|18.91|18.69|18.87|18.91|18.93|18.65|18.59|18.99|18.83|18.63|18.95|18.81|18.93|18.71|18.71|18.61|18.55|18.41|18.21|16.91|18.01|18.25|18.15|18.61|18.29|18.73|18.29|18.67|18.57|19.17|18.99|18.97|18.65|19.03|19.03|18.95|18.73|18.69|18.75|19.01|18.67|18.93|18.77|19.11|18.83|18.95|18.67|19.07|18.61|18.87…
11:28:15|90640-D87 4E57-2.65-0x33|17.67|18.41|18.59|18.37|18.53|18.45|18.69|18.71|19.01|18.61|18.77|18.91|18.75|18.91|18.89|18.95|18.61|18.53|18.95|18.77|18.71|18.99|18.83|18.89|18.69|18.75|18.69|18.53|18.47|18.21|16.87|18.05|18.35|18.05|18.53|18.33|18.71|18.39|18.73|18.63|19.21|18.95|18.99|18.69|19.07|19.01|18.99|18.75|18.73|18.81|19.05|18.67|19.01|18.79|19.09|18.81|18.93|18.61|19.05|18.59|18.87…
11:28:15|90640-D87 4E57-2.65-0x33|17.73|18.45|18.59|18.33|18.45|18.51|18.75|18.69|19.05|18.63|18.77|18.79|18.79|18.91|18.87|19.01|18.57|18.55|18.91|18.79|18.77|18.99|18.85|18.87|18.67|18.69|18.69|18.51|18.51|18.41|16.95|17.97|18.41|18.09|18.63|18.35|18.63|18.47|18.75|18.69|19.17|18.91|19.03|18.73|19.11|18.99|19.01|18.77|18.77|18.87|19.09|18.65|19.05|18.79|19.07|18.79|18.93|18.57|18.99|18.57|18.95…
11:28:15|90640-D87 4E57-2.65-0x33|17.81|18.49|18.51|18.31|18.51|18.55|18.75|18.69|19.07|18.65|18.85|18.77|18.81|18.91|18.93|19.07|18.59|18.55|18.89|18.81|18.77|19.01|18.79|18.85|18.77|18.73|18.77|18.49|18.63|18.47|16.95|17.89|18.47|18.17|18.71|18.49|18.55|18.41|18.77|18.65|19.15|18.89|19.07|18.73|19.15|18.97|19.03|18.73|18.81|18.85|19.11|18.65|19.07|18.85|19.05|18.73|18.93|18.69|18.93|18.45|18.93…
11:28:15|90640-D87 4E57-2.65-0x33|17.89|18.41|18.45|18.19|18.51|18.51|18.75|18.75|19.09|18.65|18.91|18.71|18.83|18.97|18.99|19.09|18.61|18.57|18.89|18.73|18.79|18.99|18.75|18.85|18.77|18.63|18.85|18.61|18.73|18.49|17.05|17.89|18.41|18.23|18.83|18.61|18.59|18.37|18.71|18.61|19.19|18.87|19.07|18.73|19.13|18.95|19.01|18.71|18.79|18.83|19.15|18.65|19.03|18.91|19.03|18.69|18.89|18.69|18.93|18.47|18.93…
11:28:15|90640-D87 4E57-2.65-0x33|17.91|18.33|18.41|18.17|18.53|18.47|18.79|18.81|19.07|18.65|18.97|18.65|18.83|19.01|18.95|19.11|18.69|18.59|18.91|18.71|18.83|18.97|18.89|18.85|18.77|18.59|18.79|18.71|18.71|18.51|17.19|17.89|18.35|18.29|18.85|18.55|18.61|18.45|18.65|18.61|19.23|18.85|19.07|18.73|19.11|18.99|18.99|18.71|18.77|18.83|19.19|18.65|18.99|18.95|19.01|18.73|18.85|18.71|18.93|18.57|18.93…
11:28:15|90640-D87 4E57-2.65-0x33|17.95|18.41|18.39|18.27|18.57|18.51|18.85|18.79|19.07|18.77|19.03|18.73|18.83|18.99|18.93|19.15|18.77|18.67|18.95|18.71|18.87|19.03|18.93|18.83|18.79|18.61|18.77|18.79|18.71|18.41|17.33|17.99|18.37|18.35|18.87|18.51|18.59|18.53|18.65|18.63|19.23|18.85|19.03|18.75|19.01|19.03|18.93|18.73|18.81|18.85|19.21|18.67|19.03|18.99|18.93|18.77|18.93|18.75|18.99|18.67|19.03…
11:28:15|90640-D87 4E57-2.65-0x33|17.93|18.47|18.45|18.35|18.61|18.55|18.83|18.79|19.11|18.89|19.01|18.79|18.79|18.97|18.91|19.19|18.73|18.73|19.09|18.71|18.83|19.09|18.97|18.81|18.79|18.63|18.81|18.87|18.63|18.33|17.31|18.09|18.39|18.45|18.89|18.57|18.57|18.59|18.65|18.77|19.23|18.91|19.01|18.77|18.93|19.07|18.95|18.83|18.85|18.85|19.23|18.73|19.05|18.93|18.93|18.85|19.01|18.83|19.03|18.81|19.01…
11:28:16|90640-D87 4E57-2.65-0x33|17.97|18.53|18.49|18.31|18.63|18.59|18.79|18.81|19.13|18.91|18.97|18.85|18.81|19.07|18.87|19.13|18.69|18.81|19.11|18.67|18.79|19.09|18.99|18.83|18.77|18.57|18.83|18.83|18.55|18.39|17.37|18.11|18.41|18.53|18.83|18.61|18.55|18.63|18.67|18.87|19.23|18.95|18.95|18.77|18.97|19.09|18.93|18.91|18.83|18.83|19.17|18.77|19.09|18.93|18.89|18.89|18.99|18.89|19.01|18.81|18.89…
11:28:16|90640-D87 4E57-2.65-0x33|17.93|18.59|18.55|18.29|18.51|18.63|18.85|18.83|19.11|18.93|19.01|18.91|18.81|19.15|18.91|19.07|18.75|18.87|19.17|18.71|18.83|19.09|18.97|18.85|18.79|18.53|18.79|18.79|18.53|18.45|17.53|18.13|18.43|18.57|18.77|18.51|18.53|18.57|18.67|18.81|19.23|18.87|18.89|18.85|18.99|19.09|18.91|18.89|18.81|18.81|19.13|18.85|19.13|18.91|18.85|18.97|18.97|18.85|18.99|18.83|18.79…
11:28:16|90640-D87 4E57-2.65-0x33|17.99|18.59|18.61|18.35|18.49|18.61|18.85|18.79|19.11|18.95|19.05|18.91|18.83|19.19|18.95|19.09|18.83|18.93|19.23|18.77|18.87|19.07|18.97|18.77|18.83|18.61|18.83|18.91|18.53|18.49|17.67|18.11|18.57|18.63|18.79|18.51|18.61|18.53|18.65|18.79|19.25|18.83|18.87|18.95|19.03|19.09|18.93|18.89|18.83|18.81|19.11|18.95|19.19|18.91|18.87|19.05|19.01|18.83|19.03|18.85|18.75…
11:28:16|90640-D87 4E57-2.65-0x33|18.05|18.57|18.63|18.39|18.41|18.59|18.91|18.77|19.09|18.97|19.01|18.91|18.89|19.23|18.93|19.11|18.83|18.99|19.25|18.81|18.95|19.05|18.95|18.75|18.89|18.67|18.85|18.95|18.53|18.47|17.65|18.03|18.69|18.63|18.79|18.51|18.67|18.55|18.63|18.79|19.25|18.83|18.85|18.95|19.07|19.09|18.95|18.91|18.85|18.83|19.09|18.89|19.25|18.99|18.89|19.05|19.05|18.87|19.07|18.89|18.71…
11:28:16|90640-D87 4E57-2.65-0x33|18.09|18.49|18.59|18.37|18.33|18.49|18.87|18.67|19.05|19.09|18.95|18.89|18.93|19.25|18.91|19.01|18.81|18.91|19.19|18.75|18.99|18.93|18.91|18.75|18.91|18.73|18.85|18.89|18.51|18.55|17.61|17.83|18.63|18.61|18.65|18.49|18.69|18.55|18.65|18.77|19.23|18.81|18.79|18.93|19.03|19.07|18.95|18.91|18.85|18.83|19.03|18.81|19.29|19.05|18.87|19.03|19.07|18.89|19.07|18.91|18.73…
11:28:16|90640-D87 4E57-2.65-0x33|18.01|18.43|18.53|18.35|18.33|18.45|18.83|18.65|19.07|19.13|18.93|18.87|18.91|19.27|18.91|18.93|18.77|18.83|19.13|18.69|18.95|18.89|18.95|18.75|18.91|18.77|18.79|18.83|18.59|18.53|17.47|17.63|18.57|18.59|18.59|18.49|18.71|18.57|18.65|18.75|19.21|18.83|18.75|18.95|18.99|19.09|18.95|18.89|18.85|18.87|18.99|18.85|19.31|19.05|18.85|18.97|19.09|18.87|19.07|18.93|18.75…
11:28:16|90640-D87 4E57-2.65-0x33|18.03|18.49|18.49|18.33|18.33|18.53|18.81|18.73|19.09|19.07|18.91|18.89|18.89|19.25|18.91|18.95|18.73|18.87|19.09|18.77|18.97|18.93|18.99|18.73|18.91|18.85|18.79|18.83|18.67|18.53|17.45|17.59|18.63|18.57|18.55|18.49|18.83|18.59|18.75|18.81|19.25|18.85|18.81|18.97|19.03|19.11|18.95|18.87|18.87|18.91|18.97|18.87|19.37|19.05|18.91|18.93|19.09|18.91|19.09|18.95|18.83…
11:28:16|90640-D87 4E57-2.65-0x33|17.99|18.55|18.57|18.33|18.39|18.61|18.91|18.81|19.09|19.01|18.89|18.91|18.79|19.25|18.91|18.97|18.79|18.91|19.01|18.79|18.91|18.97|18.97|18.73|18.79|18.85|18.83|18.83|18.59|18.45|17.35|17.57|18.69|18.57|18.53|18.43|18.83|18.53|18.77|18.81|19.23|18.85|18.87|18.91|19.01|19.09|18.95|18.85|18.89|18.87|18.97|18.91|19.35|19.05|18.97|18.91|19.03|18.87|19.11|18.97|18.81…
11:28:16|90640-D87 4E57-2.65-0x33|17.95|18.47|18.57|18.29|18.43|18.69|18.99|18.81|19.09|19.05|18.87|18.93|18.71|19.23|18.91|19.01|18.79|18.77|18.93|18.83|18.85|18.93|18.95|18.67|18.69|18.77|18.81|18.77|18.51|18.37|17.41|17.71|18.53|18.57|18.53|18.37|18.77|18.49|18.79|18.81|19.21|18.85|18.85|18.85|18.93|19.07|18.95|18.83|18.83|18.85|18.99|18.95|19.23|19.05|19.03|18.89|18.97|18.83|19.09|18.99|18.71…
11:28:16|90640-D87 4E57-2.65-0x33|17.85|18.41|18.45|18.27|18.43|18.69|18.89|18.81|19.01|19.07|18.83|18.95|18.63|19.15|18.79|18.97|18.75|18.69|18.87|18.87|18.91|18.89|18.87|18.61|18.71|18.69|18.63|18.71|18.55|18.31|17.41|17.75|18.39|18.43|18.53|18.33|18.71|18.41|18.73|18.65|19.19|18.83|18.83|18.85|18.85|19.05|18.95|18.81|18.77|18.81|18.99|18.99|19.19|19.03|19.01|18.81|18.91|18.77|18.99|18.89|18.63…
11:28:16|90640-D87 4E57-2.65-0x33|17.83|18.41|18.41|18.29|18.43|18.55|18.81|18.79|18.95|19.07|18.85|19.03|18.63|19.11|18.77|19.01|18.71|18.67|18.83|18.93|18.97|18.77|18.79|18.63|18.71|18.69|18.59|18.71|18.59|18.21|17.51|17.89|18.31|18.39|18.59|18.37|18.73|18.33|18.73|18.63|19.25|18.81|18.89|18.85|18.83|19.03|18.97|18.79|18.81|18.77|19.05|19.01|19.15|19.03|19.03|18.79|18.89|18.71|19.03|18.87|18.63…
11:28:16|90640-D87 4E57-2.65-0x33|18.03|18.41|18.41|18.31|18.51|18.53|18.81|18.77|18.99|19.07|18.81|19.01|18.67|19.07|18.83|19.05|18.67|18.65|18.87|18.97|18.91|18.67|18.75|18.65|18.61|18.61|18.51|18.71|18.61|18.13|17.49|18.01|18.23|18.31|18.57|18.25|18.73|18.37|18.73|18.57|19.21|18.77|18.87|18.73|18.81|18.99|18.99|18.75|18.85|18.77|19.09|19.01|19.11|19.01|19.05|18.83|18.89|18.53|18.95|18.77|18.63…
11:28:16|90640-D87 4E57-2.65-0x33|18.21|18.51|18.41|18.23|18.57|18.57|18.81|18.83|19.03|19.15|18.77|19.03|18.71|19.13|18.87|19.05|18.63|18.69|18.91|18.89|18.85|18.77|18.73|18.61|18.61|18.65|18.49|18.71|18.63|18.27|17.47|17.93|18.37|18.35|18.63|18.23|18.79|18.41|18.71|18.59|19.29|18.81|18.83|18.71|18.89|18.97|18.93|18.71|18.77|18.77|19.03|19.01|19.13|18.99|18.95|18.87|18.95|18.51|18.87|18.75|18.83…
11:28:16|90640-D87 4E57-2.65-0x33|18.09|18.55|18.39|18.27|18.67|18.61|18.83|18.87|19.07|19.23|18.83|19.05|18.75|19.19|18.91|19.05|18.61|18.73|18.95|18.89|18.95|18.87|18.73|18.59|18.71|18.69|18.53|18.71|18.57|18.33|17.41|17.87|18.51|18.55|18.69|18.37|18.85|18.43|18.69|18.51|19.27|18.81|18.81|18.73|18.97|18.99|18.93|18.77|18.77|18.85|18.97|18.99|19.15|19.05|18.93|18.87|19.01|18.49|18.87|18.91|19.01…
11:28:16|90640-D87 4E57-2.65-0x33|17.99|18.49|18.37|18.21|18.67|18.57|18.85|18.87|19.11|19.21|18.89|19.03|18.79|19.15|18.93|19.01|18.59|18.75|18.99|18.95|19.03|18.89|18.73|18.57|18.73|18.59|18.57|18.67|18.53|18.31|17.45|17.87|18.39|18.59|18.75|18.43|18.79|18.45|18.69|18.55|19.33|18.81|18.83|18.75|18.97|19.01|18.93|18.83|18.83|18.91|18.99|18.97|19.11|19.09|18.91|18.87|18.99|18.47|18.97|19.05|19.09…
11:28:16|90640-D87 4E57-2.65-0x33|18.13|18.43|18.37|18.23|18.77|18.53|18.73|18.87|19.13|19.19|18.89|19.01|18.79|19.11|18.87|18.97|18.63|18.77|18.91|19.01|19.07|18.91|18.75|18.55|18.73|18.49|18.49|18.63|18.51|18.29|17.45|17.87|18.29|18.53|18.79|18.45|18.73|18.41|18.69|18.63|19.39|18.87|18.85|18.79|18.97|19.05|18.93|18.81|18.87|18.93|18.99|18.97|19.07|19.09|18.89|18.93|18.97|18.47|18.97|19.09|19.11…
11:28:16|90640-D87 4E57-2.65-0x33|18.25|18.39|18.37|18.21|18.75|18.49|18.71|18.91|19.15|19.21|18.89|19.13|18.79|19.11|18.81|18.95|18.65|18.71|18.91|19.11|19.11|18.95|18.77|18.63|18.73|18.49|18.51|18.73|18.49|18.35|17.57|18.03|18.43|18.55|18.87|18.47|18.63|18.39|18.77|18.69|19.41|18.91|18.91|18.81|18.93|19.07|18.97|18.79|18.81|18.95|19.11|18.97|19.05|19.09|18.97|18.99|19.05|18.47|19.05|19.11|19.11…
11:28:17|90640-D87 4E57-2.65-0x33|18.35|18.43|18.49|18.29|18.89|18.57|18.87|18.95|19.17|19.23|18.91|19.17|18.83|19.11|18.87|18.95|18.69|18.73|18.99|19.19|19.25|18.99|18.89|18.69|18.79|18.49|18.59|18.81|18.53|18.41|17.75|18.29|18.55|18.57|18.95|18.57|18.67|18.47|18.83|18.79|19.43|19.01|18.97|18.87|18.91|19.15|18.99|18.93|18.83|19.01|19.21|19.07|19.03|19.09|19.05|19.07|19.13|18.53|19.11|19.13|19.11…
11:28:17|90640-D87 4E57-2.65-0x33|18.39|18.39|18.51|18.25|18.91|18.55|18.91|18.89|19.21|19.23|18.95|19.21|18.89|19.11|18.95|18.95|18.73|18.71|18.99|19.17|19.29|19.03|19.01|18.75|18.87|18.61|18.67|18.95|18.59|18.47|17.93|18.43|18.49|18.61|18.89|18.67|18.71|18.55|18.83|18.89|19.45|19.11|18.95|18.95|18.95|19.25|19.01|18.99|18.85|19.07|19.09|19.07|18.99|19.11|19.07|19.17|19.15|18.61|19.05|19.17|19.13…
11:28:17|90640-D87 4E57-2.65-0x33|18.29|18.35|18.53|18.23|18.91|18.59|18.99|18.83|19.09|19.23|18.99|19.25|18.93|19.11|18.97|18.95|18.71|18.69|19.07|19.15|19.25|19.07|18.97|18.81|18.97|18.71|18.69|18.97|18.61|18.53|17.97|18.55|18.45|18.59|18.85|18.59|18.75|18.65|18.83|18.97|19.47|19.17|18.93|18.99|18.99|19.29|19.03|19.01|18.87|19.03|19.07|19.07|18.97|19.07|19.09|19.19|19.17|18.65|19.01|19.05|19.07…
11:28:17|90640-D87 4E57-2.65-0x33|18.23|18.33|18.53|18.33|18.89|18.67|19.05|18.97|19.07|19.21|19.01|19.21|18.93|19.09|18.97|19.01|18.67|18.61|19.11|19.23|19.19|19.05|18.91|18.79|18.97|18.69|18.69|19.07|18.61|18.53|18.05|18.63|18.41|18.55|18.93|18.63|18.83|18.73|18.83|19.03|19.49|19.19|18.97|19.01|18.95|19.31|19.05|19.01|18.83|18.99|19.07|19.05|18.95|19.03|19.17|19.19|19.09|18.67|19.03|19.01|18.97…
11:28:17|90640-D87 4E57-2.65-0x33|18.19|18.31|18.67|18.41|18.81|18.73|19.07|19.03|19.09|19.19|19.01|19.17|18.87|19.07|18.95|19.05|18.77|18.63|19.11|19.31|19.13|19.03|18.93|18.77|18.95|18.67|18.69|19.09|18.63|18.53|18.07|18.63|18.39|18.45|18.99|18.71|18.83|18.67|18.83|19.01|19.51|19.15|19.01|18.99|18.91|19.27|19.07|19.09|18.81|18.97|19.07|19.11|18.95|19.03|19.25|19.19|19.03|18.63|19.05|19.05|18.89…
11:28:17|90640-D87 4E57-2.65-0x33|18.13|18.25|18.77|18.47|18.73|18.55|19.07|19.03|19.09|19.13|19.01|19.15|18.81|19.05|18.93|19.05|18.85|18.71|19.11|19.31|19.07|18.99|18.95|18.89|18.91|18.73|18.73|19.19|18.69|18.55|18.07|18.51|18.29|18.45|19.17|18.75|18.79|18.59|18.97|18.99|19.43|19.11|18.99|18.97|18.95|19.21|19.13|19.15|18.81|18.95|19.11|19.15|19.03|19.01|19.15|19.19|19.01|18.59|19.03|19.07|19.03…
11:28:17|90640-D87 4E57-2.65-0x33|17.97|18.21|18.65|18.51|18.71|18.47|18.99|19.03|19.07|19.07|18.97|19.13|18.81|19.03|18.87|19.05|18.85|18.77|19.09|19.31|19.05|18.95|18.99|18.91|18.83|18.73|18.65|19.17|18.67|18.49|17.81|18.41|18.21|18.41|19.13|18.71|18.77|18.53|18.97|18.99|19.35|19.13|18.97|18.85|18.99|19.27|19.11|19.09|18.81|18.95|19.15|19.07|19.01|18.95|19.05|19.13|18.99|18.61|19.01|19.09|19.03…
11:28:17|90640-D87 4E57-2.65-0x33|17.99|18.41|18.67|18.61|18.71|18.61|18.93|18.97|19.07|19.13|18.95|19.07|18.83|18.97|18.83|18.99|18.87|18.81|19.09|19.31|19.05|18.99|19.05|18.87|18.77|18.71|18.61|19.11|18.67|18.41|17.75|18.39|18.29|18.47|19.07|18.69|18.69|18.49|18.95|18.99|19.37|19.17|19.13|18.87|18.97|19.33|19.17|19.05|18.83|18.97|19.21|19.01|19.05|18.97|19.13|19.09|19.03|18.65|18.85|19.11|18.97…
11:28:17|90640-D87 4E57-2.65-0x33|18.01|18.47|18.67|18.63|18.65|18.65|18.97|18.93|19.03|19.11|18.89|19.01|18.77|18.93|18.77|18.95|18.87|18.85|19.09|19.31|19.01|19.01|18.97|18.83|18.73|18.69|18.51|19.05|18.61|18.35|17.81|18.37|18.35|18.35|19.03|18.67|18.61|18.43|18.95|18.89|19.39|19.11|19.15|18.89|18.95|19.25|19.17|19.09|18.85|18.97|19.25|19.03|19.07|18.97|19.13|19.07|19.07|18.69|18.81|19.17|18.91…
11:28:17|90640-D87 4E57-2.65-0x33|18.03|18.41|18.67|18.59|18.61|18.63|19.01|18.97|19.01|19.13|18.83|18.99|18.71|18.95|18.73|18.95|18.87|18.77|19.09|19.23|18.97|18.99|18.91|18.81|18.71|18.65|18.49|19.09|18.55|18.39|17.85|18.31|18.39|18.33|18.97|18.65|18.71|18.39|18.91|18.87|19.33|19.07|19.15|18.91|18.97|19.17|19.15|19.11|18.77|18.97|19.25|19.03|19.07|18.97|19.13|19.05|19.15|18.73|18.83|19.23|18.83…
11:28:17|90640-D87 4E57-2.65-0x33|17.99|18.35|18.63|18.55|18.49|18.63|19.05|18.99|18.97|19.15|18.87|18.97|18.71|18.97|18.81|18.95|18.89|18.71|19.05|19.15|18.89|18.97|18.95|18.79|18.75|18.61|18.47|19.07|18.63|18.41|17.79|18.29|18.43|18.29|18.91|18.75|18.73|18.41|18.87|18.87|19.29|19.11|19.15|18.91|18.99|19.13|19.15|19.07|18.75|18.95|19.25|19.03|19.07|18.97|19.13|19.03|19.15|18.73|18.83|19.11|18.77…
11:28:17|90640-D87 4E57-2.65-0x33|17.95|18.33|18.59|18.43|18.45|18.69|19.07|18.97|18.93|19.05|18.83|18.87|18.71|18.95|18.89|18.91|18.91|18.73|19.03|19.05|18.81|19.01|18.99|18.83|18.77|18.65|18.45|19.05|18.71|18.37|17.83|18.47|18.37|18.25|18.89|18.73|18.73|18.43|18.85|18.87|19.23|19.15|19.07|18.91|18.91|19.09|19.11|19.03|18.77|18.93|19.17|19.03|19.07|18.97|19.19|19.03|19.13|18.73|18.79|18.99|18.77…
11:28:17|90640-D87 4E57-2.65-0x33|17.95|18.31|18.47|18.33|18.39|18.65|18.95|18.95|18.97|19.03|18.91|18.85|18.71|18.93|18.95|18.87|18.85|18.75|19.01|18.97|18.85|19.05|18.93|18.87|18.65|18.69|18.55|19.03|18.59|18.27|17.53|18.47|18.33|18.17|18.87|18.75|18.73|18.39|18.83|18.81|19.17|19.15|19.05|18.99|18.85|18.99|19.07|19.03|18.79|18.99|19.09|18.97|19.07|18.93|19.19|19.05|19.11|18.73|18.77|18.97|18.77…
11:28:17|90640-D87 4E57-2.65-0x33|17.95|18.29|18.45|18.47|18.33|18.59|18.85|18.89|19.01|18.99|18.99|18.85|18.71|18.87|18.95|18.79|18.81|18.73|18.99|19.03|18.89|19.03|18.87|18.87|18.55|18.63|18.57|18.91|18.55|18.31|17.53|18.51|18.29|18.17|18.87|18.77|18.65|18.35|18.85|18.75|19.17|19.15|19.07|19.05|18.83|18.91|19.05|19.03|18.75|19.03|19.09|18.91|19.03|18.89|19.17|19.07|19.05|18.73|18.81|18.95|18.79…
11:28:17|90640-D87 4E57-2.65-0x33|17.89|18.27|18.47|18.47|18.23|18.55|18.69|18.83|18.97|18.95|19.01|18.85|18.73|18.81|18.89|18.73|18.81|18.71|18.91|19.01|18.85|19.01|18.93|18.87|18.49|18.57|18.59|18.81|18.47|18.25|17.47|18.45|18.25|18.07|18.81|18.61|18.57|18.29|18.79|18.71|19.17|19.09|19.09|19.05|18.81|18.97|19.03|19.09|18.71|18.93|19.09|18.89|18.99|18.85|19.15|19.01|18.99|18.63|18.77|18.85|18.69…
11:28:17|90640-D87 4E57-2.65-0x33|17.85|18.19|18.43|18.43|18.15|18.53|18.63|18.85|18.95|18.93|19.03|18.89|18.77|18.91|18.85|18.73|18.83|18.63|18.87|19.01|18.83|19.03|18.99|18.99|18.45|18.57|18.63|18.83|18.43|18.25|17.51|18.41|18.23|17.99|18.69|18.49|18.51|18.25|18.73|18.69|19.19|19.05|19.09|19.05|18.77|19.03|19.01|19.09|18.65|18.85|19.17|18.89|19.01|18.83|19.17|18.97|18.87|18.63|18.85|18.85|18.71…
11:28:18|90640-D87 4E57-2.65-0x33|17.81|18.13|18.47|18.41|18.23|18.51|18.65|18.87|18.99|18.91|18.99|18.93|18.75|18.93|18.83|18.73|18.83|18.57|18.87|19.01|18.89|19.05|19.03|19.03|18.49|18.59|18.71|18.85|18.47|18.25|17.61|18.47|18.21|17.97|18.57|18.47|18.45|18.31|18.67|18.73|19.21|19.07|19.09|19.03|18.73|19.01|19.01|19.05|18.61|18.81|19.17|18.91|19.03|18.97|19.19|18.99|18.85|18.69|18.91|18.79|18.73…
11:28:18|90640-D87 4E57-2.65-0x33|17.85|18.15|18.49|18.29|18.29|18.47|18.67|18.81|19.01|18.95|18.95|18.91|18.73|18.95|18.81|18.75|18.83|18.57|18.87|19.01|18.95|19.07|19.07|19.05|18.53|18.65|18.79|18.89|18.51|18.35|17.71|18.55|18.29|17.95|18.67|18.45|18.45|18.37|18.65|18.77|19.23|19.09|19.07|19.01|18.79|19.01|19.03|19.01|18.59|18.77|19.11|18.93|19.03|19.03|19.17|19.01|18.93|18.75|18.99|18.81|18.85…
11:28:18|90640-D87 4E57-2.65-0x33|17.85|18.17|18.51|18.25|18.31|18.43|18.61|18.77|18.85|18.89|18.95|18.89|18.65|18.97|18.79|18.77|18.73|18.57|18.93|19.01|18.87|19.03|19.03|19.07|18.53|18.71|18.77|18.93|18.47|18.31|17.59|18.57|18.35|18.07|18.71|18.39|18.45|18.23|18.63|18.77|19.15|18.91|19.05|18.97|18.85|19.01|19.05|18.95|18.57|18.75|19.05|18.87|19.03|18.95|19.15|19.03|18.93|18.79|19.05|18.87|18.81…
11:28:18|90640-D87 4E57-2.65-0x33|17.89|18.21|18.51|18.19|18.31|18.45|18.55|18.69|18.77|18.85|18.93|18.91|18.65|18.99|18.75|18.73|18.69|18.65|18.97|18.93|18.85|19.09|18.97|18.97|18.51|18.77|18.81|18.99|18.49|18.41|17.65|18.65|18.39|18.15|18.63|18.33|18.49|18.21|18.65|18.75|19.15|18.87|19.03|18.93|18.89|18.99|18.97|18.87|18.59|18.77|19.09|18.81|19.07|18.93|19.13|19.05|18.95|18.81|19.17|18.91|18.83…
11:28:18|90640-D87 4E57-2.65-0x33|17.95|18.23|18.55|18.21|18.39|18.47|18.61|18.69|18.89|18.89|18.95|18.93|18.69|19.01|18.79|18.71|18.75|18.73|19.07|18.91|18.87|19.15|18.97|18.95|18.57|18.83|18.81|18.97|18.45|18.41|17.53|18.73|18.43|18.25|18.63|18.41|18.53|18.33|18.67|18.71|19.15|18.97|19.01|18.91|18.91|19.05|18.97|18.93|18.61|18.75|19.13|18.79|19.09|18.93|19.13|19.13|18.97|18.83|19.19|18.85|18.85…
11:28:18|90640-D87 4E57-2.65-0x33|17.99|18.21|18.57|18.17|18.45|18.49|18.65|18.67|18.91|18.79|18.89|18.83|18.71|18.97|18.81|18.73|18.79|18.69|19.05|18.87|18.87|19.07|18.97|18.95|18.61|18.73|18.73|18.81|18.41|18.23|17.47|18.67|18.33|18.33|18.69|18.45|18.47|18.35|18.63|18.65|19.13|18.97|18.93|18.87|18.91|19.09|19.03|18.97|18.61|18.73|19.07|18.75|18.99|18.93|19.13|19.13|18.91|18.77|19.05|18.79|18.87…
11:28:18|90640-D87 4E57-2.65-0x33|18.05|18.25|18.67|18.21|18.51|18.51|18.63|18.65|18.95|18.77|18.93|18.81|18.73|18.95|18.81|18.75|18.73|18.65|19.09|18.83|18.83|19.01|18.91|18.93|18.61|18.65|18.81|18.75|18.29|18.13|17.55|18.67|18.25|18.39|18.75|18.45|18.43|18.31|18.59|18.63|19.11|18.91|18.85|18.89|18.91|19.09|19.09|18.99|18.61|18.69|19.01|18.69|18.89|18.87|19.13|19.19|18.85|18.71|19.01|18.85|18.81…
11:28:18|90640-D87 4E57-2.65-0x33|18.11|18.27|18.69|18.15|18.57|18.49|18.63|18.65|18.99|18.81|18.91|18.67|18.75|18.99|18.81|18.73|18.69|18.69|19.07|18.79|18.81|18.93|18.85|18.87|18.61|18.67|18.89|18.73|18.27|18.15|17.61|18.73|18.41|18.45|18.79|18.45|18.53|18.27|18.55|18.61|19.05|18.85|18.83|18.91|18.85|19.11|19.03|19.01|18.61|18.65|18.91|18.63|18.97|18.83|19.07|19.13|18.75|18.65|18.99|18.91|18.85…
11:28:18|90640-D87 4E57-2.65-0x33|18.25|18.29|18.69|18.11|18.55|18.47|18.65|18.65|19.13|18.83|18.81|18.61|18.77|19.01|18.77|18.71|18.73|18.73|19.03|18.75|18.89|18.87|18.87|18.81|18.77|18.69|18.97|18.71|18.29|18.15|17.37|18.65|18.55|18.41|18.83|18.41|18.55|18.31|18.51|18.61|18.99|18.91|18.81|18.87|18.81|19.09|18.97|18.95|18.61|18.67|18.89|18.73|19.05|18.81|19.01|19.03|18.73|18.67|18.97|18.89|18.89…
11:28:18|90640-D87 4E57-2.65-0x33|18.31|18.37|18.71|18.03|18.57|18.43|18.71|18.61|19.19|18.91|18.81|18.61|18.81|19.03|18.77|18.71|18.79|18.77|19.03|18.81|18.99|18.85|18.91|18.79|18.85|18.77|19.01|18.65|18.35|18.19|17.31|18.47|18.39|18.41|18.79|18.39|18.61|18.37|18.65|18.65|19.03|18.99|18.87|18.87|18.85|19.09|18.99|18.93|18.63|18.71|18.97|18.85|19.05|18.81|19.05|18.97|18.77|18.71|18.97|18.91|18.99…
11:28:18|90640-D87 4E57-2.65-0x33|18.33|18.43|18.63|18.03|18.67|18.47|18.69|18.57|19.19|18.93|18.79|18.61|18.81|19.03|18.85|18.71|18.77|18.81|19.07|18.85|19.01|18.83|18.87|18.77|18.79|18.83|18.93|18.59|18.31|18.23|17.33|18.31|18.25|18.49|18.75|18.35|18.65|18.45|18.71|18.63|19.07|18.93|18.93|18.81|18.87|19.11|18.99|18.95|18.65|18.71|19.05|18.79|19.05|18.79|19.09|18.89|18.79|18.81|18.97|18.91|18.97…
11:28:18|90640-D87 4E57-2.65-0x33|18.35|18.31|18.57|18.01|18.69|18.53|18.69|18.53|19.19|18.97|18.77|18.69|18.81|19.09|18.93|18.77|18.75|18.79|19.11|18.83|19.03|18.87|18.85|18.79|18.81|18.85|18.87|18.53|18.33|18.31|17.35|18.21|18.23|18.49|18.71|18.33|18.69|18.53|18.67|18.61|19.17|18.95|18.95|18.75|18.89|19.13|18.99|18.97|18.65|18.71|19.09|18.73|19.03|18.77|19.07|18.89|18.91|18.91|18.95|18.91|19.03…
11:28:18|90640-D87 4E57-2.65-0x33|18.43|18.33|18.65|18.07|18.69|18.59|18.73|18.57|19.25|19.01|18.85|18.77|18.83|19.13|18.99|18.83|18.83|18.77|19.11|18.83|19.09|18.91|18.95|18.81|18.91|18.87|18.77|18.47|18.33|18.33|17.27|18.13|18.21|18.59|18.69|18.43|18.73|18.57|18.65|18.67|19.25|18.95|18.97|18.75|18.89|19.11|18.99|18.95|18.65|18.75|19.11|18.69|19.01|18.87|19.05|18.89|19.01|18.93|18.93|19.01|19.07…
11:28:18|90640-D87 4E57-2.65-0x33|18.49|18.27|18.67|18.09|18.69|18.53|18.75|18.59|19.25|18.93|18.85|18.67|18.85|19.09|19.05|18.89|18.91|18.79|19.11|18.91|19.13|18.95|19.05|18.83|18.99|18.85|18.79|18.59|18.33|18.35|17.31|18.11|18.27|18.67|18.75|18.53|18.79|18.61|18.71|18.73|19.29|18.95|18.95|18.75|18.93|19.11|18.97|18.93|18.71|18.79|19.13|18.73|19.05|18.95|19.11|18.89|19.09|18.95|19.11|19.11|18.99…
11:28:18|90640-D87 4E57-2.65-0x33|18.43|18.23|18.61|18.11|18.77|18.53|18.81|18.61|19.27|18.85|18.85|18.65|18.83|19.05|19.01|18.95|18.93|18.81|19.07|18.99|19.19|18.99|19.11|18.85|18.97|18.85|18.83|18.69|18.27|18.37|17.53|18.15|18.33|18.59|18.73|18.49|18.79|18.57|18.77|18.77|19.33|18.95|18.93|18.81|18.97|18.99|18.95|18.99|18.75|18.79|19.15|18.73|19.09|18.87|19.17|18.87|19.09|18.89|19.15|19.13|18.91…
11:28:19|90640-D87 4E57-2.65-0x33|18.37|18.17|18.59|18.29|18.83|18.45|18.85|18.61|19.27|18.93|18.83|18.69|18.79|19.07|18.97|18.95|18.93|18.85|19.09|19.09|19.23|18.95|19.15|19.01|18.99|18.91|18.91|18.81|18.27|18.31|17.71|18.35|18.29|18.51|18.77|18.51|18.71|18.53|18.77|18.79|19.31|18.95|19.01|18.85|18.85|18.95|19.01|19.03|18.71|18.77|19.25|18.79|19.09|18.89|19.27|18.91|19.09|18.91|19.29|19.13|18.87…
11:28:19|90640-D87 4E57-2.65-0x33|18.37|18.13|18.49|18.33|18.77|18.39|18.85|18.61|19.15|18.91|18.79|18.71|18.73|19.09|19.01|18.95|18.89|18.89|19.11|19.11|19.19|18.91|19.11|19.05|18.93|18.95|18.91|18.91|18.31|18.25|17.63|18.43|18.25|18.41|18.71|18.41|18.65|18.41|18.77|18.79|19.29|18.83|19.01|18.83|18.81|19.01|19.07|18.99|18.67|18.77|19.23|18.71|19.09|18.91|19.27|18.91|19.09|18.89|19.31|19.19|18.83…
11:28:19|90640-D87 4E57-2.65-0x33|18.35|18.09|18.39|18.33|18.69|18.51|18.83|18.57|19.03|18.99|18.75|18.69|18.65|19.11|19.03|18.93|18.83|18.91|19.11|19.07|19.15|18.87|19.07|19.07|18.85|18.87|18.91|18.85|18.33|18.09|17.59|18.41|18.31|18.37|18.69|18.37|18.65|18.41|18.79|18.77|19.23|18.79|19.03|18.81|18.79|19.05|19.07|18.95|18.65|18.75|19.17|18.63|19.01|18.91|19.23|18.89|19.07|18.85|19.35|19.23|18.97…
11:28:19|90640-D87 4E57-2.65-0x33|18.31|18.07|18.31|18.33|18.59|18.53|18.75|18.55|19.01|18.99|18.71|18.67|18.65|19.13|18.99|18.91|18.81|18.93|18.99|19.03|19.17|18.85|19.09|19.07|18.79|18.81|18.89|18.79|18.27|18.05|17.69|18.45|18.35|18.23|18.67|18.39|18.65|18.43|18.81|18.75|19.17|18.81|19.03|18.73|18.79|19.05|19.07|18.89|18.63|18.77|19.11|18.67|18.95|18.89|19.19|18.89|19.05|18.77|19.27|19.09|18.95…
11:28:19|90640-D87 4E57-2.65-0x33|18.31|18.21|18.31|18.25|18.53|18.57|18.71|18.57|19.01|19.05|18.77|18.79|18.67|19.19|18.99|19.05|18.81|18.93|18.91|18.99|19.23|18.95|19.15|19.15|18.77|18.77|18.89|18.81|18.35|18.19|17.81|18.39|18.37|18.25|18.73|18.45|18.75|18.47|18.89|18.77|19.23|18.87|19.07|18.77|18.75|19.07|19.11|18.93|18.69|18.81|19.03|18.73|19.03|18.89|19.23|18.91|19.01|18.73|19.27|19.09|19.09…
11:28:19|90640-D87 4E57-2.65-0x33|18.35|18.25|18.29|18.17|18.51|18.59|18.65|18.59|18.95|19.09|18.77|18.83|18.69|19.23|19.01|19.07|18.77|18.93|18.93|18.95|19.27|19.03|19.05|19.11|18.75|18.73|18.83|18.83|18.45|18.23|17.71|18.33|18.39|18.19|18.67|18.35|18.75|18.51|18.87|18.73|19.21|18.93|19.09|18.79|18.71|19.09|19.15|18.93|18.73|18.87|18.95|18.75|19.11|18.89|19.17|18.79|18.97|18.65|19.21|18.99|19.07…
11:28:19|90640-D87 4E57-2.65-0x33|18.29|18.09|18.27|18.11|18.49|18.53|18.61|18.57|18.91|19.07|18.77|18.95|18.71|19.17|19.01|19.11|18.73|18.87|18.95|18.89|19.25|18.95|18.97|18.99|18.73|18.55|18.77|18.83|18.45|18.07|17.63|18.23|18.27|18.15|18.55|18.25|18.79|18.53|18.95|18.69|19.13|18.99|19.09|18.81|18.71|19.11|19.19|18.93|18.69|18.93|18.95|18.77|19.17|18.89|19.17|18.77|19.05|18.57|19.17|18.91|18.95…
11:28:19|90640-D87 4E57-2.65-0x33|18.23|18.09|18.47|18.15|18.47|18.49|18.61|18.61|19.01|19.07|18.69|18.99|18.77|19.11|18.99|19.15|18.71|18.81|18.97|18.83|19.17|18.87|19.01|18.97|18.79|18.51|18.69|18.83|18.45|18.01|17.47|18.09|18.17|18.19|18.57|18.29|18.83|18.53|18.95|18.79|19.07|19.05|19.09|18.87|18.71|19.15|19.23|19.03|18.67|18.93|18.97|18.75|19.15|18.89|19.17|18.85|19.11|18.67|19.15|18.91|18.85…
11:28:19|90640-D87 4E57-2.65-0x33|18.15|18.07|18.53|18.15|18.45|18.45|18.59|18.63|19.03|19.07|18.67|18.99|18.79|19.05|18.95|19.13|18.67|18.81|18.97|18.89|19.09|18.87|19.03|18.93|18.83|18.61|18.71|18.93|18.45|18.03|17.47|18.15|18.13|18.21|18.65|18.31|18.83|18.53|18.99|18.85|19.05|19.09|19.03|18.91|18.69|19.11|19.17|19.03|18.71|18.93|18.91|18.71|19.17|18.89|19.23|18.89|19.11|18.75|19.13|18.89|18.77…
11:28:19|90640-D87 4E57-2.65-0x33|18.27|18.05|18.47|18.15|18.39|18.43|18.61|18.65|19.01|19.07|18.75|18.99|18.75|18.99|18.99|19.11|18.65|18.81|18.99|18.95|19.05|18.87|18.97|18.89|18.79|18.61|18.71|19.01|18.47|18.03|17.47|18.23|18.09|18.27|18.65|18.29|18.83|18.51|19.03|18.87|19.03|18.99|18.97|18.85|18.67|19.11|19.11|19.03|18.75|18.89|18.87|18.67|19.19|18.87|19.23|18.95|19.11|18.61|19.13|18.99|18.71…
11:28:19|90640-D87 4E57-2.65-0x33|18.37|18.05|18.41|18.11|18.33|18.45|18.63|18.57|18.99|19.11|18.83|18.95|18.73|19.07|19.03|19.11|18.63|18.83|19.01|18.97|19.01|18.81|18.91|18.91|18.75|18.57|18.69|18.99|18.49|18.09|17.45|18.09|18.23|18.33|18.71|18.27|18.87|18.49|18.97|18.89|18.99|18.97|19.05|18.81|18.67|19.11|19.11|19.03|18.73|18.85|18.97|18.71|19.19|18.85|19.13|19.01|19.09|18.59|19.13|19.07|18.79…
11:28:19|90640-D87 4E57-2.65-0x33|18.39|18.05|18.33|18.09|18.37|18.47|18.69|18.59|19.05|19.15|18.87|18.91|18.73|19.13|19.01|19.11|18.65|18.85|19.09|18.97|18.99|18.75|18.89|18.93|18.81|18.61|18.73|18.97|18.43|18.15|17.55|18.03|18.35|18.29|18.69|18.33|18.91|18.47|18.93|18.91|18.95|18.89|19.05|18.81|18.67|19.17|19.11|19.03|18.71|18.91|19.05|18.75|19.19|18.81|19.03|19.03|19.07|18.71|19.13|19.11|18.85…
11:28:19|90640-D87 4E57-2.65-0x33|18.41|18.15|18.35|18.17|18.39|18.45|18.75|18.67|19.11|19.21|18.91|18.95|18.73|19.09|18.99|19.19|18.67|18.75|19.09|19.03|18.97|18.79|18.87|19.01|18.87|18.61|18.77|18.95|18.43|18.23|17.73|18.17|18.43|18.33|18.71|18.37|18.83|18.45|18.87|18.93|18.99|18.91|19.11|18.81|18.73|19.23|19.11|19.03|18.75|18.97|19.01|18.79|19.17|18.77|19.05|19.05|19.05|18.81|19.17|19.15|18.83…
11:28:19|90640-D87 4E57-2.65-0x33|18.43|18.23|18.33|18.25|18.51|18.49|18.77|18.73|19.15|19.21|18.87|18.97|18.71|19.05|18.93|19.19|18.73|18.73|19.11|19.07|18.93|18.83|18.87|19.07|18.93|18.61|18.79|18.93|18.47|18.31|17.69|18.21|18.51|18.43|18.73|18.45|18.83|18.57|18.81|18.85|19.03|18.89|19.09|18.81|18.77|19.17|19.11|19.01|18.79|18.95|18.97|18.81|19.15|18.85|19.07|19.07|19.03|18.83|19.19|19.05|18.81…
11:28:19|90640-D87 4E57-2.65-0x33|18.47|18.29|18.39|18.35|18.57|18.57|18.81|18.71|19.21|19.29|18.85|18.95|18.71|19.01|18.89|19.11|18.81|18.71|19.15|19.13|18.91|18.85|18.87|19.09|18.95|18.55|18.83|18.93|18.53|18.29|17.73|18.29|18.57|18.53|18.81|18.53|18.73|18.61|18.81|18.79|19.07|18.89|19.09|18.83|18.77|19.13|19.17|19.01|18.83|18.95|18.95|18.85|19.11|18.93|19.03|19.11|19.03|18.87|19.19|19.05|18.81…
11:28:19|90640-D87 4E57-2.65-0x33|18.45|18.35|18.47|18.45|18.53|18.65|18.81|18.69|19.11|19.29|18.87|18.95|18.69|18.97|18.83|19.05|18.77|18.69|19.05|19.13|18.89|18.87|18.85|19.11|18.85|18.51|18.93|18.93|18.47|18.29|17.75|18.37|18.61|18.45|18.81|18.51|18.65|18.57|18.81|18.81|19.11|18.93|19.09|18.85|18.77|18.99|19.21|19.07|18.87|18.89|18.93|18.91|19.09|18.83|18.99|19.19|19.03|18.83|19.19|19.09|18.81…
11:28:20|90640-D87 4E57-2.65-0x33|18.41|18.41|18.53|18.43|18.47|18.59|18.79|18.65|19.01|19.23|18.87|18.93|18.65|19.03|18.83|19.03|18.77|18.75|19.01|19.11|18.87|18.91|18.87|19.03|18.81|18.53|19.01|18.99|18.53|18.51|17.89|18.47|18.53|18.45|18.89|18.47|18.63|18.53|18.93|18.83|19.13|18.95|19.09|18.85|18.77|18.95|19.21|19.11|18.91|18.87|18.93|18.95|19.13|18.85|19.13|19.25|19.09|18.77|19.15|19.11|18.87…
11:28:20|90640-D87 4E57-2.65-0x33|18.29|18.39|18.49|18.41|18.47|18.55|18.83|18.67|19.09|19.19|18.85|18.91|18.65|19.09|18.89|19.01|18.79|18.79|19.01|19.11|18.91|18.95|18.97|18.97|18.77|18.55|19.07|19.05|18.39|18.55|18.07|18.63|18.47|18.41|18.87|18.51|18.61|18.51|18.93|18.81|19.13|18.89|19.09|18.91|18.79|18.95|19.21|19.15|18.95|18.89|18.93|19.05|19.17|18.79|19.17|19.27|19.07|18.77|19.11|19.23|18.83…
11:28:20|90640-D87 4E57-2.65-0x33|18.31|18.45|18.45|18.43|18.47|18.55|18.87|18.65|19.15|19.19|18.83|18.91|18.65|19.15|18.93|18.99|18.79|18.75|19.01|19.01|18.93|18.91|19.07|19.01|18.73|18.53|19.05|18.97|18.37|18.55|18.17|18.71|18.67|18.45|18.83|18.53|18.65|18.49|18.85|18.79|19.23|18.85|19.07|18.97|18.85|18.95|19.19|19.19|18.99|18.91|18.97|19.07|19.15|18.79|19.25|19.29|19.15|18.77|19.07|19.25|18.97…
11:28:20|90640-D87 4E57-2.65-0x33|18.11|18.41|18.37|18.45|18.39|18.55|18.83|18.63|19.09|19.19|18.77|18.91|18.57|19.13|18.93|18.97|18.73|18.71|19.01|18.97|18.89|18.87|19.03|19.05|18.75|18.51|18.97|18.89|18.31|18.47|17.97|18.65|18.85|18.43|18.79|18.55|18.63|18.49|18.79|18.77|19.21|18.83|19.05|19.01|18.91|18.91|19.17|19.17|18.95|18.77|19.01|19.13|19.13|18.79|19.23|19.23|19.15|18.81|19.03|19.19|18.93…
11:28:20|90640-D87 4E57-2.65-0x33|18.03|18.35|18.35|18.41|18.31|18.39|18.73|18.51|19.03|19.13|18.71|18.91|18.57|19.13|18.93|18.97|18.69|18.61|18.99|18.97|18.85|18.91|18.99|19.13|18.77|18.49|18.91|18.83|18.35|18.61|17.89|18.43|18.81|18.41|18.91|18.57|18.59|18.49|18.73|18.75|19.19|18.81|18.95|19.03|18.93|18.87|19.05|19.15|18.87|18.71|18.95|19.17|19.17|18.79|19.21|19.17|19.19|18.83|18.97|19.13|18.97…
11:28:20|90640-D87 4E57-2.65-0x33|18.01|18.31|18.37|18.37|18.39|18.39|18.83|18.49|18.99|19.09|18.65|18.91|18.61|19.13|18.93|18.97|18.75|18.59|18.93|18.97|18.79|18.95|18.97|19.13|18.77|18.47|18.91|18.79|18.45|18.61|17.73|18.21|18.79|18.33|18.91|18.61|18.57|18.55|18.67|18.65|19.17|18.81|18.87|19.03|18.95|18.81|18.95|19.11|18.81|18.71|18.89|19.03|19.13|18.77|19.19|19.11|19.15|18.77|18.91|19.13|18.95…
11:28:20|90640-D87 4E57-2.65-0x33|18.07|18.33|18.41|18.39|18.47|18.41|18.83|18.43|18.97|19.03|18.63|18.91|18.65|19.15|18.95|18.95|18.83|18.63|18.89|18.89|18.77|18.93|18.97|19.13|18.79|18.57|18.93|18.83|18.51|18.53|17.61|18.03|18.87|18.37|18.91|18.65|18.71|18.61|18.67|18.63|19.23|18.81|18.95|19.03|18.99|18.77|18.89|19.09|18.87|18.71|18.97|19.01|19.17|18.83|19.23|19.07|19.21|18.73|18.91|19.15|18.89…
11:28:20|90640-D87 4E57-2.65-0x33|18.23|18.35|18.53|18.41|18.59|18.43|18.85|18.47|19.11|19.05|18.71|18.91|18.69|19.17|18.97|18.93|18.87|18.65|18.93|18.89|18.83|18.91|18.97|19.13|18.85|18.65|19.03|18.87|18.51|18.47|17.61|17.93|18.93|18.35|18.91|18.63|18.77|18.65|18.67|18.65|19.29|18.89|19.01|19.07|19.01|18.83|18.83|19.05|18.91|18.83|19.05|19.05|19.21|18.89|19.25|19.15|19.25|18.71|18.91|19.25|18.83…
11:28:20|90640-D87 4E57-2.65-0x33|18.31|18.27|18.57|18.43|18.61|18.37|18.85|18.55|19.21|19.07|18.75|18.97|18.71|19.15|18.97|18.87|18.89|18.63|18.95|18.87|18.87|18.89|18.95|19.13|18.89|18.73|19.09|18.97|18.49|18.27|17.59|17.91|18.95|18.33|18.95|18.59|18.75|18.67|18.73|18.65|19.31|18.95|19.05|19.09|19.01|18.87|18.89|19.01|18.95|18.91|19.09|19.07|19.13|18.91|19.27|19.19|19.17|18.67|18.97|19.33|18.91…
11:28:20|90640-D87 4E57-2.65-0x33|18.43|18.21|18.49|18.45|18.57|18.31|18.85|18.61|19.13|19.09|18.73|19.03|18.73|19.13|18.85|18.83|18.89|18.61|18.97|18.85|18.95|18.87|18.99|19.13|18.81|18.73|19.03|18.95|18.45|18.15|17.47|17.89|18.95|18.27|18.91|18.53|18.73|18.69|18.79|18.65|19.27|18.97|19.09|19.05|19.01|18.91|18.93|19.01|18.97|18.97|19.11|19.05|19.07|18.91|19.29|19.13|19.09|18.63|18.95|19.23|18.89…
11:28:20|90640-D87 4E57-2.65-0x33|18.47|18.19|18.43|18.41|18.55|18.33|18.85|18.63|19.09|19.05|18.73|19.05|18.77|19.09|18.81|18.87|18.89|18.59|18.99|18.83|18.95|18.81|18.99|19.05|18.77|18.61|18.99|18.89|18.43|18.25|17.51|17.95|18.89|18.23|18.79|18.49|18.63|18.71|18.67|18.67|19.13|19.01|19.05|19.03|18.91|18.95|18.91|19.01|18.93|19.03|19.09|19.05|19.05|18.93|19.27|19.11|18.89|18.61|18.87|19.15|18.81…
11:28:20|90640-D87 4E57-2.65-0x33|18.43|18.17|18.43|18.37|18.47|18.35|18.87|18.65|19.07|19.01|18.75|19.05|18.75|19.05|18.89|18.89|18.85|18.57|18.95|18.81|18.87|18.75|18.93|18.97|18.73|18.51|18.97|18.83|18.41|18.23|17.35|17.89|18.83|18.17|18.69|18.47|18.55|18.67|18.63|18.65|19.05|19.01|19.01|19.07|18.89|18.95|18.89|19.01|18.91|18.97|19.09|19.01|19.03|18.91|19.25|19.09|18.79|18.45|18.79|19.11|18.73…
11:28:20|90640-D87 4E57-2.65-0x33|18.39|18.07|18.41|18.37|18.37|18.25|18.87|18.65|19.03|18.97|18.75|19.07|18.71|19.03|18.95|18.89|18.79|18.49|18.89|18.85|18.79|18.77|18.87|19.01|18.67|18.39|18.95|18.79|18.37|18.03|17.31|17.87|18.69|18.11|18.71|18.43|18.57|18.63|18.71|18.63|19.03|19.01|18.99|19.09|18.81|18.95|18.99|18.99|18.83|18.91|19.15|18.95|18.93|18.89|19.21|19.05|18.77|18.41|18.89|19.05|18.69…
11:28:20|90640-D87 4E57-2.65-0x33|18.47|18.05|18.37|18.37|18.39|18.23|18.85|18.65|19.07|18.93|18.75|19.09|18.75|19.01|18.87|18.89|18.81|18.49|18.93|18.89|18.85|18.79|18.91|19.03|18.75|18.39|18.93|18.75|18.37|17.97|17.25|17.97|18.57|18.05|18.65|18.35|18.57|18.61|18.71|18.65|19.01|19.09|18.97|19.03|18.75|18.95|18.99|18.99|18.77|18.85|19.15|18.93|18.83|18.81|19.17|19.03|18.75|18.47|18.91|18.95|18.65…
11:28:20|90640-D87 4E57-2.65-0x33|18.49|18.11|18.35|18.43|18.43|18.37|18.85|18.69|19.11|19.05|18.77|19.09|18.81|19.09|18.81|18.81|18.83|18.51|18.99|18.89|18.93|18.89|18.97|19.07|18.85|18.47|18.93|18.73|18.39|17.99|17.33|18.07|18.51|18.11|18.75|18.41|18.65|18.61|18.73|18.69|19.07|19.17|18.97|18.99|18.81|18.97|18.99|19.01|18.79|18.81|19.15|18.93|18.87|18.85|19.27|19.03|18.85|18.55|19.03|18.97|18.81…
11:28:21|90640-D87 4E57-2.65-0x33|18.47|18.17|18.45|18.49|18.47|18.51|18.89|18.73|19.11|19.11|18.79|19.09|18.87|19.17|18.79|18.75|18.85|18.53|19.01|18.89|19.05|18.97|18.97|19.11|18.81|18.55|19.01|18.79|18.45|18.09|17.55|18.17|18.47|18.17|18.85|18.53|18.73|18.57|18.75|18.69|19.13|19.21|18.99|19.01|18.87|18.99|18.99|18.97|18.81|18.81|19.15|18.91|18.91|18.97|19.37|19.05|18.95|18.67|19.13|19.09|18.95…
11:28:21|90640-D87 4E57-2.65-0x33|18.45|18.09|18.45|18.33|18.51|18.57|18.93|18.63|19.11|19.01|18.81|19.03|18.91|19.17|18.79|18.69|18.87|18.53|19.03|18.83|19.05|18.99|18.97|19.11|18.79|18.49|18.99|18.77|18.43|18.01|17.63|18.15|18.39|18.23|18.89|18.57|18.81|18.53|18.79|18.69|19.17|19.19|18.93|19.03|18.89|19.01|18.99|18.93|18.77|18.81|19.15|18.89|18.83|19.01|19.41|19.07|18.93|18.69|19.03|19.05|18.79…
11:28:21|90640-D87 4E57-2.65-0x33|18.49|18.09|18.49|18.29|18.59|18.61|18.91|18.63|19.15|18.97|18.81|18.97|18.91|19.17|18.85|18.69|18.89|18.57|19.07|18.83|19.07|19.01|19.01|19.11|18.93|18.51|19.01|18.75|18.39|18.01|17.81|18.17|18.33|18.21|18.87|18.51|18.89|18.57|18.81|18.71|19.21|19.17|18.89|18.95|18.89|19.01|18.99|18.93|18.73|18.85|19.15|18.87|18.81|19.03|19.45|19.13|18.91|18.65|18.93|18.97|18.63…
11:28:21|90640-D87 4E57-2.65-0x33|18.47|18.11|18.53|18.27|18.67|18.69|18.89|18.71|19.19|19.05|18.81|18.91|18.91|19.19|18.89|18.75|18.91|18.61|19.11|18.91|19.09|19.05|19.03|19.03|18.97|18.45|19.01|18.83|18.35|17.97|17.91|18.27|18.23|18.19|18.77|18.47|18.93|18.61|18.77|18.73|19.21|19.15|18.91|18.89|18.87|19.01|19.01|18.93|18.77|18.89|19.13|18.87|18.87|19.05|19.39|19.17|19.07|18.69|19.01|18.91|18.71…
11:28:21|90640-D87 4E57-2.65-0x33|18.47|18.13|18.55|18.27|18.61|18.67|18.81|18.79|19.23|19.13|18.87|18.85|18.83|19.15|18.83|18.81|18.91|18.65|19.05|18.97|19.09|19.09|19.09|18.97|18.91|18.39|19.03|18.81|18.27|17.95|17.91|18.21|18.13|18.23|18.69|18.41|18.89|18.53|18.75|18.81|19.21|19.09|18.93|18.93|18.85|18.99|19.03|18.93|18.81|18.85|19.11|18.89|18.91|19.05|19.35|19.13|19.07|18.67|18.99|18.75|18.67…
11:28:21|90640-D87 4E57-2.65-0x33|18.47|18.17|18.57|18.31|18.57|18.61|18.73|18.75|19.25|19.07|18.93|18.85|18.83|19.15|18.79|18.81|18.91|18.81|19.01|18.89|19.09|19.07|19.15|19.03|18.85|18.43|19.03|18.87|18.29|18.01|17.91|18.19|18.17|18.25|18.67|18.35|18.87|18.55|18.85|18.89|19.25|19.03|18.87|18.97|18.91|18.97|19.03|18.93|18.85|18.89|19.13|18.89|18.93|19.05|19.31|19.09|19.01|18.65|18.99|18.75|18.77…
11:28:21|90640-D87 4E57-2.65-0x33|18.39|18.21|18.51|18.33|18.55|18.55|18.63|18.71|19.21|19.01|18.95|18.85|18.83|19.15|18.81|18.79|18.95|18.85|18.91|18.81|19.11|19.05|19.13|19.07|18.85|18.47|19.05|18.93|18.45|18.07|17.95|18.27|18.21|18.25|18.65|18.39|18.85|18.45|18.83|18.87|19.29|19.03|18.81|18.91|18.95|19.01|19.03|18.97|18.87|18.85|19.15|18.83|18.95|19.01|19.27|18.99|18.97|18.69|18.99|18.77|18.85…
11:28:21|90640-D87 4E57-2.65-0x33|18.35|18.21|18.49|18.35|18.51|18.51|18.57|18.71|19.15|19.03|18.95|18.91|18.81|19.13|18.81|18.81|18.97|18.87|18.89|18.83|19.13|19.01|19.09|19.11|18.85|18.47|19.07|19.05|18.57|18.03|17.97|18.29|18.29|18.31|18.77|18.41|18.85|18.45|18.81|18.83|19.25|19.01|18.91|18.91|18.97|19.03|19.03|18.99|18.79|18.81|19.19|18.83|18.93|18.95|19.21|18.97|18.97|18.71|19.13|18.83|18.83…
11:28:21|90640-D87 4E57-2.65-0x33|18.35|18.21|18.55|18.37|18.55|18.47|18.59|18.71|19.23|19.05|18.99|18.95|18.83|19.11|18.75|18.83|18.93|18.89|18.95|18.85|19.11|18.99|19.01|19.15|18.85|18.47|18.95|19.03|18.47|18.01|17.85|18.23|18.35|18.27|18.79|18.39|18.85|18.45|18.81|18.79|19.21|19.03|18.99|18.89|18.99|19.07|19.03|18.91|18.73|18.81|19.23|18.87|18.93|18.97|19.15|19.03|18.97|18.65|19.13|18.87|18.81…
11:28:21|90640-D87 4E57-2.65-0x33|18.41|18.29|18.55|18.29|18.59|18.53|18.61|18.75|19.31|19.19|19.03|18.99|18.87|19.13|18.77|18.93|18.91|18.85|18.97|18.91|19.11|19.07|18.95|19.11|18.85|18.59|18.93|18.95|18.47|18.19|17.87|18.19|18.51|18.33|18.71|18.37|18.93|18.47|18.77|18.77|19.33|19.05|19.07|18.89|18.93|19.13|18.99|18.85|18.81|18.83|19.15|18.91|19.03|19.01|19.11|19.09|18.99|18.71|19.23|18.91|18.81…
11:28:22|90640-D87 4E57-2.65-0x33|18.27|18.31|18.55|18.27|18.63|18.59|18.73|18.79|19.31|19.25|19.09|19.03|18.83|19.15|18.83|19.01|18.89|18.81|18.99|18.95|19.13|19.13|18.97|19.07|18.81|18.69|19.01|18.93|18.47|18.27|17.83|18.23|18.65|18.39|18.63|18.37|18.91|18.41|18.75|18.79|19.35|19.11|19.15|18.89|18.87|19.11|18.95|18.89|18.87|18.89|19.09|18.97|19.13|19.03|19.09|19.07|19.01|18.71|19.31|18.97|18.81…
11:28:22|90640-D87 4E57-2.65-0x33|18.13|18.25|18.53|18.37|18.65|18.45|18.75|18.89|19.29|19.11|19.13|18.99|18.79|19.13|18.87|18.99|18.87|18.79|18.99|18.91|19.15|19.05|18.97|19.11|18.77|18.71|19.01|18.87|18.45|18.15|17.83|18.41|16.15|18.43|18.71|18.35|18.83|18.35|18.75|18.81|19.27|19.09|19.15|18.87|18.87|19.09|18.91|18.91|18.77|18.91|18.95|18.99|19.09|19.03|19.07|19.03|18.99|18.69|19.25|19.01|18.75…
11:28:22|90640-D87 4E57-2.65-0x33|18.19|18.25|18.55|18.47|18.75|18.43|18.73|18.99|19.31|19.07|19.15|18.97|18.73|19.11|18.91|18.97|18.85|18.77|18.99|18.87|19.13|18.99|19.01|19.15|18.77|18.73|18.99|18.83|18.57|18.13|17.83|18.51|16.15|18.41|18.77|18.49|18.81|18.39|18.75|18.83|19.19|19.05|19.15|18.89|18.87|19.07|18.89|18.91|18.75|18.83|18.91|19.01|19.05|18.95|19.05|18.99|18.97|18.77|19.21|18.93|18.69…
11:28:22|90640-D87 4E57-2.65-0x33|18.21|18.33|18.59|18.45|18.75|18.41|18.73|19.01|19.29|19.03|19.19|18.95|18.69|19.07|18.97|18.95|18.85|18.77|19.01|18.93|19.13|18.97|19.05|19.13|18.79|18.65|18.91|18.71|18.59|18.17|17.85|18.41|16.47|18.41|18.93|18.57|18.69|18.43|18.79|18.87|19.13|19.03|19.17|18.91|18.85|19.07|18.87|18.91|18.73|18.77|18.95|19.05|18.99|18.91|19.07|18.97|18.99|18.79|19.09|18.87|18.65…
11:28:22|90640-D87 4E57-2.65-0x33|18.13|18.33|18.47|18.45|18.83|18.41|18.77|19.03|19.23|18.99|19.11|18.95|18.77|19.05|18.89|18.93|18.81|18.79|18.97|18.97|19.13|18.97|19.05|19.11|18.73|18.59|18.81|18.61|18.55|18.21|17.81|18.33|16.63|18.41|18.95|18.61|18.65|18.39|18.81|18.81|19.09|19.03|19.19|18.97|18.83|19.11|18.85|18.97|18.71|18.79|18.97|18.99|18.95|18.93|19.09|18.95|19.01|18.77|18.99|18.89|18.63…
11:28:22|90640-D87 4E57-2.65-0x33|18.11|18.39|18.43|18.45|18.89|18.41|18.79|19.01|19.15|18.91|19.03|18.95|18.83|19.05|18.87|18.89|18.77|18.69|18.91|18.95|19.11|18.93|19.03|19.11|18.67|18.49|18.69|18.63|18.51|18.25|17.75|18.23|16.91|18.39|18.95|18.63|18.67|18.35|18.81|18.79|19.17|19.01|19.09|19.01|18.81|19.13|18.91|18.99|18.75|18.79|18.99|18.93|18.87|18.93|19.11|18.91|18.97|18.75|18.97|18.89|18.61…
11:28:22|90640-D87 4E57-2.65-0x33|17.99|18.39|18.53|18.45|18.85|18.41|18.77|18.99|19.15|18.91|19.07|18.95|18.83|19.03|18.83|18.85|18.79|18.69|19.01|18.93|19.11|18.89|19.07|19.11|18.69|18.49|18.77|18.63|18.53|18.29|17.75|18.09|17.09|18.29|18.95|18.61|18.69|18.41|18.81|18.81|19.23|19.05|19.07|19.07|18.79|19.15|18.95|18.93|18.77|18.85|18.99|18.95|18.87|19.01|19.11|18.89|18.93|18.77|18.95|18.93|18.59…
11:28:22|90640-D87 4E57-2.65-0x33|17.97|18.35|18.63|18.51|18.83|18.37|18.77|18.87|19.17|18.87|19.11|18.97|18.83|19.03|18.81|18.95|18.83|18.63|19.05|18.95|19.13|18.85|19.13|19.05|18.71|18.47|18.79|18.63|18.55|18.23|17.77|18.19|17.27|18.29|19.03|18.61|18.57|18.47|18.77|18.85|19.25|19.11|19.09|19.13|18.75|19.11|18.91|18.89|18.65|18.91|19.05|18.99|18.83|19.09|19.21|18.89|18.89|18.79|18.93|18.91|18.49…
11:28:22|90640-D87 4E57-2.65-0x33|18.13|18.31|18.71|18.57|18.75|18.33|18.77|18.83|19.17|18.83|19.09|18.99|18.73|19.03|18.87|19.05|18.79|18.59|19.01|18.95|19.11|18.83|19.19|18.99|18.79|18.51|18.87|18.63|18.47|18.27|20.33|18.39|17.41|18.23|19.09|18.67|18.53|18.49|18.75|18.89|19.27|19.09|19.11|19.09|18.71|19.09|18.87|18.93|18.63|18.89|19.11|19.03|18.81|19.05|19.21|18.83|18.87|18.79|18.99|19.09|18.47…
11:28:22|90640-D87 4E57-2.65-0x33|18.19|18.35|18.75|18.57|18.73|18.39|18.75|18.83|19.15|18.91|19.05|18.97|18.71|19.01|18.91|19.13|18.83|18.67|18.95|18.97|19.07|18.95|19.23|18.97|18.85|18.67|18.93|18.69|18.51|18.43|20.03|18.55|17.49|18.25|19.09|18.71|18.63|18.55|18.89|18.91|19.35|19.07|19.13|19.05|18.85|19.05|18.93|18.95|18.75|18.93|19.13|19.05|18.89|19.01|19.25|18.85|18.93|18.85|19.11|19.23|18.67…
11:28:22|90640-D87 4E57-2.65-0x33|18.25|18.39|18.71|18.57|18.67|18.45|18.71|18.83|19.13|18.93|18.93|18.95|18.69|18.99|18.91|19.21|18.83|18.73|18.91|18.97|19.09|19.05|19.13|18.95|18.85|18.71|18.87|18.73|18.57|18.47|17.47|18.57|17.55|18.21|19.09|18.71|18.71|18.59|18.91|18.83|19.33|19.07|19.15|19.01|18.89|19.05|18.97|19.03|18.85|18.93|19.15|19.07|18.95|19.09|19.27|18.87|18.97|18.79|19.11|19.19|18.73…
11:28:22|90640-D87 4E57-2.65-0x33|18.21|18.29|18.65|18.49|18.61|18.35|18.67|18.71|19.11|18.91|18.81|18.81|18.65|18.89|18.89|19.17|18.81|18.59|18.87|19.05|19.09|18.99|19.03|18.87|18.83|18.65|18.81|18.65|18.55|18.37|17.39|18.35|17.53|18.15|19.03|18.69|18.67|18.53|18.79|18.75|19.31|19.07|19.15|18.95|18.81|19.03|18.95|19.01|18.75|18.91|19.11|19.07|18.95|19.05|19.15|18.89|18.91|18.73|19.09|19.13|18.71…
11:28:22|90640-D87 4E57-2.65-0x33|18.19|18.21|18.69|18.47|18.63|18.35|18.67|18.69|19.15|18.89|18.77|18.75|18.69|18.85|18.89|19.13|18.85|18.59|18.95|19.11|19.07|18.93|18.91|18.79|18.93|18.59|18.73|18.59|18.67|18.29|17.09|18.11|17.51|18.11|18.97|18.65|18.63|18.59|18.75|18.77|19.29|19.11|19.15|18.91|18.81|19.03|18.93|18.87|18.67|18.91|19.07|19.05|18.95|19.03|19.05|18.87|18.87|18.63|19.07|19.05|18.69…
11:28:22|90640-D87 4E57-2.65-0x33|18.19|18.27|18.75|18.55|18.67|18.37|18.71|18.63|19.15|18.93|18.75|18.71|18.75|18.93|18.91|19.13|18.93|18.67|18.99|19.09|19.09|18.95|18.85|18.75|18.97|18.59|18.69|18.63|18.75|18.37|17.33|18.15|17.53|18.17|18.97|18.65|18.67|18.67|18.79|18.81|19.27|19.17|19.23|18.91|18.85|19.05|19.03|18.85|18.61|18.93|19.07|19.07|19.03|19.03|18.97|18.89|18.95|18.65|19.07|19.01|18.73…
11:28:22|90640-D87 4E57-2.65-0x33|18.31|18.33|18.77|18.63|18.57|18.39|18.79|18.65|19.17|18.97|18.77|18.67|18.79|18.99|18.97|19.13|19.03|18.75|19.03|19.07|18.99|18.97|18.97|18.79|19.01|18.59|18.71|18.67|18.83|18.45|20.77|18.25|17.55|18.35|18.99|18.71|18.71|18.77|18.83|18.81|19.27|19.29|19.31|18.89|18.89|19.11|19.13|18.83|18.61|18.89|19.07|19.07|19.03|19.05|18.99|18.97|19.03|18.69|19.07|19.09|18.77…
11:28:22|90640-D87 4E57-2.65-0x33|18.35|18.29|18.71|18.57|18.47|18.43|18.79|18.65|19.17|18.97|18.79|18.69|18.81|19.03|19.01|19.05|19.01|18.71|19.05|19.01|18.89|18.97|18.97|18.75|19.03|18.51|18.71|18.59|18.81|18.39|19.93|18.27|17.63|18.39|18.83|18.69|18.69|18.83|18.77|18.79|19.23|19.29|19.19|18.85|18.91|19.15|19.09|18.81|18.55|18.83|19.11|19.05|19.03|19.05|18.91|18.95|19.05|18.71|19.05|19.07|18.81…
11:28:22|90640-D87 4E57-2.65-0x33|18.37|18.31|18.77|18.57|18.49|18.47|18.87|18.69|19.19|18.97|18.83|18.69|18.79|19.01|18.89|18.99|18.95|18.67|19.01|18.97|18.89|18.97|18.97|18.69|18.97|18.49|18.75|18.61|18.81|18.33|16.65|18.21|17.69|18.37|18.79|18.71|18.67|18.89|18.79|18.85|19.19|19.15|19.09|18.81|18.91|19.09|19.05|18.79|18.49|18.77|19.09|18.99|19.03|19.05|18.91|19.01|19.07|18.73|19.03|19.17|18.85…
11:28:22|90640-D87 4E57-2.65-0x33|18.35|18.29|18.75|18.45|18.51|18.51|18.85|18.59|19.17|18.97|18.87|18.65|18.79|19.11|18.87|18.95|18.91|18.67|18.99|18.97|18.89|18.95|18.99|18.69|18.93|18.53|18.79|18.53|18.83|18.35|16.97|18.13|17.67|18.37|18.77|18.67|18.69|18.89|18.71|18.83|19.17|19.05|19.09|18.79|18.95|19.05|18.99|18.79|18.59|18.73|19.05|18.95|19.03|19.07|18.91|19.07|19.09|18.75|18.97|19.17|18.97…
11:28:22|90640-D87 4E57-2.65-0x33|18.25|18.27|18.79|18.43|18.57|18.55|18.83|18.51|19.07|18.97|18.87|18.61|18.77|19.19|18.95|18.91|18.95|18.67|19.05|18.97|18.91|18.93|19.03|18.73|18.97|18.57|18.83|18.55|18.87|18.37|17.29|18.15|17.65|18.45|18.75|18.65|18.71|18.83|18.63|18.79|19.15|18.99|19.09|18.79|18.99|19.15|19.01|18.77|18.69|18.81|19.01|18.95|19.03|19.05|18.91|19.13|19.11|18.75|18.91|19.13|19.01…
11:28:22|90640-D87 4E57-2.65-0x33|18.21|18.23|18.81|18.43|18.55|18.49|18.79|18.55|19.03|18.99|18.85|18.65|18.73|19.21|19.01|18.89|18.97|18.63|19.09|18.95|18.91|18.99|19.05|18.77|18.99|18.45|18.85|18.65|18.89|18.27|17.41|18.05|17.79|18.51|18.73|18.61|18.61|18.77|18.73|18.83|19.21|18.93|19.07|18.79|18.99|19.17|18.97|18.73|18.67|18.87|19.07|18.93|19.01|19.03|18.95|19.15|19.09|18.75|18.91|19.07|18.95…
11:28:22|90640-D87 4E57-2.65-0x33|18.11|18.21|18.81|18.43|18.51|18.43|18.73|18.59|19.01|19.01|18.85|18.69|18.67|19.23|18.99|18.87|18.87|18.59|19.13|18.95|18.79|18.99|19.07|18.81|18.91|18.45|18.85|18.75|18.85|18.19|17.41|17.97|17.93|18.51|18.71|18.69|18.53|18.73|18.75|18.79|19.19|18.87|19.05|18.81|19.01|19.17|18.93|18.73|18.67|18.83|19.11|18.95|18.99|18.97|18.99|19.17|19.07|18.87|18.91|19.15|18.89…
11:28:23|90640-D87 4E57-2.65-0x33|18.07|18.15|18.79|18.45|18.47|18.41|18.67|18.53|18.99|19.03|18.83|18.79|18.67|19.19|18.97|18.83|18.75|18.57|19.15|19.03|18.73|18.89|19.07|18.81|18.83|18.41|18.83|18.87|18.81|18.11|17.39|17.95|18.03|18.49|18.75|18.75|18.45|18.69|18.69|18.73|19.17|18.81|18.97|18.81|18.95|19.15|18.93|18.71|18.61|18.77|19.09|18.95|18.91|18.91|19.01|19.17|19.09|18.87|18.87|19.19|18.93…
11:28:23|90640-D87 4E57-2.65-0x33|15.47|18.03|18.69|18.45|18.45|18.39|18.63|18.47|18.97|19.05|18.87|18.83|18.61|19.15|18.95|18.79|18.65|18.55|19.11|19.01|18.73|18.81|19.05|18.81|18.61|18.37|18.85|18.89|18.69|18.03|17.37|17.87|18.11|18.33|18.71|18.69|18.39|18.61|18.65|18.71|19.15|18.75|18.89|18.85|18.89|19.09|18.93|18.67|18.57|18.65|19.01|18.83|18.85|18.85|19.03|19.15|18.99|18.65|18.83|19.19|18.87…
11:28:23|90640-D87 4E57-2.65-0x33|16.05|17.93|18.63|18.45|18.47|18.47|18.63|18.51|18.97|19.01|18.93|18.81|18.63|19.21|18.97|18.81|18.59|18.53|19.09|18.97|18.75|18.93|19.05|18.87|18.59|18.41|18.91|18.91|18.61|17.99|17.39|17.93|18.05|18.31|18.83|18.67|18.47|18.63|18.71|18.73|19.21|18.73|18.93|18.91|18.95|19.07|18.93|18.65|18.63|18.65|19.03|18.83|18.85|18.83|19.13|19.15|19.07|18.65|18.95|19.21|18.89…
11:28:23|90640-D87 4E57-2.65-0x33|19.01|17.95|18.65|18.43|18.41|18.53|18.65|18.55|18.95|18.97|18.91|18.79|18.59|19.19|18.93|18.83|18.61|18.57|19.11|18.93|18.75|18.95|18.99|18.91|18.61|18.45|18.79|18.91|18.65|17.95|17.21|17.83|18.01|18.29|18.87|18.73|18.49|18.57|18.77|18.71|19.19|18.77|18.97|18.91|18.99|19.13|18.93|18.73|18.69|18.77|19.05|18.81|18.85|18.85|19.15|19.13|19.07|18.65|18.95|19.15|18.91…
11:28:23|90640-D87 4E57-2.65-0x33|18.59|17.93|18.59|18.33|18.35|18.43|18.65|18.59|18.91|18.87|18.87|18.79|18.59|19.23|18.95|18.85|18.61|18.55|19.05|18.83|18.75|19.03|18.97|18.89|18.61|18.45|18.67|18.91|18.67|17.93|17.19|17.77|17.89|18.27|18.75|18.69|18.41|18.49|18.75|18.67|19.27|18.79|18.93|18.89|18.93|19.15|19.01|18.79|18.73|18.85|18.99|18.77|18.87|18.87|19.15|19.11|19.05|18.63|18.83|19.07|18.87…
11:28:23|90640-D87 4E57-2.65-0x33|18.21|17.91|18.61|18.25|18.33|18.35|18.55|18.63|18.95|18.79|18.79|18.79|18.53|19.27|18.99|18.87|18.63|18.53|18.99|18.79|18.83|19.09|18.93|18.87|18.61|18.45|18.63|18.91|18.57|17.91|17.31|17.83|17.79|18.15|18.65|18.49|18.35|18.45|18.73|18.65|19.25|18.81|18.89|18.81|18.89|19.19|19.09|18.83|18.77|18.85|18.93|18.73|18.89|18.87|19.15|19.13|19.05|18.65|18.73|19.01|18.85…
11:28:23|90640-D87 4E57-2.65-0x33|18.17|18.01|18.63|18.27|18.33|18.39|18.53|18.63|18.97|18.81|18.73|18.77|18.47|19.23|19.01|18.87|18.65|18.59|18.95|18.81|18.89|19.11|18.89|18.93|18.61|18.55|18.67|18.95|18.49|17.91|17.41|17.95|17.87|18.19|18.79|18.49|18.43|18.41|18.73|18.63|19.21|18.83|18.81|18.73|18.83|19.17|19.07|18.85|18.75|18.85|18.95|18.75|18.87|18.87|19.09|19.15|19.03|18.67|18.83|19.01|18.83…
11:28:23|90640-D87 4E57-2.65-0x33|18.11|18.11|18.63|18.29|18.33|18.43|18.51|18.63|19.01|18.83|18.75|18.75|18.45|19.19|18.99|18.87|18.69|18.63|19.01|18.83|18.85|19.13|18.89|18.99|18.63|18.65|18.71|18.99|18.53|17.89|17.51|17.99|17.93|18.21|18.81|18.41|18.49|18.49|18.73|18.57|19.17|18.89|18.81|18.77|18.79|19.23|19.05|18.87|18.73|18.83|18.95|18.81|18.85|18.87|19.03|19.13|19.01|18.59|18.81|18.87|18.81…
11:28:23|90640-D87 4E57-2.65-0x33|18.07|18.03|18.63|18.35|18.35|18.43|18.49|18.61|19.05|18.89|18.77|18.69|18.45|19.17|18.97|18.87|18.73|18.63|18.99|18.79|18.81|19.15|18.89|19.01|18.65|18.57|18.75|19.05|18.57|17.89|17.59|17.99|17.91|18.23|18.77|18.39|18.49|18.57|18.71|18.51|19.11|18.95|18.79|18.81|18.77|19.21|19.03|18.89|18.69|18.81|18.91|18.85|18.91|18.87|19.09|19.11|19.03|18.53|18.81|18.85|18.87…
11:28:23|90640-D87 4E57-2.65-0x33|18.11|18.03|18.61|18.41|18.43|18.43|18.49|18.59|18.97|18.87|18.77|18.63|18.47|19.15|18.97|18.87|18.71|18.65|18.95|18.75|18.87|19.17|18.95|19.03|18.73|18.61|18.85|19.09|18.57|17.89|17.67|18.07|17.89|18.25|18.75|18.41|18.49|18.57|18.69|18.53|19.07|18.85|18.77|18.83|18.77|19.29|19.01|18.91|18.67|18.81|18.89|18.77|18.95|18.89|19.15|19.13|19.05|18.63|18.81|18.95|18.93…
11:28:23|90640-D87 4E57-2.65-0x33|18.05|17.81|18.51|18.31|18.41|18.39|18.49|18.51|18.89|18.89|18.77|18.55|18.49|19.13|18.97|18.91|18.69|18.63|18.91|18.75|18.91|19.13|18.95|18.99|18.75|18.57|18.93|19.09|18.57|17.79|17.73|17.99|17.85|18.25|18.71|18.43|18.41|18.51|18.65|18.55|19.07|18.85|18.75|18.85|18.81|19.27|18.93|18.93|18.61|18.81|18.93|18.69|18.85|18.91|19.07|19.15|18.99|18.71|18.87|18.95|18.83…
11:28:23|90640-D87 4E57-2.65-0x33|18.03|17.77|18.63|18.31|18.41|18.35|18.51|18.51|18.95|18.91|18.85|18.49|18.41|19.11|18.97|18.93|18.69|18.61|18.97|18.75|18.87|19.09|19.01|18.95|18.67|18.55|19.07|19.09|18.53|17.71|17.49|17.91|17.81|18.13|18.67|18.39|18.35|18.49|18.61|18.53|19.07|18.85|18.73|18.83|18.85|19.19|18.85|18.85|18.55|18.75|18.97|18.77|18.83|18.91|19.05|19.15|18.93|18.67|18.91|18.93|18.73…
11:28:23|90640-D87 4E57-2.65-0x33|18.07|17.91|18.73|18.33|18.41|18.39|18.53|18.55|19.01|18.97|18.91|18.47|18.43|19.11|18.97|18.93|18.69|18.57|18.95|18.73|18.83|19.07|19.07|19.07|18.71|18.67|19.11|19.09|18.55|17.89|17.47|17.97|17.97|18.15|18.73|18.43|18.43|18.47|18.57|18.53|19.11|18.85|18.77|18.81|18.91|19.13|18.87|18.83|18.55|18.69|18.97|18.85|19.01|18.91|19.09|19.15|19.01|18.69|18.87|18.91|18.77…
11:28:23|90640-D87 4E57-2.65-0x33|18.11|18.03|18.67|18.35|18.35|18.43|18.63|18.57|19.05|19.03|18.97|18.47|18.43|19.11|18.95|18.93|18.67|18.53|19.01|18.71|18.89|19.05|18.97|19.07|18.67|18.69|19.03|19.01|18.45|17.95|17.41|18.01|18.11|18.15|18.71|18.47|18.43|18.37|18.53|18.57|19.15|18.87|18.79|18.81|18.97|19.11|18.89|18.81|18.55|18.65|18.97|18.89|19.07|18.87|19.05|19.11|18.99|18.67|18.83|18.83|18.81…
11:28:23|90640-D87 4E57-2.65-0x33|18.15|18.09|18.63|18.35|18.37|18.53|18.75|18.55|19.11|19.09|19.03|18.47|18.49|19.19|18.93|18.93|18.67|18.55|19.01|18.71|18.97|19.11|18.89|19.07|18.73|18.87|19.05|19.13|18.49|17.99|17.45|18.03|18.09|18.17|18.81|18.51|18.51|18.41|18.59|18.63|19.21|18.91|18.81|18.83|19.05|19.11|18.87|18.79|18.57|18.63|18.95|18.93|19.09|18.85|19.01|19.09|19.07|18.73|18.85|18.87|18.91…
11:28:23|90640-D87 4E57-2.65-0x33|18.13|18.15|18.59|18.35|18.41|18.63|18.75|18.53|19.09|19.15|19.01|18.47|18.61|19.25|18.93|18.93|18.67|18.57|19.07|18.75|19.01|19.15|18.89|19.07|18.73|18.93|19.01|19.13|18.41|18.01|17.51|17.97|18.07|18.15|18.81|18.51|18.59|18.39|18.65|18.69|19.25|19.01|18.83|18.81|19.11|19.11|18.85|18.83|18.59|18.63|18.93|18.97|19.11|18.85|18.97|19.05|19.13|18.81|18.87|18.89|18.89…
11:28:23|90640-D87 4E57-2.65-0x33|18.11|18.23|18.55|18.43|18.45|18.67|18.75|18.61|19.07|19.17|19.01|18.53|18.73|19.25|18.93|18.87|18.67|18.67|19.13|18.79|19.05|19.21|18.89|19.15|18.73|18.91|18.97|19.19|18.47|18.13|17.57|18.01|18.07|18.13|18.73|18.51|18.65|18.43|18.65|18.75|19.27|19.11|18.87|18.81|19.13|19.11|18.87|18.87|18.61|18.63|18.99|18.99|18.99|18.85|18.99|19.01|19.17|18.89|18.93|18.91|19.11…
11:28:24|90640-D87 4E57-2.65-0x33|18.13|18.23|18.47|18.43|18.51|18.71|18.79|18.67|19.13|19.19|18.95|18.59|18.71|19.25|18.91|18.83|18.69|18.69|19.03|18.75|18.91|19.19|18.95|19.13|18.63|18.89|18.99|19.17|18.47|18.17|17.57|17.99|18.07|18.09|18.65|18.41|18.63|18.43|18.63|18.73|19.29|19.05|18.91|18.75|19.15|19.09|18.87|18.85|18.63|18.61|18.95|18.89|18.87|18.85|19.01|18.95|19.13|18.91|18.99|18.83|19.13…
11:28:24|90640-D87 4E57-2.65-0x33|18.17|18.23|18.41|18.41|18.57|18.71|18.83|18.77|19.21|19.19|18.91|18.63|18.69|19.23|18.91|18.85|18.73|18.73|18.95|18.73|18.87|19.21|19.01|19.15|18.65|18.93|19.01|19.13|18.49|18.23|17.57|17.99|18.19|18.15|18.67|18.43|18.65|18.45|18.65|18.73|19.33|19.01|18.99|18.79|19.21|19.09|18.93|18.85|18.69|18.61|18.95|18.81|18.91|18.87|19.03|18.91|19.17|18.95|18.99|18.79|19.07…
11:28:24|90640-D87 4E57-2.65-0x33|18.19|18.23|18.39|18.39|18.57|18.71|18.89|18.85|19.23|19.19|18.87|18.65|18.69|19.21|18.85|18.87|18.79|18.75|18.91|18.71|18.87|19.23|18.97|19.11|18.61|18.97|19.01|19.11|18.45|18.27|17.53|18.07|18.29|18.19|18.69|18.43|18.67|18.43|18.67|18.71|19.35|18.99|19.07|18.81|19.27|19.09|18.97|18.87|18.73|18.57|18.95|18.85|18.93|18.91|19.05|18.87|19.11|18.87|18.99|18.81|19.03…
11:28:24|90640-D87 4E57-2.65-0x33|18.25|18.47|18.45|18.43|18.55|18.75|18.93|18.93|19.23|19.13|18.81|18.59|18.69|19.19|18.79|18.81|18.83|18.77|18.85|18.75|18.85|19.23|18.97|19.15|18.65|19.11|18.99|19.11|18.49|18.39|17.63|18.27|18.23|18.29|18.75|18.41|18.65|18.39|18.69|18.67|19.21|18.95|19.09|18.81|19.31|19.07|18.97|18.87|18.77|18.61|19.03|18.85|18.99|18.93|19.09|18.89|19.09|18.85|18.91|18.81|19.09…
11:28:24|90640-D87 4E57-2.65-0x33|18.11|18.51|18.55|18.47|18.37|18.71|18.95|18.99|19.15|19.07|18.83|18.55|18.69|19.17|18.77|18.75|18.75|18.79|18.85|18.79|18.81|19.23|18.93|19.17|18.75|19.15|18.91|19.11|18.43|18.37|17.47|18.37|18.19|18.19|18.81|18.37|18.63|18.37|18.71|18.77|19.09|18.87|19.11|18.83|19.33|19.15|18.97|18.87|18.81|18.65|19.09|18.85|19.03|18.89|19.13|18.95|19.07|18.91|18.89|18.93|19.07…
11:28:24|90640-D87 4E57-2.65-0x33|18.07|18.51|18.63|18.51|18.35|18.71|18.97|18.99|19.13|19.11|18.85|18.57|18.69|19.23|18.75|18.79|18.75|18.75|18.85|18.77|18.85|19.35|18.89|19.15|18.83|19.17|18.85|19.09|18.45|18.47|17.49|18.43|18.21|18.19|18.81|18.41|18.71|18.37|18.65|18.85|19.17|18.87|19.09|18.85|19.33|19.23|18.99|18.87|18.89|18.67|18.99|18.85|19.09|18.93|19.09|19.01|19.13|18.95|18.91|18.97|19.07…
11:28:24|90640-D87 4E57-2.65-0x33|17.95|18.51|18.65|18.53|18.41|18.71|18.95|18.99|19.03|19.07|18.81|18.59|18.67|19.21|18.69|18.83|18.77|18.71|18.85|18.75|18.95|19.37|18.89|19.13|18.85|19.17|18.81|19.07|18.45|18.47|17.59|18.49|18.23|18.25|18.81|18.35|18.71|18.29|18.61|18.85|19.15|18.85|19.07|18.81|19.33|19.21|18.99|18.89|18.95|18.73|18.97|18.85|19.15|18.93|19.07|19.01|19.19|18.91|18.91|18.95|19.05…
11:28:24|90640-D87 4E57-2.65-0x33|17.83|18.37|18.65|18.49|18.45|18.79|18.91|18.93|18.93|19.09|18.83|18.69|18.69|19.21|18.63|18.83|18.77|18.75|18.85|18.83|19.03|19.37|18.89|19.13|18.87|19.21|18.81|19.07|18.43|18.47|17.57|18.23|18.09|18.21|18.77|18.29|18.65|18.29|18.63|18.83|19.09|18.81|19.11|18.77|19.27|19.19|18.93|18.89|18.91|18.77|18.97|18.83|19.09|18.91|18.99|18.99|19.07|18.87|18.93|18.93|18.87…
11:28:24|90640-D87 4E57-2.65-0x33|17.83|18.29|18.59|18.47|18.47|18.85|18.93|18.89|18.99|19.11|18.83|18.77|18.75|19.21|18.61|18.83|18.79|18.77|18.85|18.91|18.93|19.31|18.85|19.13|18.83|19.17|18.71|19.07|18.45|18.49|17.65|18.01|17.97|18.23|18.75|18.31|18.59|18.39|18.65|18.91|19.03|18.81|19.13|18.81|19.21|19.19|18.89|18.85|18.87|18.83|18.97|18.87|19.05|18.91|18.93|18.95|19.03|18.85|18.95|18.99|18.81…
11:28:24|90640-D87 4E57-2.65-0x33|17.83|18.19|18.53|18.47|18.49|18.59|18.85|18.87|19.03|19.13|18.83|18.79|18.81|19.17|18.59|18.81|18.81|18.69|18.85|18.93|18.85|19.21|18.81|19.13|18.79|18.97|18.63|19.05|18.47|18.43|17.71|18.05|17.97|18.23|18.65|18.33|18.59|18.39|18.57|18.91|19.03|18.79|19.09|18.85|19.17|19.19|18.87|18.81|18.85|18.87|19.01|18.89|19.05|18.89|18.97|18.91|18.93|18.83|18.97|19.05|18.75…
11:28:24|90640-D87 4E57-2.65-0x33|17.99|18.19|18.55|18.47|18.47|18.49|18.87|18.85|19.01|19.15|18.81|18.81|18.81|19.15|18.59|18.81|18.79|18.61|18.87|18.95|18.83|19.13|18.81|19.13|18.85|18.87|18.57|19.03|18.49|18.39|17.81|18.09|17.97|18.21|18.57|18.33|18.61|18.39|18.51|18.87|19.03|18.79|19.07|18.93|19.13|19.13|18.87|18.83|18.83|18.79|19.05|18.79|19.05|18.87|19.01|18.91|18.85|18.73|18.99|19.03|18.69…
11:28:24|90640-D87 4E57-2.65-0x33|18.15|18.23|18.59|18.47|18.47|18.55|18.89|18.83|19.01|19.17|18.81|18.83|18.83|19.09|18.61|18.79|18.79|18.71|18.91|18.91|18.83|19.19|18.83|19.17|18.93|19.01|18.61|19.03|18.53|18.31|17.93|18.11|18.13|18.21|18.57|18.35|18.67|18.41|18.53|18.85|19.05|18.81|19.05|19.01|19.09|19.09|18.83|18.87|18.81|18.75|18.99|18.79|19.09|18.93|19.13|18.93|18.81|18.75|19.03|19.03|18.69…
11:28:24|90640-D87 4E57-2.65-0x33|18.17|18.27|18.57|18.45|18.53|18.61|18.85|18.81|19.05|19.19|18.67|18.77|18.71|19.03|18.61|18.77|18.71|18.73|18.91|18.87|18.79|19.17|18.83|19.19|18.95|19.05|18.63|19.03|18.45|18.25|17.87|17.97|18.25|18.27|18.57|18.37|18.73|18.39|18.53|18.91|19.07|18.89|19.03|18.93|19.05|19.09|18.79|18.85|18.79|18.77|18.93|18.77|19.07|18.91|19.13|18.85|18.77|18.79|19.01|18.95|18.69…
11:28:24|90640-D87 4E57-2.65-0x33|18.17|18.23|18.55|18.51|18.55|18.69|18.81|18.81|19.07|19.11|18.63|18.81|18.67|19.03|18.65|18.79|18.61|18.61|18.89|18.91|18.75|19.13|18.87|19.33|18.95|18.97|18.63|19.07|18.43|18.17|17.87|17.91|18.13|18.29|18.67|18.37|18.73|18.37|18.55|18.95|19.11|18.93|19.03|18.85|18.95|19.09|18.91|18.81|18.69|18.77|19.03|18.79|19.07|18.87|19.15|18.85|18.69|18.81|19.05|18.95|18.69…
11:28:24|90640-D87 4E57-2.65-0x33|18.17|18.19|18.45|18.51|18.53|18.71|18.77|18.81|19.01|19.05|18.71|18.83|18.65|19.03|18.61|18.81|18.65|18.57|18.85|18.95|18.77|19.09|18.87|19.35|18.93|18.89|18.69|19.05|18.43|18.11|17.71|17.95|18.03|18.19|18.63|18.33|18.73|18.43|18.57|18.93|19.15|18.93|19.03|18.95|18.93|19.09|18.95|18.91|18.71|18.79|19.05|18.79|19.07|18.85|19.17|18.89|18.67|18.77|19.01|18.87|18.69…
11:28:24|90640-D87 4E57-2.65-0x33|18.11|18.15|18.39|18.55|18.53|18.69|18.75|18.85|18.97|18.95|18.75|18.89|18.65|18.95|18.59|18.81|18.63|18.47|18.83|18.97|18.79|18.99|18.89|19.31|18.93|18.87|18.77|18.99|18.43|18.21|17.65|17.93|17.85|18.13|18.61|18.31|18.55|18.49|18.55|18.93|19.11|18.93|18.97|18.97|18.85|19.05|18.91|18.91|18.61|18.81|19.11|18.81|18.95|18.85|19.15|18.93|18.61|18.75|18.97|18.83|18.53…
11:28:25|90640-D87 4E57-2.65-0x33|18.01|18.11|18.49|18.59|18.49|18.67|18.73|18.83|18.89|18.85|18.77|18.93|18.69|18.93|18.67|18.81|18.63|18.39|18.79|18.99|18.77|18.91|18.87|19.27|18.87|18.85|18.89|18.99|18.55|18.21|17.43|17.81|17.69|18.15|18.59|18.27|18.47|18.45|18.53|18.85|19.07|18.91|18.91|18.97|18.85|19.09|18.89|18.83|18.51|18.77|19.09|18.85|18.91|18.87|19.13|18.97|18.55|18.65|18.93|18.83|18.49…
11:28:25|90640-D87 4E57-2.65-0x33|17.99|18.19|18.57|18.75|18.53|18.67|18.71|18.87|18.87|18.85|18.77|18.99|18.71|18.97|18.73|18.87|18.61|18.43|18.75|18.99|18.75|18.97|18.91|19.25|18.81|18.83|18.99|18.97|18.63|18.29|17.53|17.95|17.73|18.15|18.69|18.35|18.57|18.47|18.59|18.85|19.11|18.89|18.97|18.95|18.87|19.11|18.97|18.85|18.59|18.73|19.13|18.87|18.89|18.89|19.25|18.99|18.65|18.65|19.01|18.81|18.47…
11:28:25|90640-D87 4E57-2.65-0x33|18.19|18.27|18.71|18.79|18.53|18.67|18.79|18.91|19.01|18.85|18.75|19.05|18.79|19.01|18.75|18.93|18.67|18.47|18.77|18.99|18.77|19.03|18.91|19.23|18.95|18.81|18.93|18.97|18.79|18.37|17.41|18.05|17.77|18.15|18.71|18.27|18.67|18.47|18.65|18.83|19.13|18.99|19.03|18.97|18.89|19.15|19.05|18.81|18.67|18.79|19.17|18.83|18.87|18.97|19.27|18.93|18.73|18.67|19.09|18.81|18.51…
11:28:25|90640-D87 4E57-2.65-0x33|18.29|18.23|18.73|18.65|18.53|18.75|18.87|18.95|19.05|18.83|18.75|19.11|18.87|19.01|18.79|18.85|18.73|18.51|18.81|19.11|18.81|19.05|18.91|19.25|19.01|18.87|18.89|18.85|18.83|18.41|17.41|17.99|17.91|18.17|18.77|18.27|18.69|18.49|18.69|18.81|19.13|19.01|19.03|19.01|18.91|19.19|19.05|18.79|18.73|18.85|19.19|18.81|18.91|19.05|19.25|18.89|18.73|18.71|19.17|18.81|18.53…
11:28:25|90640-D87 4E57-2.65-0x33|18.29|18.19|18.65|18.53|18.45|18.75|18.89|18.97|18.97|18.81|18.77|19.17|18.85|19.01|18.81|18.77|18.75|18.53|18.97|19.21|18.87|19.07|18.93|19.27|19.03|18.91|19.03|18.85|18.79|18.45|17.67|18.07|18.03|18.15|18.83|18.37|18.71|18.51|18.73|18.85|19.11|19.05|19.03|19.03|18.91|19.23|19.05|18.81|18.79|18.85|19.21|18.85|18.93|19.03|19.23|18.87|18.73|18.67|19.23|18.89|18.55…
11:28:25|90640-D87 4E57-2.65-0x33|18.27|18.11|18.57|18.61|18.37|18.65|18.89|18.93|18.89|18.81|18.77|19.19|18.81|18.95|18.81|18.79|18.77|18.53|19.03|19.19|18.89|19.05|18.93|19.27|19.05|18.73|19.07|18.99|18.73|18.35|17.83|18.27|17.95|18.13|18.79|18.43|18.65|18.51|18.73|18.87|19.05|19.05|19.03|19.03|18.95|19.25|19.05|18.81|18.73|18.83|19.25|18.87|18.85|18.99|19.25|18.91|18.83|18.61|19.23|18.93|18.45…
11:28:25|90640-D87 4E57-2.65-0x33|18.37|18.17|18.65|18.67|18.33|18.55|18.93|18.89|18.87|18.81|18.77|19.21|18.77|18.89|18.81|18.81|18.77|18.53|19.01|19.17|18.89|19.03|19.01|19.27|19.03|18.67|18.99|19.11|18.89|18.35|17.83|18.35|17.87|18.29|18.81|18.49|18.59|18.47|18.73|18.91|19.01|19.11|19.03|19.09|18.99|19.29|19.05|18.81|18.75|18.89|19.29|18.87|18.77|18.93|19.25|18.95|18.87|18.61|19.23|19.01|18.49…
11:28:25|90640-D87 4E57-2.65-0x33|18.45|18.17|18.63|18.53|18.31|18.53|18.91|18.81|18.87|18.89|18.77|19.07|18.75|18.97|18.81|18.79|18.79|18.55|18.99|19.13|18.91|18.99|19.01|19.15|19.03|18.63|18.93|19.17|18.95|18.35|17.83|18.29|18.05|18.35|18.75|18.55|18.57|18.43|18.75|18.95|19.07|19.17|18.95|19.07|19.01|19.33|19.03|18.81|18.67|18.95|19.25|18.87|18.83|18.89|19.25|18.99|18.97|18.61|19.15|19.03|18.55…
11:28:25|90640-D87 4E57-2.65-0x33|18.47|18.17|18.55|18.47|18.39|18.51|18.91|18.81|18.89|18.95|18.73|18.95|18.79|19.03|18.83|18.77|18.79|18.57|19.01|19.09|19.03|19.01|19.01|19.11|19.09|18.65|18.91|19.23|19.13|18.43|17.97|18.31|18.21|18.39|18.71|18.55|18.55|18.47|18.77|18.99|19.13|19.17|18.87|19.01|19.03|19.33|19.01|18.91|18.69|18.95|19.21|18.93|18.89|18.95|19.25|18.99|19.05|18.71|19.07|19.07|18.59…
11:28:25|90640-D87 4E57-2.65-0x33|18.49|18.25|18.55|18.51|18.45|18.51|18.91|18.85|18.91|18.93|18.69|18.93|18.81|19.05|18.85|18.79|18.79|18.61|19.01|19.11|19.07|18.95|19.01|19.03|19.07|18.63|18.91|19.09|19.13|18.43|17.93|18.07|18.23|18.43|18.81|18.55|18.61|18.51|18.75|19.01|19.15|19.17|18.87|18.97|19.03|19.33|19.05|19.01|18.75|18.95|19.23|18.99|18.91|19.01|19.27|18.99|19.05|18.79|19.09|19.09|18.55…
11:28:25|90640-D87 4E57-2.65-0x33|18.45|18.33|18.41|18.55|18.55|18.51|18.93|18.87|18.91|18.91|18.75|18.91|18.83|19.07|18.83|18.81|18.79|18.65|19.07|19.13|19.15|18.97|19.03|19.03|19.15|18.71|18.97|19.05|19.15|18.43|17.91|17.91|18.25|18.53|18.89|18.63|18.65|18.55|18.73|18.97|19.17|19.21|18.87|18.97|19.03|19.37|19.09|18.95|18.81|19.01|19.25|19.03|18.93|19.09|19.29|18.99|19.05|18.95|19.11|19.07|18.51…
11:28:25|90640-D87 4E57-2.65-0x33|18.41|18.27|18.35|18.51|18.63|18.59|18.95|18.81|18.91|18.93|18.79|18.91|18.85|19.17|18.81|18.75|18.79|18.73|19.11|19.13|19.15|18.93|19.05|19.03|19.13|18.69|18.95|19.05|19.17|18.29|17.89|17.91|18.25|18.55|18.89|18.71|18.67|18.59|18.65|18.93|19.19|19.25|18.81|18.97|19.01|19.41|19.03|18.91|18.79|19.07|19.17|19.07|18.89|19.07|19.13|18.99|18.97|18.95|18.95|19.05|18.65…
11:28:25|90640-D87 4E57-2.65-0x33|18.41|18.21|18.39|18.47|18.69|18.65|18.89|18.77|18.89|18.95|18.73|18.91|18.83|19.19|18.87|18.71|18.79|18.81|19.07|19.13|19.23|18.89|19.01|19.01|19.15|18.67|18.87|19.05|19.09|18.17|17.83|17.83|18.25|18.49|18.89|18.65|18.69|18.65|18.57|18.89|19.21|19.21|18.75|18.89|18.99|19.37|18.97|18.83|18.77|18.99|19.11|19.11|18.85|19.09|19.07|18.99|18.89|18.93|18.87|19.03|18.67…
11:28:25|90640-D87 4E57-2.65-0x33|18.41|18.25|18.45|18.55|18.75|18.55|18.85|18.79|18.89|18.93|18.69|18.87|18.83|19.23|18.95|18.69|18.81|18.83|19.05|19.13|19.25|18.93|18.99|18.95|19.17|18.71|18.87|19.15|19.05|18.23|17.87|17.99|18.31|18.45|18.81|18.61|18.75|18.65|18.61|18.87|19.23|19.19|18.83|18.89|19.09|19.35|18.91|18.79|18.79|18.93|19.13|19.17|18.89|19.13|19.07|18.99|18.87|18.93|18.89|19.03|18.65…
11:28:25|90640-D87 4E57-2.65-0x33|18.33|18.29|18.47|18.61|18.75|18.47|18.81|18.83|18.91|18.91|18.67|18.85|18.75|19.19|18.89|18.67|18.89|18.85|19.07|19.13|19.27|18.97|18.95|18.89|19.13|18.75|18.87|19.17|18.95|18.29|17.97|18.19|18.37|18.53|18.81|18.65|18.75|18.55|18.65|18.93|19.25|19.25|18.89|19.01|19.17|19.31|18.87|18.85|18.81|18.89|19.15|19.11|18.93|19.09|19.07|19.05|18.87|18.95|18.91|19.05|18.65…
11:28:26|90640-D87 4E57-2.65-0x33|18.27|18.21|18.49|18.61|18.75|18.39|18.77|18.85|18.93|18.95|18.65|18.89|18.67|19.13|18.85|18.69|18.91|18.79|19.09|19.17|19.29|18.99|18.91|18.93|19.09|18.65|18.89|19.21|18.93|18.37|18.01|18.17|18.47|18.59|18.83|18.69|18.75|18.53|18.67|18.97|19.25|19.31|18.97|19.05|19.11|19.27|18.93|18.89|18.81|18.85|19.11|19.07|18.95|19.07|19.03|19.11|18.93|18.97|18.95|19.07|18.65…
11:28:26|90640-D87 4E57-2.65-0x33|18.29|18.21|18.53|18.61|18.69|18.41|18.81|18.87|18.97|18.97|18.65|18.93|18.61|19.07|18.91|18.71|18.93|18.81|19.13|19.19|19.29|19.01|18.95|18.97|19.07|18.63|18.97|19.25|18.91|18.45|18.19|18.15|18.55|18.57|18.85|18.65|18.75|18.67|18.67|18.93|19.25|19.31|19.03|19.09|19.05|19.31|18.97|18.87|18.81|18.93|19.13|19.19|18.95|19.07|18.99|19.17|18.97|18.89|18.97|19.11|18.65…
11:28:26|90640-D87 4E57-2.65-0x33|18.31|18.25|18.57|18.55|18.63|18.41|18.85|18.87|18.99|18.95|18.65|19.01|18.65|19.09|18.97|18.67|18.95|18.87|19.17|19.21|19.29|18.97|18.99|19.01|19.05|18.63|19.03|19.17|18.89|18.55|18.23|18.03|18.57|18.55|18.93|18.61|18.81|18.73|18.67|18.91|19.27|19.31|19.03|19.13|19.07|19.33|18.99|18.85|18.85|18.99|19.17|19.23|19.01|19.07|19.07|19.23|18.91|18.83|18.99|19.15|18.59…
11:28:26|90640-D87 4E57-2.65-0x33|18.31|18.27|18.47|18.51|18.53|18.39|18.83|18.87|19.07|18.93|18.71|19.07|18.67|19.11|19.01|18.63|18.93|18.91|19.05|19.21|19.17|18.95|18.97|19.03|19.05|18.63|18.99|19.09|18.87|18.55|18.03|17.93|18.59|18.43|18.89|18.55|18.79|18.71|18.67|18.89|19.29|19.27|19.03|19.09|19.09|19.29|18.99|18.77|18.89|18.97|19.19|19.25|19.05|19.07|19.07|19.13|18.85|18.75|18.95|19.03|18.53…
11:28:26|90640-D87 4E57-2.65-0x33|18.29|18.17|18.37|18.39|18.43|18.41|18.81|18.81|19.07|18.95|18.75|19.07|18.67|18.97|18.97|18.63|18.89|18.83|19.01|19.21|19.05|18.95|18.93|19.03|19.03|18.61|18.95|18.99|18.83|18.55|17.97|17.97|18.57|18.31|18.73|18.47|18.69|18.67|18.65|18.85|19.21|19.21|19.01|19.05|19.01|19.23|18.93|18.69|18.79|18.95|19.27|19.25|18.97|19.05|19.07|19.03|18.81|18.67|18.91|18.89|18.43…
11:28:26|90640-D87 4E57-2.65-0x33|18.15|18.09|18.39|18.29|18.43|18.43|18.89|18.77|19.03|18.97|18.73|19.07|18.63|18.89|18.93|18.63|18.83|18.77|18.95|19.21|18.99|18.95|18.91|19.03|18.95|18.59|18.89|18.91|18.83|18.55|17.75|17.85|18.55|18.23|18.59|18.35|18.61|18.69|18.65|18.73|19.15|19.15|19.01|19.03|18.95|19.23|18.89|18.67|18.71|18.85|19.23|19.19|18.89|19.01|19.07|18.99|18.77|18.69|18.89|18.85|18.41…
11:28:26|90640-D87 4E57-2.65-0x33|18.03|18.11|18.41|18.33|18.43|18.39|18.89|18.75|18.99|18.97|18.71|19.01|18.61|18.81|18.89|18.73|18.79|18.73|18.89|19.23|18.93|19.01|18.91|19.05|18.87|18.51|18.83|18.93|18.83|18.55|17.73|17.87|18.41|18.17|18.51|18.31|18.47|18.71|18.67|18.71|19.11|19.09|19.01|19.01|18.93|19.23|18.89|18.65|18.69|18.77|19.17|19.13|18.85|18.97|19.07|18.95|18.73|18.71|18.87|18.81|18.43…
11:28:26|90640-D87 4E57-2.65-0x33|18.05|18.11|18.43|18.37|18.37|18.35|18.73|18.73|18.95|18.97|18.69|18.95|18.65|18.73|18.75|18.73|18.75|18.69|18.87|19.25|18.91|19.07|18.91|19.05|18.79|18.45|18.79|18.95|18.81|18.55|17.73|17.93|18.27|18.17|18.45|18.29|18.33|18.65|18.61|18.61|19.07|19.01|19.01|18.95|18.91|19.17|18.89|18.63|18.67|18.73|19.13|19.07|18.81|19.03|19.07|18.93|18.69|18.79|18.85|18.73|18.43…
11:28:26|90640-D87 4E57-2.65-0x33|18.13|18.29|18.45|18.31|18.33|18.43|18.65|18.65|18.93|19.05|18.69|18.95|18.69|18.87|18.73|18.73|18.73|18.81|18.87|19.23|18.91|19.13|18.91|19.13|18.79|18.51|18.77|18.97|18.79|18.57|17.81|17.93|18.33|18.25|18.45|18.29|18.45|18.61|18.57|18.59|19.11|18.95|19.01|18.91|18.95|19.13|18.91|18.63|18.73|18.79|19.13|19.03|18.89|19.11|19.07|18.93|18.71|18.87|18.91|18.75|18.45…
11:28:26|90640-D87 4E57-2.65-0x33|18.09|18.35|18.53|18.31|18.37|18.49|18.59|18.59|18.95|19.07|18.69|18.95|18.65|18.91|18.75|18.73|18.81|18.91|18.85|19.21|18.89|19.19|18.87|19.13|18.85|18.57|18.85|18.99|18.73|18.53|17.73|17.99|18.39|18.17|18.45|18.25|18.55|18.77|18.53|18.57|19.15|18.97|19.01|18.81|18.99|19.11|18.93|18.65|18.77|18.81|19.13|19.05|18.97|19.13|19.07|18.91|18.73|18.91|18.97|18.69|18.47…
11:28:26|90640-D87 4E57-2.65-0x33|18.13|18.43|18.53|18.21|18.43|18.53|18.55|18.57|18.97|19.07|18.71|18.77|18.63|18.99|18.77|18.79|18.89|18.89|18.85|19.17|18.89|19.21|18.87|19.03|18.91|18.51|18.81|18.77|18.69|18.69|17.67|17.93|18.45|18.19|18.33|18.23|18.65|18.81|18.47|18.57|19.21|19.01|18.97|18.73|19.05|19.11|18.91|18.69|18.83|18.85|19.07|19.09|19.03|19.17|19.09|18.91|18.85|18.95|18.91|18.67|18.57…
11:28:26|90640-D87 4E57-2.65-0x33|18.25|18.51|18.57|18.23|18.43|18.57|18.71|18.65|19.03|19.09|18.85|18.77|18.67|19.07|18.91|18.85|18.95|18.87|18.79|19.15|18.95|19.23|18.99|19.03|18.95|18.55|18.95|18.75|18.63|18.73|17.83|17.93|18.51|18.25|18.37|18.39|18.75|18.77|18.55|18.77|19.27|19.07|19.01|18.81|19.11|19.11|18.91|18.87|18.89|18.87|19.03|19.13|19.09|19.27|19.11|18.95|18.89|18.91|18.95|18.87|18.67…
11:28:26|90640-D87 4E57-2.65-0x33|18.35|18.57|18.59|18.21|18.41|18.59|18.75|18.59|19.01|19.07|18.97|18.83|18.69|19.13|19.01|18.83|18.99|18.91|18.79|19.15|18.99|19.21|19.03|19.03|18.97|18.59|18.97|18.69|18.57|18.71|17.95|18.07|18.49|18.29|18.39|18.41|18.73|18.71|18.61|18.81|19.21|19.11|19.05|18.87|19.09|19.09|18.91|18.91|18.93|18.87|19.03|19.15|19.11|19.27|19.09|18.97|18.81|18.87|18.93|18.91|18.67…
11:28:26|90640-D87 4E57-2.65-0x33|18.31|18.55|18.65|18.19|18.31|18.59|18.71|18.59|19.03|19.05|19.01|18.87|18.73|19.13|18.95|18.81|18.93|18.95|18.75|19.15|19.05|19.19|19.05|19.01|18.87|18.61|18.99|18.63|18.45|18.61|17.85|18.05|18.47|18.19|18.41|18.55|18.69|18.75|18.65|18.81|19.15|19.11|19.07|18.81|19.07|19.03|18.91|18.91|18.95|18.85|19.03|19.09|19.13|19.27|19.07|18.85|18.73|18.87|18.89|18.85|18.67…
11:28:26|90640-D87 4E57-2.65-0x33|18.25|18.53|18.69|18.17|18.27|18.53|18.67|18.67|19.03|18.99|19.03|18.77|18.75|19.11|18.87|18.83|18.87|18.85|18.71|19.21|19.09|19.13|19.05|19.05|18.83|18.61|18.99|18.69|18.39|18.49|17.85|18.01|18.43|18.17|18.47|18.65|18.71|18.77|18.65|18.81|19.19|19.09|19.05|18.73|19.07|18.97|18.95|18.91|18.93|18.83|19.01|19.03|19.13|19.25|19.11|18.83|18.79|18.85|18.85|18.79|18.65…
11:28:26|90640-D87 4E57-2.65-0x33|18.15|18.51|18.69|18.15|18.35|18.53|18.73|18.73|18.95|18.95|19.01|18.69|18.77|19.09|18.83|18.85|18.77|18.75|18.75|19.19|19.05|19.09|19.07|19.07|18.83|18.61|18.97|18.73|18.39|18.43|17.95|18.13|18.41|18.31|18.53|18.59|18.73|18.77|18.65|18.85|19.23|19.07|19.03|18.73|19.07|19.01|18.97|18.89|18.93|18.79|18.99|18.95|19.13|19.25|19.13|18.79|18.83|18.91|18.81|18.85|18.63…
11:28:27|90640-D87 4E57-2.65-0x33|18.15|18.53|18.69|18.15|18.43|18.55|18.77|18.73|18.93|19.03|18.99|18.69|18.79|19.09|18.81|18.79|18.69|18.75|18.79|19.19|19.01|19.07|19.07|19.09|18.83|18.59|18.95|18.65|18.39|18.23|17.93|18.19|18.51|18.43|18.67|18.59|18.81|18.77|18.65|18.89|19.21|19.05|18.95|18.73|19.05|19.05|18.93|18.87|18.93|18.75|18.97|18.89|19.15|19.25|19.19|18.75|18.77|18.89|18.77|18.91|18.71…
11:28:27|90640-D87 4E57-2.65-0x33|18.23|18.53|18.65|18.15|18.43|18.57|18.73|18.73|18.97|19.09|19.05|18.69|18.73|19.09|18.79|18.73|18.73|18.75|18.75|19.13|18.93|19.05|18.99|19.11|18.83|18.57|18.95|18.65|18.47|18.17|17.81|18.15|18.59|18.41|18.71|18.63|18.89|18.79|18.65|18.79|19.19|19.05|18.87|18.63|19.03|19.11|18.91|18.81|18.93|18.75|18.95|18.83|19.17|19.21|19.17|18.73|18.73|18.87|18.73|18.89|18.79…
11:28:27|90640-D87 4E57-2.65-0x33|18.31|18.61|18.61|18.23|18.49|18.67|18.71|18.83|18.99|19.15|19.11|18.73|18.69|19.07|18.77|18.75|18.77|18.75|18.73|19.03|18.85|19.01|18.91|19.01|18.83|18.57|18.95|18.69|18.53|18.13|17.77|18.15|18.75|18.39|18.69|18.65|19.01|18.81|18.63|18.79|19.27|19.05|18.79|18.61|18.97|19.09|18.85|18.75|18.89|18.75|19.05|18.79|19.15|19.19|19.09|18.73|18.79|18.85|18.81|18.87|18.75…
11:28:27|90640-D87 4E57-2.65-0x33|18.35|18.63|18.61|18.31|18.51|18.69|18.73|18.83|18.95|19.13|19.01|18.77|18.67|19.05|18.79|18.77|18.77|18.75|18.75|18.95|18.89|18.99|18.95|18.93|18.75|18.57|19.01|18.73|18.55|18.09|17.67|18.13|18.89|18.39|18.67|18.61|18.99|18.73|18.61|18.67|19.23|19.05|18.71|18.63|18.91|19.09|18.81|18.75|18.85|18.67|19.03|18.75|19.13|19.17|19.01|18.75|18.83|18.91|18.89|18.87|18.71…
11:28:27|90640-D87 4E57-2.65-0x33|18.33|18.55|18.61|18.19|18.53|18.69|18.75|18.81|18.91|19.07|18.93|18.73|18.65|19.05|18.79|18.71|18.77|18.73|18.77|18.93|18.93|19.03|18.99|19.01|18.67|18.59|19.05|18.77|18.55|18.15|17.67|18.03|18.69|18.39|18.63|18.57|18.99|18.73|18.63|18.65|19.25|19.05|18.71|18.65|18.93|19.09|18.77|18.75|18.85|18.67|19.05|18.71|19.13|19.15|19.05|18.77|18.73|18.89|18.85|18.87|18.79…
11:28:27|90640-D87 4E57-2.65-0x33|18.33|18.47|18.61|18.17|18.53|18.69|18.73|18.79|18.85|19.01|18.91|18.71|18.59|19.05|18.87|18.65|18.67|18.71|18.75|18.91|18.87|19.07|19.03|19.07|18.69|18.59|19.07|18.81|18.47|18.21|17.83|17.99|18.53|18.45|18.59|18.57|18.99|18.61|18.65|18.73|19.25|19.03|18.71|18.69|18.95|19.09|18.73|18.79|18.85|18.73|19.07|18.79|19.13|19.15|19.09|18.89|18.65|18.69|18.81|18.97|18.79…
11:28:27|90640-D87 4E57-2.65-0x33|18.35|18.35|18.55|18.07|18.55|18.71|18.73|18.79|18.83|18.97|18.91|18.75|18.55|19.07|18.95|18.65|18.65|18.71|18.75|18.85|18.83|19.09|19.07|19.15|18.71|18.53|19.03|18.83|18.43|18.19|17.85|17.89|18.47|18.45|18.55|18.57|18.93|18.59|18.75|18.81|19.29|19.03|18.71|18.75|18.89|19.09|18.73|18.83|18.89|18.79|19.01|18.87|19.13|19.15|19.15|18.95|18.69|18.63|18.77|18.97|18.65…
11:28:27|90640-D87 4E57-2.65-0x33|18.31|18.25|18.59|18.07|18.47|18.73|18.75|18.79|18.83|18.95|18.97|18.79|18.53|19.03|18.93|18.65|18.67|18.71|18.77|18.79|18.73|19.11|19.03|19.13|18.71|18.49|19.03|18.85|18.33|18.17|18.15|17.83|18.43|18.23|18.51|18.57|18.87|18.59|18.83|18.83|19.25|19.05|18.71|18.85|18.83|18.99|18.73|18.85|18.93|18.73|18.97|18.91|19.13|19.13|19.13|18.89|18.67|18.53|18.73|18.95|18.51…
11:28:27|90640-D87 4E57-2.65-0x33|18.27|18.11|18.53|17.99|18.39|18.63|18.75|18.69|18.81|18.91|19.01|18.77|18.49|19.01|18.89|18.63|18.67|18.69|18.77|18.71|18.63|19.07|18.97|19.11|18.71|18.39|18.97|18.81|18.23|18.07|18.23|17.85|18.41|18.15|18.51|18.57|18.81|18.57|18.83|18.83|19.27|19.05|18.69|18.91|18.81|18.89|18.67|18.85|18.91|18.67|18.91|18.93|19.07|19.09|19.11|18.83|18.69|18.51|18.71|18.93|18.49…
11:28:27|90640-D87 4E57-2.65-0x33|18.19|18.09|18.63|18.03|18.43|18.63|18.81|18.69|18.87|18.87|18.95|18.75|18.53|18.99|18.91|18.61|18.69|18.69|18.89|18.73|18.67|19.03|18.97|19.09|18.73|18.41|19.05|18.77|18.33|18.07|18.17|17.91|18.39|18.15|18.51|18.61|18.75|18.63|18.83|18.83|19.29|19.03|18.67|18.93|18.79|19.05|18.71|18.87|18.89|18.69|18.93|19.03|19.01|19.15|19.09|18.77|18.71|18.53|18.75|18.93|18.47…
11:28:27|90640-D87 4E57-2.65-0x33|18.15|18.07|18.63|17.99|18.49|18.67|18.89|18.77|18.93|18.85|18.91|18.79|18.57|19.07|18.95|18.67|18.73|18.67|18.93|18.73|18.73|19.03|18.99|19.17|18.75|18.33|19.03|18.71|18.33|17.99|18.21|18.11|18.35|18.17|18.53|18.65|18.73|18.71|18.85|18.83|19.27|19.03|18.75|18.95|18.83|19.11|18.79|18.91|18.85|18.71|18.97|19.07|18.97|19.23|19.17|18.83|18.75|18.57|18.81|18.95|18.39…
11:28:27|90640-D87 4E57-2.65-0x33|18.07|18.05|18.57|18.01|18.51|18.71|18.85|18.83|18.97|18.83|18.93|18.81|18.61|19.13|18.91|18.73|18.67|18.65|18.95|18.73|18.83|19.03|19.05|19.23|18.79|18.35|18.95|18.65|18.41|17.93|18.07|18.23|18.31|18.15|18.55|18.63|18.71|18.71|18.87|18.79|19.25|19.05|18.81|18.93|18.85|19.11|18.85|18.87|18.81|18.75|19.01|18.99|18.93|19.19|19.23|18.81|18.77|18.65|18.85|18.91|18.37…
11:28:27|90640-D87 4E57-2.65-0x33|18.05|18.03|18.51|18.03|18.53|18.59|18.81|18.79|19.01|18.81|18.95|18.91|18.65|19.17|18.89|18.77|18.63|18.65|18.97|18.83|18.91|18.97|19.11|19.27|18.83|18.39|18.87|18.71|18.47|18.05|18.03|18.13|18.37|18.13|18.53|18.61|18.67|18.71|18.87|18.77|19.31|19.07|18.89|18.91|18.89|19.11|18.91|18.83|18.79|18.79|19.01|18.99|18.93|19.15|19.25|18.79|18.81|18.73|18.85|18.87|18.47…
11:28:27|90640-D87 4E57-2.65-0x33|18.05|18.01|18.41|18.05|18.55|18.57|18.89|18.77|19.05|18.81|18.91|18.95|18.73|19.21|18.87|18.81|18.57|18.65|18.95|18.91|18.91|18.93|19.01|19.21|18.77|18.41|18.93|18.77|18.43|18.17|18.01|18.05|18.41|18.17|18.53|18.61|18.65|18.67|18.87|18.71|19.29|19.07|18.97|18.87|18.93|19.05|18.97|18.87|18.77|18.79|19.01|18.99|18.93|19.07|19.21|18.75|18.85|18.77|18.85|18.83|18.57…
11:28:27|90640-D87 4E57-2.65-0x33|18.05|18.09|18.39|18.19|18.57|18.51|18.91|18.81|19.09|18.81|18.89|18.95|18.79|19.21|18.85|18.81|18.51|18.59|18.93|18.93|18.91|18.95|18.99|19.25|18.71|18.37|18.97|18.79|18.39|18.17|17.99|18.05|18.39|18.21|18.41|18.61|18.61|18.65|18.91|18.73|19.29|19.05|19.07|18.91|19.01|19.05|18.99|18.89|18.79|18.79|18.99|18.99|18.93|19.01|19.19|18.71|18.75|18.79|18.85|18.79|18.61…
11:28:27|90640-D87 4E57-2.65-0x33|18.21|18.17|18.49|18.31|18.55|18.45|18.87|18.83|19.09|18.81|18.91|18.95|18.79|19.21|18.89|18.85|18.71|18.63|18.95|18.95|18.95|18.95|18.95|19.29|18.81|18.41|18.97|18.81|18.45|18.25|18.17|18.15|18.37|18.31|18.43|18.69|18.57|18.69|18.93|18.75|19.29|19.13|19.15|19.07|19.07|19.07|19.01|18.93|18.81|18.83|18.97|19.07|18.93|19.05|19.17|18.79|18.77|18.83|18.85|18.81|18.63…
11:28:28|90640-D87 4E57-2.65-0x33|18.35|18.27|18.57|18.39|18.53|18.51|18.83|18.87|19.09|18.89|18.93|18.95|18.79|19.13|18.93|18.89|18.79|18.65|18.95|18.97|18.99|18.89|18.91|19.25|18.89|18.45|18.97|18.83|18.51|18.31|18.25|18.09|18.43|18.39|18.59|18.77|18.67|18.73|18.97|18.77|19.31|19.21|19.21|19.11|19.01|19.09|19.03|18.95|18.83|18.87|19.01|19.13|19.01|19.09|19.19|18.85|18.81|18.87|18.93|18.83|18.75…
11:28:28|90640-D87 4E57-2.65-0x33|18.33|18.35|18.61|18.45|18.51|18.57|18.79|18.91|19.03|18.97|18.97|18.95|18.79|19.07|18.97|18.91|18.71|18.67|18.89|18.99|19.03|18.85|18.89|19.21|18.85|18.49|19.05|18.85|18.53|18.35|18.25|18.05|18.49|18.39|18.67|18.79|18.69|18.65|19.01|18.81|19.33|19.15|19.25|19.07|18.95|19.07|19.05|18.95|18.85|18.85|19.05|19.19|19.07|19.05|19.21|18.95|18.85|18.73|19.01|18.91|18.77…
11:28:28|90640-D87 4E57-2.65-0x33|18.31|18.35|18.63|18.35|18.47|18.57|18.73|18.89|18.97|19.01|18.99|18.95|18.77|19.05|18.99|18.85|18.63|18.67|18.81|19.03|19.05|18.87|18.93|19.27|18.81|18.55|19.05|18.75|18.53|18.31|18.23|18.19|18.47|18.37|18.63|18.73|18.63|18.57|19.01|18.83|19.27|19.09|19.21|19.03|18.93|19.03|19.03|18.93|18.79|18.83|19.01|19.23|19.07|18.99|19.27|19.03|18.85|18.69|18.99|18.89|18.75…
11:28:28|90640-D87 4E57-2.65-0x33|18.25|18.35|18.61|18.27|18.47|18.57|18.73|18.87|18.93|18.97|18.89|18.95|18.69|19.03|19.03|18.81|18.57|18.67|18.79|19.07|19.05|18.89|18.93|19.23|18.77|18.61|18.97|18.67|18.49|18.29|18.17|18.21|18.47|18.47|18.59|18.67|18.57|18.63|19.01|18.87|19.23|18.99|19.17|19.03|18.91|19.05|19.01|18.91|18.73|18.83|18.99|19.19|19.07|19.03|19.25|18.93|18.85|18.71|18.97|18.85|18.75…
11:28:28|90640-D87 4E57-2.65-0x33|18.25|18.43|18.61|18.21|18.47|18.67|18.75|18.81|18.89|18.97|18.87|18.95|18.69|18.99|19.07|18.83|18.51|18.67|18.77|19.03|19.05|18.89|18.93|19.29|18.81|18.65|18.91|18.61|18.45|18.41|18.13|18.17|18.47|18.55|18.61|18.61|18.67|18.69|19.01|18.91|19.27|18.97|19.17|19.03|18.97|19.07|19.05|18.89|18.73|18.83|19.03|19.15|19.15|19.07|19.27|18.93|18.93|18.73|18.99|18.81|18.79…
11:28:28|90640-D87 4E57-2.65-0x33|18.35|18.45|18.57|18.23|18.49|18.69|18.77|18.77|19.01|18.97|18.91|18.95|18.65|18.95|19.05|18.85|18.47|18.69|18.79|19.01|19.01|18.89|18.91|19.25|18.77|18.69|18.95|18.63|18.45|18.41|18.05|18.13|18.47|18.41|18.63|18.69|18.67|18.55|19.01|18.89|19.31|18.97|19.17|19.05|19.01|19.03|19.09|18.97|18.73|18.89|19.07|19.21|19.15|18.99|19.21|18.83|18.91|18.67|19.01|18.95|18.83…
11:28:28|90640-D87 4E57-2.65-0x33|18.37|18.35|18.53|18.17|18.51|18.55|18.73|18.65|19.03|18.99|18.95|18.97|18.61|19.01|19.03|18.85|18.45|18.69|18.81|19.01|18.97|18.91|18.89|19.17|18.73|18.65|18.99|18.71|18.45|18.41|18.09|18.19|18.41|18.35|18.51|18.67|18.67|18.51|18.99|18.87|19.29|18.97|19.13|19.07|18.95|19.01|19.01|19.03|18.77|18.93|19.09|19.19|19.09|18.97|19.27|18.73|18.85|18.61|18.93|19.01|18.87…
11:28:28|90640-D87 4E57-2.65-0x33|18.29|18.25|18.43|18.11|18.55|18.49|18.67|18.55|18.99|19.01|18.91|18.99|18.59|19.05|19.03|18.83|18.47|18.67|18.83|19.01|18.93|18.93|18.83|19.09|18.65|18.61|18.99|18.73|18.47|18.41|18.09|18.23|18.35|18.29|18.41|18.55|18.67|18.47|18.97|18.83|19.27|18.89|19.09|18.99|18.89|19.03|18.95|19.03|18.81|18.97|19.11|19.13|19.03|18.89|19.23|18.71|18.79|18.63|18.85|18.89|18.81…
11:28:28|90640-D87 4E57-2.65-0x33|18.29|18.23|18.37|18.21|18.59|18.53|18.63|18.57|18.97|19.03|18.89|19.03|18.59|19.11|19.03|18.81|18.49|18.67|18.85|19.01|18.97|19.01|18.87|19.09|18.69|18.69|19.01|18.79|18.51|18.35|18.11|18.13|18.47|18.25|18.45|18.57|18.77|18.51|18.99|18.81|19.31|18.93|19.15|19.01|18.91|19.07|18.97|19.03|18.81|19.01|19.17|19.09|19.17|18.95|19.31|18.77|18.89|18.65|18.93|18.87|18.73…
11:28:28|90640-D87 4E57-2.65-0x33|18.21|18.21|18.37|18.31|18.59|18.57|18.69|18.59|19.01|19.05|18.83|19.01|18.59|19.15|19.07|18.81|18.55|18.67|18.85|19.01|18.93|19.01|18.89|19.09|18.59|18.77|19.05|18.85|18.65|18.41|18.29|18.11|18.59|18.31|18.47|18.57|18.77|18.45|19.01|18.79|19.35|18.91|19.15|18.97|18.93|19.13|18.99|19.03|18.81|19.03|19.21|19.07|19.17|18.93|19.31|18.77|18.89|18.67|19.01|18.81|18.73…
11:28:28|90640-D87 4E57-2.65-0x33|18.23|18.41|18.35|18.29|18.57|18.63|18.73|18.61|19.03|19.11|18.83|18.97|18.63|19.23|19.09|18.81|18.59|18.69|18.83|19.07|18.95|19.05|18.89|19.15|18.59|18.73|19.07|18.77|18.69|18.37|18.37|18.13|18.65|18.33|18.37|18.55|18.79|18.47|18.99|18.75|19.31|18.95|19.21|18.93|19.01|19.17|18.95|19.03|18.77|19.03|19.17|19.05|19.25|18.95|19.19|18.75|19.01|18.67|19.01|18.73|18.81…
11:28:28|90640-D87 4E57-2.65-0x33|18.39|18.51|18.37|18.27|18.63|18.67|18.75|18.63|19.11|19.17|18.89|18.93|18.71|19.29|19.07|18.81|18.65|18.69|18.85|19.11|19.01|19.09|18.93|19.15|18.63|18.71|19.07|18.69|18.69|18.33|18.29|18.07|18.69|18.31|18.29|18.49|18.81|18.49|18.97|18.71|19.27|18.99|19.25|18.93|19.07|19.13|18.91|18.97|18.73|19.05|19.15|19.03|19.25|18.93|19.09|18.69|19.01|18.65|19.01|18.69|18.87…
11:28:28|90640-D87 4E57-2.65-0x33|18.45|18.49|18.39|18.15|18.57|18.51|18.77|18.65|19.09|19.01|18.87|18.93|18.73|19.21|19.05|18.79|18.63|18.55|18.79|18.99|18.99|19.07|18.97|19.21|18.67|18.69|19.05|18.65|18.67|18.31|18.23|17.87|18.61|18.29|18.33|18.43|18.73|18.51|18.95|18.67|19.21|18.95|19.13|18.93|18.93|19.09|18.89|18.91|18.67|18.99|19.05|19.01|19.15|18.91|18.99|18.63|18.89|18.63|18.99|18.65|18.75…
11:28:28|90640-D87 4E57-2.65-0x33|18.33|18.43|18.35|18.13|18.47|18.37|18.67|18.67|19.09|18.95|18.89|18.93|18.73|19.15|18.99|18.77|18.63|18.51|18.77|18.89|18.99|19.05|19.09|19.27|18.75|18.67|19.05|18.61|18.51|18.29|18.03|17.73|18.53|18.19|18.37|18.55|18.67|18.35|18.93|18.73|19.17|18.87|19.03|18.93|18.87|19.11|18.89|18.93|18.63|18.91|18.97|18.99|19.07|18.87|18.97|18.69|18.79|18.65|18.97|18.75|18.71…
11:28:28|90640-D87 4E57-2.65-0x33|18.29|18.55|18.33|18.05|18.41|18.35|18.59|18.67|19.11|18.95|18.93|18.97|18.75|19.15|18.95|18.75|18.65|18.47|18.77|18.85|19.01|19.03|19.11|19.25|18.77|18.57|18.99|18.59|18.45|18.25|17.87|17.63|18.37|18.13|18.35|18.57|18.75|18.33|18.83|18.73|19.15|18.81|19.07|18.95|18.89|19.15|18.85|18.97|18.63|18.87|18.99|18.99|19.09|18.85|18.89|18.75|18.77|18.67|18.85|18.77|18.71…
11:28:29|90640-D87 4E57-2.65-0x33|18.35|18.65|18.39|18.09|18.47|18.33|18.63|18.67|19.13|18.95|18.89|19.01|18.79|19.15|19.05|18.79|18.67|18.49|18.77|18.83|19.07|19.01|19.17|19.23|18.81|18.57|19.03|18.63|18.51|18.29|18.07|17.59|18.23|18.33|18.41|18.63|18.81|18.33|18.75|18.75|19.13|18.93|19.11|19.03|18.91|19.13|18.87|19.05|18.63|18.91|19.01|19.01|19.09|18.93|18.89|18.79|18.75|18.73|18.85|18.89|18.69…
11:28:29|90640-D87 4E57-2.65-0x33|18.39|18.59|18.45|18.11|18.53|18.39|18.67|18.67|19.15|19.03|18.87|18.97|18.83|19.17|19.13|18.87|18.69|18.51|18.77|18.79|19.13|19.01|19.21|19.31|18.85|18.69|19.07|18.79|18.57|18.31|18.17|17.69|18.21|18.41|18.39|18.67|18.77|18.33|18.75|18.77|19.13|19.03|19.15|19.11|19.01|19.11|18.95|19.11|18.63|18.95|18.99|19.01|19.07|18.99|18.93|18.83|18.79|18.79|18.95|18.99|18.63…
11:28:29|90640-D87 4E57-2.65-0x33|18.23|18.53|18.53|18.17|18.59|18.45|18.69|18.67|19.09|19.09|18.93|18.93|18.81|19.19|19.15|18.95|18.75|18.53|18.89|18.81|19.07|19.01|19.23|19.37|18.93|18.81|19.03|18.83|18.53|18.33|18.09|17.79|18.19|18.39|18.37|18.69|18.73|18.37|18.75|18.71|19.13|19.05|19.19|19.09|19.05|19.09|19.03|19.17|18.63|18.99|18.97|19.05|19.07|18.93|18.95|18.85|18.83|18.81|18.97|18.99|18.57…
11:28:29|90640-D87 4E57-2.65-0x33|18.25|18.61|18.59|18.11|18.65|18.49|18.71|18.65|19.03|19.13|18.99|18.95|18.81|19.27|19.17|18.97|18.81|18.57|18.91|18.75|19.03|19.07|19.25|19.19|19.01|18.89|18.99|18.85|18.57|18.35|18.01|17.81|18.47|18.47|18.39|18.71|18.75|18.39|18.77|18.73|19.17|19.05|19.09|19.07|19.07|19.09|18.99|19.21|18.73|19.03|18.95|19.09|19.11|18.89|18.95|18.87|18.93|18.83|18.87|18.99|18.77…
11:28:29|90640-D87 4E57-2.65-0x33|18.13|18.55|18.49|18.05|18.61|18.53|18.71|18.65|18.93|19.11|18.99|18.97|18.87|19.27|19.09|18.99|18.83|18.61|18.87|18.71|19.03|19.11|19.21|19.09|18.99|18.87|18.83|18.79|18.49|18.29|17.85|17.83|18.71|18.31|18.33|18.55|18.77|18.37|18.79|18.73|19.21|19.01|19.01|19.11|19.09|19.09|18.95|19.11|18.81|18.99|18.93|19.05|19.15|18.89|18.95|18.85|18.95|18.81|18.77|18.89|18.75…
11:28:29|90640-D87 4E57-2.65-0x33|18.09|18.49|18.45|18.07|18.59|18.43|18.71|18.75|18.91|19.13|18.99|18.99|18.91|19.25|19.03|19.03|18.85|18.65|18.85|18.75|19.01|19.11|19.17|19.05|18.99|18.75|18.79|18.91|18.49|18.29|17.87|17.97|18.71|18.31|18.45|18.55|18.75|18.35|18.77|18.73|19.17|18.97|19.13|19.13|19.05|19.09|18.97|19.01|18.79|18.97|18.95|19.01|19.15|18.89|18.97|18.83|18.97|18.79|18.87|18.89|18.79…
11:28:29|90640-D87 4E57-2.65-0x33|18.11|18.43|18.41|18.09|18.59|18.41|18.77|18.83|18.95|19.15|18.99|19.01|18.83|19.23|19.01|19.07|18.81|18.69|18.83|18.79|19.07|19.11|19.15|19.01|18.97|18.71|18.87|18.95|18.41|18.29|17.73|17.99|18.71|18.33|18.47|18.47|18.73|18.37|18.75|18.75|19.13|19.01|19.15|19.07|19.03|19.11|18.99|19.05|18.77|19.01|18.97|18.99|19.15|18.95|18.99|18.81|18.99|18.73|18.95|18.91|18.81…
11:28:29|90640-D87 4E57-2.65-0x33|18.15|18.43|18.39|18.19|18.59|18.45|18.85|18.79|18.99|19.25|19.01|18.97|18.77|19.23|19.01|18.99|18.79|18.75|18.83|18.79|19.13|19.17|19.15|19.03|18.95|18.65|18.89|19.01|18.43|18.21|17.69|18.01|18.83|18.35|18.49|18.49|18.79|18.39|18.75|18.77|19.15|19.07|19.07|19.05|19.01|19.15|19.01|19.09|18.83|19.07|19.05|18.99|19.13|19.01|18.95|18.81|19.03|18.69|18.91|18.95|18.89…
11:28:29|90640-D87 4E57-2.65-0x33|18.27|18.43|18.37|18.27|18.65|18.49|18.87|18.75|18.99|19.27|19.03|18.95|18.85|19.23|18.99|18.93|18.83|18.81|18.93|18.79|19.09|19.17|19.13|19.05|18.89|18.61|18.87|19.07|18.41|18.23|17.89|18.03|18.93|18.33|18.51|18.61|18.85|18.35|18.77|18.73|19.17|19.09|19.05|19.03|19.01|19.15|19.03|19.11|18.89|19.07|19.13|19.01|19.11|18.99|18.93|18.83|19.05|18.75|18.87|19.03|18.91…
11:28:29|90640-D87 4E57-2.65-0x33|18.29|18.37|18.33|18.23|18.67|18.47|18.87|18.73|18.97|19.31|19.03|18.95|18.91|19.27|18.95|18.87|18.85|18.75|18.93|18.77|19.03|19.07|19.09|18.97|18.81|18.59|18.83|18.95|18.37|18.19|17.95|17.97|18.83|18.29|18.51|18.63|18.81|18.31|18.79|18.67|19.13|19.09|18.93|18.99|19.01|19.13|19.05|19.11|18.91|19.07|19.05|19.01|19.07|18.95|18.85|18.83|19.01|18.77|18.89|19.01|18.93…
11:28:29|90640-D87 4E57-2.65-0x33|18.25|18.31|18.45|18.25|18.63|18.45|18.93|18.71|18.99|19.29|19.03|18.95|18.87|19.25|18.89|18.83|18.83|18.71|18.93|18.75|19.13|19.07|19.15|18.97|18.91|18.57|18.73|18.83|18.47|18.17|17.81|17.91|18.75|18.31|18.51|18.63|18.77|18.33|18.79|18.69|19.11|18.99|18.89|18.95|19.01|19.15|19.07|19.11|18.93|19.09|18.97|18.99|19.03|18.95|18.79|18.83|18.99|18.85|18.91|18.95|18.95…
11:28:29|90640-D87 4E57-2.65-0x33|18.21|18.25|18.43|18.15|18.59|18.43|18.91|18.75|18.99|19.27|19.03|18.97|18.83|19.25|18.83|18.83|18.81|18.71|18.91|18.79|19.13|19.07|19.19|18.89|18.87|18.57|18.69|18.81|18.55|18.17|17.79|18.03|18.71|18.31|18.43|18.61|18.77|18.33|18.69|18.69|19.07|18.95|18.89|18.89|19.03|19.15|19.01|19.09|18.93|19.09|18.99|18.95|18.95|18.93|18.83|18.81|18.81|18.83|18.91|18.87|18.87…
11:28:29|90640-D87 4E57-2.65-0x33|18.03|18.19|18.47|18.15|18.55|18.41|18.93|18.79|18.97|19.25|19.05|18.97|18.83|19.25|18.87|18.83|18.79|18.71|18.91|18.83|19.07|19.07|19.19|18.83|18.83|18.57|18.77|18.79|18.45|18.17|18.09|18.23|18.67|18.31|18.43|18.65|18.71|18.17|18.67|18.75|19.03|18.91|18.89|18.89|19.05|19.11|18.95|19.07|18.93|19.01|19.01|19.07|18.87|18.83|18.85|18.79|18.67|18.73|18.91|18.85|18.79…
11:28:29|90640-D87 4E57-2.65-0x33|17.99|18.25|18.51|18.15|18.53|18.43|18.97|18.85|18.97|19.21|19.09|18.89|18.83|19.27|18.91|18.83|18.79|18.69|18.93|18.81|19.05|19.05|19.19|18.77|18.81|18.59|18.85|18.77|18.47|18.29|18.21|18.13|18.63|18.33|18.47|18.69|18.79|18.19|18.69|18.81|19.07|18.89|18.93|18.91|19.05|19.09|18.97|19.07|18.89|18.97|19.01|19.11|18.93|18.83|18.83|18.79|18.69|18.67|18.95|18.85|18.91…
11:28:29|90640-D87 4E57-2.65-0x33|18.05|18.31|18.61|18.17|18.49|18.45|19.03|18.91|18.99|19.17|19.05|18.83|18.89|19.29|18.93|18.83|18.79|18.69|19.05|18.79|19.07|19.03|19.21|18.79|18.79|18.61|18.91|18.75|18.43|18.41|18.37|18.07|18.59|18.25|18.49|18.73|18.85|18.23|18.71|18.89|19.11|18.93|18.97|18.95|19.05|19.13|18.99|19.05|18.85|18.95|19.01|19.09|18.99|18.89|18.87|18.91|18.71|18.57|18.99|18.93|18.93…
11:28:29|90640-D87 4E57-2.65-0x33|18.11|18.33|18.69|18.33|18.51|18.45|19.07|18.97|18.99|19.11|19.01|18.83|18.93|19.29|18.93|18.89|18.79|18.73|19.07|18.79|19.09|19.01|19.21|18.77|18.77|18.65|18.97|18.79|18.39|18.33|18.51|18.35|18.75|18.27|18.47|18.77|18.91|18.27|18.77|18.97|19.13|18.95|19.05|18.99|19.05|19.17|19.05|19.05|18.91|18.93|18.93|19.07|19.05|18.95|18.95|19.03|18.83|18.59|18.95|18.99|19.01…
11:28:30|90640-D87 4E57-2.65-0x33|18.13|18.35|18.67|18.41|18.57|18.43|19.13|19.01|18.99|19.05|18.99|18.83|18.85|19.29|18.95|18.95|18.83|18.77|19.03|18.79|19.15|18.99|19.19|18.75|18.79|18.69|18.93|18.81|18.43|18.25|15.61|18.41|18.87|18.25|18.45|18.69|18.89|18.29|18.81|19.05|19.13|18.95|19.11|18.99|19.05|19.15|19.09|19.03|18.97|18.95|18.87|19.07|19.11|19.01|19.01|19.05|18.93|18.61|18.91|19.07|19.03…
11:28:30|90640-D87 4E57-2.65-0x33|18.15|18.25|18.65|18.45|18.63|18.43|19.13|18.99|18.99|19.07|18.97|18.87|18.77|19.21|18.97|18.93|18.87|18.83|19.01|18.77|19.19|19.03|19.17|18.77|18.81|18.71|18.89|18.87|18.47|18.19|16.21|18.41|18.81|18.23|18.45|18.63|18.85|18.31|18.85|19.11|19.09|18.95|19.07|18.99|18.99|19.13|19.05|19.03|18.85|18.95|18.87|19.07|19.05|19.05|19.01|19.07|18.83|18.61|18.85|19.05|18.85…
11:28:30|90640-D87 4E57-2.65-0x33|18.25|18.23|18.71|18.49|18.59|18.49|19.27|18.97|18.99|19.09|19.03|18.91|18.75|19.13|18.99|18.91|18.85|18.87|19.01|18.75|19.15|19.07|19.17|18.79|18.81|18.71|18.93|18.93|18.59|18.21|16.93|18.41|18.75|18.15|18.45|18.61|18.83|18.45|18.89|19.11|19.05|18.93|19.03|18.97|18.93|19.17|19.01|19.07|18.83|19.01|18.87|19.03|18.99|19.01|19.01|19.05|18.75|18.65|18.87|19.09|18.81…
11:28:30|90640-D87 4E57-2.65-0x33|18.33|18.25|18.75|18.49|18.55|18.31|19.21|18.89|18.99|19.07|19.07|18.97|18.73|19.13|18.99|18.93|18.81|18.89|18.99|18.75|19.09|19.03|19.17|18.81|18.79|18.67|18.91|18.87|18.61|18.19|17.13|18.29|18.81|18.17|18.47|18.57|18.85|18.45|18.79|19.09|19.07|18.91|18.99|18.95|18.91|19.19|18.99|19.09|18.81|19.05|18.91|18.99|19.05|18.95|18.97|19.01|18.77|18.67|18.81|19.11|18.83…
11:28:30|90640-D87 4E57-2.65-0x33|18.33|18.27|18.81|18.55|18.61|18.31|19.23|18.91|19.07|19.07|19.17|19.03|18.71|19.13|18.95|18.93|18.85|18.91|18.97|18.75|19.11|18.99|19.17|18.83|18.93|18.69|18.91|18.83|18.59|18.17|17.59|18.23|18.87|18.27|18.47|18.67|18.87|18.55|18.81|19.13|19.09|18.95|18.95|18.99|18.91|19.19|18.97|19.07|18.79|19.09|18.95|18.93|19.11|18.99|18.99|19.09|18.77|18.69|18.83|19.17|18.83…
11:28:30|90640-D87 4E57-2.65-0x33|18.35|18.37|18.89|18.59|18.69|18.39|19.27|18.87|19.09|19.05|19.21|19.05|18.69|19.13|18.93|18.93|18.91|18.87|18.97|18.77|19.13|18.95|19.17|18.81|18.99|18.81|18.93|18.83|18.57|18.17|17.75|18.25|18.83|18.37|18.61|18.77|18.83|18.65|18.83|19.19|19.09|19.01|18.99|19.03|18.89|19.19|18.97|19.07|18.87|19.13|18.97|18.89|19.09|19.03|19.03|19.11|18.79|18.73|18.91|19.25|18.83…
11:28:30|90640-D87 4E57-2.65-0x33|18.39|18.45|18.79|18.57|18.63|18.45|19.33|18.83|19.07|19.03|19.07|19.01|18.59|19.07|18.83|18.91|18.87|18.83|18.91|18.77|19.13|18.91|19.11|18.79|19.03|18.89|18.95|18.81|18.63|18.17|17.81|18.33|18.79|18.45|18.63|18.69|18.77|18.59|18.85|19.11|19.09|19.07|19.01|19.05|18.87|19.21|18.95|18.97|18.87|19.11|18.99|18.79|19.07|19.01|19.05|18.97|18.81|18.81|18.97|19.19|18.83…
11:28:30|90640-D87 4E57-2.65-0x33|18.35|18.39|18.69|18.39|18.55|18.33|19.25|18.75|19.05|18.91|18.93|18.85|18.49|19.01|18.73|18.79|18.81|18.69|18.85|18.73|19.05|18.81|19.03|18.75|18.99|18.71|18.87|18.77|18.57|17.91|17.63|18.09|18.63|18.41|18.45|18.59|18.65|18.53|18.75|19.03|19.01|19.03|18.97|18.99|18.81|19.15|18.87|18.87|18.79|19.07|18.93|18.69|18.89|18.99|18.99|18.91|18.85|18.77|18.83|19.07|18.75…
11:28:30|90640-D87 4E57-2.65-0x33|18.15|18.33|18.69|18.33|18.59|18.33|19.19|18.69|18.97|18.81|18.93|18.83|18.57|18.95|18.69|18.69|18.75|18.67|18.93|18.69|19.03|18.73|19.01|18.71|18.91|18.65|18.97|18.73|18.59|17.83|17.49|17.83|18.49|18.35|18.39|18.51|18.55|18.57|18.67|19.03|18.95|19.01|18.93|19.09|18.85|19.17|18.81|18.87|18.73|19.07|18.89|18.69|18.83|18.97|18.95|18.85|18.81|18.71|18.79|19.01|18.69…
11:28:30|90640-D87 4E57-2.65-0x33|17.99|18.15|18.65|18.31|18.65|18.35|19.15|18.61|18.91|18.73|18.95|18.79|18.65|18.95|18.67|18.73|18.71|18.67|19.01|18.79|19.03|18.67|19.01|18.73|18.85|18.67|19.07|18.87|18.63|17.85|17.49|17.95|18.39|18.31|18.47|18.47|18.59|18.61|18.73|19.05|18.91|19.01|18.97|19.11|18.83|19.21|18.91|18.89|18.73|19.09|18.95|18.71|18.87|18.97|18.93|18.83|18.83|18.67|18.81|18.97|18.71…
11:28:30|90640-D87 4E57-2.65-0x33|17.97|18.09|18.69|18.29|18.57|18.37|19.15|18.63|18.99|18.71|18.91|18.75|18.67|18.95|18.69|18.77|18.67|18.67|18.99|18.89|18.99|18.69|19.07|18.75|18.85|18.69|18.97|18.91|18.69|17.87|17.45|17.97|18.31|18.23|18.55|18.45|18.57|18.55|18.79|19.05|18.87|18.95|19.01|19.07|18.81|19.15|18.91|18.85|18.73|19.03|19.01|18.79|18.91|18.99|18.91|18.87|18.85|18.67|18.83|18.95|18.73…
11:28:30|90640-D87 4E57-2.65-0x33|17.99|18.11|18.73|18.35|18.57|18.45|19.15|18.71|19.07|18.85|18.89|18.81|18.69|19.01|18.71|18.83|18.69|18.71|18.97|18.89|18.95|18.77|19.13|18.81|18.85|18.73|18.87|18.95|18.75|18.07|17.41|17.77|18.37|18.23|18.51|18.43|18.59|18.57|18.81|19.05|18.99|18.97|18.95|19.05|18.83|19.11|18.93|18.83|18.77|18.97|19.01|18.85|18.87|19.01|18.99|18.89|18.93|18.67|18.79|18.95|18.81…
11:28:30|90640-D87 4E57-2.65-0x33|18.11|18.13|18.77|18.41|18.61|18.51|19.11|18.79|19.09|18.97|18.95|18.87|18.77|19.07|18.69|18.89|18.75|18.75|19.03|18.89|19.01|18.83|19.15|18.87|18.83|18.75|18.97|18.99|18.75|18.11|17.39|17.69|18.41|18.25|18.53|18.55|18.61|18.57|18.81|18.93|19.03|19.03|18.97|19.05|18.85|19.11|18.95|18.87|18.81|19.01|19.01|18.93|18.85|18.99|19.07|18.87|18.99|18.77|18.83|19.03|18.89…
11:28:30|90640-D87 4E57-2.65-0x33|18.15|18.13|18.81|18.49|18.65|18.43|19.07|18.73|19.11|19.05|18.99|18.89|18.83|19.11|18.67|18.95|18.81|18.71|19.01|18.85|19.01|18.81|19.17|18.89|18.81|18.71|18.99|18.97|18.75|18.09|17.45|17.91|18.33|18.27|18.51|18.65|18.63|18.57|18.79|18.83|18.97|19.07|18.99|19.05|18.89|19.11|18.93|18.91|18.75|19.03|19.01|18.99|18.83|18.97|19.13|18.85|18.93|18.77|18.85|19.01|18.83…
11:28:30|90640-D87 4E57-2.65-0x33|18.25|18.13|18.75|18.49|18.57|18.35|19.05|18.73|19.17|19.11|18.99|18.91|18.81|19.13|18.73|18.99|18.81|18.71|18.99|18.81|19.07|18.79|19.09|18.91|18.87|18.67|18.95|18.95|18.79|18.07|17.21|17.93|18.25|18.27|18.49|18.59|18.65|18.59|18.77|18.77|18.91|19.05|18.99|19.01|18.93|19.17|18.91|18.93|18.77|19.09|18.99|18.93|18.81|18.97|19.11|18.85|18.87|18.73|18.87|18.93|18.77…
11:28:30|90640-D87 4E57-2.65-0x33|18.33|18.19|18.69|18.45|18.51|18.39|19.03|18.63|19.15|19.13|18.99|18.85|18.79|19.13|18.77|18.93|18.81|18.69|18.97|18.79|19.11|18.87|19.01|18.95|18.91|18.57|18.93|18.93|18.83|18.11|17.25|18.01|18.31|18.33|18.61|18.59|18.69|18.61|18.73|18.73|18.93|19.03|19.07|18.97|18.91|19.15|18.85|18.95|18.77|19.13|19.01|18.89|18.85|18.97|19.09|18.85|18.83|18.69|18.91|18.85|18.75…
11:28:31|90640-D87 4E57-2.65-0x33|18.25|18.19|18.59|18.41|18.45|18.43|18.93|18.55|19.01|19.07|18.93|18.81|18.79|19.13|18.67|18.87|18.85|18.67|18.89|18.79|19.13|18.89|18.87|18.93|18.89|18.49|18.75|18.91|18.79|18.15|17.23|18.03|18.37|18.31|18.59|18.47|18.65|18.51|18.69|18.67|18.87|18.97|19.05|18.93|18.89|19.13|18.79|18.91|18.77|18.97|18.95|18.77|18.89|18.97|19.07|18.83|18.81|18.61|18.85|18.85|18.73…
11:28:31|90640-D87 4E57-2.65-0x33|18.29|18.35|18.51|18.39|18.45|18.47|18.89|18.57|18.99|19.15|18.87|18.81|18.79|19.15|18.63|18.77|18.87|18.73|18.83|18.75|19.13|18.89|18.83|18.99|18.87|18.51|18.69|18.91|18.81|18.25|17.33|18.01|18.47|18.37|18.49|18.45|18.77|18.53|18.77|18.69|19.03|19.01|19.07|18.89|18.97|19.11|18.79|18.87|18.77|18.95|19.01|18.75|18.91|18.97|19.05|18.81|18.93|18.63|18.85|18.85|18.87…
11:28:31|90640-D87 4E57-2.65-0x33|18.29|18.39|18.51|18.37|18.47|18.51|18.91|18.59|18.95|19.15|18.91|18.81|18.81|19.17|18.65|18.75|18.93|18.79|18.83|18.71|19.09|18.89|18.79|19.03|18.91|18.53|18.69|18.91|18.75|18.25|17.21|18.01|18.55|18.25|18.39|18.41|18.77|18.53|18.83|18.63|19.05|19.01|19.09|18.85|18.97|19.05|18.79|18.85|18.77|18.93|18.99|18.63|18.93|18.97|19.03|18.83|18.95|18.55|18.85|18.89|18.91…
11:28:31|90640-D87 4E57-2.65-0x33|18.29|18.35|18.51|18.41|18.47|18.51|18.93|18.59|18.91|19.09|18.95|18.87|18.83|19.21|18.65|18.85|18.99|18.79|18.83|18.71|19.05|18.89|18.75|18.97|18.95|18.51|18.69|18.89|18.69|18.33|17.21|18.01|18.57|18.27|18.51|18.37|18.75|18.53|18.93|18.63|19.09|19.01|19.07|18.81|18.99|19.01|18.81|18.83|18.77|18.93|18.97|18.63|18.93|18.97|19.05|18.83|19.01|18.57|18.93|18.93|18.83…
11:28:31|90640-D87 4E57-2.65-0x33|18.17|18.33|18.63|18.45|18.43|18.51|19.01|18.59|18.89|19.05|18.95|18.93|18.77|19.25|18.73|18.93|18.99|18.81|18.91|18.71|19.03|18.89|18.91|18.99|18.93|18.51|18.73|18.89|18.67|18.41|19.99|18.13|18.59|18.25|18.55|18.45|18.73|18.53|19.01|18.65|19.13|19.05|19.05|18.95|19.01|18.97|18.83|18.89|18.79|18.87|18.97|18.77|18.95|18.91|19.07|18.95|19.07|18.61|19.01|18.99|18.75…
11:28:31|90640-D87 4E57-2.65-0x33|18.15|18.35|18.63|18.39|18.39|18.49|19.01|18.63|18.87|19.03|18.95|18.93|18.73|19.15|18.79|18.93|18.99|18.81|18.89|18.63|19.01|18.95|18.97|19.01|18.91|18.59|18.75|18.81|18.59|18.27|19.17|18.15|18.67|18.23|18.43|18.45|18.71|18.53|18.97|18.67|19.13|19.07|18.97|18.97|19.03|18.93|18.81|18.95|18.79|18.81|18.91|18.79|18.97|18.85|19.03|18.95|18.93|18.63|18.91|18.95|18.63…
11:28:31|90640-D87 4E57-2.65-0x33|18.37|18.37|18.63|18.35|18.49|18.47|19.11|18.67|18.87|19.01|19.01|18.93|18.77|19.07|18.87|18.93|19.03|18.81|18.97|18.67|19.01|18.99|18.99|19.03|18.99|18.65|18.87|18.83|18.63|18.21|16.43|18.07|18.73|18.23|18.41|18.43|18.69|18.49|18.95|18.69|19.13|19.07|18.97|18.95|19.05|18.93|18.79|18.93|18.81|18.85|18.93|18.91|18.99|18.89|18.99|19.03|18.91|18.65|18.91|19.03|18.63…
11:28:31|90640-D87 4E57-2.65-0x33|18.39|18.19|18.63|18.41|18.57|18.43|19.07|18.63|18.87|19.05|19.03|18.89|18.79|18.99|18.91|18.91|19.05|18.87|19.03|18.71|18.99|18.97|18.99|19.03|19.05|18.61|18.89|18.79|18.65|18.21|16.89|17.99|18.61|18.23|18.37|18.41|18.69|18.43|18.89|18.71|19.17|19.05|18.95|18.93|19.03|18.91|18.83|18.89|18.87|18.87|18.95|18.99|19.07|18.91|18.99|19.09|18.95|18.67|18.91|19.09|18.67…
11:28:31|90640-D87 4E57-2.65-0x33|18.39|18.15|18.75|18.45|18.55|18.39|19.05|18.59|18.85|19.07|19.03|18.91|18.87|18.97|18.91|18.89|19.01|18.91|19.03|18.75|18.95|18.95|18.97|19.03|18.99|18.57|18.99|18.81|18.75|18.27|19.43|18.01|18.51|18.17|18.41|18.51|18.69|18.49|18.83|18.79|19.21|19.03|18.93|19.03|19.01|18.99|18.85|18.87|18.91|18.85|18.97|18.99|19.13|18.95|18.97|19.07|18.97|18.61|18.91|19.05|18.69…
11:28:31|90640-D87 4E57-2.65-0x33|18.41|18.09|18.77|18.45|18.55|18.35|19.05|18.69|18.83|19.05|19.05|18.93|18.95|19.01|18.91|18.91|18.99|18.95|19.05|18.75|18.93|18.91|18.97|19.05|18.95|18.59|19.09|18.87|18.85|18.23|19.03|18.03|18.57|18.21|18.49|18.61|18.75|18.57|18.91|18.87|19.29|19.03|18.85|19.05|19.03|19.07|18.83|18.87|19.01|18.83|19.05|19.01|19.23|19.01|18.99|19.07|18.91|18.57|18.97|19.03|18.87…
11:28:31|90640-D87 4E57-2.65-0x33|18.37|18.05|18.63|18.45|18.57|18.37|19.03|18.77|18.85|19.03|19.05|18.95|18.85|19.05|18.91|18.93|18.97|18.99|19.07|18.75|18.95|18.87|19.11|19.07|18.99|18.61|18.99|18.93|18.83|18.21|19.07|18.07|18.61|18.15|18.55|18.75|18.79|18.61|18.97|18.95|19.29|18.97|18.79|19.03|19.05|19.07|18.81|18.91|19.03|18.77|19.13|19.03|19.21|18.95|19.01|19.07|18.87|18.61|19.03|19.03|18.89…
11:28:31|90640-D87 4E57-2.65-0x33|18.33|18.11|18.61|18.49|18.59|18.47|19.01|18.81|18.87|19.07|19.05|18.95|18.83|19.07|18.91|18.97|18.95|19.01|19.09|18.87|18.97|18.93|19.23|19.17|19.03|18.55|18.99|19.11|18.81|18.21|19.09|18.31|18.63|18.19|18.67|18.79|18.75|18.65|19.03|19.01|19.25|18.93|18.85|19.01|19.03|19.07|18.89|18.95|18.99|18.73|19.17|19.03|19.19|18.99|19.17|19.15|18.95|18.63|19.13|19.03|18.81…
11:28:31|90640-D87 4E57-2.65-0x33|18.41|18.17|18.59|18.53|18.49|18.49|18.97|18.83|18.95|19.09|19.09|18.95|18.79|19.09|18.85|19.01|18.93|19.03|19.07|18.97|19.01|18.97|19.27|19.25|18.99|18.57|18.99|19.17|18.83|18.21|18.87|18.55|18.65|18.25|18.71|18.77|18.71|18.61|19.01|18.93|19.21|19.01|18.89|18.95|19.01|19.03|18.95|18.91|18.95|18.73|19.21|19.05|19.17|19.03|19.21|19.13|19.01|18.71|19.15|19.07|18.81…
11:28:31|90640-D87 4E57-2.65-0x33|18.47|18.05|18.57|18.63|18.51|18.59|18.93|18.83|19.01|19.07|19.13|18.93|18.75|19.09|18.81|19.09|18.91|18.97|19.05|18.89|19.03|19.03|19.31|19.23|18.97|18.59|18.99|19.19|18.85|18.25|18.83|18.71|18.73|18.29|18.71|18.75|18.79|18.63|18.99|18.87|19.23|19.09|18.85|18.89|19.03|18.99|18.91|18.87|18.99|18.73|19.21|19.07|19.19|19.07|19.21|19.13|19.05|18.79|19.05|19.11|18.79…
11:28:31|90640-D87 4E57-2.65-0x33|18.41|18.03|18.39|18.61|18.47|18.67|18.95|18.83|19.03|19.05|19.05|18.91|18.79|19.09|18.75|19.09|18.89|18.91|19.13|18.83|18.97|19.09|19.27|19.21|18.99|18.61|18.89|19.15|18.75|18.19|18.53|18.67|18.81|18.43|18.71|18.73|18.81|18.63|18.97|18.87|19.19|19.03|18.81|18.87|19.05|19.05|18.89|18.91|19.01|18.73|19.21|18.95|19.19|19.05|19.21|19.13|19.07|18.79|18.95|19.13|18.77…
11:28:31|90640-D87 4E57-2.65-0x33|18.41|18.11|18.29|18.53|18.43|18.63|18.95|18.83|19.03|18.97|18.97|18.83|18.81|19.07|18.75|19.11|18.85|18.89|19.19|18.87|18.91|19.05|19.21|19.13|18.99|18.67|18.85|19.13|18.71|18.27|18.43|18.57|18.87|18.47|18.53|18.71|18.73|18.61|18.99|18.85|19.15|18.97|18.85|18.83|19.01|19.07|18.95|18.93|18.99|18.71|19.17|18.91|19.17|19.03|19.25|19.11|19.07|18.77|18.85|19.13|18.73…
11:28:32|90640-D87 4E57-2.65-0x33|18.35|18.11|18.25|18.45|18.49|18.59|18.93|18.83|18.99|18.89|18.85|18.75|18.85|19.05|18.69|19.05|18.81|18.87|19.09|18.91|18.99|19.01|19.13|19.05|18.95|18.73|18.75|19.11|18.69|18.27|18.25|18.47|18.91|18.35|18.45|18.69|18.67|18.53|18.95|18.79|19.11|18.93|18.87|18.79|18.97|19.01|18.91|18.85|18.97|18.67|19.13|18.89|19.15|18.97|19.29|19.11|19.07|18.79|18.77|19.13|18.69…
11:28:32|90640-D87 4E57-2.65-0x33|18.31|18.15|18.23|18.43|18.55|18.57|18.93|18.81|18.97|18.87|18.83|18.83|18.89|19.07|18.67|19.05|18.79|18.81|19.01|18.93|19.07|18.97|19.07|19.09|18.93|18.71|18.69|19.03|18.69|18.35|18.27|18.55|18.67|18.27|18.51|18.69|18.65|18.47|18.85|18.77|19.09|18.91|18.93|18.77|18.97|18.99|18.95|18.79|18.93|18.65|19.11|18.87|19.17|18.93|19.31|19.13|18.97|18.83|18.81|19.13|18.75…
11:28:32|90640-D87 4E57-2.65-0x33|18.23|18.19|18.31|18.41|18.53|18.55|18.95|18.79|18.97|18.85|18.75|18.83|18.89|19.09|18.65|19.05|18.81|18.77|18.97|18.95|18.95|18.95|18.97|19.05|18.95|18.69|18.65|18.95|18.67|18.35|18.11|18.53|18.47|18.21|18.51|18.55|18.63|18.39|18.75|18.65|19.07|18.93|18.91|18.77|18.97|18.99|18.97|18.73|18.91|18.69|19.09|18.85|19.13|18.87|19.23|19.03|18.89|18.61|18.77|19.05|18.81…
11:28:32|90640-D87 4E57-2.65-0x33|18.21|18.25|18.37|18.51|18.57|18.65|18.97|18.83|18.97|18.89|18.77|18.89|18.89|19.03|18.63|19.09|18.83|18.75|18.95|18.97|18.93|18.99|18.95|19.09|18.97|18.79|18.69|18.95|18.65|18.39|18.09|18.51|18.45|18.27|18.67|18.57|18.73|18.45|18.83|18.67|19.09|18.95|19.01|18.83|18.95|18.99|19.01|18.77|18.95|18.73|19.15|18.83|19.15|18.89|19.25|19.03|18.95|18.61|18.85|18.97|18.83…
11:28:32|90640-D87 4E57-2.65-0x33|18.45|18.31|18.31|18.55|18.61|18.75|19.01|18.87|19.01|18.93|18.63|18.89|18.79|18.99|18.73|19.15|18.83|18.75|18.97|18.99|18.91|19.03|18.89|19.13|18.99|18.89|18.69|18.95|18.61|18.43|17.97|18.53|18.43|18.19|18.69|18.61|18.81|18.43|18.91|18.81|19.11|18.97|19.01|18.93|18.93|18.95|19.05|18.85|18.99|18.81|19.21|18.87|19.17|18.99|19.27|19.15|19.01|18.65|18.93|19.03|18.85…
11:28:32|90640-D87 4E57-2.65-0x33|18.55|18.37|18.27|18.47|18.65|18.69|19.03|18.85|19.05|18.91|18.57|18.77|18.71|18.99|18.83|19.11|18.83|18.77|18.99|19.03|18.89|18.95|18.85|19.09|19.01|18.83|18.69|18.95|18.57|18.41|17.91|18.41|18.39|18.21|18.71|18.63|18.83|18.41|18.95|18.93|19.09|18.99|18.97|18.93|18.93|18.91|19.11|18.93|18.95|18.87|19.19|18.89|19.13|19.01|19.25|19.15|18.97|18.69|18.99|19.07|18.73…
11:28:32|90640-D87 4E57-2.65-0x33|18.45|18.41|18.39|18.47|18.69|18.63|18.99|18.83|19.07|18.89|18.61|18.75|18.77|18.99|18.87|19.09|18.91|18.79|18.99|19.07|18.89|18.93|18.91|19.05|19.05|18.79|18.79|18.95|18.65|18.39|18.07|18.41|18.35|18.21|18.73|18.63|18.85|18.45|18.99|18.99|19.07|18.97|18.93|18.97|18.93|18.99|19.17|18.89|18.91|18.89|19.17|18.91|19.11|19.03|19.25|19.13|18.93|18.67|19.03|19.21|18.73…
11:28:32|90640-D87 4E57-2.65-0x33|18.41|18.37|18.43|18.41|18.71|18.65|18.95|18.87|19.09|18.91|18.69|18.95|18.83|19.05|18.91|19.25|18.97|18.79|18.99|19.05|18.89|18.93|18.97|19.19|19.07|18.83|18.87|18.97|18.71|18.31|18.21|18.59|18.43|18.21|18.77|18.63|18.81|18.49|19.05|19.05|19.19|18.95|19.01|19.01|18.97|19.05|19.21|18.85|18.85|18.91|19.29|18.93|19.09|19.03|19.29|19.11|18.97|18.71|19.09|19.33|18.81…
11:28:32|90640-D87 4E57-2.65-0x33|18.67|18.41|18.41|18.37|18.71|18.67|18.89|18.91|19.13|18.93|18.71|19.03|18.83|19.11|18.97|19.29|18.95|18.79|19.01|19.03|18.83|18.93|18.95|19.21|19.09|18.87|18.85|18.99|18.69|18.29|18.23|18.69|18.49|18.21|18.81|18.61|18.77|18.49|19.03|18.99|19.21|18.89|19.09|19.05|18.99|19.13|19.25|18.87|18.79|18.85|19.29|18.99|19.07|19.01|19.27|19.05|18.95|18.65|19.15|19.29|18.89…
11:28:32|90640-D87 4E57-2.65-0x33|18.79|18.37|18.41|18.35|18.73|18.65|18.85|18.81|19.19|18.99|18.73|18.89|18.85|19.07|18.97|19.21|18.95|18.77|19.05|19.07|18.85|18.91|18.95|19.13|19.13|18.89|18.85|18.91|18.69|18.37|18.27|18.69|18.57|18.23|18.69|18.61|18.81|18.51|19.01|18.95|19.33|18.93|19.09|19.11|19.07|19.15|19.17|18.91|18.85|18.81|19.21|19.05|19.19|19.01|19.23|19.01|19.01|18.69|19.13|19.27|18.97…
11:28:32|90640-D87 4E57-2.65-0x33|18.71|18.33|18.31|18.33|18.81|18.69|18.99|18.83|19.27|19.03|18.75|18.85|18.85|19.03|19.01|19.13|18.97|18.75|19.07|19.09|18.83|18.89|18.89|19.07|19.11|18.91|18.81|18.85|18.65|18.35|18.15|18.61|18.63|18.13|18.59|18.65|18.85|18.57|18.99|18.97|19.35|18.93|19.09|19.09|19.13|19.23|19.09|18.87|18.91|18.83|19.15|19.09|19.21|19.03|19.19|18.97|19.05|18.73|19.11|19.17|18.95…
11:28:32|90640-D87 4E57-2.65-0x33|18.61|18.29|18.25|18.35|18.85|18.63|18.97|18.85|19.31|19.05|18.75|18.79|18.83|19.03|19.01|19.09|18.95|18.69|19.05|18.99|18.77|18.83|18.81|18.99|19.07|18.85|18.75|18.81|18.59|18.25|18.01|18.43|18.63|18.09|18.53|18.65|18.81|18.59|18.85|18.95|19.29|18.91|19.03|19.05|19.11|19.27|19.01|18.81|18.87|18.83|19.13|19.11|19.09|19.03|19.11|18.91|19.05|18.73|18.97|19.05|18.95…
11:28:32|90640-D87 4E57-2.65-0x33|18.63|18.25|18.13|18.37|18.77|18.57|18.93|18.87|19.23|19.07|18.75|18.73|18.79|19.03|18.91|19.05|18.91|18.65|19.03|18.89|18.77|18.77|18.89|18.97|19.09|18.81|18.65|18.77|18.51|18.17|18.07|18.35|18.63|17.89|18.49|18.79|18.77|18.53|18.73|18.91|19.25|18.89|18.97|19.05|19.09|19.23|18.95|18.81|18.83|18.77|19.11|19.13|19.05|19.03|19.03|18.87|19.05|18.69|18.85|18.99|18.95…
11:28:32|90640-D87 4E57-2.65-0x33|18.65|18.27|18.03|18.25|18.71|18.55|18.89|18.91|19.15|19.07|18.75|18.79|18.75|19.07|18.83|19.03|18.87|18.67|19.01|18.89|18.77|18.77|18.95|18.99|19.11|18.79|18.55|18.67|18.45|18.25|18.13|18.45|18.67|17.87|18.37|18.73|18.63|18.49|18.69|18.87|19.19|18.87|18.93|19.05|19.07|19.19|18.89|18.81|18.81|18.71|19.09|19.15|18.99|19.03|18.97|18.85|19.01|18.65|18.79|18.93|18.95…
11:28:32|90640-D87 4E57-2.65-0x33|18.41|18.23|18.05|18.21|18.65|18.53|18.89|18.87|18.99|18.99|18.73|18.83|18.73|19.11|18.83|19.01|18.77|18.69|19.01|18.89|18.69|18.77|18.87|18.93|18.99|18.77|18.59|18.57|18.37|18.21|17.93|18.39|18.71|17.85|18.33|18.73|18.57|18.49|18.67|18.77|19.15|18.75|18.91|19.03|19.05|19.19|18.83|18.79|18.81|18.67|19.07|19.15|18.93|19.03|18.91|18.77|18.97|18.55|18.73|18.93|18.87…
11:28:33|90640-D87 4E57-2.65-0x33|18.37|18.37|18.09|18.17|18.61|18.61|18.89|18.95|18.97|18.95|18.73|18.83|18.73|19.19|18.85|18.97|18.75|18.73|19.01|18.91|18.69|18.83|18.81|18.91|18.91|18.73|18.63|18.49|18.31|18.15|17.83|18.29|18.79|17.97|18.33|18.75|18.65|18.51|18.65|18.77|19.23|18.75|18.87|19.03|18.97|19.21|18.79|18.79|18.87|18.65|19.07|19.17|18.93|19.03|18.81|18.71|19.01|18.57|18.79|18.95|19.01…
11:28:33|90640-D87 4E57-2.65-0x33|18.51|18.49|18.11|18.19|18.65|18.67|18.89|19.01|19.01|18.93|18.75|18.83|18.77|19.25|18.91|18.95|18.83|18.77|18.91|18.93|18.77|18.89|18.87|18.89|18.85|18.69|18.69|18.51|18.47|18.19|17.95|18.31|18.87|18.03|18.33|18.79|18.73|18.59|18.69|18.85|19.31|18.91|18.91|19.07|18.91|19.19|18.77|18.83|18.91|18.67|19.07|19.15|18.93|19.13|18.81|18.79|19.05|18.59|18.85|18.97|19.07…
11:28:33|90640-D87 4E57-2.65-0x33|18.53|18.45|18.13|18.13|18.67|18.55|18.81|18.91|19.03|18.95|18.77|18.79|18.79|19.23|18.95|18.89|18.83|18.69|18.81|18.89|18.83|18.81|18.91|18.81|18.79|18.61|18.67|18.47|18.49|17.99|17.91|18.31|18.79|18.07|18.29|18.81|18.83|18.59|18.55|18.83|19.31|18.93|18.83|19.09|18.87|19.15|18.75|18.85|18.89|18.67|18.99|19.13|18.97|19.13|18.85|18.85|19.01|18.59|18.79|18.97|19.07…
11:28:33|90640-D87 4E57-2.65-0x33|18.51|18.41|18.19|18.09|18.59|18.45|18.81|18.81|18.97|18.97|18.73|18.75|18.83|19.21|19.01|18.85|18.87|18.69|18.85|18.87|18.87|18.75|18.93|18.73|18.71|18.53|18.81|18.43|18.49|17.83|17.59|18.17|18.71|18.07|18.25|18.65|18.79|18.55|18.53|18.87|19.31|18.89|18.75|19.11|18.83|19.05|18.73|18.89|18.87|18.71|18.93|19.09|19.01|19.05|18.89|18.91|18.97|18.47|18.73|18.83|19.01…
11:28:33|90640-D87 4E57-2.65-0x33|18.51|18.33|18.25|18.05|18.53|18.53|18.83|18.81|18.93|19.03|18.77|18.83|18.87|19.23|19.09|18.87|18.91|18.67|18.91|18.87|18.91|18.71|18.97|18.73|18.67|18.51|18.87|18.45|18.49|17.91|17.59|18.19|18.71|18.09|18.43|18.61|18.75|18.53|18.63|18.93|19.35|18.87|18.85|19.15|18.87|19.05|18.83|18.93|18.85|18.77|19.05|19.07|19.01|18.99|18.97|18.97|19.01|18.49|18.83|18.81|18.97…
11:28:33|90640-D87 4E57-2.65-0x33|18.45|18.25|18.29|18.01|18.43|18.51|18.77|18.81|18.87|19.03|18.73|18.83|18.79|19.25|19.07|18.89|18.91|18.65|18.95|18.87|18.87|18.67|18.97|18.73|18.65|18.49|18.91|18.47|18.45|17.99|17.43|18.15|18.71|17.99|18.47|18.53|18.65|18.39|18.63|18.89|19.29|18.91|18.93|19.13|18.91|19.01|18.91|18.97|18.83|18.79|19.15|19.05|19.01|18.95|19.05|18.97|18.97|18.47|18.83|18.73|18.93…
11:28:33|90640-D87 4E57-2.65-0x33|18.39|18.25|18.31|17.99|18.35|18.45|18.71|18.79|18.83|18.97|18.69|18.85|18.73|19.23|19.05|18.85|18.91|18.59|18.97|18.91|18.83|18.59|18.97|18.83|18.63|18.49|18.93|18.59|18.41|17.89|17.47|18.21|18.69|18.01|18.59|18.53|18.67|18.37|18.65|18.85|19.21|18.93|18.95|19.11|18.89|18.99|18.93|18.99|18.77|18.81|19.17|19.03|18.97|18.91|19.01|18.97|19.01|18.45|18.85|18.73|18.87…
11:28:33|90640-D87 4E57-2.65-0x33|18.37|18.27|18.27|17.97|18.41|18.41|18.69|18.77|18.91|18.97|18.73|18.87|18.71|19.21|19.03|18.81|18.99|18.59|18.99|18.95|18.87|18.61|18.99|18.93|18.65|18.49|18.95|18.69|18.43|17.91|17.53|18.27|18.67|18.11|18.69|18.57|18.69|18.47|18.67|18.89|19.15|18.97|18.97|19.05|18.87|19.01|18.95|19.01|18.73|18.73|19.19|19.01|18.95|18.95|18.99|19.05|19.05|18.49|18.87|18.81|18.81…
11:28:33|90640-D87 4E57-2.65-0x33|18.33|18.23|18.21|18.05|18.43|18.43|18.63|18.75|18.87|18.85|18.73|18.93|18.67|19.07|18.99|18.81|18.97|18.55|18.99|18.97|18.87|18.67|18.97|18.97|18.63|18.51|18.95|18.79|18.41|17.93|17.61|18.27|18.63|18.17|18.69|18.57|18.63|18.51|18.73|18.89|19.03|18.99|18.95|18.97|18.85|19.01|18.93|18.99|18.67|18.63|19.17|18.97|18.93|18.95|18.97|19.09|19.05|18.49|18.95|18.85|18.81…
11:28:33|90640-D87 4E57-2.65-0x33|18.15|18.13|18.17|18.11|18.35|18.45|18.63|18.73|18.75|18.73|18.69|18.91|18.59|18.95|18.93|18.81|18.93|18.51|18.99|18.97|18.77|18.73|18.93|18.99|18.59|18.51|18.91|18.81|18.41|17.93|17.51|18.21|18.59|17.95|18.57|18.49|18.59|18.47|18.77|18.85|18.91|18.87|18.93|18.93|18.81|18.95|18.91|18.93|18.61|18.55|19.15|18.93|18.91|18.95|18.95|19.03|18.99|18.49|18.93|18.83|18.73…
11:28:33|90640-D87 4E57-2.65-0x33|18.13|18.21|18.15|18.17|18.37|18.57|18.65|18.77|18.77|18.79|18.67|18.93|18.61|19.03|18.89|18.77|18.91|18.51|18.99|18.93|18.77|18.79|18.91|19.03|18.65|18.61|18.89|18.77|18.43|18.11|17.57|18.21|18.65|17.99|18.59|18.51|18.63|18.45|18.73|18.83|19.03|18.89|18.95|18.91|18.81|18.91|18.93|18.89|18.71|18.57|19.19|18.91|19.03|18.97|18.99|19.01|19.13|18.59|18.95|18.81|18.81…
11:28:33|90640-D87 4E57-2.65-0x33|18.01|18.17|18.01|18.17|18.31|18.57|18.61|18.73|18.69|18.79|18.65|18.95|18.61|19.03|18.83|18.73|18.79|18.51|18.87|18.89|18.75|18.85|18.91|19.07|18.63|18.63|18.83|18.73|18.41|18.09|14.67|18.13|18.69|17.99|18.55|18.49|18.61|18.35|18.69|18.73|19.01|18.87|18.97|18.83|18.81|18.89|18.95|18.89|18.71|18.59|19.15|18.91|19.03|18.89|19.03|19.01|19.13|18.59|18.97|18.81|18.79…
11:28:33|90640-D87 4E57-2.65-0x33|18.01|18.25|17.97|18.09|18.27|18.51|18.57|18.77|18.69|18.87|18.63|18.95|18.61|19.07|18.83|18.81|18.77|18.49|18.77|18.89|18.73|18.81|18.91|19.01|18.61|18.71|18.85|18.81|18.47|18.23|17.47|18.17|18.71|17.99|18.45|18.47|18.61|18.35|18.73|18.71|18.99|18.85|18.95|18.75|18.81|18.87|18.97|18.89|18.79|18.59|19.07|18.91|19.09|18.89|19.11|19.01|19.17|18.59|18.99|18.81|18.87…
11:28:33|90640-D87 4E57-2.65-0x33|18.03|18.25|18.03|18.09|18.29|18.45|18.53|18.81|18.71|18.93|18.59|18.95|18.61|19.11|18.81|18.87|18.75|18.47|18.77|18.89|18.75|18.77|18.89|18.97|18.63|18.73|18.85|18.89|18.45|18.27|17.43|18.21|18.73|17.85|18.37|18.47|18.61|18.31|18.77|18.75|18.99|18.91|18.93|18.71|18.81|18.85|18.97|18.93|18.85|18.69|19.01|18.93|19.15|18.91|19.11|18.99|19.13|18.53|18.99|18.87|18.87…
11:28:33|90640-D87 4E57-2.65-0x33|18.05|18.25|18.09|18.03|18.31|18.39|18.49|18.73|18.71|18.93|18.55|18.87|18.61|19.13|18.81|18.91|18.73|18.53|18.77|18.85|18.77|18.73|18.89|18.95|18.65|18.67|18.85|18.81|18.45|18.25|17.43|18.05|18.63|17.85|18.33|18.47|18.67|18.27|18.87|18.79|18.99|18.97|18.91|18.67|18.85|18.85|18.99|18.97|18.81|18.77|18.93|18.95|19.15|18.93|19.11|18.97|19.07|18.53|19.01|18.93|18.89…
11:28:34|90640-D87 4E57-2.65-0x33|18.13|18.25|18.19|17.97|18.27|18.33|18.51|18.65|18.67|18.93|18.53|18.81|18.55|19.07|18.79|18.89|18.67|18.59|18.79|18.81|18.77|18.69|18.87|18.93|18.61|18.61|18.83|18.75|18.45|18.23|17.83|17.95|18.55|17.87|18.29|18.35|18.63|18.27|18.87|18.75|18.99|18.97|18.91|18.65|18.81|18.77|18.95|18.87|18.77|18.73|18.87|18.97|19.15|18.83|19.05|18.93|19.03|18.49|18.97|18.91|18.83…
11:28:34|90640-D87 4E57-2.65-0x33|18.25|18.41|18.29|18.03|18.25|18.35|18.55|18.63|18.71|18.97|18.53|18.83|18.57|19.07|18.79|18.87|18.69|18.71|18.83|18.87|18.77|18.85|18.87|18.85|18.59|18.65|18.81|18.67|18.45|18.29|18.09|18.01|18.65|18.01|18.29|18.35|18.71|18.29|18.79|18.73|19.13|18.99|18.89|18.65|18.83|18.77|18.91|18.85|18.85|18.77|18.93|18.99|19.13|18.83|19.07|18.91|19.05|18.47|18.93|18.91|18.93…
11:28:34|90640-D87 4E57-2.65-0x33|18.37|18.55|18.35|18.07|18.37|18.43|18.69|18.69|18.85|19.01|18.55|18.85|18.65|19.07|18.81|18.85|18.81|18.81|18.91|18.93|18.83|18.93|18.87|18.79|18.59|18.69|18.83|18.67|18.51|18.35|18.13|18.13|18.75|18.11|18.29|18.41|18.79|18.43|18.81|18.75|19.19|19.05|18.87|18.75|18.85|18.89|18.89|18.95|18.93|18.75|18.97|19.01|19.11|18.91|19.09|18.95|19.09|18.57|18.89|18.95|19.01…
11:28:34|90640-D87 4E57-2.65-0x33|18.39|18.43|18.39|18.11|18.47|18.49|18.81|18.73|18.89|18.91|18.57|18.93|18.73|19.03|18.81|18.87|18.85|18.77|18.97|18.93|18.89|18.87|18.87|18.81|18.59|18.55|18.79|18.59|18.47|18.19|18.17|18.27|18.71|18.15|18.31|18.47|18.75|18.55|18.85|18.77|19.19|19.03|18.83|18.83|18.87|18.93|18.93|19.03|18.87|18.75|18.95|19.03|19.09|18.99|19.15|18.99|19.07|18.59|18.87|18.91|18.89…
11:28:34|90640-D87 4E57-2.65-0x33|18.37|18.39|18.43|18.15|18.51|18.53|18.77|18.77|18.95|18.89|18.61|18.93|18.65|18.99|18.81|18.89|18.89|18.73|19.01|18.93|18.97|18.81|18.83|18.83|18.59|18.51|18.85|18.59|18.47|18.13|18.09|18.35|18.67|18.21|18.33|18.55|18.71|18.57|18.89|18.83|19.19|19.01|18.79|18.83|18.89|18.91|18.97|19.03|18.87|18.79|18.93|19.01|19.07|18.91|19.15|19.07|19.05|18.53|18.85|18.89|18.79…
11:28:34|90640-D87 4E57-2.65-0x33|18.35|18.47|18.45|18.17|18.53|18.53|18.73|18.81|18.99|18.95|18.63|19.01|18.63|18.97|18.81|18.93|18.91|18.73|19.03|18.97|18.97|18.75|18.83|18.97|18.57|18.45|18.89|18.61|18.47|18.13|18.01|18.35|18.57|18.25|18.43|18.61|18.65|18.59|18.93|18.85|19.13|18.97|18.79|18.83|18.79|18.89|18.93|19.03|18.73|18.81|18.95|18.97|18.99|18.83|19.17|19.13|18.99|18.51|18.89|18.85|18.67…
11:28:34|90640-D87 4E57-2.65-0x33|18.33|18.55|18.51|18.19|18.55|18.53|18.71|18.85|19.03|18.99|18.67|19.01|18.65|18.95|18.81|18.97|18.93|18.73|19.03|18.99|18.91|18.69|18.89|19.03|18.57|18.39|18.93|18.63|18.47|18.13|17.93|18.33|18.47|18.27|18.51|18.63|18.59|18.47|18.97|18.85|19.07|19.05|18.79|18.79|18.71|18.87|18.91|19.07|18.71|18.85|18.97|18.89|18.91|18.87|19.19|19.13|18.93|18.45|18.93|18.91|18.65…
11:28:34|90640-D87 4E57-2.65-0x33|18.33|18.53|18.59|18.25|18.57|18.45|18.71|18.81|19.01|18.97|18.73|18.97|18.69|18.89|18.81|18.97|18.97|18.79|19.03|19.01|18.93|18.77|18.95|19.01|18.57|18.43|18.93|18.65|18.49|18.03|17.89|18.17|18.45|18.29|18.55|18.65|18.55|18.43|18.97|18.85|19.03|19.07|18.83|18.77|18.77|18.87|18.81|19.05|18.71|18.91|18.95|18.83|18.97|18.91|19.23|19.15|18.91|18.41|18.83|18.97|18.67…
11:28:34|90640-D87 4E57-2.65-0x33|18.23|18.51|18.63|18.29|18.55|18.37|18.69|18.77|19.03|18.95|18.79|18.93|18.73|18.83|18.73|18.95|18.97|18.85|19.01|19.03|18.93|18.83|18.99|18.99|18.61|18.45|18.89|18.67|18.47|17.93|17.79|18.07|18.43|18.17|18.59|18.71|18.51|18.47|18.95|18.75|18.99|19.07|18.87|18.79|18.81|18.91|18.73|18.91|18.69|18.93|18.93|18.81|19.03|18.91|19.25|19.17|18.89|18.43|18.75|19.05|18.69…
11:28:34|90640-D87 4E57-2.65-0x33|18.25|18.53|18.65|18.33|18.53|18.49|18.73|18.81|19.05|18.99|18.85|19.01|18.77|18.87|18.77|19.05|18.97|18.87|18.99|19.13|18.93|18.83|19.03|19.03|18.65|18.51|18.85|18.67|18.53|18.17|17.87|18.11|18.63|18.23|18.63|18.77|18.63|18.51|18.99|18.79|19.09|19.07|18.97|18.79|18.85|18.95|18.85|18.91|18.79|18.93|19.03|18.87|19.05|18.91|19.29|19.19|18.93|18.51|18.85|19.11|18.85…
11:28:34|90640-D87 4E57-2.65-0x33|18.37|18.55|18.63|18.37|18.53|18.59|18.73|18.85|19.09|19.03|18.85|19.03|18.75|18.89|18.79|19.07|18.93|18.89|19.05|19.21|19.01|18.85|19.07|19.07|18.77|18.57|18.97|18.73|18.69|18.27|17.73|18.07|18.81|18.25|18.65|18.71|18.73|18.61|19.03|18.83|19.17|19.03|19.05|18.81|18.89|18.99|18.95|18.93|18.87|18.89|19.11|18.91|19.07|18.91|19.33|19.21|18.97|18.53|18.93|19.07|18.93…
11:28:34|90640-D87 4E57-2.65-0x33|18.39|18.51|18.59|18.31|18.53|18.55|18.71|18.79|19.11|19.03|18.83|19.07|18.73|18.83|18.81|19.05|18.87|18.83|19.03|19.15|19.07|18.85|19.05|19.03|18.77|18.57|19.01|18.71|18.75|18.29|17.67|17.93|18.71|18.27|18.61|18.65|18.73|18.67|19.01|18.85|19.15|18.99|19.07|18.81|18.95|19.01|19.01|18.93|18.89|18.85|19.05|18.93|19.09|18.91|19.19|19.21|18.87|18.53|19.03|19.01|18.97…
11:28:34|90640-D87 4E57-2.65-0x33|18.25|18.47|18.67|18.27|18.51|18.51|18.69|18.73|19.19|19.03|18.87|19.09|18.75|18.77|18.77|19.03|18.91|18.77|19.01|19.11|19.07|18.85|19.03|18.99|18.89|18.63|19.03|18.69|18.71|18.29|17.73|17.85|18.63|18.25|18.59|18.57|18.73|18.59|18.99|18.79|19.13|18.97|19.09|18.83|18.99|19.03|19.07|18.97|18.91|18.89|19.01|18.89|19.09|18.91|19.07|19.13|18.85|18.59|19.13|18.97|18.95…
11:28:34|90640-D87 4E57-2.65-0x33|18.25|18.55|18.77|18.33|18.49|18.55|18.69|18.69|19.21|19.05|18.91|18.99|18.79|18.83|18.81|19.15|18.97|18.75|19.01|19.19|19.07|18.87|19.03|19.05|18.93|18.59|19.07|18.83|18.69|18.25|17.81|17.93|18.73|18.33|18.55|18.51|18.79|18.63|19.07|18.81|19.15|18.95|19.13|18.87|19.11|19.07|19.07|19.01|18.89|18.93|19.07|18.95|19.17|18.91|19.09|19.07|18.85|18.67|19.17|19.03|18.97…
11:28:34|90640-D87 4E57-2.65-0x33|18.23|18.57|18.79|18.39|18.51|18.59|18.65|18.65|19.19|19.07|18.95|18.97|18.83|18.87|18.87|19.19|18.95|18.73|19.03|19.25|19.11|18.87|19.01|19.09|18.91|18.61|19.15|18.95|18.65|18.29|18.03|18.11|18.81|18.29|18.53|18.53|18.85|18.57|19.05|18.83|19.17|18.91|19.17|18.97|19.15|19.03|19.07|19.05|18.87|18.89|19.11|18.91|19.17|18.81|19.11|19.05|18.85|18.71|19.19|19.07|18.97…
11:28:34|90640-D87 4E57-2.65-0x33|18.17|18.37|18.77|18.41|18.51|18.47|18.59|18.57|19.15|18.97|18.95|18.97|18.83|18.71|18.89|19.15|18.91|18.71|19.01|19.17|19.05|18.77|18.95|19.07|18.87|18.59|19.09|18.85|18.57|18.17|18.07|18.17|18.65|18.23|18.61|18.51|18.67|18.49|18.97|18.83|19.15|18.85|19.17|19.03|19.05|18.97|19.09|19.05|18.77|18.83|19.13|18.85|19.03|18.71|18.95|19.01|18.73|18.71|19.01|18.99|18.77…
11:28:35|90640-D87 4E57-2.65-0x33|18.27|18.33|18.69|18.43|18.53|18.41|18.57|18.51|19.07|18.87|18.91|18.91|18.63|18.63|18.91|19.11|18.83|18.69|18.93|19.11|19.05|18.67|18.81|19.05|18.89|18.57|19.03|18.77|18.53|18.13|18.07|18.15|18.49|18.35|18.67|18.49|18.59|18.43|18.89|18.81|19.15|18.85|19.17|18.95|18.97|18.95|19.11|18.99|18.69|18.87|19.13|18.79|18.91|18.65|18.81|18.87|18.61|18.59|18.85|18.81|18.59…
11:28:35|90640-D87 4E57-2.65-0x33|18.39|18.45|18.65|18.27|18.51|18.41|18.57|18.57|19.03|18.89|18.91|18.85|18.61|18.71|18.95|19.07|18.79|18.65|18.89|19.07|19.07|18.73|18.79|19.03|18.93|18.65|19.01|18.77|18.53|18.15|18.09|18.13|18.65|18.49|18.71|18.51|18.59|18.41|18.87|18.81|19.15|18.89|19.09|18.91|19.01|18.97|19.11|18.97|18.67|18.93|19.13|18.83|18.99|18.69|18.85|18.87|18.67|18.61|18.83|18.75|18.49…
11:28:35|90640-D87 4E57-2.65-0x33|18.31|18.47|18.53|18.19|18.43|18.41|18.41|18.55|19.01|18.85|18.77|18.81|18.59|18.79|18.93|19.03|18.85|18.61|18.77|19.03|19.03|18.79|18.73|19.01|18.93|18.65|18.87|18.71|18.47|18.09|15.57|18.03|18.79|18.51|18.67|18.47|18.59|18.41|18.79|18.71|19.15|18.81|19.03|18.85|19.05|18.99|19.11|18.97|18.65|18.97|19.13|18.79|19.05|18.69|18.89|18.83|18.73|18.57|18.81|18.63|18.41…
11:28:35|90640-D87 4E57-2.65-0x33|18.31|18.47|18.49|18.27|18.43|18.47|18.41|18.53|18.99|18.81|18.71|18.81|18.57|18.91|18.91|18.97|18.91|18.57|18.67|18.97|19.01|18.89|18.75|18.99|18.93|18.67|18.75|18.61|18.43|18.17|16.31|17.97|18.81|18.53|18.63|18.43|18.61|18.47|18.93|18.73|19.19|18.81|19.05|18.81|19.07|19.01|19.09|18.97|18.71|19.01|19.11|18.75|18.99|18.69|18.89|18.81|18.77|18.55|18.81|18.61|18.49…
11:28:35|90640-D87 4E57-2.65-0x33|18.33|18.47|18.61|18.35|18.53|18.53|18.47|18.57|19.01|18.77|18.73|18.81|18.53|18.93|18.87|18.93|18.99|18.59|18.63|18.91|19.07|18.97|18.77|18.99|18.93|18.69|18.75|18.57|18.47|18.23|16.59|17.91|18.83|18.41|18.59|18.39|18.63|18.51|18.97|18.85|19.23|18.79|19.07|18.83|19.09|19.01|19.07|19.01|18.77|19.03|19.11|18.81|18.95|18.67|18.89|18.81|18.81|18.63|18.81|18.61|18.55…
11:28:35|90640-D87 4E57-2.65-0x33|18.33|18.53|18.69|18.33|18.53|18.43|18.51|18.59|19.01|18.85|18.73|18.83|18.49|18.91|18.83|18.93|18.99|18.57|18.59|18.97|19.11|18.99|18.77|18.99|18.91|18.61|18.73|18.49|18.49|18.21|16.93|17.95|18.61|18.37|18.65|18.35|18.59|18.53|18.87|18.87|19.15|18.77|19.05|18.83|19.05|18.99|19.15|19.03|18.71|19.05|19.09|18.85|18.93|18.65|18.87|18.79|18.79|18.67|18.93|18.61|18.59…
11:28:35|90640-D87 4E57-2.65-0x33|18.33|18.51|18.61|18.33|18.37|18.35|18.53|18.61|18.97|18.93|18.67|18.83|18.51|18.89|18.89|18.93|18.93|18.55|18.59|18.97|19.05|19.01|18.85|18.99|18.89|18.53|18.61|18.41|18.43|18.19|16.95|17.95|18.43|18.27|18.71|18.41|18.57|18.45|18.79|18.81|19.09|18.87|19.03|18.89|19.03|18.97|19.15|19.07|18.67|19.05|19.07|18.79|18.91|18.55|18.85|18.79|18.77|18.65|18.93|18.73|18.63…
11:28:35|90640-D87 4E57-2.65-0x33|18.33|18.41|18.53|18.29|18.23|18.33|18.55|18.63|18.93|18.95|18.69|18.87|18.53|18.83|18.93|18.99|18.87|18.51|18.59|18.97|19.01|18.99|18.93|18.99|18.87|18.51|18.59|18.55|18.37|17.97|17.09|17.99|18.35|18.17|18.69|18.47|18.43|18.37|18.85|18.75|19.05|18.95|19.05|18.93|18.85|18.95|19.13|19.09|18.67|19.05|19.05|18.75|18.79|18.51|18.87|18.79|18.75|18.63|18.93|18.79|18.51…
11:28:35|90640-D87 4E57-2.65-0x33|18.33|18.33|18.55|18.27|18.23|18.31|18.51|18.65|18.95|18.97|18.81|18.91|18.51|18.77|18.89|18.97|18.75|18.47|18.61|18.97|19.03|18.99|18.95|18.99|18.85|18.49|18.73|18.63|18.31|17.91|17.25|18.13|18.27|18.07|18.67|18.45|18.37|18.39|18.83|18.71|19.01|18.87|19.07|18.93|18.79|18.99|19.13|19.05|18.67|19.05|19.03|18.77|18.69|18.47|18.89|18.83|18.75|18.61|18.93|18.81|18.47…
11:28:35|90640-D87 4E57-2.65-0x33|18.35|18.31|18.53|18.27|18.25|18.23|18.49|18.65|18.97|18.89|18.85|18.87|18.51|18.83|18.87|18.93|18.67|18.43|18.65|18.99|19.07|18.93|18.99|19.05|18.83|18.45|18.81|18.79|18.33|17.97|17.39|18.07|18.31|17.99|18.59|18.45|18.27|18.41|18.87|18.69|18.93|18.83|19.11|18.95|18.71|19.05|19.07|19.03|18.57|19.05|19.07|18.81|18.71|18.45|18.87|18.87|18.73|18.61|18.91|18.83|18.43…
11:28:35|90640-D87 4E57-2.65-0x33|18.29|18.29|18.55|18.27|18.29|18.23|18.53|18.65|18.87|18.83|18.89|18.85|18.47|18.87|18.87|18.89|18.65|18.41|18.77|19.01|18.95|18.87|19.01|19.03|18.75|18.41|18.89|18.85|18.25|17.93|17.25|17.97|18.33|18.09|18.57|18.41|18.25|18.37|18.91|18.65|18.87|18.87|19.13|18.93|18.63|19.01|19.01|19.01|18.55|18.93|19.09|18.79|18.73|18.49|18.85|18.81|18.73|18.57|18.91|18.85|18.41…
11:28:35|90640-D87 4E57-2.65-0x33|18.27|18.27|18.57|18.17|18.33|18.21|18.49|18.49|18.79|18.91|18.93|18.71|18.43|18.95|18.87|18.91|18.63|18.49|18.81|18.91|18.85|18.83|19.03|19.05|18.67|18.41|18.89|18.83|18.25|17.97|17.33|18.25|18.43|18.19|18.57|18.37|18.37|18.35|18.83|18.61|18.99|18.91|19.05|18.93|18.67|18.97|18.99|18.99|18.63|18.91|19.07|18.77|18.77|18.53|18.83|18.75|18.73|18.55|18.81|18.87|18.53…
11:28:35|90640-D87 4E57-2.65-0x33|18.15|18.25|18.67|18.17|18.35|18.27|18.63|18.49|18.83|18.99|18.93|18.67|18.43|18.95|18.83|18.93|18.67|18.57|18.89|18.83|18.83|18.79|19.07|19.07|18.69|18.41|18.93|18.81|18.25|18.01|17.55|18.55|18.53|18.17|18.55|18.29|18.49|18.41|18.83|18.65|19.03|18.99|19.03|18.93|18.71|18.91|18.97|18.95|18.71|18.87|19.05|18.73|18.79|18.57|18.81|18.79|18.73|18.49|18.73|18.85|18.53…
11:28:35|90640-D87 4E57-2.65-0x33|18.11|18.25|18.69|18.27|18.37|18.33|18.75|18.63|18.85|19.01|18.93|18.73|18.43|18.99|18.87|19.01|18.71|18.63|18.95|18.91|18.81|18.83|19.11|19.11|18.69|18.51|18.97|18.91|18.31|18.07|17.75|18.75|18.55|18.15|18.55|18.33|18.59|18.47|18.87|18.67|19.03|19.05|19.03|18.93|18.71|18.87|19.01|18.97|18.81|18.85|19.05|18.77|18.89|18.61|18.83|18.83|18.77|18.51|18.69|18.83|18.61…
11:28:35|90640-D87 4E57-2.65-0x33|18.19|18.27|18.69|18.35|18.27|18.39|18.79|18.75|18.95|19.03|18.91|18.79|18.45|19.03|18.89|19.09|18.69|18.67|18.99|18.99|18.85|18.85|19.09|19.15|18.65|18.61|19.03|18.91|18.17|18.05|17.77|18.85|18.57|18.21|18.55|18.37|18.61|18.61|18.91|18.73|19.03|19.13|19.03|18.97|18.71|18.89|19.05|19.01|18.89|18.95|19.05|18.81|18.97|18.63|18.85|18.89|18.81|18.55|18.67|18.79|18.57…
11:28:35|90640-D87 4E57-2.65-0x33|18.27|18.39|18.69|18.43|18.31|18.47|18.83|18.83|19.03|19.05|18.91|18.77|18.47|19.11|18.91|19.09|18.67|18.69|19.03|18.99|18.89|18.91|19.07|19.03|18.61|18.67|19.09|18.85|18.15|18.01|17.79|18.79|18.65|18.27|18.63|18.41|18.73|18.73|18.89|18.79|19.15|19.19|19.03|19.01|18.77|18.91|19.11|19.05|18.87|19.03|19.09|18.85|19.01|18.65|18.87|18.95|18.83|18.59|18.87|18.75|18.67…
11:28:35|90640-D87 4E57-2.65-0x33|18.41|18.49|18.65|18.43|18.37|18.53|18.71|18.83|19.07|19.07|18.89|18.75|18.53|19.13|18.83|19.07|18.73|18.71|19.03|18.99|18.99|18.97|19.03|18.93|18.61|18.67|18.97|18.79|18.07|17.97|17.55|18.61|18.71|18.19|18.61|18.31|18.75|18.79|18.87|18.69|19.17|19.19|19.03|18.97|18.83|19.01|19.17|19.03|18.85|19.01|19.11|18.79|19.05|18.73|18.89|18.97|18.85|18.57|18.87|18.75|18.69…
11:28:36|90640-D87 4E57-2.65-0x33|18.53|18.57|18.61|18.43|18.41|18.57|18.69|18.81|19.11|19.07|18.87|18.71|18.59|19.13|18.83|19.07|18.77|18.79|19.03|19.03|19.07|19.05|18.99|18.87|18.61|18.67|18.87|18.79|18.13|18.09|17.51|18.41|18.79|18.27|18.67|18.33|18.79|18.85|18.95|18.71|19.21|19.19|19.05|18.95|18.85|19.09|19.27|19.03|18.93|18.99|19.17|18.83|19.15|18.79|18.99|18.99|18.95|18.61|18.83|18.75|18.83…
11:28:36|90640-D87 4E57-2.65-0x33|18.59|18.65|18.59|18.43|18.49|18.61|18.71|18.79|19.15|19.07|18.87|18.69|18.67|19.15|18.69|19.07|18.83|18.87|19.01|19.07|19.03|19.11|19.01|18.83|18.69|18.67|18.97|18.79|18.25|18.15|17.51|18.25|18.87|18.21|18.71|18.35|18.83|18.89|18.97|18.69|19.25|19.25|19.07|18.93|18.87|19.17|19.27|19.05|18.99|19.05|19.21|18.79|19.23|18.87|19.09|18.99|18.99|18.63|18.79|18.81|18.87…
11:28:36|90640-D87 4E57-2.65-0x33|18.57|18.61|18.57|18.49|18.55|18.53|18.71|18.87|19.17|19.05|18.87|18.77|18.73|19.15|18.71|19.21|18.87|18.83|18.97|19.17|18.99|19.11|19.01|18.93|18.75|18.69|19.03|18.93|18.35|18.11|17.65|18.45|18.73|18.23|18.85|18.41|18.77|18.91|19.11|18.75|19.27|19.29|19.09|18.89|18.89|19.23|19.29|19.05|18.99|19.09|19.23|18.83|19.23|18.93|19.19|18.97|18.87|18.63|18.95|18.85|18.89…
11:28:36|90640-D87 4E57-2.65-0x33|18.55|18.59|18.55|18.47|18.49|18.45|18.69|18.95|19.13|19.03|18.81|18.79|18.75|19.17|18.69|19.23|18.85|18.79|18.89|19.17|19.03|19.11|18.97|18.97|18.79|18.71|18.93|18.93|18.25|18.01|17.47|18.53|18.61|18.21|18.83|18.29|18.73|18.95|19.15|18.87|19.29|19.23|19.11|18.85|18.91|19.21|19.31|19.05|18.99|19.11|19.25|18.85|19.23|18.89|19.17|18.97|18.77|18.61|18.97|18.87|18.83…
11:28:36|90640-D87 4E57-2.65-0x33|18.53|18.43|18.53|18.49|18.45|18.39|18.67|18.89|19.09|18.99|18.77|18.85|18.77|19.11|18.73|19.29|18.83|18.75|18.87|19.17|19.05|19.03|18.93|18.95|18.83|18.57|18.85|18.99|18.17|17.87|17.43|18.47|18.65|18.21|18.79|18.31|18.69|18.91|19.15|18.91|19.23|19.17|19.05|18.83|18.89|19.19|19.33|19.05|18.97|19.13|19.27|18.87|19.17|18.85|19.15|18.97|18.85|18.59|19.09|18.89|18.65…
11:28:36|90640-D87 4E57-2.65-0x33|18.55|18.37|18.53|18.51|18.31|18.33|18.73|18.83|19.11|18.95|18.79|18.91|18.73|19.07|18.71|19.33|18.81|18.71|18.87|19.17|19.03|18.97|18.97|18.93|18.83|18.55|18.91|19.05|18.23|17.87|17.71|18.51|18.67|18.17|18.77|18.43|18.65|18.83|19.15|18.89|19.17|19.19|18.99|18.85|18.87|19.19|19.35|19.11|18.95|19.11|19.29|18.89|19.13|18.91|19.13|19.03|18.93|18.67|19.19|18.99|18.61…
[truncated: 275 more rows]
