# Supplementary material for: eHomeSeniors Dataset: An Infrared Thermal Sensor Dataset for Automatic Fall Detection Research
Source: Sensors (Basel). 2019 Oct 21;19(20):4565. doi: 10.3390/s19204565 (PMC6832422; doi:10.3390/s19204565)
Supplement: Supplementary file 1 [file sensors-19-04565-s001.zip › eHomeSeniors dataset/omron sensor/omron-G1-2-f11.csv]

2019-05-14 11:25:04	19.40	19.50	19.80	20.20	23.50	22.60	19.40	19.10	19.40	19.40	19.60	19.70	19.40	19.50	19.70	19.70	19.10	19.30	19.30	19.50	20.60	19.80	19.20	19.10	18.90	18.90	19.10	19.10	18.90	18.90	18.90	18.50
2019-05-14 11:25:05	19.50	19.70	20.00	20.00	23.80	22.80	19.60	19.30	19.50	19.60	19.70	19.80	19.60	19.70	19.80	19.80	19.20	19.50	19.50	19.70	21.40	19.70	19.30	19.20	19.00	19.00	19.20	19.10	19.00	19.00	18.90	18.60
2019-05-14 11:25:05	19.50	19.80	20.10	19.80	23.80	22.80	19.70	19.40	19.60	19.50	19.80	19.80	19.60	19.70	19.80	19.80	19.20	19.50	19.50	19.70	21.60	19.80	19.40	19.30	19.00	19.10	19.30	19.20	19.00	19.00	19.00	18.70
2019-05-14 11:25:05	19.50	19.80	20.10	19.80	23.70	22.60	19.60	19.30	19.60	19.60	19.80	19.80	19.60	19.60	19.80	19.80	19.20	19.60	19.50	19.70	21.60	19.80	19.40	19.40	18.90	19.00	19.30	19.20	19.00	19.00	19.00	18.70
2019-05-14 11:25:05	19.60	19.80	20.00	19.90	23.70	22.70	19.60	19.20	19.50	19.60	19.80	19.80	19.50	19.60	19.70	19.80	19.20	19.50	19.50	19.70	21.60	19.80	19.40	19.40	18.90	19.00	19.20	19.10	19.00	19.00	19.00	18.70
2019-05-14 11:25:06	19.50	19.80	20.00	19.90	23.80	22.90	19.60	19.30	19.50	19.50	19.80	19.80	19.50	19.60	19.70	19.80	19.20	19.50	19.40	19.70	21.50	19.80	19.30	19.30	18.90	19.10	19.20	19.10	19.00	19.00	19.00	18.70
2019-05-14 11:25:06	19.50	19.70	20.00	19.90	23.80	22.50	19.50	19.30	19.50	19.50	19.80	19.80	19.50	19.60	19.70	19.70	19.20	19.50	19.40	19.60	21.40	19.70	19.20	19.20	18.90	19.00	19.20	19.10	18.90	19.00	18.90	18.70
2019-05-14 11:25:06	19.50	19.70	20.00	19.90	23.60	22.20	19.50	19.30	19.50	19.40	19.70	19.70	19.50	19.50	19.70	19.70	19.20	19.30	19.40	19.60	21.30	19.70	19.20	19.20	18.90	18.90	19.10	19.10	18.90	19.00	18.90	18.60
2019-05-14 11:25:06	19.50	19.70	20.00	19.80	23.60	22.60	19.60	19.20	19.50	19.50	19.60	19.70	19.40	19.50	19.80	19.70	19.10	19.30	19.40	19.60	21.30	19.70	19.20	19.10	18.90	18.90	19.10	19.10	19.00	19.00	18.90	18.60
2019-05-14 11:25:06	19.40	19.60	19.90	19.70	23.50	22.90	19.50	19.20	19.50	19.50	19.60	19.70	19.40	19.50	19.80	19.70	19.00	19.30	19.30	19.50	21.30	19.70	19.20	19.10	18.90	18.90	19.10	19.10	19.00	18.90	18.90	18.60
2019-05-14 11:25:07	19.20	19.50	19.80	19.70	23.50	22.80	19.50	19.20	19.50	19.50	19.70	19.70	19.50	19.50	19.70	19.70	19.10	19.40	19.30	19.60	21.40	19.80	19.30	19.20	18.90	18.90	19.10	19.10	18.90	18.90	18.90	18.60
2019-05-14 11:25:07	19.30	19.50	19.90	19.80	23.50	22.80	19.50	19.20	19.60	19.40	19.70	19.70	19.40	19.50	19.70	19.70	19.10	19.40	19.30	19.60	21.40	19.70	19.20	19.20	18.90	18.90	19.10	19.10	18.90	18.80	18.90	18.60
2019-05-14 11:25:07	19.40	19.60	20.00	19.90	23.60	22.90	19.50	19.20	19.50	19.40	19.70	19.70	19.40	19.50	19.70	19.70	19.10	19.40	19.40	19.50	21.40	19.70	19.30	19.20	18.90	18.90	19.10	19.10	18.90	18.90	18.90	18.60
2019-05-14 11:25:07	19.40	19.60	20.00	19.80	23.50	22.70	19.50	19.20	19.40	19.50	19.60	19.70	19.50	19.50	19.70	19.70	19.10	19.40	19.40	19.50	21.40	19.60	19.30	19.20	18.90	18.90	19.10	19.10	18.90	18.90	18.90	18.60
2019-05-14 11:25:07	19.40	19.60	19.90	19.80	23.60	22.70	19.50	19.20	19.50	19.50	19.60	19.70	19.50	19.60	19.70	19.70	19.10	19.30	19.20	19.50	21.30	19.60	19.20	19.10	18.90	18.90	19.10	19.10	19.00	18.90	18.90	18.50
2019-05-14 11:25:08	19.40	19.70	19.90	19.90	23.60	22.90	19.60	19.30	19.50	19.50	19.60	19.70	19.50	19.60	19.70	19.70	19.10	19.30	19.20	19.50	21.30	19.60	19.20	19.10	18.90	18.90	19.10	19.10	19.00	18.90	18.90	18.50
2019-05-14 11:25:08	19.40	19.60	19.90	19.90	23.50	22.90	19.50	19.20	19.40	19.40	19.70	19.60	19.40	19.50	19.80	19.70	19.00	19.20	19.30	19.40	21.30	19.60	19.00	19.10	18.90	18.90	19.10	19.10	18.90	18.90	18.90	18.60
2019-05-14 11:25:08	19.40	19.60	20.00	19.80	23.50	22.90	19.50	19.20	19.40	19.40	19.70	19.60	19.40	19.50	19.70	19.70	19.00	19.30	19.30	19.40	21.20	19.60	19.10	19.00	18.90	18.90	19.10	19.10	18.90	18.90	18.90	18.50
2019-05-14 11:25:08	19.40	19.60	20.00	19.80	23.50	22.90	19.50	19.30	19.50	19.50	19.70	19.70	19.50	19.60	19.70	19.80	19.10	19.40	19.40	19.50	21.30	19.70	19.20	19.10	18.90	19.00	19.10	19.10	19.00	18.90	19.00	18.60
2019-05-14 11:25:08	19.40	19.60	19.90	19.80	23.30	22.90	19.50	19.20	19.50	19.50	19.70	19.70	19.50	19.60	19.70	19.80	19.10	19.40	19.40	19.50	21.30	19.80	19.30	19.20	18.90	19.00	19.10	19.10	19.00	18.90	19.00	18.70
2019-05-14 11:25:09	19.30	19.50	19.90	19.70	23.20	23.00	19.50	19.20	19.50	19.50	19.70	19.70	19.50	19.60	19.70	19.80	19.00	19.40	19.30	19.50	21.20	19.70	19.20	19.10	18.90	19.00	19.10	19.10	19.00	18.90	19.00	18.70
2019-05-14 11:25:09	19.30	19.50	19.90	19.70	23.20	23.00	19.50	19.20	19.40	19.50	19.60	19.70	19.40	19.50	19.70	19.70	19.00	19.40	19.30	19.50	21.20	19.70	19.20	19.10	18.90	18.90	19.10	19.10	19.00	18.90	18.90	18.70
2019-05-14 11:25:09	19.40	19.60	20.00	19.70	23.20	23.10	19.50	19.20	19.40	19.40	19.70	19.70	19.40	19.50	19.70	19.70	19.00	19.30	19.20	19.40	21.20	19.70	19.10	19.10	18.90	18.90	19.10	19.10	18.90	18.90	18.90	18.60
2019-05-14 11:25:09	19.50	19.70	20.00	19.70	23.10	23.50	19.60	19.20	19.50	19.40	19.70	19.70	19.50	19.50	19.70	19.70	19.00	19.30	19.20	19.50	21.30	19.70	19.10	19.10	18.90	18.90	19.10	19.10	18.90	18.90	18.90	18.60
2019-05-14 11:25:09	19.40	19.70	19.90	19.70	22.80	23.80	19.60	19.20	19.60	19.50	19.70	19.70	19.50	19.50	19.80	19.70	19.10	19.40	19.30	19.50	21.40	19.80	19.20	19.20	18.90	18.90	19.10	19.10	18.90	18.90	18.90	18.70
2019-05-14 11:25:10	19.40	19.60	19.90	19.60	22.70	23.90	19.70	19.20	19.50	19.50	19.70	19.70	19.40	19.60	19.80	19.70	19.10	19.40	19.40	19.50	21.40	19.80	19.20	19.20	18.90	19.00	19.10	19.10	18.90	18.90	18.90	18.70
2019-05-14 11:25:10	19.50	19.70	20.00	19.60	22.90	24.00	19.70	19.30	19.50	19.40	19.70	19.70	19.40	19.60	19.80	19.70	19.10	19.40	19.30	19.50	21.50	19.80	19.20	19.20	18.90	19.00	19.20	19.10	18.90	18.90	18.90	18.60
2019-05-14 11:25:10	19.50	19.80	20.00	19.70	23.20	24.00	19.80	19.40	19.50	19.50	19.80	19.80	19.50	19.60	19.80	19.80	19.20	19.40	19.30	19.50	21.40	19.80	19.20	19.20	19.10	19.10	19.30	19.20	19.00	19.00	19.00	18.70
2019-05-14 11:25:10	19.40	19.60	20.00	19.70	23.20	23.80	19.70	19.30	19.50	19.50	19.70	19.70	19.50	19.60	19.80	19.80	19.10	19.40	19.30	19.50	21.40	19.70	19.20	19.20	19.10	19.10	19.20	19.20	19.00	18.90	19.00	18.70
2019-05-14 11:25:10	19.30	19.60	19.90	19.70	23.20	23.80	19.60	19.20	19.50	19.50	19.70	19.70	19.50	19.50	19.70	19.80	19.10	19.40	19.30	19.50	21.50	19.70	19.20	19.10	19.00	19.10	19.20	19.20	19.00	19.00	19.00	18.70
2019-05-14 11:25:11	19.40	19.60	19.90	19.70	23.30	23.70	19.60	19.20	19.50	19.50	19.70	19.70	19.40	19.60	19.80	19.80	19.20	19.40	19.40	19.60	21.60	19.80	19.30	19.20	19.00	19.10	19.20	19.20	19.00	19.00	19.10	18.70
2019-05-14 11:25:11	19.40	19.60	19.90	19.70	23.40	23.50	19.60	19.20	19.40	19.50	19.70	19.70	19.40	19.60	19.80	19.80	19.20	19.40	19.40	19.60	21.50	19.80	19.30	19.20	18.90	19.00	19.10	19.10	19.00	18.90	19.00	18.60
2019-05-14 11:25:11	19.40	19.60	20.00	19.80	23.60	23.30	19.70	19.20	19.50	19.40	19.70	19.70	19.50	19.50	19.80	19.80	19.20	19.40	19.30	19.50	21.50	19.80	19.20	19.20	18.80	18.90	19.10	19.10	18.90	18.90	18.90	18.50
2019-05-14 11:25:11	19.40	19.70	20.00	19.80	23.60	23.30	19.60	19.30	19.50	19.40	19.70	19.70	19.50	19.50	19.80	19.80	19.10	19.40	19.30	19.50	21.50	19.70	19.20	19.10	18.80	18.90	19.10	19.10	18.90	18.90	18.90	18.50
2019-05-14 11:25:11	19.50	19.70	20.00	19.80	23.40	23.30	19.50	19.20	19.40	19.40	19.70	19.70	19.50	19.50	19.80	19.70	19.10	19.40	19.30	19.50	21.50	19.70	19.20	19.10	18.80	18.90	19.10	19.00	18.90	18.90	18.90	18.50
2019-05-14 11:25:12	19.50	19.70	20.00	19.80	23.40	23.30	19.50	19.20	19.40	19.40	19.60	19.70	19.50	19.60	19.70	19.70	19.10	19.40	19.30	19.50	21.40	19.70	19.20	19.10	18.90	18.90	19.10	19.00	18.90	18.90	18.80	18.60
2019-05-14 11:25:12	19.50	19.60	20.00	19.70	23.40	23.30	19.50	19.20	19.40	19.50	19.60	19.70	19.50	19.50	19.70	19.70	19.10	19.40	19.30	19.50	21.40	19.70	19.20	19.20	18.90	19.00	19.10	19.10	18.90	18.90	18.90	18.60
2019-05-14 11:25:12	19.50	19.70	20.00	19.90	23.60	23.30	19.60	19.30	19.50	19.50	19.70	19.70	19.50	19.50	19.80	19.70	19.10	19.50	19.40	19.60	21.50	19.70	19.30	19.30	19.00	19.00	19.10	19.10	18.90	18.90	18.90	18.60
2019-05-14 11:25:12	19.50	19.70	20.10	19.90	23.60	23.30	19.60	19.30	19.50	19.50	19.70	19.80	19.50	19.60	19.70	19.80	19.10	19.50	19.40	19.60	21.50	19.70	19.30	19.30	18.90	19.00	19.10	19.00	18.90	18.90	18.80	18.50
2019-05-14 11:25:13	19.50	19.70	20.10	19.90	23.60	23.30	19.60	19.30	19.40	19.50	19.70	19.80	19.50	19.60	19.70	19.80	19.20	19.40	19.40	19.50	21.50	19.70	19.30	19.20	18.80	18.90	19.10	19.00	18.90	18.90	18.90	18.50
2019-05-14 11:25:13	19.40	19.70	20.00	19.90	23.60	23.20	19.60	19.30	19.40	19.50	19.70	19.80	19.50	19.60	19.80	19.80	19.20	19.40	19.50	19.60	21.50	19.80	19.30	19.30	18.90	18.90	19.10	19.00	18.90	18.90	18.90	18.60
2019-05-14 11:25:13	19.40	19.70	20.00	19.90	23.70	23.20	19.50	19.30	19.40	19.50	19.70	19.70	19.40	19.60	19.80	19.80	19.20	19.50	19.50	19.60	21.50	19.80	19.30	19.30	19.00	19.00	19.20	19.00	18.90	19.00	19.00	18.70
2019-05-14 11:25:13	19.40	19.70	20.00	19.80	23.70	23.30	19.60	19.30	19.40	19.50	19.70	19.70	19.40	19.60	19.80	19.80	19.20	19.50	19.40	19.50	21.50	19.80	19.30	19.30	19.00	19.00	19.20	19.10	18.90	19.00	19.00	18.70
2019-05-14 11:25:13	19.40	19.70	20.00	19.80	23.70	23.30	19.70	19.30	19.50	19.50	19.70	19.70	19.50	19.60	19.80	19.80	19.20	19.50	19.40	19.60	21.50	19.80	19.40	19.30	18.90	19.00	19.10	19.10	18.90	19.00	18.90	18.60
2019-05-14 11:25:13	19.50	19.70	20.00	19.80	23.60	23.30	19.60	19.20	19.60	19.50	19.70	19.70	19.50	19.60	19.70	19.70	19.10	19.40	19.40	19.60	21.50	19.80	19.30	19.20	19.00	18.90	19.20	19.10	18.90	18.90	18.90	18.60
2019-05-14 11:25:14	19.50	19.80	20.00	19.80	23.60	23.40	19.60	19.30	19.50	19.50	19.70	19.70	19.50	19.60	19.70	19.70	19.10	19.50	19.40	19.60	21.50	19.80	19.30	19.20	18.90	18.90	19.20	19.10	18.90	18.90	18.90	18.60
2019-05-14 11:25:14	19.40	19.80	20.00	19.80	23.60	23.50	19.70	19.30	19.40	19.50	19.70	19.70	19.50	19.60	19.70	19.80	19.10	19.50	19.40	19.60	21.40	19.70	19.20	19.20	18.90	18.90	19.20	19.10	18.90	18.90	18.90	18.60
2019-05-14 11:25:14	19.50	19.80	20.00	19.80	23.60	23.40	19.70	19.30	19.50	19.50	19.70	19.70	19.50	19.60	19.80	19.80	19.20	19.40	19.40	19.60	21.40	19.70	19.20	19.20	18.90	19.00	19.20	19.10	19.00	19.00	18.90	18.70
2019-05-14 11:25:14	19.50	19.70	20.00	19.80	23.70	23.20	19.60	19.30	19.50	19.50	19.70	19.70	19.50	19.60	19.80	19.80	19.20	19.50	19.40	19.70	21.50	19.80	19.30	19.20	18.90	19.00	19.20	19.10	19.00	19.00	18.90	18.70
2019-05-14 11:25:14	19.50	19.70	20.00	19.80	23.70	23.20	19.60	19.30	19.50	19.50	19.70	19.70	19.50	19.60	19.70	19.80	19.20	19.50	19.40	19.70	21.50	19.80	19.30	19.20	19.00	19.10	19.20	19.10	19.00	19.00	19.00	18.70
2019-05-14 11:25:15	19.50	19.80	20.10	19.80	23.80	23.20	19.60	19.30	19.50	19.40	19.70	19.70	19.40	19.50	19.70	19.70	19.20	19.50	19.40	19.60	21.50	19.80	19.30	19.30	19.00	19.10	19.20	19.20	19.00	19.00	19.00	18.70
2019-05-14 11:25:15	19.50	19.80	20.10	19.90	23.70	23.20	19.60	19.30	19.60	19.40	19.70	19.70	19.40	19.50	19.70	19.60	19.10	19.50	19.40	19.60	21.50	19.80	19.30	19.20	18.90	19.00	19.10	19.10	18.90	18.90	18.90	18.60
2019-05-14 11:25:15	19.40	19.70	20.00	19.90	23.70	23.30	19.60	19.30	19.50	19.50	19.70	19.70	19.50	19.50	19.80	19.70	19.10	19.40	19.30	19.50	21.50	19.80	19.20	19.10	18.90	18.90	19.10	19.10	18.90	18.90	18.90	18.50
2019-05-14 11:25:15	19.50	19.80	20.00	19.90	23.70	23.30	19.60	19.30	19.40	19.50	19.70	19.70	19.50	19.50	19.80	19.80	19.10	19.40	19.30	19.50	21.40	19.70	19.20	19.10	19.00	19.00	19.20	19.20	19.00	19.00	18.90	18.60
2019-05-14 11:25:15	19.50	19.80	20.10	19.90	23.70	23.30	19.60	19.30	19.50	19.50	19.70	19.70	19.50	19.50	19.80	19.70	19.20	19.40	19.30	19.50	21.40	19.70	19.20	19.10	18.90	19.00	19.10	19.10	18.90	19.00	18.90	18.60
2019-05-14 11:25:16	19.40	19.70	20.00	19.80	23.70	23.30	19.50	19.30	19.60	19.40	19.70	19.70	19.50	19.60	19.80	19.70	19.20	19.40	19.30	19.50	21.40	19.70	19.20	19.20	18.80	19.00	19.10	19.00	18.90	18.90	18.90	18.60
2019-05-14 11:25:16	19.40	19.60	20.00	19.80	23.70	23.20	19.60	19.20	19.60	19.40	19.70	19.70	19.50	19.60	19.70	19.70	19.10	19.40	19.30	19.40	21.40	19.70	19.20	19.10	18.80	19.00	19.10	19.00	18.90	18.90	18.90	18.60
2019-05-14 11:25:16	19.50	19.70	20.10	19.90	23.70	23.30	19.70	19.30	19.60	19.40	19.70	19.70	19.50	19.60	19.70	19.70	19.10	19.40	19.40	19.40	21.40	19.70	19.30	19.10	18.90	19.00	19.10	19.00	18.90	18.90	18.90	18.70
2019-05-14 11:25:16	19.50	19.70	20.10	19.90	23.70	23.30	19.70	19.30	19.50	19.50	19.70	19.70	19.50	19.60	19.70	19.70	19.10	19.40	19.40	19.40	21.40	19.70	19.30	19.10	18.90	19.00	19.10	19.10	18.90	18.90	18.90	18.60
2019-05-14 11:25:16	19.60	19.80	20.10	19.90	23.70	23.40	19.70	19.40	19.50	19.50	19.80	19.70	19.50	19.60	19.70	19.80	19.20	19.50	19.50	19.60	21.50	19.80	19.30	19.20	18.90	18.90	19.10	19.10	18.90	18.90	18.90	18.60
2019-05-14 11:25:17	19.60	19.80	20.10	19.90	23.70	23.50	19.70	19.40	19.50	19.50	19.80	19.70	19.50	19.60	19.80	19.80	19.20	19.50	19.40	19.60	21.50	19.80	19.20	19.20	19.00	19.00	19.10	19.10	19.00	19.00	19.00	18.70
2019-05-14 11:25:17	19.40	19.70	19.90	19.80	23.40	23.50	19.60	19.30	19.40	19.40	19.70	19.70	19.40	19.50	19.70	19.70	19.10	19.40	19.40	19.60	21.40	19.70	19.20	19.20	19.00	19.00	19.10	19.20	19.00	18.90	19.00	18.70
2019-05-14 11:25:17	19.30	19.60	19.90	19.70	23.20	23.60	19.60	19.20	19.40	19.50	19.60	19.70	19.40	19.50	19.70	19.70	19.10	19.40	19.40	19.50	21.40	19.80	19.30	19.20	19.00	19.10	19.20	19.10	19.00	19.00	19.00	18.80
2019-05-14 11:25:17	19.40	19.60	19.90	19.70	23.10	23.80	19.60	19.20	19.50	19.50	19.70	19.70	19.40	19.50	19.70	19.70	19.10	19.30	19.30	19.50	21.30	19.70	19.30	19.10	19.00	19.00	19.20	19.10	19.00	19.00	19.00	18.70
2019-05-14 11:25:17	19.40	19.70	20.10	19.80	23.00	24.00	19.70	19.30	19.60	19.50	19.70	19.70	19.50	19.60	19.70	19.70	19.10	19.40	19.30	19.50	21.30	19.70	19.30	19.10	19.00	19.00	19.20	19.20	19.00	19.00	19.00	18.70
2019-05-14 11:25:18	19.50	19.70	20.10	19.70	22.90	24.20	19.80	19.30	19.50	19.40	19.70	19.70	19.50	19.60	19.80	19.80	19.00	19.40	19.30	19.50	21.40	19.70	19.20	19.20	19.10	19.10	19.20	19.20	19.10	19.00	19.00	18.70
2019-05-14 11:25:18	19.50	19.70	19.90	19.60	22.90	24.20	19.80	19.30	19.50	19.50	19.60	19.70	19.40	19.60	19.80	19.80	19.10	19.40	19.30	19.50	21.40	19.80	19.20	19.20	19.00	19.00	19.10	19.10	19.00	18.90	18.90	18.70
2019-05-14 11:25:18	19.40	19.70	19.90	19.70	23.00	24.20	19.70	19.30	19.50	19.50	19.60	19.70	19.40	19.50	19.70	19.80	19.10	19.50	19.40	19.60	21.50	19.80	19.30	19.30	18.90	18.90	19.00	19.00	18.90	18.90	18.90	18.50
2019-05-14 11:25:18	19.50	19.70	20.00	19.70	23.20	24.20	19.70	19.30	19.50	19.40	19.60	19.70	19.50	19.50	19.70	19.80	19.10	19.40	19.40	19.60	21.50	19.80	19.30	19.30	18.90	18.90	19.10	19.10	18.90	18.90	18.90	18.50
2019-05-14 11:25:19	19.70	19.80	20.10	19.80	23.30	24.10	19.80	19.30	19.50	19.50	19.70	19.60	19.50	19.60	19.70	19.70	19.10	19.30	19.30	19.60	21.40	19.70	19.20	19.10	19.00	18.90	19.10	19.10	18.90	18.90	18.90	18.60
2019-05-14 11:25:19	19.50	19.70	20.00	19.70	23.10	24.00	19.70	19.30	19.50	19.50	19.70	19.70	19.50	19.50	19.60	19.70	19.00	19.30	19.30	19.50	21.40	19.70	19.20	19.00	18.90	19.00	19.10	19.10	19.00	18.90	18.90	18.70
2019-05-14 11:25:19	19.40	19.50	19.90	19.60	22.90	24.10	19.60	19.20	19.50	19.40	19.70	19.80	19.40	19.50	19.70	19.70	19.00	19.30	19.30	19.50	21.40	19.70	19.20	19.10	18.90	19.00	19.10	19.00	18.90	18.90	18.90	18.60
2019-05-14 11:25:19	19.50	19.60	20.00	19.60	22.90	24.30	19.80	19.20	19.50	19.50	19.70	19.70	19.50	19.60	19.80	19.80	19.10	19.30	19.30	19.50	21.40	19.70	19.20	19.10	19.00	18.90	19.10	19.00	18.90	18.90	18.90	18.60
2019-05-14 11:25:19	19.60	19.80	20.10	19.70	23.00	24.40	20.00	19.30	19.60	19.50	19.70	19.70	19.60	19.50	19.80	19.80	19.00	19.30	19.30	19.40	21.40	19.70	19.20	19.20	18.90	18.90	19.10	19.00	18.90	18.90	18.90	18.60
2019-05-14 11:25:20	19.50	19.70	20.00	19.70	22.70	24.40	20.00	19.30	19.50	19.50	19.70	19.70	19.50	19.50	19.80	19.80	19.00	19.40	19.30	19.50	21.50	19.80	19.20	19.10	18.90	18.90	19.10	19.00	18.90	18.90	18.90	18.60
2019-05-14 11:25:20	19.40	19.60	19.90	19.60	22.30	24.30	20.40	19.30	19.50	19.50	19.70	19.70	19.50	19.50	19.80	19.80	19.10	19.40	19.40	19.60	21.60	19.80	19.30	19.20	18.90	18.90	19.10	19.00	18.90	18.90	18.90	18.60
2019-05-14 11:25:20	19.40	19.60	19.90	19.60	22.30	24.30	20.40	19.30	19.60	19.50	19.70	19.70	19.40	19.50	19.80	19.70	19.10	19.40	19.40	19.60	21.60	19.80	19.30	19.20	19.00	18.90	19.10	19.10	18.90	18.90	18.90	18.50
2019-05-14 11:25:20	19.30	19.60	19.90	19.60	21.80	24.40	21.40	19.50	20.10	19.50	19.70	19.70	19.50	19.60	19.70	19.70	19.20	19.40	19.40	19.50	21.80	19.80	19.20	19.20	19.00	18.90	19.10	19.00	18.90	18.90	18.90	18.60
2019-05-14 11:25:20	19.40	19.60	19.90	19.60	21.10	25.00	23.30	19.70	21.00	19.50	19.70	19.70	19.50	19.60	19.70	19.80	19.10	19.30	19.30	19.50	21.40	19.90	19.20	19.10	18.90	18.90	19.10	19.10	18.90	18.90	18.90	18.60
2019-05-14 11:25:21	19.50	19.70	20.00	19.60	20.40	22.10	24.20	22.00	23.80	20.80	19.70	19.70	19.40	19.50	19.70	19.70	19.20	19.30	19.30	19.40	19.50	21.80	19.90	19.60	19.00	19.00	19.10	19.10	18.90	18.90	18.90	18.60
2019-05-14 11:25:21	19.50	19.70	20.00	19.60	19.70	19.70	20.50	20.40	20.80	20.40	19.70	19.70	19.40	19.50	19.70	19.70	19.20	19.40	19.40	19.50	19.50	21.30	20.60	20.60	19.30	19.40	19.20	19.10	18.90	18.90	18.80	18.60
2019-05-14 11:25:21	19.50	19.70	20.00	19.70	19.70	19.60	19.40	19.30	19.50	19.60	19.70	19.70	19.40	19.50	19.70	19.70	19.10	19.40	19.30	19.40	19.50	20.50	21.10	21.90	20.00	20.30	19.60	19.10	19.00	18.90	18.80	18.60
2019-05-14 11:25:21	19.40	19.70	19.90	19.60	19.70	19.50	19.40	19.30	19.50	19.60	19.70	19.70	19.40	19.50	19.70	19.70	19.10	19.40	19.30	19.40	19.50	20.50	21.10	21.90	20.80	21.40	21.20	19.60	18.90	18.90	18.90	18.60
2019-05-14 11:25:21	19.40	19.70	19.90	19.60	19.70	19.50	19.40	19.30	19.50	19.50	19.70	19.70	19.40	19.50	19.70	19.60	19.10	19.40	19.30	19.30	19.40	20.40	21.40	22.40	21.00	22.00	22.80	21.20	19.00	18.90	18.90	18.60
2019-05-14 11:25:22	19.40	19.70	19.90	19.50	19.70	19.50	19.30	19.30	19.40	19.40	19.70	19.60	19.40	19.50	19.70	19.60	19.10	19.40	19.20	19.30	19.30	20.70	21.70	22.30	21.10	22.00	23.20	22.50	19.10	18.90	18.90	18.60
2019-05-14 11:25:22	19.60	19.70	20.00	19.60	19.70	19.50	19.30	19.30	19.40	19.40	19.60	19.70	19.50	19.50	19.70	19.70	19.00	19.30	19.20	19.30	19.30	20.80	21.90	22.30	21.10	22.00	23.30	23.10	19.10	18.90	18.90	18.60
2019-05-14 11:25:22	19.60	19.70	20.00	19.60	19.70	19.60	19.40	19.30	19.40	19.40	19.60	19.70	19.40	19.50	19.70	19.70	19.00	19.30	19.30	19.30	19.40	20.80	21.80	22.30	21.00	22.00	23.30	23.50	19.10	18.90	18.90	18.60
2019-05-14 11:25:22	19.50	19.70	20.00	19.60	19.70	19.60	19.40	19.30	19.40	19.50	19.60	19.70	19.40	19.50	19.60	19.70	19.10	19.30	19.30	19.40	19.40	20.90	21.80	22.40	21.00	22.10	23.30	23.70	19.20	18.90	18.90	18.60
2019-05-14 11:25:22	19.50	19.70	20.00	19.60	19.80	19.60	19.40	19.30	19.40	19.50	19.60	19.70	19.40	19.60	19.70	19.70	19.00	19.40	19.20	19.40	19.40	20.90	21.70	22.30	21.10	22.10	23.30	23.70	19.20	18.90	18.80	18.50
2019-05-14 11:25:23	19.50	19.70	20.00	19.60	19.70	19.50	19.30	19.30	19.40	19.40	19.70	19.70	19.40	19.60	19.70	19.70	19.00	19.40	19.20	19.30	19.30	20.90	21.70	22.30	21.00	22.10	23.30	23.70	19.20	18.90	18.90	18.50
2019-05-14 11:25:23	19.50	19.70	19.90	19.60	19.70	19.50	19.40	19.30	19.40	19.40	19.60	19.70	19.40	19.50	19.60	19.60	19.10	19.40	19.20	19.30	19.30	20.90	21.80	22.40	21.00	22.10	23.30	23.80	19.20	18.90	19.00	18.60
2019-05-14 11:25:23	19.50	19.70	19.90	19.60	19.70	19.60	19.40	19.30	19.40	19.40	19.60	19.60	19.40	19.50	19.60	19.60	19.10	19.40	19.30	19.50	19.40	21.00	21.80	22.50	21.00	22.10	23.30	23.80	19.20	18.90	18.90	18.70
2019-05-14 11:25:23	19.40	19.70	19.90	19.60	19.70	19.60	19.40	19.30	19.40	19.40	19.60	19.60	19.40	19.50	19.60	19.60	19.10	19.40	19.40	19.50	19.40	21.00	21.80	22.50	21.00	22.10	23.30	23.70	19.10	18.90	18.90	18.60
2019-05-14 11:25:23	19.40	19.70	20.00	19.60	19.70	19.60	19.40	19.40	19.40	19.50	19.70	19.70	19.40	19.50	19.70	19.60	19.10	19.40	19.30	19.40	19.40	21.00	21.80	22.50	21.10	22.20	23.40	23.30	19.10	18.90	18.90	18.60
2019-05-14 11:25:24	19.50	19.70	20.00	19.60	19.70	19.60	19.50	19.40	19.50	19.60	19.70	19.70	19.50	19.50	19.70	19.70	19.10	19.40	19.30	19.40	19.40	21.20	21.80	22.60	21.20	22.30	23.30	21.80	19.10	19.00	18.90	18.70
2019-05-14 11:25:24	19.50	19.70	19.90	19.60	19.70	19.60	19.40	19.30	19.50	19.60	19.70	19.70	19.50	19.50	19.70	19.60	19.00	19.40	19.30	19.40	19.40	21.20	21.60	22.70	21.20	22.30	23.30	21.80	19.10	19.00	18.90	18.70
2019-05-14 11:25:24	19.50	19.70	19.90	19.60	19.80	19.60	19.40	19.30	19.50	19.60	19.70	19.70	19.50	19.50	19.70	19.60	19.10	19.30	19.30	19.40	19.50	20.80	21.30	22.70	21.20	22.20	21.90	20.00	19.00	18.90	18.90	18.60
2019-05-14 11:25:24	19.50	19.70	19.90	19.60	19.80	19.60	19.40	19.30	19.40	19.60	19.70	19.70	19.40	19.50	19.60	19.60	19.10	19.30	19.30	19.40	19.50	20.80	21.30	22.70	21.20	22.00	20.20	19.30	19.00	19.00	18.90	18.60
2019-05-14 11:25:24	19.50	19.80	19.90	19.60	19.80	19.70	19.40	19.30	19.40	19.50	19.60	19.60	19.40	19.50	19.60	19.60	19.10	19.30	19.30	19.40	19.40	20.50	21.10	22.50	21.20	21.50	19.60	19.20	19.00	19.00	18.90	18.70
2019-05-14 11:25:25	19.50	19.80	20.00	19.60	19.80	19.70	19.50	19.50	19.50	19.40	19.60	19.60	19.40	19.50	19.60	19.60	19.00	19.40	19.30	19.40	19.40	20.40	21.30	21.70	21.00	20.70	19.60	19.20	18.90	19.00	18.90	18.60
2019-05-14 11:25:25	19.50	19.80	20.00	19.60	19.80	19.70	19.50	19.50	19.90	19.50	19.70	19.70	19.40	19.50	19.70	19.60	19.10	19.40	19.30	19.40	19.40	20.60	21.60	20.60	20.70	20.10	19.60	19.30	19.00	19.00	19.00	18.70
2019-05-14 11:25:25	19.50	19.70	20.00	19.60	19.80	19.70	21.10	19.70	21.80	19.50	19.70	19.70	19.40	19.40	19.60	19.60	19.10	19.40	19.30	19.50	19.40	20.80	21.70	20.10	20.40	19.70	19.40	19.30	19.10	19.10	19.00	18.70
2019-05-14 11:25:25	19.50	19.70	20.00	19.60	19.80	21.00	24.70	20.20	23.80	19.40	19.70	19.70	19.40	19.40	19.60	19.60	19.00	19.40	19.30	19.50	19.40	20.90	21.30	19.80	20.00	19.30	19.20	19.20	19.00	19.00	18.90	18.70
2019-05-14 11:25:25	19.50	19.70	20.00	19.70	19.80	21.90	25.90	20.80	24.40	19.50	19.70	19.70	19.40	19.50	19.70	19.70	19.00	19.30	19.30	19.40	19.40	20.80	20.70	19.40	19.60	19.10	19.20	19.10	18.90	18.90	18.90	18.60
2019-05-14 11:25:26	19.50	19.70	20.00	19.60	19.80	20.70	23.90	22.40	24.00	20.80	19.60	19.70	19.40	19.50	19.60	19.70	19.00	19.30	19.30	19.40	19.40	20.60	19.90	19.50	19.40	19.20	19.50	19.20	19.00	19.00	18.90	18.70
2019-05-14 11:25:26	19.40	19.70	20.00	19.60	19.80	19.70	21.20	23.00	21.90	22.70	20.90	19.70	19.40	19.50	19.60	19.70	19.00	19.40	19.30	19.40	19.40	20.30	19.60	19.40	19.30	19.30	20.10	19.20	19.00	19.00	18.90	18.70
2019-05-14 11:25:26	19.50	19.70	19.90	19.60	19.80	19.60	19.50	20.90	19.90	22.00	23.30	20.30	19.50	19.50	19.60	19.60	19.10	19.40	19.30	19.40	19.40	19.80	19.50	19.40	19.10	19.40	20.50	19.20	19.00	18.90	18.90	18.60
2019-05-14 11:25:26	19.50	19.60	19.90	19.60	19.80	19.60	19.40	19.40	19.40	20.10	23.50	21.80	19.50	19.50	19.60	19.60	19.20	19.50	19.40	19.40	19.40	19.50	19.30	19.50	19.10	19.40	20.60	20.00	19.10	19.00	18.90	18.60
2019-05-14 11:25:26	19.60	19.70	20.00	19.70	19.80	19.60	19.40	19.30	19.40	19.60	21.50	23.40	20.10	19.60	19.70	19.70	19.10	19.40	19.30	19.40	19.40	19.50	19.30	19.30	19.10	19.20	20.10	20.70	19.20	19.00	18.90	18.70
2019-05-14 11:25:27	19.50	19.80	20.00	19.60	19.80	19.60	19.50	19.40	19.50	19.50	20.10	23.50	21.50	19.70	19.70	19.60	19.00	19.40	19.30	19.40	19.40	19.50	19.30	19.30	19.00	19.00	19.50	20.70	19.50	19.00	18.90	18.70
2019-05-14 11:25:27	19.50	19.70	20.00	19.60	19.80	19.60	19.50	19.30	19.50	19.40	19.80	22.40	23.00	19.90	19.70	19.60	19.10	19.50	19.40	19.50	19.50	19.60	19.40	19.30	19.00	19.00	19.30	20.60	20.10	19.00	18.90	18.60
2019-05-14 11:25:27	19.50	19.70	20.00	19.70	19.90	19.60	19.40	19.30	19.40	19.50	19.70	21.50	24.00	20.20	19.70	19.70	19.20	19.40	19.40	19.50	19.40	19.60	19.30	19.30	19.00	19.00	19.30	20.30	20.40	19.00	18.90	18.60
2019-05-14 11:25:27	19.50	19.70	20.00	19.70	19.80	19.60	19.30	19.30	19.40	19.50	19.80	21.10	24.50	20.40	19.70	19.70	19.10	19.40	19.30	19.40	19.40	19.40	19.20	19.20	19.00	19.00	19.30	20.00	20.40	19.00	18.90	18.70
2019-05-14 11:25:28	19.50	19.70	19.90	19.70	19.80	19.60	19.30	19.30	19.50	19.50	19.80	21.60	24.40	20.30	19.70	19.70	19.10	19.40	19.30	19.40	19.40	19.50	19.30	19.20	19.00	19.00	19.30	20.10	20.40	19.10	19.00	18.70
2019-05-14 11:25:28	19.50	19.70	19.90	19.60	19.80	19.60	19.40	19.30	19.40	19.50	19.80	22.50	24.00	19.90	19.80	19.70	19.10	19.40	19.30	19.40	19.30	19.50	19.30	19.20	19.00	19.00	19.30	20.10	20.40	19.10	19.00	18.70
2019-05-14 11:25:28	19.50	19.70	19.90	19.60	19.80	19.60	19.40	19.30	19.40	19.50	19.80	23.10	23.40	19.70	19.80	19.70	19.10	19.40	19.30	19.30	19.30	19.40	19.20	19.20	19.00	19.00	19.30	20.40	19.80	19.10	19.00	18.70
2019-05-14 11:25:28	19.40	19.60	19.90	19.60	19.80	19.60	19.40	19.30	19.40	19.50	19.80	23.10	23.40	19.70	19.80	19.70	19.10	19.40	19.30	19.30	19.30	19.40	19.20	19.20	19.00	19.00	19.30	20.70	19.20	19.00	18.90	18.70
2019-05-14 11:25:28	19.40	19.60	19.90	19.60	19.80	19.60	19.40	19.30	19.40	19.60	19.80	23.40	22.80	19.70	19.70	19.70	19.10	19.40	19.30	19.40	19.30	19.40	19.20	19.20	18.90	19.00	19.30	20.80	19.10	19.00	18.80	18.60
2019-05-14 11:25:29	19.40	19.60	20.00	19.60	19.80	19.60	19.40	19.40	19.40	19.60	19.80	23.70	22.40	19.70	19.70	19.70	19.10	19.40	19.30	19.50	19.30	19.60	19.30	19.20	18.90	19.00	19.30	20.80	19.10	18.90	18.90	18.50
2019-05-14 11:25:29	19.50	19.60	20.00	19.60	19.80	19.60	19.40	19.30	19.40	19.60	19.80	24.00	22.20	19.70	19.70	19.70	19.10	19.40	19.40	19.50	19.40	19.60	19.30	19.30	19.00	19.00	19.30	20.90	19.10	19.00	19.00	18.60
2019-05-14 11:25:29	19.40	19.60	19.90	19.50	19.70	19.60	19.40	19.30	19.50	19.50	19.80	24.10	22.00	19.70	19.70	19.70	19.10	19.40	19.40	19.40	19.40	19.60	19.30	19.30	19.00	19.00	19.30	21.00	19.20	19.00	19.00	18.70
2019-05-14 11:25:29	19.40	19.60	19.90	19.50	19.70	19.70	19.40	19.30	19.50	19.50	19.90	24.20	21.80	19.70	19.70	19.70	19.10	19.40	19.30	19.40	19.50	19.60	19.20	19.30	19.00	19.00	19.30	21.10	19.10	19.00	18.90	18.60
2019-05-14 11:25:29	19.40	19.60	19.90	19.60	19.70	19.70	19.40	19.30	19.50	19.50	20.00	24.30	21.60	19.70	19.80	19.80	19.10	19.40	19.30	19.40	19.40	19.50	19.20	19.30	18.90	19.00	19.30	21.10	19.00	19.00	18.90	18.50
2019-05-14 11:25:30	19.40	19.60	19.90	19.60	19.70	19.60	19.30	19.30	19.40	19.50	20.00	24.30	21.50	19.60	19.80	19.80	19.00	19.30	19.30	19.40	19.30	19.50	19.20	19.20	18.90	19.00	19.30	21.10	19.00	19.00	18.90	18.60
2019-05-14 11:25:30	19.40	19.60	20.00	19.60	19.70	19.60	19.30	19.30	19.40	19.50	20.00	24.30	21.10	19.70	19.70	19.80	19.00	19.30	19.30	19.40	19.30	19.40	19.20	19.10	18.90	19.00	19.30	21.10	19.10	19.00	18.90	18.60
2019-05-14 11:25:30	19.50	19.70	19.90	19.60	19.70	19.60	19.30	19.20	19.40	19.50	20.40	24.30	20.50	19.90	19.70	19.80	19.00	19.30	19.30	19.30	19.30	19.40	19.20	19.20	18.90	19.00	19.30	21.10	19.10	19.00	18.90	18.60
2019-05-14 11:25:30	19.50	19.70	19.90	19.60	19.70	19.60	19.40	19.20	19.40	19.40	21.30	24.20	20.80	20.00	19.80	19.80	19.00	19.30	19.30	19.30	19.30	19.50	19.20	19.20	18.90	19.00	19.30	20.90	19.10	19.00	18.90	18.60
2019-05-14 11:25:30	19.50	19.70	20.00	19.60	19.70	19.60	19.40	19.30	19.40	19.40	21.30	24.20	20.80	20.00	19.80	19.80	19.00	19.30	19.30	19.40	19.30	19.50	19.20	19.30	18.90	19.10	19.50	20.70	19.10	19.00	18.90	18.60
2019-05-14 11:25:31	19.50	19.70	20.00	19.60	19.70	19.60	19.40	19.30	19.50	19.60	23.10	25.00	21.10	19.90	19.80	19.80	19.00	19.30	19.30	19.40	19.30	19.50	19.20	19.30	19.00	19.50	20.20	20.60	19.10	19.00	19.00	18.60
2019-05-14 11:25:31	19.50	19.60	20.00	19.60	19.70	19.60	19.40	19.40	19.50	19.70	23.60	23.30	20.20	19.60	19.80	19.70	19.10	19.40	19.30	19.50	19.40	19.50	19.30	20.00	19.30	20.40	20.50	20.70	19.10	19.00	19.00	18.60
2019-05-14 11:25:31	19.50	19.70	19.90	19.60	19.70	19.60	19.30	19.30	19.50	19.70	21.40	20.40	19.50	19.60	19.80	19.70	19.20	19.40	19.40	19.50	19.30	19.50	19.60	21.10	20.10	21.20	20.70	20.80	19.10	19.00	19.00	18.70
2019-05-14 11:25:31	19.40	19.70	19.90	19.60	19.70	19.50	19.40	19.30	19.50	19.60	19.70	19.70	19.50	19.50	19.70	19.70	19.10	19.30	19.30	19.40	20.30	22.60	23.00	21.90	21.30	21.20	21.10	20.30	19.10	19.00	19.00	18.70
2019-05-14 11:25:31	19.50	19.70	20.00	19.70	19.80	19.60	19.40	19.30	19.50	19.50	19.70	19.70	19.40	19.60	19.70	19.60	19.10	19.40	19.30	19.50	21.90	24.60	23.30	21.60	21.80	20.90	20.70	19.50	19.00	19.00	19.00	18.60
2019-05-14 11:25:32	19.50	19.70	20.00	19.70	19.80	19.60	19.40	19.30	19.40	19.40	19.70	19.70	19.40	19.60	19.70	19.70	19.10	19.40	19.30	19.50	21.90	24.60	23.30	21.60	21.70	21.10	20.50	19.30	19.10	19.00	19.00	18.70
2019-05-14 11:25:32	19.50	19.70	20.00	19.60	19.80	19.70	19.50	19.30	19.50	19.50	19.70	19.70	19.40	19.50	19.70	19.70	19.10	19.40	19.40	19.50	22.60	24.80	23.30	21.70	21.70	21.40	20.80	19.20	19.00	19.00	19.00	18.70
2019-05-14 11:25:32	19.50	19.60	19.90	19.60	19.80	19.60	19.50	19.30	19.40	19.50	19.70	19.60	19.50	19.50	19.70	19.70	19.00	19.40	19.40	19.50	22.60	24.80	23.50	21.80	21.70	21.50	21.10	19.20	18.90	19.00	18.90	18.70
2019-05-14 11:25:32	19.50	19.60	19.90	19.60	19.80	19.50	19.50	19.30	19.40	19.60	19.70	19.70	19.50	19.50	19.60	19.60	19.10	19.40	19.40	19.50	22.70	24.80	23.60	21.80	21.70	21.50	21.10	19.20	19.00	18.90	18.90	18.70
2019-05-14 11:25:32	19.50	19.60	20.00	19.60	19.80	19.50	19.50	19.30	19.50	19.60	19.70	19.70	19.50	19.50	19.60	19.60	19.10	19.40	19.30	19.50	22.80	24.80	23.50	21.80	21.70	21.40	21.10	19.20	19.00	18.90	18.90	18.70
2019-05-14 11:25:33	19.50	19.70	20.00	19.60	19.80	19.60	19.40	19.30	19.40	19.50	19.70	19.70	19.50	19.50	19.60	19.70	19.10	19.40	19.30	19.40	22.70	24.70	23.50	21.70	21.70	21.40	21.10	19.20	19.00	18.90	18.90	18.70
2019-05-14 11:25:33	19.60	19.80	20.00	19.60	19.80	19.60	19.40	19.30	19.40	19.60	19.70	19.80	19.50	19.60	19.70	19.80	19.10	19.30	19.30	19.50	22.70	24.80	23.50	21.80	21.70	21.50	21.20	19.20	19.00	18.90	18.90	18.60
2019-05-14 11:25:33	19.60	19.80	20.00	19.60	19.80	19.60	19.50	19.20	19.50	19.60	19.70	19.80	19.50	19.60	19.80	19.80	19.10	19.30	19.30	19.50	22.70	24.80	23.50	21.80	21.70	21.50	21.20	19.20	19.00	18.90	18.90	18.60
2019-05-14 11:25:33	19.60	19.80	20.00	19.70	19.80	19.60	19.50	19.30	19.50	19.50	19.70	19.70	19.50	19.60	19.80	19.80	19.10	19.30	19.30	19.60	22.70	24.90	23.60	21.90	21.70	21.50	21.20	19.20	18.90	18.90	18.90	18.60
2019-05-14 11:25:33	19.60	19.70	19.90	19.60	19.80	19.70	19.40	19.30	19.50	19.50	19.70	19.70	19.40	19.60	19.70	19.80	19.20	19.40	19.40	19.70	22.80	25.00	23.70	22.00	21.80	21.50	21.20	19.20	19.00	18.90	18.90	18.70
2019-05-14 11:25:34	19.50	19.70	19.90	19.50	19.70	19.60	19.30	19.30	19.50	19.50	19.70	19.70	19.40	19.60	19.70	19.80	19.10	19.40	19.40	19.60	22.70	25.00	23.60	21.90	21.80	21.40	21.20	19.20	19.00	18.90	18.90	18.70
2019-05-14 11:25:34	19.50	19.70	19.90	19.50	19.70	19.60	19.30	19.30	19.40	19.50	19.60	19.70	19.40	19.50	19.60	19.70	19.10	19.40	19.40	19.60	22.70	25.00	23.60	21.90	21.70	21.40	21.20	19.10	19.00	18.90	18.90	18.60
2019-05-14 11:25:34	19.40	19.70	20.00	19.50	19.70	19.60	19.40	19.30	19.40	19.40	19.60	19.70	19.40	19.50	19.60	19.70	19.00	19.30	19.30	19.50	22.70	24.90	23.60	21.80	21.70	21.30	21.20	19.20	19.00	18.90	18.90	18.60
2019-05-14 11:25:34	19.40	19.70	19.90	19.60	19.70	19.60	19.50	19.30	19.50	19.40	19.70	19.70	19.40	19.50	19.60	19.60	19.10	19.40	19.40	19.50	22.90	24.90	23.60	21.80	21.70	21.20	21.20	19.20	19.00	18.90	18.90	18.60
2019-05-14 11:25:34	19.50	19.70	19.90	19.60	19.80	19.60	19.40	19.30	19.40	19.40	19.70	19.70	19.40	19.50	19.60	19.60	19.10	19.40	19.40	19.60	22.90	25.00	23.70	21.80	21.80	21.20	21.30	19.30	19.00	18.90	18.90	18.60
2019-05-14 11:25:35	19.50	19.70	19.90	19.60	19.80	19.60	19.40	19.30	19.40	19.40	19.70	19.60	19.40	19.50	19.70	19.70	19.00	19.30	19.20	19.60	22.90	25.00	23.60	21.70	21.80	21.10	21.40	19.20	18.90	18.90	18.80	18.60
2019-05-14 11:25:35	19.50	19.60	19.90	19.50	19.70	19.60	19.40	19.30	19.40	19.40	19.70	19.60	19.40	19.50	19.70	19.70	19.10	19.30	19.20	19.50	23.00	25.10	23.70	21.80	21.80	21.10	21.40	19.20	18.90	19.00	18.80	18.60
2019-05-14 11:25:35	19.50	19.60	19.90	19.60	19.70	19.60	19.40	19.30	19.40	19.50	19.70	19.60	19.50	19.50	19.70	19.60	19.10	19.40	19.30	19.60	23.00	25.20	23.70	21.90	21.80	21.10	21.40	19.20	19.00	18.90	18.90	18.70
2019-05-14 11:25:35	19.50	19.70	19.90	19.60	19.80	19.60	19.40	19.30	19.40	19.50	19.70	19.70	19.50	19.50	19.60	19.60	19.10	19.50	19.40	19.60	23.10	25.20	23.70	22.00	21.80	21.10	21.40	19.20	19.00	18.90	18.90	18.70
2019-05-14 11:25:35	19.40	19.70	19.90	19.60	19.80	19.50	19.40	19.30	19.40	19.40	19.70	19.70	19.40	19.60	19.60	19.60	19.10	19.40	19.40	19.50	23.10	25.20	23.70	21.90	21.80	21.20	21.30	19.20	19.00	18.90	18.90	18.60
2019-05-14 11:25:36	19.40	19.70	19.90	19.60	19.80	19.50	19.50	19.30	19.40	19.40	19.70	19.70	19.40	19.60	19.70	19.60	19.20	19.40	19.40	19.50	23.00	25.20	23.70	21.90	21.90	21.20	21.40	19.20	19.00	19.00	18.90	18.60
2019-05-14 11:25:36	19.50	19.70	19.90	19.60	19.80	19.60	19.50	19.20	19.50	19.50	19.70	19.70	19.40	19.50	19.70	19.70	19.20	19.40	19.40	19.60	22.90	25.20	23.70	22.10	21.90	21.50	21.20	19.60	19.00	19.00	18.90	18.60
2019-05-14 11:25:36	19.50	19.70	19.90	19.60	19.70	19.60	19.40	19.30	19.50	19.50	19.70	19.70	19.50	19.50	19.70	19.70	19.20	19.50	19.40	19.60	22.20	25.10	23.70	22.40	21.90	21.50	21.20	19.60	19.00	19.00	18.90	18.60
2019-05-14 11:25:36	19.40	19.50	20.10	19.90	23.60	22.00	19.40	19.20	19.40	19.40	19.60	19.60	19.30	19.40	19.50	19.50	19.10	19.70	21.20	19.80	20.90	19.60	19.20	19.20	19.00	19.00	19.10	19.10	18.90	18.90	18.80	18.60
2019-05-14 11:25:36	19.30	19.50	19.90	19.80	23.50	21.90	19.30	19.00	19.30	19.40	19.60	19.60	19.20	19.40	19.50	19.40	19.00	19.70	21.10	19.70	20.80	19.50	19.20	19.10	18.90	18.90	19.00	19.10	18.90	18.90	18.80	18.60
2019-05-14 11:25:37	19.30	19.40	19.80	19.80	23.40	22.00	19.30	19.00	19.30	19.40	19.60	19.60	19.30	19.40	19.50	19.40	19.00	19.70	21.10	19.80	20.80	19.50	19.20	19.00	18.90	18.90	19.00	19.00	18.90	18.80	18.80	18.60
2019-05-14 11:25:37	19.30	19.50	19.90	20.10	23.40	22.00	19.30	19.00	19.30	19.30	19.50	19.60	19.20	19.40	19.50	19.30	18.90	19.70	20.90	19.70	20.80	19.50	19.10	19.00	18.90	18.90	19.00	19.00	18.80	18.80	18.70	18.60
2019-05-14 11:25:37	19.40	19.60	20.00	20.70	23.60	22.00	19.40	19.10	19.30	19.30	19.60	19.50	19.20	19.40	19.40	19.40	18.90	19.60	20.60	19.70	20.70	19.50	19.00	19.00	18.90	18.90	19.10	19.00	18.80	18.80	18.80	18.60
2019-05-14 11:25:37	19.40	19.60	20.00	21.10	23.60	22.00	19.30	19.10	19.30	19.30	19.60	19.50	19.20	19.40	19.40	19.40	19.00	19.60	20.50	19.70	20.70	19.50	19.10	19.10	18.90	18.90	19.10	19.00	18.80	18.90	18.80	18.60
2019-05-14 11:25:37	19.40	19.60	20.00	20.80	23.60	22.00	19.30	19.20	19.30	19.30	19.50	19.50	19.20	19.30	19.40	19.40	19.00	19.60	20.50	19.70	20.70	19.50	19.10	19.10	19.00	18.90	19.10	19.00	18.80	18.80	18.70	18.60
2019-05-14 11:25:38	19.40	19.60	20.00	20.80	23.60	22.00	19.30	19.20	19.30	19.30	19.50	19.50	19.20	19.30	19.40	19.40	19.00	19.60	20.60	19.70	20.70	19.50	19.10	19.10	19.00	18.90	19.10	19.00	18.80	18.80	18.80	18.50
2019-05-14 11:25:38	19.40	19.60	20.00	20.40	23.60	22.00	19.40	19.20	19.30	19.30	19.50	19.50	19.20	19.30	19.40	19.40	18.90	19.70	20.90	19.70	20.70	19.50	19.10	19.20	19.00	18.90	19.10	19.00	18.80	18.80	18.80	18.50
2019-05-14 11:25:38	19.40	19.60	20.00	20.10	23.50	22.10	19.40	19.20	19.30	19.30	19.50	19.50	19.20	19.40	19.50	19.30	19.00	19.60	21.10	19.80	20.80	19.40	19.20	19.10	18.90	18.90	19.10	19.00	18.80	18.90	18.80	18.50
2019-05-14 11:25:38	19.50	19.60	20.10	20.00	23.50	22.20	19.40	19.20	19.30	19.40	19.60	19.60	19.30	19.50	19.50	19.50	19.00	19.60	21.30	19.80	20.90	19.50	19.20	19.10	19.00	19.00	19.10	19.10	18.80	18.90	18.80	18.60
2019-05-14 11:25:38	19.40	19.60	20.10	20.30	23.50	22.30	19.40	19.20	19.30	19.40	19.70	19.60	19.30	19.40	19.50	19.50	19.10	19.70	21.30	19.80	20.90	19.50	19.20	19.10	19.00	19.00	19.10	19.10	18.90	18.90	18.80	18.60
2019-05-14 11:25:39	19.30	19.40	19.90	20.50	23.40	22.20	19.30	19.10	19.30	19.30	19.60	19.50	19.30	19.30	19.40	19.40	19.10	19.70	21.10	19.80	20.80	19.40	19.10	19.10	18.90	18.90	19.00	19.00	18.80	18.90	18.80	18.50
2019-05-14 11:25:39	19.30	19.40	20.00	20.40	23.30	22.20	19.30	19.10	19.30	19.30	19.60	19.50	19.30	19.30	19.40	19.40	19.00	19.60	21.00	19.70	20.70	19.40	19.00	19.00	18.90	18.90	19.00	19.00	18.80	18.80	18.80	18.50
2019-05-14 11:25:39	19.40	19.50	20.00	20.40	23.40	22.20	19.40	19.10	19.30	19.30	19.60	19.60	19.30	19.40	19.40	19.40	18.90	19.50	20.90	19.60	20.60	19.30	18.90	18.90	18.80	18.80	19.00	18.90	18.80	18.70	18.70	18.40
2019-05-14 11:25:39	19.40	19.60	20.00	20.10	23.40	22.10	19.40	19.20	19.30	19.30	19.60	19.60	19.30	19.40	19.50	19.40	18.90	19.60	20.90	19.60	20.70	19.40	19.00	19.00	18.90	18.80	19.00	18.90	18.80	18.70	18.70	18.50
2019-05-14 11:25:39	19.40	19.60	20.00	19.80	23.50	22.10	19.30	19.20	19.30	19.30	19.60	19.60	19.20	19.40	19.50	19.40	18.90	19.70	21.00	19.70	20.80	19.50	19.20	19.10	18.90	18.90	19.00	18.90	18.80	18.70	18.80	18.50
2019-05-14 11:25:40	19.40	19.50	19.90	19.80	23.50	22.00	19.30	19.10	19.30	19.30	19.60	19.60	19.20	19.40	19.40	19.50	19.00	19.70	21.00	19.80	20.80	19.50	19.10	19.10	18.90	18.90	19.00	18.90	18.80	18.80	18.80	18.50
2019-05-14 11:25:40	19.40	19.50	20.00	19.80	23.50	22.00	19.30	19.10	19.30	19.30	19.60	19.70	19.20	19.40	19.40	19.50	19.00	19.70	21.00	19.80	20.80	19.50	19.10	19.10	19.00	18.90	19.00	18.90	18.90	18.80	18.80	18.60
2019-05-14 11:25:40	19.40	19.60	20.10	19.90	23.50	22.10	19.40	19.10	19.30	19.30	19.60	19.70	19.20	19.40	19.40	19.50	19.00	19.70	21.00	19.80	20.70	19.50	19.10	19.10	18.90	18.90	19.10	19.00	18.90	18.90	18.90	18.60
2019-05-14 11:25:40	19.30	19.50	20.00	19.80	23.40	22.00	19.30	19.10	19.30	19.40	19.60	19.60	19.30	19.40	19.40	19.40	19.10	19.60	21.00	19.70	20.80	19.40	19.20	19.10	18.90	18.90	19.10	19.00	18.90	18.90	18.80	18.60
2019-05-14 11:25:40	19.30	19.40	20.00	19.80	23.40	22.00	19.30	19.10	19.30	19.30	19.60	19.50	19.30	19.40	19.40	19.40	19.00	19.60	21.00	19.70	20.80	19.40	19.10	18.90	18.90	18.90	19.10	19.00	18.80	18.80	18.70	18.60
2019-05-14 11:25:41	19.30	19.50	20.00	19.80	23.40	22.00	19.30	19.10	19.30	19.30	19.60	19.50	19.20	19.40	19.40	19.40	19.10	19.60	21.00	19.70	20.80	19.40	19.10	19.00	18.90	18.90	19.00	19.00	18.80	18.80	18.80	18.50
2019-05-14 11:25:41	19.30	19.50	20.00	19.90	23.50	22.00	19.30	19.10	19.30	19.30	19.50	19.50	19.20	19.40	19.40	19.40	19.10	19.60	21.00	19.70	20.80	19.40	19.10	19.00	18.90	18.90	19.00	19.00	18.90	18.80	18.80	18.50
2019-05-14 11:25:41	19.30	19.50	20.00	19.90	23.40	22.00	19.30	19.10	19.30	19.30	19.50	19.50	19.20	19.40	19.40	19.40	19.00	19.70	21.00	19.70	20.80	19.40	19.10	19.00	18.90	18.90	19.00	19.00	18.80	18.80	18.80	18.50
2019-05-14 11:25:41	19.30	19.50	20.00	19.90	23.40	22.00	19.30	19.10	19.30	19.30	19.50	19.50	19.30	19.40	19.40	19.40	18.90	19.60	21.00	19.70	20.80	19.50	19.10	18.90	18.90	18.90	19.00	19.00	18.80	18.80	18.80	18.50
2019-05-14 11:25:41	19.30	19.50	20.00	19.90	23.30	21.90	19.30	19.10	19.30	19.30	19.60	19.50	19.30	19.40	19.40	19.40	18.90	19.60	21.00	19.70	20.80	19.40	19.10	19.00	18.90	18.90	19.00	19.00	18.80	18.80	18.80	18.50
2019-05-14 11:25:42	19.30	19.50	20.00	19.80	23.40	21.90	19.40	19.10	19.30	19.30	19.60	19.50	19.30	19.40	19.50	19.40	19.00	19.70	21.10	19.70	20.80	19.40	19.10	19.00	18.90	18.90	19.00	19.00	18.80	18.80	18.80	18.50
2019-05-14 11:25:42	19.40	19.50	20.10	19.80	23.50	22.00	19.40	19.10	19.30	19.40	19.60	19.60	19.30	19.40	19.50	19.50	19.10	19.70	21.20	19.80	20.80	19.50	19.10	19.10	18.90	18.90	19.00	19.00	18.80	18.90	18.80	18.60
2019-05-14 11:25:42	19.30	19.50	20.00	19.90	23.50	22.00	19.30	19.10	19.30	19.30	19.60	19.60	19.30	19.40	19.50	19.50	19.10	19.70	21.20	19.80	20.80	19.50	19.10	19.10	18.90	19.00	19.00	19.00	18.90	18.80	18.90	18.50
2019-05-14 11:25:42	19.30	19.50	20.00	19.80	23.40	22.00	19.30	19.00	19.30	19.30	19.60	19.60	19.30	19.40	19.50	19.50	19.10	19.70	21.10	19.70	20.80	19.50	19.10	19.00	18.90	18.90	19.00	19.00	18.90	18.80	18.80	18.50
2019-05-14 11:25:42	19.30	19.50	19.90	19.80	23.40	22.00	19.30	19.10	19.30	19.30	19.60	19.60	19.20	19.40	19.50	19.40	19.10	19.70	21.10	19.80	20.80	19.50	19.10	19.10	18.90	18.90	19.00	19.00	18.80	18.90	18.80	18.50
2019-05-14 11:25:43	19.20	19.40	19.90	19.80	23.30	21.90	19.30	19.10	19.30	19.30	19.60	19.60	19.20	19.40	19.50	19.40	19.10	19.70	21.10	19.80	20.80	19.50	19.10	19.10	19.00	18.90	19.00	19.00	18.80	18.80	18.80	18.50
2019-05-14 11:25:43	19.20	19.40	19.90	19.80	23.30	21.90	19.30	19.10	19.30	19.30	19.60	19.60	19.30	19.40	19.50	19.40	19.10	19.70	21.10	19.80	20.80	19.50	19.10	19.00	19.00	18.90	19.00	19.00	18.80	18.80	18.80	18.50
2019-05-14 11:25:43	19.30	19.40	19.90	19.80	23.30	21.90	19.30	19.10	19.30	19.40	19.60	19.60	19.30	19.40	19.50	19.40	19.00	19.70	21.10	19.80	20.80	19.50	19.10	19.00	19.00	18.80	19.00	19.00	18.90	18.80	18.80	18.50
2019-05-14 11:25:43	19.30	19.50	20.00	19.80	23.50	21.90	19.40	19.10	19.30	19.40	19.60	19.60	19.30	19.40	19.50	19.40	19.00	19.70	21.10	19.70	20.90	19.40	19.10	19.00	18.90	18.90	19.00	18.90	18.80	18.80	18.90	18.50
2019-05-14 11:25:43	19.30	19.50	20.00	19.80	23.60	21.80	19.30	19.10	19.30	19.40	19.60	19.50	19.20	19.40	19.50	19.40	19.00	19.60	21.10	19.70	20.80	19.40	19.20	19.00	18.90	18.90	19.10	18.90	18.80	18.80	18.80	18.60
2019-05-14 11:25:44	19.40	19.50	20.00	19.80	23.70	21.70	19.30	19.20	19.30	19.40	19.50	19.50	19.20	19.40	19.40	19.40	19.00	19.60	21.10	19.80	20.80	19.50	19.20	19.10	18.90	18.80	19.00	19.00	18.80	18.80	18.80	18.50
2019-05-14 11:25:44	19.40	19.50	20.00	19.80	23.70	21.60	19.30	19.10	19.30	19.30	19.50	19.60	19.20	19.40	19.40	19.40	19.00	19.60	21.00	19.70	20.70	19.40	19.10	19.00	18.90	18.80	19.00	19.00	18.80	18.80	18.80	18.50
2019-05-14 11:25:44	19.30	19.50	20.00	19.90	23.70	21.80	19.40	19.10	19.30	19.30	19.60	19.60	19.20	19.40	19.50	19.50	19.00	19.60	21.00	19.70	20.70	19.40	19.10	19.00	18.90	18.90	19.00	19.00	18.90	18.80	18.80	18.60
2019-05-14 11:25:44	19.30	19.60	20.00	19.90	23.70	22.10	19.40	19.10	19.30	19.30	19.60	19.60	19.20	19.40	19.50	19.50	18.80	19.60	20.90	19.70	20.60	19.40	19.00	18.90	19.00	18.90	19.10	19.00	18.80	18.80	18.80	18.50
2019-05-14 11:25:44	19.30	19.60	20.00	19.90	23.70	22.10	19.40	19.10	19.30	19.30	19.60	19.50	19.30	19.40	19.50	19.50	19.00	19.70	21.10	19.70	20.70	19.50	19.10	19.00	19.00	18.90	19.10	19.00	18.80	18.80	18.80	18.60
2019-05-14 11:25:45	19.30	19.50	20.00	19.90	23.70	22.10	19.30	19.10	19.30	19.40	19.60	19.50	19.30	19.30	19.50	19.50	19.00	19.70	21.10	19.80	20.80	19.50	19.10	19.00	19.00	18.90	19.10	19.00	18.80	18.80	18.80	18.60
2019-05-14 11:25:45	19.30	19.50	19.90	19.80	23.70	22.20	19.30	19.10	19.30	19.40	19.60	19.50	19.30	19.30	19.50	19.50	19.00	19.70	21.10	19.80	20.80	19.50	19.10	19.00	18.90	18.90	19.10	19.00	18.80	18.80	18.80	18.60
2019-05-14 11:25:45	19.30	19.50	20.00	19.80	23.70	22.30	19.30	19.10	19.40	19.40	19.60	19.60	19.30	19.30	19.50	19.40	19.00	19.70	21.10	19.70	20.80	19.50	19.00	19.00	18.90	18.90	19.10	19.00	18.90	18.80	18.80	18.60
2019-05-14 11:25:45	19.30	19.50	20.00	19.80	23.70	22.30	19.30	19.10	19.40	19.30	19.60	19.60	19.30	19.40	19.40	19.40	19.10	19.70	21.10	19.70	20.80	19.50	19.00	19.00	18.90	18.90	19.10	19.00	18.90	18.80	18.80	18.60
2019-05-14 11:25:45	19.30	19.50	20.00	19.80	23.70	22.40	19.30	19.10	19.40	19.30	19.60	19.60	19.30	19.40	19.40	19.40	19.10	19.70	21.10	19.70	20.80	19.50	19.10	19.00	18.90	18.90	19.10	19.00	18.90	18.80	18.80	18.50
2019-05-14 11:25:46	19.30	19.40	19.90	19.80	23.60	22.50	19.30	19.10	19.30	19.30	19.60	19.60	19.20	19.40	19.50	19.50	19.10	19.70	21.10	19.80	20.80	19.40	19.10	19.00	18.90	18.90	19.10	19.00	18.90	18.80	18.80	18.50
2019-05-14 11:25:46	19.20	19.40	19.90	19.70	23.30	22.90	19.30	19.00	19.30	19.30	19.60	19.60	19.20	19.40	19.50	19.50	19.10	19.60	21.10	19.70	20.80	19.50	19.20	19.00	18.90	18.90	19.00	19.00	18.90	18.80	18.80	18.60
2019-05-14 11:25:46	19.30	19.50	20.00	19.80	23.10	23.50	19.40	19.10	19.30	19.30	19.60	19.60	19.30	19.50	19.50	19.40	19.10	19.60	21.10	19.70	20.80	19.50	19.20	19.00	18.90	18.90	19.00	19.00	18.90	18.90	18.90	18.60
2019-05-14 11:25:46	19.50	19.60	20.00	19.90	23.00	23.90	19.50	19.30	19.30	19.30	19.70	19.60	19.30	19.50	19.50	19.40	19.00	19.60	21.10	19.70	20.80	19.50	19.10	19.00	18.90	18.90	19.10	19.00	18.90	18.80	18.90	18.60
2019-05-14 11:25:46	19.50	19.60	20.00	19.90	22.90	24.20	19.60	19.30	19.30	19.30	19.70	19.60	19.30	19.50	19.50	19.40	19.00	19.60	21.10	19.70	20.80	19.50	19.10	19.00	18.80	18.80	19.00	18.90	18.90	18.70	18.80	18.50
2019-05-14 11:25:47	19.40	19.50	20.10	19.90	22.70	24.40	19.70	19.20	19.40	19.40	19.60	19.60	19.40	19.40	19.50	19.50	19.00	19.70	21.10	19.70	20.70	19.50	19.10	19.00	18.90	18.80	19.00	18.90	18.90	18.80	18.80	18.60
2019-05-14 11:25:47	19.30	19.50	20.00	19.80	22.50	24.60	19.80	19.10	19.40	19.40	19.60	19.60	19.40	19.40	19.50	19.50	19.10	19.70	21.10	19.80	20.90	19.60	19.20	19.10	19.00	19.00	19.00	19.00	18.80	18.80	18.90	18.60
2019-05-14 11:25:47	19.20	19.50	19.90	19.70	22.40	24.50	20.20	19.10	19.40	19.50	19.60	19.60	19.30	19.40	19.50	19.50	19.00	19.70	21.10	19.70	21.10	19.60	19.20	19.10	18.90	18.90	18.90	18.90	18.70	18.70	18.70	18.50
2019-05-14 11:25:47	19.20	19.50	19.90	19.70	22.40	24.50	20.20	19.10	19.40	19.40	19.60	19.60	19.30	19.30	19.50	19.50	19.00	19.60	21.10	19.60	21.00	19.70	19.10	19.00	18.90	18.90	18.90	18.90	18.70	18.70	18.70	18.50
2019-05-14 11:25:47	19.30	19.50	19.90	20.00	21.70	24.90	20.90	19.20	19.70	19.40	19.60	19.60	19.30	19.30	19.50	19.50	19.10	19.60	21.10	19.70	20.80	20.10	19.20	19.00	18.90	18.80	18.90	18.90	18.70	18.70	18.70	18.50
2019-05-14 11:25:48	19.40	19.50	20.00	20.00	21.10	25.30	22.60	19.50	20.70	19.40	19.60	19.60	19.30	19.40	19.50	19.40	19.00	19.70	21.10	19.60	20.80	20.50	19.90	19.20	19.10	18.90	19.00	19.00	18.80	18.80	18.80	18.60
2019-05-14 11:25:48	19.40	19.50	20.00	19.80	20.40	22.60	22.80	20.40	21.90	19.90	19.60	19.60	19.30	19.40	19.50	19.40	19.00	19.70	21.10	19.60	20.70	21.00	20.70	19.50	19.50	19.00	19.10	19.00	18.80	18.80	18.80	18.60
2019-05-14 11:25:48	19.30	19.50	19.90	19.80	19.80	19.70	20.40	20.20	20.80	20.00	19.60	19.60	19.30	19.40	19.40	19.40	19.00	19.70	21.10	19.70	20.50	21.40	21.10	20.60	20.10	19.70	19.10	19.00	18.90	18.90	18.80	18.60
2019-05-14 11:25:48	19.30	19.50	19.90	19.80	19.70	19.50	19.30	19.20	19.40	19.50	19.60	19.60	19.30	19.40	19.40	19.40	19.10	19.70	21.10	19.60	20.50	21.40	21.50	21.80	20.80	20.50	19.30	19.00	18.80	18.90	18.90	18.60
2019-05-14 11:25:48	19.40	19.60	20.00	19.80	19.70	19.50	19.20	19.10	19.40	19.40	19.60	19.60	19.30	19.40	19.50	19.50	19.10	19.70	21.10	19.60	20.00	21.20	21.50	22.20	21.10	21.20	20.20	19.20	18.80	18.90	18.90	18.60
2019-05-14 11:25:49	19.40	19.60	19.90	19.70	19.80	19.40	19.20	19.10	19.40	19.40	19.60	19.60	19.30	19.40	19.50	19.50	19.00	19.70	21.10	19.60	19.40	20.90	21.30	22.10	21.00	21.70	21.30	19.60	18.80	18.90	18.80	18.60
2019-05-14 11:25:49	19.40	19.60	19.90	19.70	19.80	19.40	19.30	19.20	19.30	19.40	19.60	19.60	19.20	19.50	19.50	19.50	19.00	19.60	21.00	19.50	19.30	20.60	21.20	22.10	20.90	21.80	21.60	19.90	18.90	18.80	18.80	18.50
2019-05-14 11:25:49	19.40	19.50	20.00	19.80	19.70	19.50	19.20	19.10	19.30	19.40	19.60	19.60	19.20	19.50	19.50	19.50	19.00	19.60	21.00	19.50	19.40	20.60	21.20	22.30	20.90	22.10	21.60	20.00	18.90	18.80	18.80	18.50
2019-05-14 11:25:49	19.40	19.50	20.00	19.80	19.70	19.50	19.20	19.10	19.40	19.40	19.60	19.60	19.30	19.50	19.50	19.50	19.00	19.70	21.10	19.60	19.40	20.70	21.20	22.40	20.90	22.20	21.70	20.00	18.90	18.80	18.80	18.60
2019-05-14 11:25:49	19.30	19.50	19.90	19.80	19.70	19.50	19.30	19.10	19.40	19.40	19.70	19.60	19.30	19.40	19.60	19.60	19.00	19.70	21.10	19.60	19.40	20.70	21.20	22.40	20.90	22.10	21.70	19.90	18.90	18.80	18.80	18.60
2019-05-14 11:25:50	19.40	19.50	19.90	19.70	19.70	19.50	19.30	19.10	19.40	19.40	19.70	19.60	19.30	19.40	19.60	19.50	19.00	19.60	21.10	19.60	19.40	20.70	21.20	22.40	20.90	22.10	21.70	19.90	18.90	18.90	18.90	18.60
2019-05-14 11:25:50	19.40	19.60	20.00	19.70	19.70	19.50	19.30	19.10	19.30	19.40	19.70	19.60	19.30	19.40	19.50	19.50	19.10	19.60	21.00	19.60	19.30	20.60	21.20	22.40	20.90	22.20	21.80	19.90	18.90	18.90	18.90	18.60
2019-05-14 11:25:50	19.40	19.50	20.00	19.80	19.70	19.50	19.30	19.20	19.30	19.40	19.70	19.60	19.30	19.40	19.50	19.50	19.10	19.60	21.00	19.60	19.30	20.60	21.20	22.40	20.80	22.20	21.80	19.90	18.90	18.80	18.80	18.60
2019-05-14 11:25:50	19.40	19.50	20.00	19.80	19.70	19.50	19.30	19.20	19.30	19.50	19.70	19.60	19.30	19.50	19.50	19.50	19.00	19.70	21.00	19.60	19.30	20.60	21.20	22.50	20.80	22.20	21.80	19.90	18.90	18.80	18.80	18.60
2019-05-14 11:25:50	19.40	19.50	20.00	19.70	19.70	19.60	19.30	19.10	19.30	19.40	19.60	19.60	19.30	19.50	19.50	19.50	19.00	19.60	21.10	19.60	19.30	20.80	21.30	22.60	21.00	22.10	21.80	19.80	18.80	18.80	18.80	18.60
2019-05-14 11:25:51	19.40	19.50	19.90	19.70	19.70	19.50	19.20	19.10	19.40	19.40	19.60	19.60	19.30	19.50	19.50	19.50	19.10	19.60	21.10	19.60	19.40	21.00	21.50	22.50	21.10	21.90	21.70	19.50	18.80	18.80	18.80	18.60
2019-05-14 11:25:51	19.40	19.50	19.90	19.80	19.70	19.40	19.20	19.20	19.30	19.40	19.60	19.60	19.30	19.50	19.50	19.50	19.20	19.70	21.10	19.60	19.60	21.00	21.70	22.50	21.10	21.90	21.40	19.30	18.90	18.90	18.80	18.60
2019-05-14 11:25:51	19.50	19.60	20.00	19.80	19.80	19.50	19.30	19.20	19.30	19.40	19.60	19.60	19.30	19.50	19.50	19.50	19.10	19.70	21.10	19.60	19.80	20.90	21.90	22.60	21.20	22.00	20.70	19.10	18.90	18.90	18.80	18.60
2019-05-14 11:25:51	19.50	19.60	20.00	19.80	19.70	19.50	19.30	19.20	19.30	19.40	19.70	19.60	19.30	19.50	19.50	19.50	19.10	19.70	21.10	19.60	19.80	20.70	21.80	22.50	21.10	21.40	19.90	19.10	18.90	18.90	18.90	18.60
2019-05-14 11:25:51	19.40	19.60	20.00	19.80	19.70	19.50	19.20	19.20	19.30	19.40	19.60	19.60	19.30	19.40	19.50	19.50	19.00	19.70	21.10	19.60	19.70	20.40	21.50	21.80	20.90	20.50	19.40	19.00	18.80	18.90	18.80	18.60
2019-05-14 11:25:52	19.40	19.50	20.00	19.80	19.80	19.50	19.20	19.20	19.40	19.40	19.60	19.60	19.30	19.40	19.40	19.40	19.00	19.70	21.10	19.60	19.70	20.40	21.50	21.80	20.60	20.00	19.30	19.00	18.80	18.90	18.80	18.60
2019-05-14 11:25:52	19.30	19.50	20.00	19.70	19.70	19.50	19.50	19.40	19.40	19.40	19.60	19.60	19.30	19.40	19.40	19.40	19.00	19.60	21.10	19.60	19.60	20.10	21.40	21.00	20.60	20.00	19.30	19.00	18.80	18.90	18.80	18.60
2019-05-14 11:25:52	19.30	19.50	20.00	19.70	19.70	19.50	19.50	19.40	20.20	19.40	19.60	19.50	19.30	19.40	19.40	19.40	19.00	19.60	21.00	19.50	19.40	20.40	21.30	20.50	20.20	19.70	19.20	19.10	18.80	18.90	18.80	18.60
2019-05-14 11:25:52	19.40	19.50	20.00	19.70	19.70	19.50	21.00	19.70	21.80	19.40	19.60	19.60	19.30	19.40	19.40	19.50	19.00	19.60	21.00	19.50	19.40	20.70	21.20	19.90	19.90	19.30	19.10	19.10	18.80	18.80	18.80	18.50
2019-05-14 11:25:52	19.40	19.40	19.90	19.70	19.70	19.60	22.50	19.60	21.70	19.40	19.60	19.60	19.30	19.30	19.50	19.50	19.00	19.60	21.00	19.60	19.40	21.20	21.20	19.40	19.70	19.00	19.20	19.10	18.80	18.80	18.90	18.50
2019-05-14 11:25:53	19.30	19.40	19.90	19.70	19.70	20.50	22.00	19.50	20.40	19.30	19.60	19.60	19.30	19.40	19.50	19.50	19.00	19.60	21.00	19.60	19.40	21.80	21.10	19.40	19.70	19.00	19.20	19.00	18.90	18.80	18.80	18.50
2019-05-14 11:25:53	19.40	19.50	20.00	19.80	19.80	21.80	20.90	19.40	19.80	19.30	19.60	19.60	19.30	19.40	19.50	19.50	19.00	19.60	21.00	19.60	19.40	22.00	21.10	19.30	19.60	19.00	19.10	19.00	18.90	18.80	18.80	18.50
2019-05-14 11:25:53	19.50	19.50	19.90	19.80	19.80	22.50	20.30	19.30	19.70	19.30	19.60	19.60	19.30	19.40	19.60	19.50	19.00	19.70	21.00	19.60	19.40	22.00	21.20	19.30	19.60	19.00	19.10	19.10	18.90	18.80	18.80	18.70
2019-05-14 11:25:53	19.50	19.60	20.00	19.80	19.80	22.70	20.20	19.30	19.70	19.40	19.70	19.70	19.30	19.50	19.50	19.50	19.10	19.70	21.10	19.60	19.50	22.20	21.20	19.40	19.70	19.00	19.20	19.10	18.90	18.90	18.90	18.70
2019-05-14 11:25:53	19.50	19.60	20.00	19.70	19.80	22.80	20.20	19.30	19.70	19.40	19.60	19.60	19.30	19.50	19.50	19.60	19.00	19.60	21.10	19.60	19.50	22.20	21.20	19.30	19.60	19.00	19.10	19.10	18.90	18.90	18.90	18.60
2019-05-14 11:25:54	19.50	19.60	20.00	19.70	19.70	22.80	20.10	19.20	19.60	19.40	19.60	19.50	19.30	19.40	19.40	19.50	19.00	19.60	21.00	19.60	19.50	22.10	21.20	19.30	19.50	19.00	19.10	19.10	18.90	18.90	18.90	18.50
2019-05-14 11:25:54	19.40	19.50	19.90	19.70	19.70	22.80	20.00	19.20	19.50	19.40	19.60	19.50	19.30	19.40	19.40	19.50	19.00	19.70	21.00	19.60	19.50	22.10	21.10	19.30	19.60	19.00	19.10	19.00	18.80	18.80	18.90	18.50
2019-05-14 11:25:54	19.40	19.60	19.90	19.70	19.70	22.80	20.00	19.20	19.50	19.30	19.60	19.60	19.30	19.40	19.50	19.50	19.00	19.70	21.00	19.60	19.40	22.20	21.10	19.30	19.70	19.00	19.10	19.00	18.80	18.80	18.90	18.50
2019-05-14 11:25:54	19.40	19.60	19.90	19.80	19.80	22.80	20.00	19.20	19.50	19.30	19.60	19.60	19.30	19.40	19.50	19.50	19.00	19.70	21.00	19.60	19.40	22.20	21.10	19.40	19.60	19.00	19.10	19.10	18.90	18.80	18.80	18.50
2019-05-14 11:25:54	19.30	19.50	19.90	19.70	19.80	23.10	20.00	19.20	19.50	19.30	19.60	19.60	19.30	19.40	19.50	19.50	19.00	19.70	21.00	19.60	19.40	22.20	21.10	19.40	19.60	19.00	19.10	19.10	18.90	18.80	18.80	18.50
2019-05-14 11:25:55	19.30	19.50	19.90	19.70	19.80	23.10	20.00	19.20	19.60	19.30	19.60	19.60	19.30	19.40	19.40	19.50	19.00	19.60	21.00	19.60	19.40	22.20	21.10	19.30	19.70	19.00	19.10	19.10	18.90	18.90	18.80	18.60
2019-05-14 11:25:55	19.30	19.50	19.90	19.70	19.80	23.60	20.10	19.20	19.60	19.40	19.60	19.60	19.30	19.40	19.40	19.50	19.00	19.60	21.00	19.60	19.40	22.20	21.00	19.30	19.70	19.00	19.20	19.10	18.90	18.90	18.80	18.70
2019-05-14 11:25:55	19.30	19.40	19.90	19.70	19.80	24.10	20.00	19.10	19.50	19.40	19.70	19.60	19.20	19.40	19.50	19.50	19.00	19.60	21.00	19.60	19.40	22.00	20.80	19.30	19.60	19.00	19.10	19.10	18.90	18.90	18.90	18.70
2019-05-14 11:25:55	19.40	19.50	19.90	19.70	20.40	24.50	19.90	19.20	19.40	19.40	19.70	19.60	19.20	19.40	19.50	19.50	19.00	19.70	21.10	19.60	19.50	21.30	20.30	19.20	19.40	19.00	19.10	19.10	18.90	18.90	18.90	18.70
2019-05-14 11:25:55	19.40	19.60	20.00	19.80	21.00	24.70	20.10	19.30	19.50	19.40	19.70	19.60	19.30	19.50	19.50	19.60	19.00	19.70	21.00	19.70	19.50	20.80	19.90	19.20	19.20	19.10	19.20	19.10	18.90	18.80	18.90	18.60
2019-05-14 11:25:56	19.30	19.50	19.90	19.70	20.40	24.00	20.80	19.30	19.70	19.40	19.60	19.60	19.30	19.50	19.50	19.50	19.00	19.70	21.00	19.60	19.40	20.70	19.90	19.20	19.20	19.00	19.20	19.10	18.90	18.80	18.90	18.50
2019-05-14 11:25:56	19.30	19.40	19.80	19.70	19.80	23.00	21.50	19.30	20.00	19.40	19.60	19.60	19.30	19.50	19.50	19.50	19.10	19.70	21.10	19.60	19.40	20.70	19.80	19.20	19.10	18.90	19.10	19.00	18.80	18.80	18.80	18.50
2019-05-14 11:25:56	19.30	19.40	19.90	19.70	19.80	22.70	21.90	19.40	20.10	19.40	19.70	19.60	19.30	19.50	19.50	19.50	19.10	19.70	21.00	19.60	19.40	20.60	19.60	19.10	18.90	18.80	19.00	18.90	18.70	18.70	18.70	18.40
2019-05-14 11:25:56	19.30	19.50	19.90	19.80	19.70	22.50	22.20	19.50	20.20	19.40	19.60	19.60	19.30	19.50	19.50	19.50	19.00	19.60	21.00	19.50	19.40	20.40	19.60	19.10	18.90	18.80	19.00	18.90	18.70	18.70	18.70	18.40
2019-05-14 11:25:56	19.30	19.50	19.90	19.80	19.70	22.10	22.70	19.50	20.50	19.30	19.60	19.60	19.30	19.40	19.50	19.50	19.00	19.50	21.00	19.50	19.40	20.40	19.70	19.20	19.00	18.90	19.00	19.00	18.80	18.70	18.70	18.50
2019-05-14 11:25:57	19.30	19.50	19.90	19.80	19.70	21.70	23.00	19.50	20.80	19.30	19.60	19.60	19.30	19.40	19.50	19.50	19.00	19.60	21.10	19.60	19.40	20.40	19.70	19.20	19.10	19.00	19.00	19.10	18.80	18.80	18.80	18.50
2019-05-14 11:25:57	19.20	19.40	19.90	19.70	19.70	21.50	23.10	19.40	20.90	19.40	19.60	19.50	19.30	19.40	19.50	19.50	19.00	19.60	21.10	19.60	19.40	20.40	19.70	19.20	19.10	19.00	19.00	19.10	18.90	18.80	18.80	18.50
2019-05-14 11:25:57	19.30	19.50	19.90	19.70	19.70	21.70	23.10	19.50	20.90	19.40	19.60	19.50	19.30	19.40	19.50	19.50	19.10	19.70	21.10	19.60	19.40	20.40	19.70	19.20	19.10	19.00	19.10	19.00	18.90	18.90	18.80	18.50
2019-05-14 11:25:57	19.30	19.50	19.90	19.70	19.70	21.80	23.10	19.50	20.80	19.30	19.70	19.60	19.20	19.40	19.40	19.50	19.10	19.70	21.10	19.60	19.40	20.30	19.70	19.10	19.00	18.90	19.10	19.00	18.90	18.80	18.80	18.50
2019-05-14 11:25:57	19.20	19.40	19.80	19.70	19.60	21.80	22.90	19.40	20.70	19.30	19.60	19.60	19.20	19.40	19.40	19.50	19.00	19.70	21.00	19.60	19.40	20.30	19.60	19.10	19.10	18.90	19.10	19.10	18.90	18.80	18.80	18.50
2019-05-14 11:25:58	19.30	19.50	19.90	19.70	19.70	22.00	22.90	19.50	20.60	19.30	19.60	19.60	19.30	19.40	19.50	19.50	19.00	19.70	21.00	19.60	19.40	20.40	19.70	19.20	19.20	19.00	19.20	19.10	18.90	18.90	18.80	18.50
2019-05-14 11:25:58	19.40	19.50	20.00	19.70	19.80	22.20	22.80	19.60	20.50	19.40	19.60	19.60	19.20	19.40	19.50	19.50	19.00	19.60	21.10	19.60	19.40	20.40	19.70	19.10	19.10	18.90	19.20	19.10	18.90	18.90	18.80	18.50
2019-05-14 11:25:58	19.40	19.50	20.00	19.80	19.80	22.30	22.90	19.60	20.70	19.40	19.60	19.60	19.20	19.50	19.40	19.50	19.00	19.60	21.10	19.60	19.40	20.40	19.80	19.20	19.20	18.90	19.10	19.10	18.80	18.90	18.80	18.50
2019-05-14 11:25:58	19.30	19.50	20.00	19.80	19.80	22.00	23.30	19.50	20.70	19.40	19.60	19.60	19.20	19.50	19.40	19.50	19.00	19.60	21.10	19.60	19.40	20.40	19.80	19.20	19.20	18.90	19.10	19.10	18.80	18.90	18.80	18.50
2019-05-14 11:25:58	19.30	19.50	20.00	19.80	19.80	22.00	23.30	19.50	21.20	19.40	19.70	19.60	19.30	19.40	19.40	19.50	19.00	19.70	21.00	19.70	19.50	20.40	20.10	19.30	19.40	19.00	19.10	19.10	18.90	18.90	18.80	18.60
2019-05-14 11:25:59	19.30	19.50	19.90	19.80	19.70	20.90	23.80	19.60	22.10	19.50	19.70	19.60	19.30	19.40	19.50	19.50	19.10	19.70	21.00	19.60	19.40	20.30	20.30	19.20	19.40	19.00	19.10	19.10	18.90	18.90	18.80	18.50
2019-05-14 11:25:59	19.30	19.50	19.80	19.70	19.60	19.90	23.40	20.00	23.00	19.50	19.60	19.60	19.30	19.40	19.50	19.50	19.00	19.60	21.00	19.60	19.40	20.00	20.20	19.20	19.40	18.90	19.10	19.10	18.90	18.80	18.80	18.50
2019-05-14 11:25:59	19.20	19.40	19.80	19.70	19.60	19.50	21.80	20.50	22.70	19.60	19.70	19.50	19.30	19.50	19.50	19.50	19.00	19.70	21.10	19.60	19.40	19.60	20.30	19.40	19.60	19.00	19.10	19.00	18.90	18.80	18.80	18.50
2019-05-14 11:25:59	19.30	19.50	19.90	19.70	19.70	19.40	20.20	21.40	21.70	20.40	19.70	19.50	19.30	19.50	19.50	19.50	19.10	19.70	21.10	19.60	19.40	19.50	20.40	19.70	19.70	19.40	19.10	19.00	18.90	18.90	18.80	18.50
2019-05-14 11:25:59	19.50	19.60	20.00	19.80	19.80	19.50	19.50	22.00	20.60	22.20	19.90	19.60	19.30	19.50	19.60	19.60	19.20	19.80	21.10	19.70	19.40	19.50	20.20	19.60	19.60	19.60	19.30	19.10	18.90	18.90	18.90	18.50
2019-05-14 11:26:00	19.60	19.60	20.00	19.80	19.80	19.50	19.30	20.70	19.80	22.10	20.90	19.70	19.30	19.50	19.50	19.60	19.10	19.70	21.00	19.60	19.30	19.50	19.50	19.50	19.30	19.50	19.40	19.00	18.90	18.80	18.80	18.50
2019-05-14 11:26:00	19.40	19.50	19.90	19.70	19.70	19.40	19.20	19.30	19.50	20.50	22.90	19.80	19.30	19.40	19.50	19.50	19.00	19.70	21.00	19.60	19.40	19.50	19.20	19.40	18.90	19.30	19.40	19.00	18.80	18.70	18.80	18.40
2019-05-14 11:26:00	19.30	19.40	19.90	19.70	19.70	19.40	19.20	19.20	19.40	19.80	23.20	20.70	19.30	19.40	19.60	19.60	19.10	19.70	21.10	19.70	19.50	19.50	19.30	19.30	18.90	19.20	19.50	19.40	18.90	18.80	18.80	18.50
2019-05-14 11:26:00	19.30	19.40	19.90	19.80	19.70	19.40	19.20	19.10	19.30	19.50	21.40	22.40	19.40	19.40	19.50	19.60	19.10	19.70	21.10	19.60	19.40	19.40	19.20	19.10	18.90	19.10	19.50	19.50	18.90	18.90	18.80	18.50
2019-05-14 11:26:00	19.30	19.40	19.80	19.70	19.60	19.30	19.20	19.00	19.30	19.40	20.10	23.40	19.40	19.40	19.50	19.60	19.00	19.60	21.00	19.60	19.30	19.40	19.10	19.00	18.90	19.00	19.40	19.60	18.90	18.90	18.70	18.50
2019-05-14 11:26:01	19.30	19.50	19.80	19.70	19.60	19.40	19.20	19.10	19.30	19.40	19.90	23.80	19.50	19.40	19.50	19.50	19.00	19.60	21.10	19.60	19.40	19.40	19.10	19.10	19.00	19.00	19.30	20.00	19.00	18.90	18.80	18.60
2019-05-14 11:26:01	19.30	19.50	19.80	19.70	19.60	19.40	19.20	19.10	19.30	19.40	19.90	23.80	19.50	19.40	19.50	19.50	19.00	19.60	21.10	19.60	19.40	19.40	19.10	19.10	19.00	19.00	19.30	20.00	19.00	18.90	18.80	18.60
2019-05-14 11:26:01	19.20	19.50	19.80	19.70	19.60	19.30	19.20	19.00	19.30	19.40	19.70	23.90	20.10	19.40	19.50	19.50	19.00	19.70	21.10	19.60	19.40	19.40	19.10	19.10	19.00	19.00	19.20	20.00	18.90	18.90	18.80	18.60
2019-05-14 11:26:01	19.20	19.50	19.80	19.70	19.60	19.30	19.20	19.00	19.30	19.40	19.70	23.70	20.90	19.40	19.50	19.50	19.00	19.70	21.10	19.60	19.40	19.40	19.20	19.10	18.90	19.00	19.20	20.00	18.90	18.90	18.90	18.60
2019-05-14 11:26:01	19.20	19.40	19.80	19.70	19.60	19.30	19.10	18.90	19.30	19.40	19.70	22.80	22.00	19.50	19.60	19.50	19.00	19.60	21.10	19.60	19.30	19.40	19.10	19.10	18.90	18.90	19.20	20.00	19.00	18.90	18.90	18.50
2019-05-14 11:26:02	19.20	19.30	19.80	19.60	19.60	19.30	19.10	18.90	19.30	19.40	19.70	23.00	21.90	19.50	19.50	19.50	19.00	19.70	21.10	19.60	19.30	19.50	19.10	19.00	18.90	18.90	19.20	19.90	19.00	18.90	18.80	18.60
2019-05-14 11:26:02	19.30	19.30	19.80	19.60	19.60	19.30	19.10	19.00	19.40	19.40	19.80	23.60	21.20	19.50	19.50	19.50	19.10	19.70	21.00	19.60	19.30	19.50	19.10	19.10	18.90	18.90	19.20	19.90	18.90	18.90	18.80	18.60
2019-05-14 11:26:02	19.30	19.40	19.80	19.60	19.70	19.30	19.20	19.10	19.30	19.40	19.80	24.20	20.50	19.50	19.50	19.50	19.00	19.70	21.00	19.60	19.40	19.40	19.10	19.20	18.90	18.90	19.20	19.90	18.90	18.90	18.80	18.60
2019-05-14 11:26:02	19.40	19.50	19.90	19.70	19.80	19.40	19.30	19.10	19.30	19.40	19.80	24.20	20.50	19.50	19.50	19.50	19.00	19.70	21.00	19.60	19.40	19.40	19.10	19.20	18.80	18.90	19.20	19.90	18.90	18.80	18.80	18.50
2019-05-14 11:26:02	19.40	19.50	19.90	19.70	19.80	19.40	19.30	19.10	19.20	19.40	19.80	24.40	20.10	19.50	19.50	19.50	19.00	19.70	21.10	19.60	19.40	19.40	19.10	19.10	18.90	18.90	19.20	20.00	18.90	18.80	18.80	18.50
2019-05-14 11:26:03	19.30	19.50	19.90	19.60	19.70	19.40	19.20	19.00	19.30	19.40	19.80	24.50	19.90	19.50	19.50	19.50	19.10	19.70	21.10	19.60	19.30	19.40	19.10	19.10	18.90	19.00	19.30	20.00	18.90	18.90	18.80	18.60
2019-05-14 11:26:03	19.30	19.40	19.70	19.60	19.60	19.30	19.10	19.00	19.30	19.40	19.80	24.50	19.80	19.40	19.50	19.50	19.00	19.60	21.10	19.60	19.30	19.40	19.10	19.00	18.90	19.00	19.30	20.00	19.00	18.90	18.80	18.60
2019-05-14 11:26:03	19.30	19.40	19.70	19.60	19.60	19.30	19.20	19.00	19.30	19.40	19.90	24.50	19.80	19.40	19.50	19.50	19.00	19.60	21.10	19.60	19.30	19.40	19.20	19.10	18.90	19.00	19.30	20.10	18.90	18.90	18.90	18.50
2019-05-14 11:26:03	19.30	19.30	19.80	19.60	19.60	19.30	19.20	19.00	19.30	19.40	19.90	24.60	19.90	19.50	19.50	19.50	19.10	19.70	21.10	19.60	19.40	19.50	19.30	19.10	18.90	19.00	19.30	20.10	18.90	18.90	18.90	18.50
2019-05-14 11:26:03	19.30	19.30	19.80	19.60	19.60	19.30	19.10	19.00	19.30	19.40	19.80	24.50	19.90	19.50	19.50	19.50	19.10	19.80	21.20	19.70	19.40	19.50	19.20	19.10	19.00	19.00	19.30	20.10	19.00	18.90	18.90	18.50
2019-05-14 11:26:04	19.30	19.40	19.90	19.70	19.60	19.40	19.10	19.00	19.30	19.40	19.80	24.40	20.10	19.50	19.50	19.50	19.00	19.80	21.10	19.60	19.30	19.50	19.10	19.10	18.90	19.00	19.30	20.10	19.00	18.90	18.90	18.50
2019-05-14 11:26:04	19.40	19.50	19.90	19.70	19.70	19.40	19.20	19.10	19.30	19.40	19.80	24.40	20.20	19.50	19.50	19.50	19.10	20.00	21.00	19.60	19.40	19.50	19.20	19.20	18.90	19.00	19.30	20.00	18.90	18.90	18.90	18.50
2019-05-14 11:26:04	19.30	19.40	19.80	19.60	19.60	19.40	19.20	19.10	19.30	19.40	19.80	24.40	20.20	19.50	19.50	19.50	19.10	20.00	21.00	19.60	19.40	19.50	19.20	19.20	18.90	19.00	19.30	20.00	18.90	18.90	18.90	18.50
2019-05-14 11:26:04	19.30	19.30	19.80	19.60	19.60	19.30	19.20	19.00	19.30	19.40	19.80	24.30	20.40	19.50	19.50	19.50	19.10	20.10	21.00	19.70	19.40	19.50	19.20	19.30	18.90	19.00	19.30	20.00	19.00	18.90	18.90	18.60
2019-05-14 11:26:04	19.30	19.30	19.80	19.60	19.60	19.30	19.20	19.00	19.30	19.40	19.90	24.30	20.70	19.40	19.50	19.50	19.10	20.10	21.10	19.70	19.30	19.50	19.20	19.20	18.90	18.90	19.30	20.00	18.90	18.80	18.80	18.50
2019-05-14 11:26:05	19.20	19.30	19.80	19.60	19.60	19.30	19.20	19.00	19.30	19.40	19.90	24.30	20.90	19.50	19.50	19.50	19.10	20.00	21.20	19.70	19.40	19.50	19.10	19.10	18.90	18.90	19.30	20.00	18.90	18.80	18.80	18.50
2019-05-14 11:26:05	19.20	19.30	19.80	19.70	19.60	19.30	19.10	19.00	19.30	19.40	19.80	24.20	20.80	19.50	19.60	19.60	19.00	20.00	21.20	19.60	19.30	19.40	19.10	19.00	18.90	19.00	19.30	20.00	18.90	18.90	18.90	18.60
2019-05-14 11:26:05	19.30	19.30	19.80	19.60	19.60	19.40	19.10	19.00	19.40	19.50	19.80	24.20	20.70	19.50	19.60	19.50	19.10	20.20	21.40	19.70	19.40	19.40	19.20	19.00	19.00	19.00	19.30	20.00	19.00	18.90	18.90	18.60
2019-05-14 11:26:05	19.20	19.30	19.80	19.60	19.60	19.30	19.10	19.00	19.30	19.40	19.80	24.40	20.60	19.50	19.50	19.50	19.10	20.20	21.40	19.70	19.40	19.40	19.30	19.10	19.00	19.00	19.30	20.00	19.00	18.90	18.90	18.60
2019-05-14 11:26:05	19.10	19.40	19.80	19.50	19.60	19.30	19.10	19.00	19.30	19.40	19.80	24.50	20.50	19.50	19.50	19.50	19.10	20.20	21.40	19.50	19.30	19.40	19.20	19.10	18.90	19.00	19.30	20.10	19.00	18.90	18.90	18.50
2019-05-14 11:26:06	19.20	19.40	19.80	19.50	19.60	19.30	19.10	19.00	19.40	19.50	20.00	24.60	20.30	19.50	19.50	19.40	19.20	20.20	21.40	19.50	19.30	19.50	19.20	19.10	18.90	19.00	19.30	20.10	18.90	18.90	18.90	18.50
2019-05-14 11:26:06	19.30	19.40	19.80	19.60	19.60	19.30	19.10	19.10	19.30	19.50	20.20	24.70	20.00	19.50	19.50	19.50	19.10	20.20	21.40	19.60	19.30	19.50	19.20	19.10	18.90	19.00	19.30	20.00	18.90	18.90	18.90	18.50
2019-05-14 11:26:06	19.20	19.30	19.80	19.50	19.60	19.30	19.10	19.00	19.30	19.40	20.50	24.70	19.70	19.50	19.50	19.50	19.10	20.20	21.60	19.60	19.30	19.50	19.20	19.10	18.90	19.00	19.30	20.00	19.00	18.90	18.80	18.60
2019-05-14 11:26:06	19.20	19.30	19.80	19.50	19.60	19.30	19.10	18.90	19.30	19.40	21.10	24.80	19.60	19.50	19.50	19.50	19.10	20.20	21.60	19.50	19.40	19.50	19.30	19.10	18.90	19.00	19.30	19.90	19.00	18.90	18.80	18.60
2019-05-14 11:26:06	19.30	19.40	19.80	19.60	19.60	19.40	19.20	19.00	19.30	19.50	21.70	25.00	19.70	19.50	19.50	19.50	19.00	20.20	21.60	19.60	19.30	19.40	19.20	19.10	18.90	19.00	19.40	19.80	19.00	18.90	18.90	18.60
2019-05-14 11:26:06	19.30	19.30	19.80	19.60	19.60	19.30	19.20	19.00	19.30	19.50	22.20	24.90	20.10	19.50	19.50	19.50	19.20	20.30	21.70	19.70	19.40	19.40	19.10	19.10	18.90	19.00	19.40	19.80	19.00	18.90	18.90	18.60
2019-05-14 11:26:07	19.30	19.40	19.80	19.70	19.50	19.30	19.20	19.00	19.40	19.70	23.30	24.70	20.30	19.50	19.50	19.50	19.20	20.30	21.70	19.60	19.40	19.50	19.20	19.20	19.00	19.00	19.40	19.50	19.00	18.90	18.90	18.60
2019-05-14 11:26:07	19.30	19.40	19.80	19.70	19.50	19.30	19.20	19.00	19.40	19.70	23.30	24.70	20.30	19.50	19.50	19.50	19.20	20.30	21.70	19.60	19.40	19.50	19.20	19.20	19.00	19.10	19.70	19.30	19.00	18.90	18.80	18.60
2019-05-14 11:26:07	19.30	19.50	19.80	19.70	19.50	19.40	19.20	19.10	19.50	20.10	25.00	23.10	19.80	19.50	19.50	19.50	19.20	20.20	21.70	19.70	19.40	19.50	19.20	19.20	19.00	19.20	20.10	19.30	18.90	18.90	18.80	18.60
2019-05-14 11:26:07	19.20	19.40	19.80	19.60	19.60	19.40	19.10	19.20	19.50	21.20	24.20	20.70	19.30	19.40	19.50	19.40	19.20	20.20	21.70	19.70	19.40	19.50	19.20	19.40	19.10	19.50	20.40	19.20	18.90	18.90	18.90	18.50
2019-05-14 11:26:07	19.20	19.40	19.80	19.50	19.60	19.30	19.10	19.30	19.50	21.30	21.30	19.70	19.30	19.40	19.50	19.40	19.10	20.20	21.60	19.60	19.30	19.40	19.40	20.00	19.50	20.20	20.60	19.10	18.90	18.90	18.80	18.50
2019-05-14 11:26:08	19.30	19.50	19.90	19.60	19.70	19.40	19.20	19.20	19.40	20.10	19.90	19.60	19.30	19.40	19.60	19.50	19.10	20.20	21.60	19.60	19.30	19.40	19.70	20.40	19.80	20.60	20.50	19.20	18.90	18.90	18.80	18.60
2019-05-14 11:26:08	19.30	19.40	19.80	19.60	19.70	19.40	19.20	19.10	19.40	19.50	19.70	19.60	19.30	19.40	19.50	19.50	19.10	20.20	21.60	19.60	19.40	19.50	20.40	20.70	20.30	20.80	20.40	19.60	18.90	18.90	18.80	18.60
2019-05-14 11:26:08	19.30	19.40	19.70	19.60	19.60	19.40	19.20	19.10	19.30	19.40	19.60	19.70	19.30	19.50	19.40	19.50	19.10	20.20	21.60	19.60	19.40	19.70	21.70	21.50	20.90	20.90	20.20	19.40	18.90	18.80	18.80	18.60
2019-05-14 11:26:08	19.20	19.40	19.70	19.50	19.50	19.30	19.20	19.00	19.30	19.40	19.60	19.60	19.30	19.40	19.40	19.50	19.10	20.20	21.60	19.70	19.40	20.40	22.30	21.90	21.00	20.80	19.80	19.10	18.80	18.80	18.80	18.60
2019-05-14 11:26:08	19.10	19.30	19.70	19.50	19.50	19.30	19.10	19.00	19.40	19.40	19.60	19.60	19.30	19.40	19.40	19.50	19.10	20.20	21.60	19.60	19.40	20.70	22.30	21.70	21.10	20.70	19.60	19.00	18.80	18.80	18.70	18.60
2019-05-14 11:26:09	19.20	19.30	19.80	19.50	19.50	19.30	19.10	19.00	19.30	19.40	19.60	19.60	19.30	19.40	19.50	19.50	19.10	20.30	21.70	19.70	19.40	20.60	22.30	21.60	21.10	20.80	19.60	19.00	18.90	18.80	18.70	18.60
2019-05-14 11:26:09	19.30	19.30	19.80	19.50	19.50	19.30	19.10	18.90	19.30	19.30	19.60	19.50	19.30	19.40	19.50	19.50	19.10	20.30	21.70	19.70	19.40	20.50	22.30	21.60	21.10	20.80	19.60	19.10	18.90	18.80	18.70	18.50
2019-05-14 11:26:09	19.30	19.40	19.80	19.50	19.60	19.40	19.10	19.00	19.30	19.30	19.60	19.50	19.30	19.40	19.50	19.50	19.10	20.20	21.60	19.70	19.40	20.50	22.30	21.60	21.10	20.80	19.60	19.10	18.90	18.80	18.70	18.50
2019-05-14 11:26:09	19.20	19.40	19.80	19.60	19.60	19.40	19.10	19.00	19.30	19.30	19.60	19.60	19.30	19.30	19.50	19.50	19.20	20.30	21.60	19.70	19.40	20.60	22.30	21.70	21.10	20.80	19.60	19.00	18.80	18.90	18.80	18.50
2019-05-14 11:26:09	19.20	19.40	19.80	19.60	19.60	19.30	19.10	19.00	19.30	19.30	19.60	19.60	19.30	19.30	19.50	19.50	19.20	20.30	21.60	19.70	19.40	20.60	22.30	21.70	21.10	20.80	19.60	19.10	18.90	18.90	18.90	18.50
2019-05-14 11:26:10	19.20	19.50	19.80	19.60	19.50	19.30	19.10	19.00	19.30	19.30	19.60	19.60	19.30	19.40	19.50	19.40	19.20	20.30	21.60	19.70	19.40	20.50	22.30	21.60	21.20	20.80	19.70	19.10	18.90	18.90	18.90	18.50
2019-05-14 11:26:10	19.20	19.40	19.80	19.60	19.50	19.30	19.10	19.00	19.40	19.40	19.60	19.60	19.30	19.40	19.50	19.40	19.20	20.30	21.60	19.70	19.40	20.50	22.30	21.60	21.20	20.80	19.70	19.00	18.90	18.90	18.90	18.50
2019-05-14 11:26:10	19,20	19,40	19,90	19,80	19,70	19,50	19,30	19,20	19,30	19,40	19,70	19,60	19,30	19,50	19,50	19,50	19,10	19,70	21,10	19,60	19,80	20,70	22,10	21,50	21,10	21,40	19,90	19,10	18,90	18,90	18,90	18,60
2019-05-14 11:26:10	19,30	19,60	19,90	19,80	19,70	19,50	19,20	19,20	19,30	19,40	19,60	19,60	19,30	19,40	19,50	19,50	19,00	19,70	21,10	19,60	19,70	20,40	21,50	21,50	20,90	20,50	19,40	19,00	18,80	18,90	18,80	18,60
2019-05-14 11:26:10	19,30	19,50	19,90	19,80	19,80	19,50	19,20	19,20	19,40	19,40	19,60	19,60	19,30	19,40	19,40	19,40	19,00	19,70	21,10	19,60	19,70	20,40	21,50	21,40	20,60	20,00	19,30	19,00	18,80	18,90	18,80	18,60
2019-05-14 11:26:11	19,30	19,50	20,00	19,70	19,70	19,50	19,50	19,40	19,40	19,40	19,60	19,60	19,30	19,40	19,40	19,40	19,00	19,60	21,10	19,60	19,60	20,10	21,40	21,00	20,60	20,00	19,30	19,00	18,80	18,90	18,80	18,60
2019-05-14 11:26:11	19,30	19,50	20,00	19,70	19,70	19,50	19,50	19,40	20,20	19,40	19,60	19,50	19,30	19,40	19,40	19,40	19,00	19,60	21,00	19,50	19,40	20,40	21,30	20,50	20,20	19,70	19,20	19,10	18,80	18,90	18,80	18,60
2019-05-14 11:26:11	19,40	19,50	20,00	19,70	19,70	19,50	21,00	19,70	21,80	19,40	19,60	19,60	19,30	19,40	19,40	19,50	19,00	19,60	21,00	19,50	19,40	20,70	21,20	19,90	19,90	19,30	19,10	19,10	18,80	18,80	18,80	18,50
2019-05-14 11:26:11	19,40	19,40	19,90	19,70	19,70	19,60	22,50	19,60	21,70	19,40	19,60	19,60	19,30	19,30	19,50	19,50	19,00	19,60	21,00	19,60	19,40	21,20	20,50	19,40	19,70	19,00	19,20	19,10	18,80	18,80	18,90	18,50
2019-05-14 11:26:11	19,30	19,40	19,90	19,70	19,70	20,50	22,00	19,50	20,40	19,30	19,60	19,60	19,30	19,40	19,50	19,50	19,00	19,60	21,00	19,60	19,40	19,70	19,90	19,40	19,70	19,00	19,20	19,00	18,90	18,80	18,80	18,50
2019-05-14 11:26:12	19,40	19,50	20,00	19,80	19,80	21,80	20,90	19,40	19,80	19,30	19,60	19,60	19,30	19,40	19,50	19,50	19,00	19,60	21,00	19,60	19,40	19,70	19,80	19,30	19,60	19,00	19,10	19,00	18,90	18,80	18,80	18,50
2019-05-14 11:26:12	19,50	19,50	19,90	19,80	19,80	22,50	20,30	19,30	19,70	19,30	19,60	19,60	19,30	19,40	19,60	19,50	19,00	19,70	21,00	19,60	19,40	19,70	19,80	19,30	19,60	19,00	19,10	19,10	18,90	18,80	18,80	18,70
2019-05-14 11:26:12	19,50	19,60	20,00	19,80	19,80	22,70	20,20	19,30	19,70	19,40	19,70	19,70	19,30	19,50	19,50	19,50	19,10	19,70	21,10	19,60	19,50	19,60	19,80	19,40	19,70	19,00	19,20	19,10	18,90	18,90	18,90	18,70
2019-05-14 11:26:12	19,50	19,60	20,00	19,70	19,80	22,80	20,20	19,30	19,70	19,40	19,60	19,60	19,30	19,50	19,50	19,60	19,00	19,60	21,10	19,60	19,50	19,60	19,80	19,30	19,60	19,00	19,10	19,10	18,90	18,90	18,90	18,60
2019-05-14 11:26:12	19,50	19,60	20,00	19,70	19,70	22,80	20,10	19,20	19,60	19,40	19,60	19,50	19,30	19,40	19,40	19,50	19,00	19,60	21,00	19,60	19,50	19,60	19,80	19,30	19,50	19,00	19,10	19,10	18,90	18,90	18,90	18,50
2019-05-14 11:26:13	19,40	19,50	19,90	19,70	19,70	22,80	20,00	19,20	19,50	19,40	19,60	19,50	19,30	19,40	19,40	19,50	19,00	19,70	21,00	19,60	19,50	19,60	19,70	19,30	19,60	19,00	19,10	19,00	18,80	18,80	18,90	18,50
2019-05-14 11:26:13	19,40	19,60	19,90	19,70	19,70	22,80	20,00	19,20	19,50	19,30	19,60	19,60	19,30	19,40	19,50	19,50	19,00	19,70	21,00	19,60	19,40	19,50	19,70	19,30	19,70	19,00	19,10	19,00	18,80	18,80	18,90	18,50
2019-05-14 11:26:13	19,40	19,60	19,90	19,80	19,80	22,80	20,00	19,20	19,50	19,30	19,60	19,60	19,30	19,40	19,50	19,50	19,00	19,70	21,00	19,60	19,40	19,50	19,70	19,40	19,60	19,00	19,10	19,10	18,90	18,80	18,80	18,50
2019-05-14 11:26:13	19,30	19,50	19,90	19,70	19,80	23,10	20,00	19,20	19,50	19,30	19,60	19,60	19,30	19,40	19,50	19,50	19,00	19,70	21,00	19,60	19,40	19,50	19,70	19,40	19,60	19,00	19,10	19,10	18,90	18,80	18,80	18,50
2019-05-14 11:26:13	19,30	19,50	19,90	19,70	19,80	23,10	20,00	19,20	19,60	19,30	19,60	19,60	19,30	19,40	19,40	19,50	19,00	19,60	21,00	19,60	19,40	19,50	19,70	19,30	19,70	19,00	19,10	19,10	18,90	18,90	18,80	18,60
2019-05-14 11:26:14	19,30	19,50	19,90	19,70	19,80	23,60	20,10	19,20	19,60	19,40	19,60	19,60	19,30	19,40	19,40	19,50	19,00	19,60	21,00	19,60	19,40	19,50	19,60	19,30	19,70	19,00	19,20	19,10	18,90	18,90	18,80	18,70
2019-05-14 11:26:14	19,30	19,40	19,90	19,70	19,80	23,80	20,00	19,10	19,50	19,40	19,70	19,60	19,20	19,40	19,50	19,50	19,00	19,60	21,00	19,60	19,40	19,50	19,50	19,30	19,60	19,00	19,10	19,10	18,90	18,90	18,90	18,70
2019-05-14 11:26:14	19,40	19,50	19,90	19,70	20,40	23,80	19,90	19,20	19,40	19,40	19,70	19,60	19,20	19,40	19,50	19,50	19,00	19,70	21,10	19,60	19,50	19,40	19,40	19,20	19,40	19,00	19,10	19,10	18,90	18,90	18,90	18,70
2019-05-14 11:26:14	19,40	19,60	20,00	19,80	20,80	23,90	20,10	19,30	19,50	19,40	19,70	19,60	19,30	19,50	19,50	19,60	19,00	19,70	21,00	19,70	19,50	19,40	19,40	19,20	19,20	19,10	19,20	19,10	18,90	18,80	18,90	18,60
2019-05-14 11:26:14	19,30	19,50	19,90	19,70	20,40	23,90	20,80	19,30	19,70	19,40	19,60	19,60	19,30	19,50	19,50	19,50	19,00	19,70	21,00	19,60	19,40	19,40	19,40	19,20	19,20	19,00	19,20	19,10	18,90	18,80	18,90	18,50
2019-05-14 11:26:15	19,30	19,40	19,80	19,70	19,80	23,50	21,50	19,30	20,00	19,40	19,60	19,60	19,30	19,50	19,50	19,50	19,10	19,70	21,00	19,60	19,30	19,40	19,40	20,00	19,50	20,20	20,50	19,10	18,90	18,90	18,80	18,50
2019-05-14 11:26:15	19,30	19,40	19,90	19,70	19,80	22,70	21,90	19,40	20,10	19,40	19,70	19,60	19,30	19,50	19,50	19,50	19,10	19,70	21,00	19,60	19,30	19,40	19,70	20,40	19,80	20,60	20,10	19,20	18,90	18,90	18,80	18,60
2019-05-14 11:26:15	19,30	19,50	19,90	19,80	19,70	22,50	22,20	19,50	20,20	19,40	19,60	19,60	19,30	19,50	19,50	19,50	19,10	19,70	21,00	19,60	19,40	19,50	20,40	20,70	20,30	20,80	20,20	19,20	18,90	18,90	18,80	18,60
2019-05-14 11:26:15	19,30	19,50	19,90	19,80	19,70	22,10	22,70	19,50	20,50	19,30	19,60	19,60	19,30	19,40	19,50	19,50	19,10	19,70	21,00	19,60	19,40	19,70	21,70	21,50	20,90	20,90	20,00	19,10	18,90	18,80	18,80	18,60
2019-05-14 11:26:15	19,30	19,50	19,90	19,80	19,70	21,70	23,00	19,50	20,80	19,30	19,60	19,60	19,30	19,40	19,50	19,50	19,10	19,70	21,00	19,70	19,40	20,40	22,30	21,90	21,00	20,80	19,80	19,10	18,80	18,80	18,80	18,60
2019-05-14 11:26:16	19,20	19,40	19,90	19,70	19,70	21,50	23,10	19,40	20,90	19,40	19,60	19,50	19,30	19,40	19,50	19,50	19,10	19,70	21,00	19,60	19,40	20,70	22,30	21,70	21,10	20,70	19,60	19,00	18,80	18,80	18,70	18,60
2019-05-14 11:26:16	19,30	19,50	19,90	19,70	19,70	21,70	23,10	19,50	20,90	19,40	19,60	19,50	19,30	19,40	19,50	19,50	19,10	19,70	21,10	19,70	19,40	20,60	22,30	21,60	21,10	20,80	19,60	19,00	18,90	18,80	18,70	18,60
2019-05-14 11:26:16	19,30	19,50	19,90	19,70	19,70	21,80	23,10	19,50	20,80	19,30	19,70	19,60	19,20	19,40	19,40	19,50	19,10	19,70	21,10	19,70	19,40	20,50	22,30	21,60	21,10	20,80	19,60	19,10	18,90	18,80	18,70	18,50
2019-05-14 11:26:16	19,20	19,40	19,80	19,70	19,60	21,80	22,90	19,40	20,70	19,30	19,60	19,60	19,20	19,40	19,40	19,50	19,10	19,70	21,10	19,70	19,40	20,50	22,30	21,70	21,10	20,80	19,60	19,10	18,90	18,80	18,70	18,50
2019-05-14 11:26:16	19,30	19,50	19,90	19,70	19,70	22,00	22,90	19,50	20,60	19,30	19,60	19,60	19,30	19,40	19,50	19,50	19,20	19,80	21,10	19,70	19,40	20,60	22,30	21,80	21,10	20,80	19,60	19,00	18,80	18,90	18,80	18,50
2019-05-14 11:26:17	19,40	19,50	20,00	19,70	19,80	22,20	22,80	19,60	20,50	19,40	19,60	19,60	19,20	19,40	19,50	19,50	19,20	19,80	21,00	19,70	19,40	20,60	22,30	21,80	21,10	20,80	19,60	19,10	18,90	18,90	18,90	18,50
2019-05-14 11:26:17	19,40	19,50	20,00	19,80	19,80	22,30	22,90	19,60	20,70	19,40	19,60	19,60	19,20	19,50	19,40	19,50	19,20	19,80	21,00	19,70	19,40	20,50	22,30	21,80	21,20	20,80	19,70	19,10	18,90	18,90	18,90	18,50
2019-05-14 11:26:17	19,30	19,50	20,00	19,80	19,80	22,00	23,30	19,50	20,70	19,40	19,60	19,60	19,20	19,50	19,40	19,50	19,20	19,80	21,00	19,70	19,40	20,50	22,30	21,80	21,30	20,80	19,70	19,00	18,90	18,90	18,90	18,50
