# Supplementary material for: eHomeSeniors Dataset: An Infrared Thermal Sensor Dataset for Automatic Fall Detection Research
Source: Sensors (Basel). 2019 Oct 21;19(20):4565. doi: 10.3390/s19204565 (PMC6832422; doi:10.3390/s19204565)
Supplement: Supplementary file 1 [file sensors-19-04565-s001.zip › eHomeSeniors dataset/omron sensor/omron-G1-2-f09.csv]

2019-05-14 11:20:20	19.30	19.50	19.70	19.50	19.70	22.80	20.50	19.20	19.40	19.40	19.60	19.60	19.40	19.50	19.60	19.60	19.10	19.40	19.30	19.40	19.50	21.20	19.30	19.10	18.90	18.80	18.90	19.00	18.80	18.80	18.80	18.50
2019-05-14 11:20:21	19.40	19.50	19.80	19.50	19.80	22.90	20.50	19.30	19.50	19.40	19.70	19.70	19.40	19.50	19.70	19.70	19.20	19.50	19.30	19.50	19.60	21.20	19.30	19.20	18.90	18.90	19.00	19.00	18.80	18.80	18.80	18.60
2019-05-14 11:20:21	19.50	19.70	19.90	19.60	19.80	22.90	20.40	19.40	19.70	19.60	19.80	19.80	19.50	19.70	19.70	19.80	19.30	19.50	19.50	19.50	19.70	21.30	19.50	19.30	19.10	19.00	19.20	19.10	19.00	18.90	19.00	18.70
2019-05-14 11:20:21	19.60	19.80	20.00	19.70	19.80	22.90	20.40	19.50	19.50	19.60	19.80	19.80	19.50	19.70	19.70	19.80	19.30	19.50	19.50	19.60	19.70	21.30	19.50	19.30	19.00	19.00	19.10	19.10	18.90	18.90	19.00	18.70
2019-05-14 11:20:21	19.50	19.80	20.00	19.60	19.80	22.90	20.40	19.50	19.50	19.50	19.80	19.80	19.50	19.60	19.70	19.80	19.20	19.50	19.50	19.60	19.70	21.40	19.50	19.30	19.10	19.00	19.10	19.10	19.00	19.00	19.00	18.70
2019-05-14 11:20:21	19.50	19.80	20.00	19.70	19.90	22.90	20.30	19.40	19.60	19.40	19.80	19.70	19.50	19.60	19.70	19.80	19.10	19.50	19.40	19.50	19.60	21.30	19.50	19.30	19.10	19.00	19.10	19.10	19.10	18.90	18.90	18.70
2019-05-14 11:20:22	19.60	19.80	20.00	19.70	19.90	23.10	20.40	19.50	19.50	19.40	19.80	19.70	19.50	19.60	19.70	19.70	19.10	19.40	19.30	19.40	19.50	21.20	19.40	19.20	19.00	18.90	19.10	19.10	19.00	18.80	18.90	18.60
2019-05-14 11:20:22	19.50	19.70	19.90	19.60	19.80	23.10	20.30	19.40	19.50	19.40	19.80	19.70	19.50	19.60	19.60	19.70	19.10	19.30	19.40	19.40	19.50	21.10	19.30	19.10	18.90	18.90	19.00	19.10	18.90	18.80	18.80	18.60
2019-05-14 11:20:22	19.40	19.60	19.80	19.60	19.70	23.10	20.30	19.30	19.50	19.40	19.80	19.70	19.40	19.50	19.60	19.80	19.10	19.30	19.40	19.40	19.50	21.10	19.30	19.10	18.90	18.90	19.00	19.00	18.90	18.80	18.80	18.60
2019-05-14 11:20:22	19.50	19.70	19.80	19.60	19.80	23.20	20.40	19.30	19.50	19.40	19.80	19.70	19.40	19.50	19.60	19.80	19.10	19.30	19.40	19.40	19.50	21.10	19.30	19.10	18.90	18.90	19.00	19.00	18.90	18.80	18.80	18.60
2019-05-14 11:20:22	19.50	19.70	19.90	19.60	19.80	23.30	20.40	19.40	19.40	19.40	19.70	19.60	19.40	19.50	19.60	19.70	19.00	19.30	19.30	19.30	19.50	21.10	19.30	19.10	18.90	18.90	19.00	19.00	18.90	18.80	18.80	18.60
2019-05-14 11:20:23	19.50	19.70	19.90	19.60	19.80	23.30	20.40	19.40	19.40	19.40	19.70	19.60	19.40	19.60	19.60	19.60	18.90	19.30	19.30	19.30	19.50	21.10	19.30	19.10	18.90	18.90	19.00	19.00	18.80	18.80	18.80	18.60
2019-05-14 11:20:23	19.40	19.60	19.80	19.60	19.70	23.10	20.40	19.30	19.40	19.40	19.70	19.60	19.40	19.50	19.60	19.60	18.90	19.30	19.30	19.40	19.50	21.10	19.20	19.10	18.90	18.90	19.00	18.90	18.80	18.70	18.80	18.60
2019-05-14 11:20:23	19.40	19.60	19.80	19.60	19.70	23.10	20.40	19.30	19.50	19.40	19.70	19.70	19.40	19.50	19.60	19.60	19.00	19.30	19.20	19.40	19.50	21.10	19.20	19.10	18.90	18.90	19.00	18.90	18.90	18.80	18.80	18.60
2019-05-14 11:20:23	19.40	19.50	19.80	19.60	19.70	23.00	20.40	19.20	19.60	19.40	19.60	19.70	19.50	19.50	19.60	19.70	19.10	19.30	19.20	19.40	19.50	21.10	19.20	19.10	18.90	18.90	19.00	18.90	18.90	18.80	18.80	18.60
2019-05-14 11:20:23	19.40	19.50	19.80	19.50	19.80	23.00	20.50	19.20	19.60	19.40	19.60	19.70	19.50	19.60	19.60	19.70	19.10	19.40	19.30	19.40	19.50	21.20	19.30	19.20	19.00	18.90	19.00	19.00	18.90	18.80	18.80	18.70
2019-05-14 11:20:24	19.50	19.70	19.90	19.60	19.90	23.00	20.60	19.30	19.50	19.50	19.70	19.70	19.40	19.60	19.70	19.80	19.00	19.40	19.30	19.40	19.50	21.30	19.30	19.20	19.00	18.90	19.00	19.00	18.90	18.80	18.90	18.70
2019-05-14 11:20:24	19.50	19.70	19.90	19.60	19.80	22.90	20.70	19.30	19.50	19.50	19.70	19.70	19.40	19.60	19.60	19.70	19.00	19.30	19.20	19.30	19.50	21.20	19.30	19.10	18.90	18.90	19.00	19.00	18.80	18.80	18.80	18.60
2019-05-14 11:20:24	19.30	19.50	19.80	19.40	19.70	22.80	20.70	19.20	19.50	19.50	19.70	19.70	19.40	19.50	19.50	19.60	18.90	19.30	19.30	19.30	19.50	21.10	19.30	19.00	18.80	18.90	18.90	19.00	18.80	18.80	18.80	18.60
2019-05-14 11:20:24	19.30	19.60	19.80	19.40	19.70	22.90	20.80	19.30	19.60	19.40	19.70	19.70	19.40	19.50	19.50	19.70	19.00	19.30	19.30	19.40	19.50	21.10	19.30	19.10	18.80	18.90	19.00	19.00	18.80	18.80	18.80	18.60
2019-05-14 11:20:24	19.30	19.60	19.80	19.50	19.70	23.10	21.00	19.30	19.70	19.40	19.60	19.70	19.40	19.50	19.60	19.70	19.10	19.40	19.30	19.50	19.50	21.20	19.40	19.20	18.90	18.90	19.00	18.90	18.80	18.80	18.80	18.60
2019-05-14 11:20:25	19.30	19.50	19.80	19.50	19.80	23.50	21.30	19.30	19.70	19.40	19.60	19.70	19.40	19.50	19.60	19.70	19.10	19.40	19.30	19.50	19.50	21.20	19.40	19.20	18.90	18.90	19.00	18.90	18.80	18.80	18.80	18.60
2019-05-14 11:20:25	19.40	19.50	19.80	19.50	19.70	23.90	21.80	19.40	20.00	19.40	19.60	19.60	19.40	19.50	19.60	19.60	19.10	19.40	19.30	19.40	19.50	21.30	19.30	19.20	18.90	18.90	19.10	19.00	18.80	18.80	18.80	18.60
2019-05-14 11:20:25	19.30	19.50	19.80	19.50	19.70	24.20	22.30	19.50	20.40	19.40	19.70	19.60	19.40	19.50	19.60	19.60	19.10	19.30	19.30	19.40	19.40	21.20	19.30	19.10	19.00	18.90	19.00	19.00	18.90	18.80	18.80	18.60
2019-05-14 11:20:25	19.30	19.50	19.80	19.50	19.80	24.30	22.90	19.60	20.70	19.40	19.70	19.60	19.40	19.50	19.60	19.60	19.00	19.30	19.30	19.40	19.40	21.20	19.40	19.10	18.90	18.90	19.00	19.00	18.90	18.80	18.80	18.50
2019-05-14 11:20:26	19.50	19.60	19.90	19.60	19.80	24.40	23.70	19.70	20.90	19.40	19.70	19.60	19.30	19.50	19.60	19.60	19.00	19.30	19.30	19.40	19.50	21.30	19.40	19.20	18.90	18.90	19.00	19.00	18.90	18.80	18.80	18.50
2019-05-14 11:20:26	19.50	19.70	19.90	19.70	19.90	24.50	24.20	19.80	21.20	19.50	19.70	19.60	19.30	19.50	19.60	19.60	19.00	19.40	19.30	19.40	19.50	21.30	19.40	19.20	18.90	18.90	19.00	19.00	18.80	18.80	18.80	18.60
2019-05-14 11:20:26	19.50	19.70	19.90	19.70	19.90	24.30	24.30	19.90	21.40	19.40	19.70	19.70	19.40	19.50	19.50	19.60	19.10	19.40	19.30	19.40	19.50	21.40	19.40	19.20	19.00	18.90	19.00	19.00	18.80	18.80	18.90	18.70
2019-05-14 11:20:26	19.50	19.70	19.90	19.60	19.80	23.90	24.50	19.90	21.50	19.40	19.70	19.60	19.50	19.50	19.50	19.70	19.10	19.40	19.30	19.40	19.50	21.40	19.40	19.20	19.00	18.90	19.00	19.00	18.80	18.80	18.90	18.60
2019-05-14 11:20:26	19.60	19.70	19.90	19.60	19.80	23.40	24.70	20.00	21.80	19.40	19.70	19.60	19.40	19.50	19.60	19.60	19.10	19.30	19.30	19.40	19.50	21.30	19.40	19.20	19.00	18.90	19.00	19.00	18.90	18.80	18.80	18.60
2019-05-14 11:20:27	19.50	19.70	19.90	19.60	19.80	22.80	24.70	20.00	22.30	19.40	19.70	19.70	19.40	19.50	19.60	19.60	19.10	19.30	19.30	19.40	19.40	21.20	19.40	19.20	19.00	18.90	19.00	19.00	18.80	18.90	18.80	18.60
2019-05-14 11:20:27	19.50	19.70	19.90	19.60	19.80	22.80	24.70	20.00	22.80	19.40	19.70	19.70	19.40	19.50	19.50	19.60	19.00	19.30	19.30	19.40	19.40	21.20	19.50	19.20	19.00	18.90	18.90	18.90	18.80	18.80	18.80	18.60
2019-05-14 11:20:27	19.30	19.60	19.80	19.60	19.70	21.90	24.20	19.90	23.00	19.40	19.70	19.70	19.30	19.40	19.50	19.60	19.00	19.40	19.30	19.40	19.40	21.30	19.70	19.30	19.10	18.90	19.00	18.90	18.90	18.80	18.80	18.60
2019-05-14 11:20:27	19.40	19.60	19.80	19.50	19.70	20.90	22.90	19.90	22.50	19.40	19.70	19.70	19.30	19.40	19.60	19.60	19.10	19.40	19.40	19.40	19.50	21.20	19.90	19.50	19.40	18.90	19.00	19.00	18.90	18.80	18.80	18.60
2019-05-14 11:20:27	19.40	19.60	19.90	19.60	19.80	20.10	22.00	19.90	22.20	19.60	19.70	19.70	19.40	19.50	19.60	19.60	19.00	19.30	19.40	19.40	19.50	20.90	20.20	19.50	19.60	18.90	19.00	19.00	18.80	18.80	18.70	18.50
2019-05-14 11:20:27	19.40	19.70	19.90	19.60	19.70	19.70	21.30	19.80	21.70	19.60	19.70	19.70	19.30	19.40	19.60	19.70	19.00	19.30	19.30	19.30	19.40	20.70	20.70	19.70	20.10	19.10	19.00	19.00	18.80	18.80	18.80	18.50
2019-05-14 11:20:28	19.50	19.70	19.90	19.60	19.70	19.60	20.20	19.60	20.40	19.60	19.70	19.70	19.40	19.50	19.60	19.80	19.10	19.40	19.40	19.40	19.40	20.60	21.50	20.60	20.70	19.80	19.10	19.00	18.90	18.80	18.90	18.70
2019-05-14 11:20:28	19.50	19.70	19.90	19.60	19.80	19.60	19.60	19.40	19.60	19.50	19.70	19.60	19.40	19.50	19.60	19.70	19.10	19.30	19.30	19.40	19.40	20.20	21.60	21.50	20.70	19.80	19.10	19.00	18.90	18.80	18.90	18.70
2019-05-14 11:20:28	19.40	19.60	19.80	19.50	19.70	19.60	19.40	19.30	19.60	19.50	19.70	19.60	19.40	19.50	19.60	19.70	19.10	19.30	19.30	19.40	19.40	20.20	21.60	21.50	20.90	20.70	19.20	19.00	18.90	18.80	18.80	18.70
2019-05-14 11:20:28	19.40	19.60	19.80	19.50	19.70	19.50	19.30	19.30	19.40	19.40	19.70	19.60	19.40	19.40	19.50	19.50	19.00	19.30	19.30	19.30	19.30	19.70	20.80	21.60	20.50	21.00	19.20	18.90	18.80	18.80	18.70	18.60
2019-05-14 11:20:29	19.40	19.70	19.90	19.60	19.80	19.60	19.40	19.30	19.30	19.40	19.60	19.60	19.30	19.40	19.50	19.50	19.00	19.30	19.30	19.30	19.30	19.50	20.40	21.50	20.20	21.10	19.30	18.90	18.80	18.80	18.80	18.60
2019-05-14 11:20:29	19.40	19.70	19.90	19.60	19.70	19.50	19.40	19.30	19.30	19.40	19.60	19.60	19.30	19.40	19.50	19.60	19.00	19.30	19.20	19.30	19.20	19.50	20.50	21.60	20.40	21.10	19.30	19.00	18.80	18.80	18.80	18.60
2019-05-14 11:20:29	19.50	19.70	19.90	19.60	19.70	19.50	19.40	19.30	19.30	19.40	19.70	19.70	19.40	19.40	19.50	19.60	19.00	19.30	19.20	19.30	19.30	19.50	20.60	21.60	20.40	21.10	19.20	19.00	18.80	18.70	18.80	18.60
2019-05-14 11:20:29	19.50	19.70	19.90	19.60	19.80	19.60	19.40	19.30	19.30	19.40	19.70	19.60	19.30	19.40	19.40	19.50	19.00	19.30	19.20	19.40	19.40	19.40	20.60	21.60	20.40	21.00	19.20	19.00	18.80	18.70	18.80	18.60
2019-05-14 11:20:29	19.50	19.60	19.90	19.60	19.80	19.60	19.40	19.30	19.20	19.40	19.60	19.60	19.30	19.40	19.50	19.50	19.00	19.30	19.20	19.30	19.30	19.40	20.60	21.60	20.50	21.00	19.20	19.00	18.80	18.80	18.80	18.60
2019-05-14 11:20:30	19.50	19.60	19.90	19.60	19.80	19.60	19.40	19.30	19.30	19.50	19.70	19.70	19.30	19.40	19.50	19.60	18.90	19.30	19.30	19.30	19.20	19.40	20.60	21.60	20.40	21.10	19.20	19.00	18.80	18.80	18.80	18.50
2019-05-14 11:20:30	19.50	19.60	19.90	19.60	19.80	19.60	19.40	19.30	19.30	19.40	19.70	19.70	19.40	19.50	19.50	19.60	19.00	19.30	19.20	19.30	19.30	19.50	20.60	21.70	20.40	21.10	19.20	19.00	18.80	18.80	18.80	18.60
2019-05-14 11:20:30	19.50	19.70	19.90	19.60	19.70	19.50	19.40	19.30	19.30	19.40	19.60	19.60	19.40	19.50	19.50	19.60	19.00	19.30	19.20	19.30	19.20	19.40	20.60	21.70	20.50	21.00	19.20	19.00	18.90	18.80	18.80	18.60
2019-05-14 11:20:30	19.50	19.70	19.90	19.50	19.70	19.50	19.40	19.30	19.30	19.40	19.60	19.60	19.40	19.40	19.60	19.60	19.00	19.30	19.20	19.30	19.20	19.40	20.60	21.60	20.50	20.80	19.20	18.90	18.90	18.80	18.80	18.60
2019-05-14 11:20:30	19.50	19.70	19.90	19.60	19.70	19.60	19.40	19.30	19.40	19.40	19.70	19.70	19.40	19.40	19.60	19.70	19.10	19.30	19.20	19.40	19.20	19.50	20.70	21.50	20.60	20.70	19.10	19.00	18.90	18.90	18.90	18.70
2019-05-14 11:20:31	19.50	19.70	19.90	19.60	19.70	19.60	19.40	19.30	19.40	19.40	19.60	19.60	19.40	19.40	19.60	19.70	19.00	19.30	19.20	19.30	19.30	19.50	20.70	21.20	20.50	20.50	19.10	19.00	18.90	18.90	18.80	18.70
2019-05-14 11:20:31	19.50	19.70	19.90	19.60	19.70	19.60	19.30	19.20	19.30	19.40	19.60	19.60	19.40	19.40	19.50	19.60	19.00	19.40	19.30	19.40	19.30	19.50	20.60	21.20	20.50	20.60	19.10	19.00	18.90	18.80	18.80	18.60
2019-05-14 11:20:31	19.50	19.70	19.80	19.60	19.70	19.50	19.30	19.20	19.30	19.40	19.60	19.70	19.40	19.40	19.50	19.50	19.10	19.40	19.30	19.40	19.40	19.50	20.70	21.60	20.60	21.00	19.10	19.10	18.90	18.80	18.90	18.60
2019-05-14 11:20:31	19.40	19.70	19.90	19.60	19.70	19.50	19.40	19.30	19.40	19.40	19.70	19.70	19.40	19.40	19.50	19.50	19.10	19.30	19.30	19.40	19.30	19.50	20.40	21.80	20.40	20.80	19.10	19.00	18.90	18.80	18.90	18.60
2019-05-14 11:20:31	19.40	19.70	19.80	19.50	19.70	19.60	19.40	19.30	19.90	19.50	19.60	19.60	19.40	19.50	19.60	19.60	19.10	19.30	19.20	19.40	19.30	19.50	20.00	21.50	20.30	20.30	19.10	19.00	18.90	18.80	18.90	18.60
2019-05-14 11:20:32	19.40	19.70	19.80	19.50	19.80	19.60	19.50	19.50	21.00	19.60	19.60	19.60	19.50	19.50	19.60	19.60	19.10	19.30	19.20	19.40	19.30	19.50	20.10	21.10	20.30	20.30	19.10	19.00	18.90	18.80	18.90	18.60
2019-05-14 11:20:32	19.40	19.70	19.90	19.60	19.80	19.60	20.00	20.00	22.20	19.70	19.70	19.70	19.40	19.50	19.70	19.70	19.00	19.30	19.30	19.40	19.30	19.50	20.30	20.70	20.30	19.60	19.10	19.00	18.90	18.80	18.90	18.60
2019-05-14 11:20:32	19.50	19.60	19.90	19.60	19.70	19.60	20.70	20.50	22.30	19.80	19.70	19.60	19.40	19.40	19.60	19.70	19.00	19.30	19.20	19.30	19.30	19.40	20.20	20.40	20.10	19.50	19.10	19.00	18.80	18.80	18.90	18.60
2019-05-14 11:20:32	19.50	19.60	19.90	19.60	19.70	19.60	20.70	21.00	21.90	20.50	19.60	19.60	19.40	19.40	19.60	19.60	19.00	19.30	19.20	19.30	19.30	19.40	20.00	20.20	20.00	19.40	19.00	18.90	18.80	18.80	18.80	18.60
2019-05-14 11:20:33	19.50	19.60	19.90	19.60	19.70	19.60	20.30	22.10	21.60	21.70	19.60	19.70	19.40	19.50	19.60	19.60	19.10	19.30	19.30	19.30	19.30	19.50	19.80	20.20	19.90	19.50	19.00	19.00	18.90	18.80	18.80	18.50
2019-05-14 11:20:33	19.40	19.60	19.80	19.60	19.70	19.60	19.80	23.10	20.90	22.80	19.70	19.60	19.40	19.50	19.60	19.60	19.10	19.30	19.30	19.30	19.30	19.50	19.70	20.00	19.70	19.40	19.00	19.00	18.80	18.70	18.80	18.50
2019-05-14 11:20:33	19.40	19.60	19.80	19.60	19.70	19.60	19.50	22.60	20.10	23.20	19.90	19.60	19.40	19.40	19.60	19.70	19.10	19.30	19.30	19.40	19.30	19.50	19.70	19.70	19.60	19.30	19.30	19.00	18.80	18.80	18.80	18.60
2019-05-14 11:20:33	19.40	19.60	19.80	19.50	19.60	19.50	19.40	21.00	19.80	22.30	21.20	19.60	19.40	19.40	19.60	19.60	19.20	19.40	19.40	19.40	19.40	19.50	19.60	19.80	19.60	19.30	19.30	19.00	18.80	18.80	18.80	18.60
2019-05-14 11:20:33	19.40	19.50	19.80	19.50	19.60	19.40	19.30	19.70	19.60	21.00	22.90	19.70	19.50	19.50	19.60	19.60	19.10	19.40	19.30	19.40	19.30	19.50	19.30	19.70	19.40	19.40	19.60	19.00	18.80	18.80	18.80	18.60
2019-05-14 11:20:34	19.40	19.50	19.80	19.50	19.70	19.40	19.30	19.30	19.60	21.00	22.90	19.70	19.50	19.50	19.60	19.60	19.10	19.40	19.30	19.50	19.30	19.50	19.20	19.40	19.10	19.50	19.70	19.00	18.90	18.90	18.80	18.50
2019-05-14 11:20:34	19.40	19.60	19.80	19.50	19.70	19.40	19.30	19.20	19.60	20.30	23.70	19.80	19.40	19.50	19.60	19.60	19.10	19.40	19.30	19.50	19.30	19.50	19.20	19.40	18.90	19.30	19.80	19.10	18.90	18.90	18.80	18.50
2019-05-14 11:20:34	19.40	19.50	19.70	19.50	19.60	19.50	19.30	19.20	19.30	19.70	23.90	19.80	19.40	19.50	19.60	19.70	19.10	19.40	19.30	19.50	19.40	19.50	19.20	19.30	18.90	19.00	20.00	19.00	18.80	18.80	18.80	18.50
2019-05-14 11:20:34	19.40	19.40	19.70	19.50	19.60	19.50	19.40	19.30	19.40	19.60	23.90	20.00	19.50	19.50	19.60	19.70	19.10	19.40	19.30	19.50	19.40	19.50	19.30	19.30	18.90	19.10	20.10	19.00	18.90	18.80	18.70	18.50
2019-05-14 11:20:34	19.40	19.50	19.80	19.50	19.70	19.50	19.40	19.30	19.40	19.60	23.50	20.40	19.50	19.50	19.60	19.60	19.10	19.30	19.30	19.40	19.30	19.50	19.30	19.20	18.90	19.10	20.10	19.00	18.90	18.80	18.70	18.50
2019-05-14 11:20:35	19.50	19.60	19.80	19.50	19.70	19.50	19.30	19.30	19.40	19.60	23.50	20.40	19.50	19.50	19.60	19.60	19.10	19.30	19.30	19.40	19.30	19.50	19.30	19.20	18.90	19.10	20.20	19.10	18.90	18.80	18.80	18.50
2019-05-14 11:20:35	19.40	19.50	19.80	19.50	19.70	19.50	19.30	19.20	19.40	19.60	22.90	21.10	19.50	19.50	19.70	19.60	19.00	19.30	19.30	19.40	19.30	19.40	19.20	19.10	18.90	19.10	20.20	19.10	18.90	18.80	18.80	18.60
2019-05-14 11:20:35	19.30	19.60	19.80	19.50	19.60	19.50	19.40	19.20	19.30	19.50	22.20	21.80	19.50	19.50	19.60	19.60	19.00	19.40	19.30	19.40	19.30	19.40	19.20	19.20	18.90	19.00	20.20	19.10	18.90	18.70	18.80	18.60
2019-05-14 11:20:35	19.40	19.50	19.80	19.50	19.60	19.50	19.30	19.20	19.30	19.40	21.90	22.10	19.50	19.50	19.60	19.60	19.00	19.40	19.30	19.40	19.40	19.50	19.30	19.20	18.90	19.00	20.20	19.20	18.90	18.80	18.80	18.60
2019-05-14 11:20:35	19.40	19.50	19.80	19.50	19.60	19.50	19.30	19.20	19.40	19.50	22.10	22.10	19.50	19.50	19.60	19.70	19.00	19.30	19.30	19.40	19.30	19.50	19.20	19.20	18.90	19.10	20.10	19.20	18.80	18.80	18.80	18.60
2019-05-14 11:20:36	19.40	19.40	19.80	19.50	19.70	19.50	19.30	19.20	19.40	19.50	22.70	21.50	19.50	19.50	19.60	19.70	19.00	19.30	19.20	19.40	19.30	19.50	19.10	19.20	18.90	19.10	20.00	19.10	18.80	18.80	18.70	18.60
2019-05-14 11:20:36	19.40	19.60	19.80	19.60	19.70	19.50	19.40	19.30	19.40	19.60	23.40	20.60	19.40	19.50	19.60	19.70	19.00	19.40	19.20	19.40	19.40	19.50	19.20	19.30	18.90	19.10	20.00	19.10	18.80	18.80	18.70	18.60
2019-05-14 11:20:36	19.40	19.60	19.80	19.60	19.70	19.50	19.40	19.30	19.40	19.60	23.40	20.60	19.40	19.50	19.60	19.70	19.00	19.40	19.20	19.40	19.40	19.50	19.20	19.30	18.90	19.10	20.00	19.10	18.80	18.80	18.70	18.50
2019-05-14 11:20:36	19.30	19.50	19.70	19.50	19.60	19.50	19.30	19.20	19.40	19.80	23.70	19.90	19.50	19.50	19.60	19.60	19.10	19.40	19.30	19.40	19.40	19.60	19.20	19.20	18.90	19.20	19.90	19.10	18.80	18.80	18.80	18.50
2019-05-14 11:20:36	19.40	19.50	19.70	19.50	19.70	19.50	19.30	19.20	19.40	19.90	23.80	19.80	19.40	19.50	19.50	19.60	19.10	19.40	19.30	19.40	19.40	19.40	19.20	19.20	18.90	19.20	19.90	19.00	18.90	18.80	18.80	18.50
2019-05-14 11:20:37	19.40	19.50	19.80	19.50	19.60	19.40	19.20	19.20	19.40	19.90	23.80	19.80	19.40	19.50	19.50	19.60	19.10	19.40	19.30	19.40	19.40	19.40	19.20	19.20	19.00	19.30	19.90	19.00	18.90	18.80	18.80	18.60
2019-05-14 11:20:37	19.30	19.50	19.70	19.40	19.60	19.40	19.20	19.20	19.40	20.00	23.90	19.80	19.40	19.50	19.50	19.60	19.10	19.40	19.30	19.40	19.40	19.40	19.30	19.40	18.90	19.60	19.80	19.00	18.90	18.80	18.80	18.50
2019-05-14 11:20:37	19.30	19.50	19.70	19.40	19.60	19.40	19.30	19.30	19.50	20.10	23.90	19.70	19.40	19.40	19.50	19.60	19.10	19.30	19.30	19.30	19.30	19.40	19.20	19.60	18.90	19.80	19.80	19.00	18.90	18.80	18.80	18.50
2019-05-14 11:20:37	19.30	19.50	19.80	19.50	19.60	19.50	19.30	19.40	19.50	20.30	24.00	19.70	19.40	19.40	19.50	19.60	19.00	19.30	19.30	19.30	19.30	19.40	19.10	19.60	19.00	19.80	19.70	19.00	18.90	18.80	18.90	18.60
2019-05-14 11:20:37	19.30	19.50	19.80	19.50	19.60	19.50	19.30	19.40	19.50	20.50	24.00	19.80	19.40	19.50	19.60	19.60	19.00	19.30	19.30	19.30	19.30	19.40	19.20	19.60	19.00	19.90	19.70	19.00	18.90	18.80	18.80	18.60
2019-05-14 11:20:38	19.30	19.50	19.80	19.50	19.60	19.50	19.30	19.40	19.50	20.70	24.00	19.70	19.40	19.50	19.60	19.60	19.10	19.50	19.30	19.40	19.30	19.40	19.30	19.70	19.10	19.90	19.80	19.00	18.90	18.80	18.80	18.50
2019-05-14 11:20:38	19.30	19.60	19.70	19.40	19.60	19.40	19.30	19.50	19.50	20.90	24.10	19.70	19.40	19.50	19.60	19.60	19.20	19.50	19.40	19.40	19.40	19.50	19.30	19.80	19.00	19.80	19.70	19.00	18.90	18.80	18.80	18.50
2019-05-14 11:20:38	19.30	19.50	19.70	19.40	19.60	19.40	19.30	19.60	19.50	21.00	24.10	19.70	19.40	19.50	19.60	19.60	19.20	19.40	19.30	19.40	19.30	19.50	19.30	19.70	19.00	19.80	19.60	19.00	18.90	18.80	18.90	18.60
2019-05-14 11:20:38	19.30	19.50	19.80	19.40	19.70	19.40	19.30	19.70	19.60	21.40	24.00	19.80	19.40	19.50	19.60	19.60	19.10	19.30	19.20	19.40	19.20	19.50	19.20	19.70	19.10	19.90	19.70	19.10	18.90	18.80	18.80	18.60
2019-05-14 11:20:38	19.40	19.50	19.80	19.50	19.70	19.50	19.30	20.10	19.70	22.00	24.00	19.80	19.40	19.50	19.60	19.60	19.10	19.30	19.30	19.40	19.30	19.50	19.20	19.70	19.10	19.90	19.70	19.10	18.90	18.90	18.80	18.60
2019-05-14 11:20:39	19.40	19.60	19.80	19.50	19.70	19.50	19.30	20.40	19.80	22.50	24.10	19.80	19.40	19.50	19.60	19.60	19.10	19.40	19.30	19.30	19.40	19.50	19.30	19.70	19.00	19.90	19.70	19.00	18.90	18.90	18.80	18.60
2019-05-14 11:20:39	19.40	19.60	19.80	19.50	19.70	19.50	19.30	20.40	19.80	22.70	24.00	19.80	19.50	19.60	19.70	19.60	19.10	19.40	19.30	19.30	19.30	19.50	19.30	19.70	19.10	19.90	19.70	19.00	18.90	18.80	18.80	18.60
2019-05-14 11:20:39	19.40	19.50	19.80	19.50	19.70	19.60	19.40	20.50	19.80	22.80	23.90	19.70	19.50	19.60	19.60	19.70	19.00	19.40	19.30	19.40	19.30	19.50	19.20	19.70	19.10	20.00	19.60	19.00	18.90	18.80	18.80	18.60
2019-05-14 11:20:39	19.40	19.50	19.90	19.50	19.70	19.50	19.40	20.70	19.90	22.80	23.70	19.70	19.40	19.60	19.60	19.60	19.10	19.40	19.30	19.40	19.30	19.40	19.20	19.60	19.10	20.00	19.60	19.00	18.90	18.80	18.80	18.60
2019-05-14 11:20:39	19.40	19.50	19.80	19.50	19.70	19.40	19.30	20.90	20.00	23.10	23.40	19.70	19.40	19.50	19.60	19.60	19.10	19.30	19.30	19.40	19.30	19.40	19.30	19.60	19.10	19.90	19.70	19.00	18.80	18.80	18.80	18.60
2019-05-14 11:20:40	19.40	19.50	19.80	19.40	19.70	19.40	19.30	21.70	20.00	23.10	23.40	19.70	19.40	19.50	19.60	19.60	19.10	19.30	19.30	19.40	19.30	19.40	19.30	19.60	19.10	19.80	19.60	19.10	18.90	18.80	18.90	18.60
2019-05-14 11:20:40	19.40	19.50	19.80	19.40	19.60	19.50	19.80	22.90	20.50	23.70	23.50	19.80	19.50	19.50	19.60	19.70	19.10	19.30	19.30	19.40	19.40	19.50	19.30	19.80	19.10	19.90	19.30	19.00	18.90	18.80	18.90	18.70
2019-05-14 11:20:40	19.40	19.50	19.80	19.50	19.60	19.50	20.20	23.10	22.10	24.80	23.30	19.80	19.40	19.50	19.70	19.60	19.10	19.40	19.30	19.40	19.30	19.50	19.30	20.00	19.20	20.10	19.10	19.00	18.90	18.80	18.90	18.70
2019-05-14 11:20:40	19.40	19.50	19.80	19.50	19.60	19.50	19.80	21.90	22.20	25.20	21.90	19.70	19.40	19.50	19.60	19.60	19.00	19.30	19.30	19.40	19.30	19.50	19.50	20.30	19.50	20.10	19.10	19.00	18.90	18.80	18.80	18.60
2019-05-14 11:20:40	19.40	19.60	19.80	19.50	19.60	19.50	19.40	20.30	20.60	23.10	20.30	19.70	19.50	19.50	19.60	19.60	19.10	19.40	19.30	19.40	19.40	19.70	19.90	20.80	19.80	20.30	19.10	19.00	18.90	18.90	18.80	18.60
2019-05-14 11:20:41	19.50	19.60	19.80	19.50	19.70	19.50	19.30	19.40	19.90	20.40	19.70	19.70	19.50	19.50	19.60	19.70	19.20	19.40	19.30	19.50	19.40	20.60	20.50	21.40	20.10	20.50	19.20	19.10	18.90	18.80	18.80	18.60
2019-05-14 11:20:41	19.50	19.60	19.80	19.50	19.70	19.50	19.30	19.40	19.50	19.50	19.60	19.70	19.50	19.50	19.60	19.60	19.10	19.30	19.30	19.40	19.40	22.60	21.30	21.40	20.50	20.00	19.10	19.00	18.90	18.80	18.90	18.60
2019-05-14 11:20:41	19.40	19.50	19.70	19.40	19.60	19.40	19.20	19.20	19.30	19.40	19.60	19.60	19.40	19.50	19.60	19.60	19.10	19.30	19.30	19.40	19.60	24.00	21.90	21.00	20.60	19.90	19.00	18.90	18.90	18.80	18.80	18.60
2019-05-14 11:20:41	19.20	19.40	19.60	19.40	19.50	19.30	19.20	19.10	19.40	19.40	19.60	19.60	19.40	19.50	19.60	19.60	19.10	19.30	19.30	19.40	19.70	24.20	21.90	21.10	20.60	20.20	19.00	18.90	18.90	18.80	18.80	18.60
2019-05-14 11:20:41	19.20	19.50	19.80	19.40	19.60	19.40	19.30	19.10	19.40	19.40	19.60	19.70	19.40	19.50	19.60	19.60	19.10	19.20	19.20	19.40	19.60	24.20	22.00	21.10	20.70	20.30	19.10	19.00	18.80	18.90	18.80	18.60
2019-05-14 11:20:42	19.40	19.60	19.90	19.50	19.70	19.50	19.40	19.20	19.30	19.40	19.70	19.70	19.40	19.50	19.60	19.60	19.00	19.30	19.20	19.40	19.60	24.20	22.20	21.10	20.70	20.30	19.10	19.00	18.80	18.90	18.80	18.60
2019-05-14 11:20:42	19.50	19.60	19.80	19.50	19.70	19.50	19.30	19.20	19.30	19.40	19.60	19.70	19.40	19.50	19.60	19.60	19.00	19.40	19.20	19.40	19.60	24.20	22.20	21.10	20.60	20.30	19.00	19.00	18.80	18.80	18.80	18.60
2019-05-14 11:20:42	19.40	19.60	19.80	19.50	19.70	19.50	19.30	19.20	19.30	19.40	19.60	19.70	19.40	19.50	19.60	19.60	19.00	19.40	19.20	19.40	19.60	24.20	22.20	21.10	20.70	20.30	19.00	19.00	18.80	18.80	18.80	18.50
2019-05-14 11:20:42	19.50	19.60	19.80	19.50	19.70	19.50	19.30	19.20	19.40	19.40	19.60	19.70	19.40	19.50	19.60	19.60	19.00	19.40	19.30	19.40	19.70	24.20	22.20	21.10	20.80	20.30	19.00	19.00	18.80	18.80	18.80	18.50
2019-05-14 11:20:42	19.40	19.50	19.80	19.50	19.70	19.50	19.30	19.20	19.40	19.40	19.60	19.70	19.40	19.50	19.60	19.60	19.00	19.30	19.30	19.40	19.70	24.30	22.30	21.10	20.80	20.30	19.00	19.00	18.80	18.80	18.80	18.60
2019-05-14 11:20:43	19.50	19.70	19.90	19.50	19.70	19.50	19.30	19.30	19.40	19.40	19.70	19.70	19.40	19.50	19.60	19.70	19.00	19.30	19.30	19.40	19.60	24.20	22.40	21.00	20.90	19.90	19.00	19.00	18.80	18.80	18.90	18.70
2019-05-14 11:20:43	19.50	19.70	19.90	19.50	19.70	19.50	19.30	19.30	19.50	19.50	19.70	19.70	19.50	19.50	19.70	19.70	19.10	19.40	19.30	19.40	19.50	23.30	22.60	20.80	20.90	19.40	19.00	19.00	18.80	18.80	18.90	18.70
2019-05-14 11:20:43	19.50	19.70	19.80	19.50	19.70	19.50	19.40	19.30	19.40	19.40	19.70	19.70	19.50	19.60	19.60	19.70	19.10	19.40	19.30	19.40	19.50	22.00	22.70	20.60	20.90	19.20	19.00	18.90	18.80	18.80	18.80	18.50
2019-05-14 11:20:43	19.40	19.50	19.80	19.50	19.60	19.50	19.30	19.20	19.40	19.40	19.60	19.70	19.40	19.50	19.50	19.60	19.10	19.40	19.30	19.40	19.40	21.30	22.30	20.50	20.90	19.20	19.00	18.90	18.80	18.80	18.80	18.50
2019-05-14 11:20:43	19.40	19.60	19.80	19.50	19.60	19.50	19.30	19.20	19.40	19.40	19.60	19.60	19.40	19.50	19.60	19.60	19.00	19.30	19.20	19.30	19.30	21.20	21.80	20.30	20.70	19.30	19.00	18.90	18.80	18.80	18.80	18.50
2019-05-14 11:20:44	19.40	19.60	19.80	19.50	19.60	19.50	19.30	19.20	19.40	19.40	19.60	19.60	19.40	19.50	19.60	19.60	19.00	19.30	19.30	19.40	19.40	21.00	21.90	20.30	20.60	19.20	19.00	18.90	18.80	18.80	18.80	18.60
2019-05-14 11:20:44	19.40	19.60	19.80	19.40	19.60	19.40	19.30	19.20	19.40	19.40	19.60	19.60	19.40	19.50	19.60	19.60	19.00	19.30	19.30	19.40	19.40	21.00	21.90	20.30	20.70	19.20	19.00	18.90	18.90	18.70	18.80	18.50
2019-05-14 11:20:44	19.40	19.60	19.80	19.40	19.60	19.50	19.30	19.20	19.40	19.40	19.60	19.60	19.40	19.50	19.60	19.60	19.00	19.30	19.30	19.40	19.40	20.30	22.10	20.40	20.80	19.30	19.10	18.90	18.90	18.80	18.90	18.50
2019-05-14 11:20:44	19.30	19.60	19.80	19.50	19.60	19.50	19.30	19.80	19.70	19.70	19.60	19.70	19.40	19.50	19.60	19.50	19.00	19.30	19.30	19.40	19.30	19.80	21.90	20.20	20.80	19.20	19.00	19.00	18.80	18.80	18.80	18.60
2019-05-14 11:20:44	19.40	19.60	19.80	19.50	19.60	19.60	19.40	21.30	20.10	21.10	19.60	19.60	19.40	19.50	19.60	19.50	19.00	19.30	19.30	19.30	19.30	19.60	21.70	20.10	20.90	19.20	19.00	18.90	18.80	18.80	18.80	18.60
2019-05-14 11:20:44	19.40	19.60	19.80	19.50	19.60	19.60	19.40	21.30	20.50	22.50	19.60	19.60	19.40	19.60	19.60	19.60	19.00	19.30	19.30	19.30	19.40	19.60	21.40	20.20	20.60	19.20	19.00	18.90	18.80	18.80	18.80	18.60
2019-05-14 11:20:45	19.50	19.60	19.80	19.50	19.60	19.60	19.50	22.80	21.70	22.50	19.70	19.70	19.40	19.60	19.70	19.70	19.10	19.40	19.30	19.40	19.50	19.70	21.00	20.10	20.20	19.20	19.10	19.10	18.80	18.80	18.80	18.60
2019-05-14 11:20:45	19.50	19.60	19.80	19.50	19.60	19.50	20.00	23.20	22.60	21.50	19.70	19.70	19.40	19.60	19.70	19.60	19.10	19.40	19.30	19.50	19.40	19.70	20.50	19.90	20.20	19.20	19.10	19.10	18.80	18.80	18.80	18.60
2019-05-14 11:20:45	19.50	19.60	19.80	19.50	19.70	19.50	20.80	22.70	23.00	20.40	19.70	19.70	19.40	19.50	19.60	19.60	19.20	19.40	19.30	19.50	19.50	20.00	19.90	19.80	19.80	19.20	19.10	19.10	18.90	18.80	18.80	18.60
2019-05-14 11:20:45	19.30	19.40	19.80	19.40	19.70	19.50	22.10	21.60	22.80	19.60	19.70	19.60	19.40	19.50	19.60	19.60	19.30	19.50	19.40	19.60	19.50	20.40	19.70	19.70	19.50	19.00	19.00	19.00	18.80	18.80	18.80	18.60
2019-05-14 11:20:45	19.30	19.50	19.80	19.40	19.60	20.00	23.10	20.40	21.70	19.30	19.60	19.60	19.40	19.50	19.50	19.60	19.20	19.40	19.40	19.50	19.50	20.40	19.90	19.50	19.40	19.00	18.90	19.00	18.80	18.80	18.80	18.60
2019-05-14 11:20:46	19.30	19.50	19.80	19.40	19.60	21.30	22.90	19.60	21.70	19.30	19.60	19.60	19.40	19.50	19.50	19.60	19.20	19.40	19.40	19.50	19.50	20.40	19.90	19.50	19.30	18.90	18.90	18.90	18.80	18.80	18.80	18.60
2019-05-14 11:20:46	19.30	19.50	19.80	19.50	19.60	22.30	22.00	19.40	20.50	19.30	19.60	19.60	19.40	19.40	19.60	19.60	19.10	19.40	19.30	19.50	19.50	20.70	19.80	19.30	19.10	18.90	18.90	18.90	18.80	18.70	18.80	18.50
2019-05-14 11:20:46	19.30	19.60	19.80	19.50	19.60	22.50	21.20	19.40	19.80	19.40	19.60	19.60	19.40	19.40	19.60	19.50	19.10	19.50	19.40	19.50	19.50	21.20	19.50	19.30	18.90	18.80	19.00	18.90	18.70	18.70	18.70	18.50
2019-05-14 11:20:46	19.30	19.50	19.80	19.50	19.70	22.20	21.00	19.30	19.60	19.40	19.60	19.50	19.40	19.40	19.60	19.50	19.10	19.40	19.30	19.50	19.50	21.20	19.40	19.20	18.90	18.80	18.90	18.90	18.70	18.80	18.70	18.50
2019-05-14 11:20:46	19.30	19.50	19.80	19.40	19.70	22.20	20.90	19.30	19.60	19.40	19.60	19.60	19.40	19.40	19.60	19.60	19.10	19.30	19.30	19.40	19.50	21.00	19.40	19.20	18.90	18.90	18.90	19.00	18.80	18.80	18.70	18.50
2019-05-14 11:20:47	19.40	19.60	19.80	19.40	19.80	22.40	20.50	19.30	19.50	19.50	19.60	19.70	19.40	19.50	19.60	19.60	19.10	19.30	19.30	19.50	19.50	21.00	19.30	19.20	18.90	18.90	19.00	19.00	18.80	18.80	18.80	18.60
2019-05-14 11:20:47	19.40	19.50	19.80	19.40	19.70	22.70	20.00	19.30	19.40	19.50	19.60	19.60	19.40	19.50	19.60	19.60	19.10	19.40	19.30	19.40	19.50	21.10	19.30	19.10	19.00	18.90	19.00	19.00	18.80	18.80	18.80	18.60
2019-05-14 11:20:47	19.30	19.50	19.80	19.50	19.60	23.10	19.90	19.20	19.40	19.30	19.70	19.60	19.40	19.50	19.60	19.60	19.10	19.30	19.30	19.40	19.50	21.10	19.40	19.10	19.00	18.90	19.00	18.90	18.80	18.80	18.70	18.60
2019-05-14 11:20:47	19.30	19.50	19.70	19.50	19.70	23.40	19.90	19.20	19.40	19.30	19.70	19.60	19.40	19.50	19.60	19.60	19.00	19.30	19.30	19.50	19.60	21.10	19.30	19.10	19.00	18.90	19.00	18.90	18.80	18.80	18.70	18.50
2019-05-14 11:20:48	19.30	19.60	19.70	19.50	19.70	23.30	19.80	19.30	19.40	19.40	19.60	19.60	19.30	19.50	19.60	19.60	19.00	19.40	19.30	19.40	19.60	21.10	19.30	19.20	19.00	18.90	18.90	18.90	18.80	18.70	18.80	18.50
2019-05-14 11:20:48	19.30	19.60	19.70	19.50	19.70	23.30	19.80	19.30	19.40	19.40	19.60	19.60	19.30	19.50	19.60	19.50	19.00	19.40	19.30	19.40	19.60	21.10	19.40	19.20	19.00	18.90	18.90	18.90	18.70	18.70	18.80	18.50
2019-05-14 11:20:48	19.30	19.60	19.70	19.50	19.70	23.20	19.90	19.30	19.40	19.40	19.60	19.60	19.30	19.50	19.60	19.50	19.00	19.30	19.30	19.40	19.60	21.10	19.40	19.20	19.00	18.90	18.90	18.90	18.70	18.70	18.80	18.50
2019-05-14 11:20:48	19.40	19.60	19.80	19.50	19.70	23.00	20.30	19.20	19.40	19.40	19.60	19.60	19.40	19.50	19.60	19.60	19.10	19.40	19.30	19.40	19.50	21.20	19.40	19.20	19.00	18.80	18.90	18.90	18.70	18.70	18.70	18.60
2019-05-14 11:20:48	19.40	19.50	19.80	19.50	19.70	22.90	20.50	19.20	19.40	19.40	19.60	19.60	19.50	19.50	19.60	19.60	19.10	19.30	19.30	19.40	19.50	21.20	19.30	19.10	19.00	18.90	18.90	18.90	18.80	18.70	18.70	18.50
2019-05-14 11:20:49	19.30	19.50	19.80	19.50	19.70	22.90	20.40	19.20	19.40	19.40	19.60	19.60	19.50	19.50	19.60	19.60	19.10	19.30	19.30	19.40	19.50	21.20	19.30	19.10	19.00	18.90	18.90	18.90	18.80	18.80	18.70	18.50
2019-05-14 11:20:49	19.30	19.60	19.70	19.50	19.70	22.90	20.40	19.20	19.40	19.40	19.60	19.70	19.40	19.50	19.60	19.60	19.00	19.30	19.20	19.30	19.40	21.10	19.30	19.10	18.90	18.90	18.90	18.90	18.80	18.70	18.70	18.50
2019-05-14 11:20:49	19.40	19.60	19.70	19.50	19.70	22.90	20.50	19.20	19.40	19.40	19.70	19.60	19.40	19.50	19.60	19.60	19.10	19.40	19.30	19.40	19.50	21.20	19.40	19.20	18.90	18.80	18.90	18.90	18.80	18.70	18.70	18.60
2019-05-14 11:20:49	19.40	19.60	19.80	19.50	19.70	23.00	20.70	19.30	19.50	19.40	19.70	19.60	19.40	19.50	19.60	19.60	19.20	19.50	19.40	19.50	19.60	21.40	19.40	19.30	18.90	18.90	18.90	19.00	18.80	18.80	18.80	18.70
2019-05-14 11:20:49	19.40	19.60	19.80	19.50	19.80	23.00	20.70	19.40	19.50	19.40	19.70	19.70	19.40	19.50	19.70	19.60	19.10	19.50	19.40	19.50	19.50	21.40	19.40	19.20	18.90	18.90	19.00	19.00	18.80	18.80	18.80	18.60
2019-05-14 11:20:50	19.40	19.60	19.80	19.50	19.70	22.90	20.90	19.30	19.40	19.40	19.60	19.70	19.40	19.50	19.60	19.60	19.10	19.30	19.30	19.50	19.40	21.30	19.30	19.20	18.90	18.90	18.90	18.90	18.70	18.70	18.70	18.50
2019-05-14 11:20:50	19.40	19.60	19.80	19.50	19.70	22.90	21.00	19.30	19.50	19.40	19.60	19.70	19.40	19.50	19.60	19.70	19.10	19.30	19.30	19.40	19.40	21.30	19.30	19.10	18.80	18.90	18.90	19.00	18.70	18.70	18.70	18.50
2019-05-14 11:20:50	19.40	19.60	19.80	19.50	19.70	22.90	21.00	19.30	19.70	19.40	19.70	19.60	19.40	19.60	19.60	19.70	19.00	19.30	19.30	19.40	19.40	21.30	19.30	19.10	18.90	18.90	18.90	18.90	18.80	18.80	18.80	18.50
2019-05-14 11:20:50	19.40	19.60	19.80	19.50	19.70	22.80	21.10	19.30	19.80	19.40	19.70	19.60	19.40	19.60	19.60	19.60	18.90	19.30	19.30	19.30	19.40	21.30	19.30	19.10	19.00	18.90	18.90	18.90	18.80	18.70	18.80	18.50
2019-05-14 11:20:50	19.30	19.50	19.70	19.50	19.70	22.70	21.20	19.30	19.80	19.40	19.60	19.70	19.40	19.50	19.60	19.60	19.00	19.40	19.30	19.30	19.40	21.30	19.30	19.10	19.00	18.90	18.90	18.90	18.80	18.70	18.80	18.50
2019-05-14 11:20:51	19.30	19.40	19.70	19.50	19.70	22.60	21.50	19.40	19.90	19.40	19.60	19.70	19.40	19.50	19.60	19.60	19.00	19.30	19.30	19.30	19.40	21.30	19.30	19.10	19.00	18.90	18.90	18.90	18.80	18.70	18.70	18.50
2019-05-14 11:20:51	19.30	19.50	19.80	19.50	19.70	22.60	21.50	19.40	19.90	19.40	19.60	19.70	19.40	19.50	19.60	19.60	19.00	19.30	19.30	19.30	19.40	21.30	19.30	19.10	18.90	18.80	19.00	18.90	18.80	18.70	18.70	18.50
2019-05-14 11:20:51	19.40	19.50	19.70	19.50	19.70	22.80	21.50	19.40	19.90	19.40	19.70	19.70	19.40	19.50	19.60	19.60	19.00	19.30	19.30	19.30	19.40	21.40	19.40	19.20	18.90	18.80	18.90	18.90	18.80	18.70	18.70	18.50
2019-05-14 11:20:51	19.40	19.60	19.70	19.60	19.70	23.00	21.60	19.40	19.90	19.40	19.70	19.70	19.40	19.50	19.60	19.60	19.10	19.30	19.30	19.40	19.40	21.30	19.40	19.20	18.90	18.90	19.00	19.00	18.80	18.80	18.70	18.60
2019-05-14 11:20:51	19.40	19.60	19.80	19.50	19.70	23.10	21.70	19.50	20.00	19.50	19.70	19.70	19.40	19.50	19.70	19.70	19.20	19.40	19.30	19.50	19.50	21.30	19.40	19.30	19.00	18.90	19.00	19.00	18.80	18.80	18.80	18.60
2019-05-14 11:20:51	19.40	19.50	19.80	19.50	19.70	23.20	21.70	19.40	20.10	19.50	19.70	19.70	19.40	19.60	19.70	19.70	19.10	19.30	19.30	19.50	19.40	21.40	19.30	19.20	19.00	18.90	19.00	19.00	18.80	18.80	18.80	18.50
2019-05-14 11:20:52	19.40	19.50	19.80	19.50	19.70	23.20	21.70	19.40	20.10	19.40	19.70	19.70	19.40	19.50	19.60	19.60	19.00	19.30	19.30	19.40	19.40	21.40	19.30	19.10	18.90	18.80	19.00	19.00	18.80	18.80	18.90	18.50
2019-05-14 11:20:52	19.40	19.60	19.80	19.50	19.80	23.40	21.70	19.40	20.20	19.40	19.70	19.70	19.40	19.50	19.60	19.60	19.00	19.30	19.20	19.30	19.40	21.30	19.30	19.10	18.90	18.80	19.00	19.00	18.80	18.80	18.80	18.50
2019-05-14 11:20:52	19.40	19.50	19.80	19.50	19.70	23.50	21.50	19.50	20.20	19.40	19.70	19.70	19.50	19.50	19.60	19.60	19.00	19.30	19.20	19.30	19.40	21.30	19.30	19.10	18.90	18.80	19.00	19.00	18.80	18.80	18.80	18.50
2019-05-14 11:20:52	19.30	19.50	19.80	19.50	19.70	23.70	21.60	19.50	20.20	19.40	19.70	19.70	19.50	19.50	19.60	19.60	19.10	19.30	19.40	19.40	19.40	21.40	19.40	19.20	18.90	18.80	18.90	19.00	18.80	18.80	18.70	18.50
2019-05-14 11:20:52	19.30	19.50	19.80	19.50	19.70	23.80	21.50	19.40	20.10	19.40	19.70	19.70	19.50	19.50	19.60	19.60	19.10	19.30	19.40	19.40	19.40	21.40	19.40	19.20	18.90	18.80	18.90	18.90	18.80	18.80	18.70	18.60
2019-05-14 11:20:53	19.30	19.50	19.80	19.50	19.70	23.80	21.30	19.40	19.90	19.40	19.70	19.60	19.40	19.50	19.60	19.60	19.10	19.40	19.40	19.50	19.50	21.40	19.40	19.30	18.90	18.90	19.00	18.90	18.80	18.80	18.70	18.60
2019-05-14 11:20:53	19.30	19.60	19.80	19.50	19.70	23.80	21.40	19.40	19.80	19.40	19.60	19.60	19.40	19.50	19.50	19.50	19.10	19.40	19.30	19.40	19.40	21.40	19.30	19.20	18.90	18.90	19.00	19.00	18.80	18.80	18.70	18.60
2019-05-14 11:20:53	19.30	19.50	19.80	19.50	19.70	23.80	21.50	19.40	19.90	19.40	19.60	19.60	19.40	19.50	19.50	19.50	19.10	19.40	19.30	19.40	19.30	21.40	19.30	19.10	19.00	18.90	19.00	19.00	18.80	18.70	18.80	18.60
2019-05-14 11:20:53	19.40	19.60	19.80	19.50	19.80	23.80	21.60	19.40	20.00	19.40	19.60	19.70	19.40	19.50	19.60	19.60	19.10	19.40	19.40	19.50	19.40	21.40	19.30	19.20	19.00	18.90	19.00	19.00	18.90	18.80	18.90	18.60
2019-05-14 11:20:53	19.40	19.60	19.80	19.50	19.80	23.80	21.60	19.40	20.00	19.40	19.70	19.70	19.40	19.50	19.60	19.60	19.20	19.40	19.40	19.50	19.50	21.40	19.40	19.30	18.90	18.90	19.00	18.90	18.90	18.80	18.80	18.60
2019-05-14 11:20:54	19.40	19.60	19.70	19.50	19.70	23.70	22.00	19.50	20.10	19.40	19.70	19.70	19.40	19.50	19.60	19.70	19.20	19.40	19.40	19.50	19.50	21.20	19.40	19.20	18.90	18.90	18.90	18.90	18.90	18.80	18.80	18.60
2019-05-14 11:20:54	19.30	19.50	19.70	19.40	19.70	23.20	22.50	19.50	20.30	19.30	19.60	19.70	19.30	19.50	19.50	19.60	19.10	19.40	19.40	19.50	19.50	21.20	19.50	19.20	18.90	18.90	18.90	18.90	18.90	18.80	18.80	18.60
2019-05-14 11:20:54	19.40	19.50	19.80	19.40	19.70	22.00	23.40	19.80	21.30	19.40	19.60	19.60	19.30	19.50	19.50	19.60	19.20	19.40	19.40	19.50	19.50	21.30	20.30	19.30	19.00	18.90	18.90	18.90	18.80	18.70	18.80	18.50
2019-05-14 11:20:54	19.30	19.50	19.80	19.50	19.60	20.40	22.50	20.70	21.60	20.00	19.60	19.60	19.30	19.50	19.50	19.50	19.20	19.40	19.40	19.50	19.50	21.40	21.50	19.60	19.40	18.90	19.00	18.90	18.80	18.80	18.70	18.50
2019-05-14 11:20:54	19.30	19.50	19.70	19.50	19.60	19.60	20.30	20.50	20.30	20.10	19.70	19.70	19.40	19.40	19.60	19.60	19.10	19.50	19.40	19.50	19.50	21.20	21.90	20.50	20.00	19.10	19.00	19.00	18.80	18.80	18.80	18.50
2019-05-14 11:20:55	19.40	19.50	19.70	19.50	19.60	19.50	19.40	19.50	20.30	20.10	19.70	19.70	19.40	19.40	19.60	19.60	19.00	19.40	19.30	19.40	19.40	21.00	22.00	21.40	20.60	19.70	19.50	19.00	18.80	18.70	18.80	18.50
2019-05-14 11:20:55	19.40	19.60	19.80	19.40	19.60	19.50	19.30	19.20	19.50	19.50	19.70	19.70	19.40	19.40	19.60	19.60	18.90	19.40	19.20	19.30	19.30	21.00	22.00	22.00	21.10	20.40	20.60	19.10	18.90	18.80	18.80	18.50
2019-05-14 11:20:55	19.40	19.60	19.70	19.40	19.60	19.50	19.30	19.20	19.40	19.40	19.70	19.70	19.40	19.40	19.60	19.60	18.90	19.40	19.20	19.30	19.30	21.00	22.00	22.00	21.40	21.10	21.60	19.20	18.90	18.80	18.80	18.60
2019-05-14 11:20:55	19.30	19.60	19.70	19.50	19.70	19.50	19.30	19.20	19.40	19.40	19.60	19.70	19.50	19.50	19.60	19.60	19.00	19.30	19.20	19.30	19.30	20.70	21.80	22.50	21.50	21.50	22.20	19.30	18.90	18.80	18.80	18.60
2019-05-14 11:20:55	19.30	19.60	19.70	19.50	19.70	19.50	19.40	19.30	19.30	19.40	19.60	19.60	19.40	19.50	19.60	19.60	19.10	19.40	19.30	19.40	19.30	20.50	21.90	22.60	21.60	21.60	22.30	19.40	18.90	18.80	18.90	18.60
2019-05-14 11:20:56	19.30	19.60	19.80	19.50	19.70	19.50	19.30	19.30	19.40	19.40	19.60	19.60	19.40	19.50	19.50	19.60	19.10	19.30	19.30	19.40	19.30	20.40	21.90	22.60	21.60	21.60	22.30	19.50	18.90	18.80	18.80	18.60
2019-05-14 11:20:56	19.30	19.50	19.80	19.50	19.60	19.50	19.30	19.20	19.40	19.40	19.60	19.60	19.40	19.50	19.50	19.60	19.10	19.30	19.30	19.40	19.30	20.40	21.90	22.60	21.50	21.50	22.20	19.40	18.90	18.80	18.80	18.50
2019-05-14 11:20:56	19.30	19.50	19.70	19.50	19.60	19.50	19.30	19.20	19.30	19.40	19.60	19.60	19.40	19.50	19.50	19.60	19.10	19.30	19.20	19.30	19.30	20.30	21.80	22.60	21.50	21.60	22.10	19.40	18.90	18.80	18.80	18.50
2019-05-14 11:20:56	19.30	19.50	19.70	19.50	19.60	19.50	19.30	19.20	19.30	19.40	19.60	19.60	19.40	19.50	19.60	19.70	19.00	19.30	19.20	19.30	19.30	20.30	21.80	22.60	21.50	21.60	22.10	19.50	18.90	18.90	18.80	18.60
2019-05-14 11:20:56	19.40	19.60	19.80	19.50	19.60	19.50	19.30	19.20	19.30	19.50	19.70	19.70	19.50	19.50	19.60	19.70	18.90	19.40	19.30	19.30	19.30	20.40	21.80	22.60	21.60	21.60	22.10	19.40	18.90	18.80	18.80	18.60
2019-05-14 11:20:57	19.40	19.60	19.80	19.50	19.60	19.50	19.30	19.20	19.30	19.50	19.70	19.70	19.40	19.50	19.60	19.60	19.00	19.40	19.30	19.30	19.30	20.40	21.80	22.60	21.60	21.60	22.20	19.40	18.90	18.80	18.80	18.50
2019-05-14 11:20:57	19.30	19.60	19.80	19.50	19.70	19.60	19.30	19.20	19.40	19.40	19.70	19.60	19.40	19.40	19.60	19.60	19.10	19.40	19.30	19.40	19.30	20.40	21.80	22.70	21.60	21.60	22.20	19.40	18.90	18.80	18.80	18.50
2019-05-14 11:20:57	19.30	19.50	19.70	19.50	19.60	19.50	19.30	19.20	19.40	19.40	19.70	19.60	19.40	19.40	19.60	19.60	19.00	19.40	19.30	19.40	19.40	20.40	21.80	22.70	21.60	21.60	22.20	19.50	18.90	18.80	18.80	18.50
2019-05-14 11:20:57	19.30	19.50	19.70	19.50	19.60	19.50	19.30	19.20	19.40	19.40	19.70	19.60	19.40	19.40	19.60	19.60	19.00	19.30	19.30	19.30	19.30	20.30	21.60	22.70	21.50	21.70	22.10	19.50	18.90	18.80	18.80	18.50
2019-05-14 11:20:57	19.30	19.50	19.70	19.50	19.60	19.50	19.30	19.20	19.30	19.40	19.70	19.70	19.40	19.50	19.60	19.60	19.00	19.40	19.30	19.40	19.40	20.20	21.40	22.70	21.30	21.60	22.00	19.40	18.90	18.80	18.70	18.60
2019-05-14 11:20:58	19.30	19.50	19.80	19.50	19.70	19.40	19.30	19.20	19.30	19.50	19.70	19.60	19.40	19.50	19.60	19.60	19.00	19.40	19.30	19.40	19.40	19.80	21.00	22.50	21.20	21.40	21.30	19.30	18.90	18.80	18.70	18.50
2019-05-14 11:20:58	19.30	19.60	19.70	19.40	19.60	19.40	19.30	19.20	19.30	19.40	19.70	19.60	19.40	19.50	19.60	19.60	19.00	19.30	19.20	19.30	19.30	19.50	20.40	22.30	21.00	21.30	20.60	19.10	18.90	18.80	18.70	18.50
2019-05-14 11:20:58	19.30	19.60	19.70	19.40	19.60	19.40	19.30	19.20	19.30	19.40	19.70	19.60	19.40	19.50	19.60	19.60	19.00	19.30	19.20	19.30	19.30	19.50	20.40	22.30	20.70	21.40	20.60	19.10	18.80	18.80	18.70	18.50
2019-05-14 11:20:58	19.30	19.50	19.70	19.40	19.60	19.40	19.30	19.20	19.30	19.40	19.70	19.60	19.40	19.40	19.60	19.60	19.00	19.40	19.20	19.40	19.30	19.40	20.10	22.20	20.50	21.40	20.70	19.10	18.80	18.80	18.70	18.50
2019-05-14 11:20:58	19.30	19.50	19.70	19.40	19.60	19.40	19.30	19.10	19.40	19.60	20.20	19.70	19.40	19.50	19.60	19.60	19.00	19.30	19.20	19.40	19.30	19.40	19.90	22.10	20.40	21.40	20.60	19.10	18.80	18.80	18.80	18.50
2019-05-14 11:20:59	19.30	19.50	19.70	19.40	19.60	19.40	19.30	19.10	19.50	20.50	20.60	19.70	19.40	19.50	19.60	19.60	19.10	19.30	19.30	19.40	19.40	19.50	20.00	22.20	20.40	21.40	20.20	19.10	18.80	18.80	18.80	18.50
2019-05-14 11:20:59	19.30	19.50	19.70	19.50	19.60	19.40	19.30	19.20	19.60	21.90	20.30	19.70	19.40	19.50	19.60	19.60	19.10	19.40	19.30	19.30	19.30	19.50	20.10	22.20	20.40	21.40	20.20	19.10	18.80	18.80	18.80	18.50
2019-05-14 11:20:59	19.30	19.50	19.70	19.50	19.60	19.50	19.30	19.80	19.60	22.70	19.80	19.60	19.40	19.50	19.50	19.60	19.10	19.40	19.30	19.40	19.30	19.50	20.10	22.10	20.50	21.30	19.70	19.10	18.80	18.70	18.70	18.50
2019-05-14 11:20:59	19.30	19.50	19.70	19.50	19.60	19.50	19.30	20.40	19.70	22.60	19.70	19.60	19.40	19.50	19.50	19.60	19.00	19.40	19.30	19.40	19.30	19.50	19.90	22.00	20.40	21.20	19.30	19.00	18.90	18.70	18.80	18.50
2019-05-14 11:20:59	19.30	19.50	19.70	19.50	19.60	19.50	19.30	20.80	19.80	22.10	19.70	19.60	19.40	19.50	19.60	19.60	19.00	19.30	19.30	19.30	19.30	19.40	19.70	21.90	20.20	21.20	19.30	19.00	18.90	18.80	18.90	18.50
2019-05-14 11:21:00	19.30	19.50	19.70	19.50	19.60	19.50	19.30	21.00	20.00	21.30	19.70	19.70	19.40	19.50	19.60	19.60	19.20	19.40	19.40	19.50	19.40	19.50	19.70	21.80	20.10	21.20	19.30	19.10	18.90	18.80	18.90	18.60
2019-05-14 11:21:00	19.40	19.60	19.80	19.50	19.70	19.50	19.30	20.80	20.00	21.30	19.70	19.70	19.40	19.50	19.60	19.60	19.20	19.40	19.40	19.50	19.40	19.50	19.70	21.80	19.80	21.00	19.30	19.10	18.90	18.80	18.80	18.60
2019-05-14 11:21:00	19.40	19.50	19.80	19.50	19.60	19.50	19.40	20.40	20.20	20.60	19.70	19.70	19.40	19.50	19.60	19.60	19.10	19.40	19.30	19.50	19.40	19.60	19.50	21.60	19.50	20.70	19.20	19.00	18.90	18.80	18.70	18.60
2019-05-14 11:21:00	19.40	19.60	19.80	19.50	19.60	19.50	19.40	20.60	20.30	20.50	19.70	19.60	19.40	19.50	19.50	19.60	19.00	19.30	19.20	19.30	19.30	19.40	19.40	21.20	19.40	20.40	19.10	19.00	18.90	18.80	18.80	18.50
2019-05-14 11:21:00	19.50	19.60	19.90	19.60	19.70	19.60	19.50	21.70	20.40	21.70	19.70	19.60	19.40	19.50	19.50	19.60	19.00	19.30	19.20	19.30	19.30	19.40	19.40	20.90	19.30	20.20	19.20	19.00	18.90	18.80	18.80	18.50
2019-05-14 11:21:01	19.50	19.60	19.90	19.60	19.70	19.60	19.40	22.40	20.30	23.50	19.90	19.60	19.40	19.50	19.50	19.60	19.00	19.30	19.30	19.30	19.30	19.40	19.30	20.80	19.20	20.10	19.10	19.00	18.90	18.70	18.70	18.50
2019-05-14 11:21:01	19.40	19.60	19.80	19.50	19.70	19.60	19.30	21.70	20.20	23.70	20.20	19.60	19.40	19.50	19.50	19.60	19.00	19.40	19.30	19.30	19.30	19.40	19.20	20.70	19.30	20.10	19.10	19.00	18.90	18.70	18.80	18.50
2019-05-14 11:21:01	19.40	19.60	19.80	19.50	19.70	19.60	19.30	21.70	19.90	22.60	20.30	19.70	19.40	19.50	19.50	19.60	19.10	19.40	19.30	19.40	19.30	19.50	19.20	20.50	19.20	20.10	19.10	19.00	18.90	18.80	18.80	18.60
2019-05-14 11:21:01	19.40	19.50	19.80	19.50	19.70	19.60	19.30	20.50	19.60	21.50	20.70	19.70	19.40	19.50	19.60	19.60	19.10	19.40	19.30	19.40	19.40	19.50	19.30	20.40	19.20	20.10	19.10	19.00	18.90	18.80	18.80	18.60
2019-05-14 11:21:01	19.40	19.60	19.80	19.50	19.70	19.60	19.30	19.80	19.60	20.70	21.50	19.70	19.40	19.50	19.60	19.60	19.10	19.40	19.30	19.30	19.30	19.50	19.20	19.90	19.10	19.90	19.20	19.00	18.90	18.80	18.80	18.60
2019-05-14 11:21:02	19.40	19.60	19.90	19.50	19.70	19.60	19.40	19.50	19.60	20.20	22.80	19.70	19.50	19.50	19.70	19.60	19.10	19.40	19.30	19.40	19.40	19.50	19.20	19.50	19.00	19.50	19.70	19.10	18.90	18.70	18.80	18.50
2019-05-14 11:21:02	19.40	19.50	19.80	19.50	19.70	19.50	19.30	19.20	19.50	19.90	23.70	19.90	19.40	19.50	19.60	19.60	19.20	19.40	19.40	19.50	19.40	19.50	19.30	19.50	18.90	19.30	19.90	19.00	18.90	18.80	18.80	18.50
2019-05-14 11:21:02	19.50	19.60	19.80	19.50	19.70	19.50	19.30	19.30	19.40	19.60	23.10	20.70	19.40	19.50	19.50	19.60	19.20	19.40	19.40	19.40	19.30	19.50	19.30	19.30	18.90	19.10	20.00	19.10	18.90	18.80	18.70	18.50
2019-05-14 11:21:02	19.50	19.70	19.80	19.60	19.70	19.60	19.30	19.30	19.40	19.60	22.00	21.90	19.40	19.50	19.50	19.60	19.10	19.30	19.30	19.40	19.30	19.40	19.20	19.20	19.00	19.00	19.90	19.20	18.90	18.80	18.80	18.50
2019-05-14 11:21:02	19.50	19.70	19.80	19.60	19.70	19.60	19.30	19.30	19.40	19.60	21.10	22.80	19.50	19.50	19.60	19.60	19.10	19.30	19.30	19.30	19.30	19.40	19.20	19.10	19.00	19.00	19.90	19.20	18.90	18.80	18.80	18.50
2019-05-14 11:21:03	19.50	19.70	19.80	19.60	19.80	19.70	19.40	19.40	19.40	19.50	20.60	23.40	19.50	19.60	19.60	19.60	19.10	19.40	19.30	19.40	19.30	19.40	19.20	19.20	18.90	18.90	19.60	19.30	18.90	18.80	18.70	18.50
2019-05-14 11:21:03	19.50	19.70	19.80	19.60	19.80	19.70	19.40	19.30	19.30	19.40	20.40	23.70	19.60	19.50	19.60	19.70	19.00	19.40	19.30	19.40	19.40	19.50	19.20	19.20	18.90	18.90	19.30	19.40	18.90	18.80	18.70	18.50
2019-05-14 11:21:03	19.50	19.70	19.90	19.60	19.80	19.60	19.40	19.30	19.30	19.40	20.40	23.70	19.60	19.50	19.60	19.70	19.00	19.40	19.20	19.30	19.30	19.40	19.20	19.10	18.90	18.90	19.30	19.60	18.90	18.80	18.80	18.60
2019-05-14 11:21:03	19.40	19.60	19.90	19.50	19.80	19.50	19.40	19.20	19.40	19.40	20.20	23.70	19.50	19.50	19.60	19.70	19.00	19.40	19.20	19.30	19.30	19.40	19.20	19.10	18.90	18.90	19.30	19.50	18.90	18.90	18.80	18.50
2019-05-14 11:21:03	19.40	19.60	19.80	19.50	19.80	19.50	19.30	19.20	19.40	19.40	20.20	23.50	19.50	19.50	19.60	19.70	19.10	19.40	19.30	19.40	19.30	19.50	19.30	19.20	18.90	18.90	19.40	19.50	18.90	18.80	18.80	18.50
2019-05-14 11:21:04	19.30	19.60	19.80	19.50	19.70	19.60	19.30	19.30	19.30	19.40	20.50	23.40	19.50	19.50	19.60	19.60	19.10	19.50	19.30	19.50	19.40	19.50	19.30	19.30	18.80	19.00	19.70	19.50	18.90	18.80	18.70	18.50
2019-05-14 11:21:04	19.30	19.50	19.80	19.50	19.60	19.50	19.30	19.20	19.40	19.60	22.10	22.30	19.50	19.50	19.60	19.60	19.00	19.30	19.20	19.30	19.30	19.40	19.20	19.30	18.90	19.10	19.60	19.30	18.90	18.80	18.70	18.50
2019-05-14 11:21:04	19.30	19.50	19.80	19.50	19.60	19.50	19.30	19.20	19.40	19.70	23.30	21.10	19.50	19.50	19.60	19.60	19.00	19.30	19.30	19.30	19.30	19.40	19.20	19.40	19.00	19.30	19.30	19.30	18.90	18.80	18.70	18.50
2019-05-14 11:21:04	19.40	19.50	19.70	19.50	19.70	19.50	19.30	19.20	19.50	20.10	23.70	20.10	19.50	19.50	19.60	19.60	19.10	19.30	19.30	19.40	19.30	19.50	19.20	19.50	18.90	19.50	19.40	19.30	18.90	18.80	18.70	18.60
2019-05-14 11:21:05	19.40	19.50	19.70	19.50	19.60	19.50	19.30	19.30	19.50	20.10	23.70	20.10	19.50	19.50	19.60	19.60	19.10	19.30	19.30	19.40	19.30	19.50	19.20	19.50	18.90	19.60	19.50	19.10	18.90	18.80	18.70	18.60
2019-05-14 11:21:05	19.40	19.50	19.70	19.50	19.60	19.50	19.30	19.50	19.50	20.50	22.90	19.70	19.50	19.50	19.60	19.60	19.00	19.30	19.30	19.30	19.30	19.50	19.30	19.50	18.90	19.60	19.30	19.10	18.80	18.80	18.70	18.50
2019-05-14 11:21:05	19.30	19.50	19.70	19.50	19.70	19.50	19.30	19.60	19.50	20.80	22.20	19.70	19.40	19.50	19.60	19.50	19.00	19.40	19.30	19.30	19.30	19.50	19.30	19.60	19.00	19.70	19.20	19.00	18.80	18.80	18.70	18.50
2019-05-14 11:21:05	19.30	19.50	19.70	19.50	19.70	19.50	19.30	19.60	19.60	21.30	22.00	19.70	19.40	19.50	19.60	19.60	19.10	19.50	19.40	19.40	19.40	19.60	19.30	19.80	19.00	19.80	19.20	19.00	18.90	18.80	18.80	18.60
2019-05-14 11:21:05	19.30	19.50	19.80	19.50	19.70	19.50	19.30	19.60	19.60	21.70	21.80	19.60	19.40	19.60	19.60	19.60	19.10	19.40	19.30	19.40	19.40	19.50	19.20	19.90	19.00	19.80	19.20	19.00	18.90	18.80	18.80	18.60
2019-05-14 11:21:06	19.40	19.60	19.80	19.50	19.70	19.50	19.30	19.90	19.70	22.20	21.30	19.60	19.40	19.50	19.60	19.60	19.10	19.40	19.40	19.40	19.30	19.50	19.30	20.00	19.00	19.90	19.20	19.00	18.90	18.80	18.80	18.60
2019-05-14 11:21:06	19.30	19.60	19.70	19.50	19.70	19.50	19.30	20.20	19.80	22.50	20.90	19.70	19.40	19.50	19.60	19.70	19.10	19.40	19.40	19.40	19.30	19.50	19.30	20.10	19.10	19.90	19.10	19.00	18.80	18.80	18.80	18.50
2019-05-14 11:21:06	19.30	19.50	19.70	19.50	19.70	19.40	19.30	20.50	19.80	22.80	20.80	19.70	19.40	19.50	19.60	19.70	19.20	19.40	19.40	19.40	19.30	19.60	19.20	20.10	19.10	20.00	19.10	19.00	18.80	18.80	18.80	18.50
2019-05-14 11:21:06	19.40	19.60	19.80	19.50	19.70	19.50	19.30	20.60	19.80	22.90	20.90	19.60	19.40	19.50	19.60	19.60	19.20	19.40	19.40	19.40	19.30	19.60	19.20	20.10	19.10	20.00	19.20	19.00	18.90	18.80	18.80	18.60
2019-05-14 11:21:06	19.40	19.60	19.80	19.40	19.70	19.40	19.30	20.70	19.70	22.80	20.90	19.60	19.40	19.50	19.50	19.60	19.10	19.30	19.30	19.40	19.30	19.50	19.20	20.10	19.20	19.90	19.10	19.00	18.90	18.80	18.90	18.70
2019-05-14 11:21:07	19.30	19.50	19.70	19.40	19.60	19.40	19.30	20.60	19.70	22.60	20.80	19.60	19.40	19.50	19.50	19.50	19.10	19.30	19.30	19.40	19.40	19.60	19.30	20.00	19.10	19.90	19.10	19.10	18.90	18.80	18.80	18.50
2019-05-14 11:21:07	19.30	19.50	19.70	19.50	19.60	19.50	19.30	20.50	19.70	22.60	20.80	19.60	19.40	19.50	19.50	19.50	19.10	19.30	19.30	19.40	19.40	19.60	19.30	20.00	19.00	19.90	19.20	19.00	18.80	18.80	18.70	18.50
2019-05-14 11:21:07	19.40	19.50	19.70	19.60	19.70	19.50	19.40	20.50	19.70	22.60	20.90	19.60	19.40	19.50	19.50	19.50	19.10	19.30	19.30	19.40	19.40	19.60	19.30	20.00	19.10	20.00	19.20	19.00	18.90	18.80	18.80	18.60
2019-05-14 11:21:07	19.40	19.50	19.70	19.50	19.60	19.40	19.30	20.40	19.70	22.50	21.00	19.70	19.40	19.50	19.50	19.50	19.10	19.30	19.30	19.40	19.40	19.50	19.30	20.00	19.10	19.90	19.20	19.10	18.90	18.80	18.80	18.60
2019-05-14 11:21:07	19.40	19.50	19.70	19.50	19.60	19.40	19.30	20.40	19.70	22.50	21.10	19.70	19.40	19.50	19.60	19.60	19.00	19.30	19.30	19.30	19.30	19.40	19.30	19.90	19.10	19.90	19.20	19.10	18.80	18.90	18.80	18.60
2019-05-14 11:21:08	19.30	19.50	19.70	19.40	19.60	19.50	19.30	20.50	19.70	22.50	21.00	19.70	19.40	19.50	19.50	19.60	19.00	19.30	19.30	19.40	19.30	19.40	19.20	19.90	19.10	20.00	19.10	19.00	18.80	18.80	18.80	18.60
2019-05-14 11:21:08	19.30	19.50	19.70	19.40	19.60	19.50	19.30	20.50	19.70	22.50	21.00	19.70	19.40	19.50	19.50	19.50	19.00	19.40	19.30	19.40	19.30	19.40	19.20	20.00	19.10	20.00	19.10	19.00	18.80	18.80	18.80	18.60
2019-05-14 11:21:08	19.30	19.50	19.70	19.40	19.60	19.50	19.30	20.50	19.70	22.70	20.90	19.70	19.40	19.50	19.50	19.50	19.10	19.30	19.30	19.40	19.40	19.50	19.30	20.10	19.10	20.00	19.10	19.00	18.90	18.80	18.70	18.60
2019-05-14 11:21:08	19.40	19.60	19.80	19.50	19.70	19.50	19.30	20.70	19.70	22.80	20.70	19.60	19.30	19.40	19.50	19.50	19.10	19.30	19.30	19.40	19.40	19.50	19.30	20.10	19.10	20.00	19.20	19.00	18.90	18.80	18.80	18.60
2019-05-14 11:21:08	19.30	19.50	19.70	19.50	19.60	19.50	19.30	20.70	19.80	22.80	20.60	19.60	19.30	19.40	19.60	19.60	19.10	19.30	19.30	19.40	19.40	19.50	19.30	20.10	19.10	20.00	19.10	19.00	18.90	18.80	18.80	18.60
2019-05-14 11:21:09	19.30	19.50	19.70	19.50	19.60	19.50	19.30	20.70	19.80	22.90	20.40	19.70	19.40	19.50	19.50	19.60	19.10	19.40	19.30	19.50	19.40	19.60	19.30	20.10	19.10	20.00	19.10	19.10	18.90	18.80	18.80	18.60
2019-05-14 11:21:09	19.40	19.50	19.70	19.40	19.70	19.50	19.30	20.80	19.90	23.00	20.30	19.70	19.40	19.50	19.50	19.60	19.10	19.40	19.30	19.50	19.40	19.50	19.30	20.10	19.10	20.00	19.10	19.10	18.90	18.80	18.80	18.60
2019-05-14 11:21:09	19.30	19.50	19.70	19.40	19.60	19.50	19.30	20.80	19.80	22.90	20.30	19.70	19.40	19.50	19.50	19.60	19.10	19.30	19.30	19.40	19.40	19.50	19.30	20.00	19.10	19.90	19.10	19.10	18.90	18.80	18.80	18.60
2019-05-14 11:21:09	19.30	19.50	19.80	19.50	19.60	19.50	19.30	20.70	19.80	22.80	20.40	19.70	19.40	19.50	19.60	19.60	19.00	19.30	19.30	19.30	19.30	19.40	19.20	19.90	19.10	19.90	19.10	19.00	18.90	18.80	18.80	18.60
2019-05-14 11:21:09	19.30	19.50	19.80	19.50	19.60	19.50	19.30	20.70	19.70	22.80	20.50	19.60	19.40	19.50	19.60	19.60	19.00	19.30	19.20	19.20	19.20	19.30	19.20	19.90	19.10	19.90	19.20	19.00	18.90	18.80	18.80	18.60
2019-05-14 11:21:10	19.30	19.50	19.70	19.40	19.60	19.50	19.30	20.70	19.70	22.70	20.50	19.70	19.40	19.40	19.50	19.60	19.00	19.20	19.20	19.20	19.20	19.30	19.20	19.90	19.10	20.00	19.20	19.10	18.90	18.80	18.80	18.70
2019-05-14 11:21:10	19.40	19.50	19.70	19.40	19.60	19.50	19.30	20.70	19.70	22.70	20.50	19.70	19.40	19.40	19.50	19.60	19.00	19.20	19.20	19.20	19.20	19.30	19.20	19.90	19.20	20.00	19.20	19.10	18.90	18.90	18.80	18.70
2019-05-14 11:21:10	19.40	19.50	19.70	19.40	19.70	19.40	19.30	20.60	19.70	22.70	20.60	19.70	19.30	19.40	19.50	19.60	19.00	19.20	19.20	19.30	19.30	19.40	19.20	20.00	19.10	20.00	19.10	19.10	18.90	18.80	18.80	18.60
2019-05-14 11:21:10	19.30	19.50	19.70	19.50	19.60	19.40	19.30	20.50	19.70	22.60	20.60	19.60	19.30	19.40	19.50	19.60	19.00	19.30	19.30	19.40	19.40	19.50	19.30	20.10	19.00	20.00	19.10	19.10	18.90	18.80	18.80	18.60
2019-05-14 11:21:10	19.30	19.50	19.70	19.50	19.60	19.50	19.30	20.50	19.80	22.70	20.60	19.60	19.40	19.50	19.60	19.60	19.00	19.40	19.30	19.50	19.40	19.50	19.30	20.10	19.10	19.90	19.20	19.10	18.90	18.80	18.80	18.60
2019-05-14 11:21:11	19.40	19.50	19.80	19.50	19.70	19.50	19.30	20.50	19.70	22.60	20.70	19.70	19.40	19.50	19.60	19.60	19.10	19.40	19.30	19.50	19.40	19.60	19.30	20.20	19.10	19.90	19.10	19.00	18.80	18.80	18.80	18.60
2019-05-14 11:21:11	19.30	19.50	19.70	19.50	19.70	19.50	19.30	20.40	19.70	22.40	20.70	19.70	19.40	19.50	19.50	19.60	19.10	19.40	19.30	19.40	19.30	19.50	19.30	20.20	19.00	19.90	19.10	19.00	18.80	18.80	18.70	18.60
2019-05-14 11:21:11	19.30	19.50	19.70	19.50	19.70	19.50	19.30	20.40	19.70	22.50	20.70	19.70	19.40	19.50	19.50	19.60	19.10	19.40	19.30	19.40	19.40	19.50	19.30	20.10	19.10	19.90	19.10	19.00	18.80	18.80	18.70	18.60
2019-05-14 11:21:11	19.30	19.50	19.70	19.50	19.70	19.40	19.30	20.40	19.70	22.60	20.80	19.70	19.40	19.50	19.60	19.60	19.20	19.40	19.30	19.30	19.40	19.50	19.30	20.00	19.10	19.90	19.10	19.00	18.80	18.80	18.70	18.60
2019-05-14 11:21:11	19.30	19.40	19.70	19.50	19.60	19.40	19.20	20.40	19.70	22.60	20.90	19.70	19.30	19.50	19.60	19.60	19.10	19.30	19.30	19.30	19.30	19.40	19.20	20.00	19.10	20.00	19.10	19.00	18.90	18.80	18.70	18.50
2019-05-14 11:21:12	19.40	19.40	19.70	19.40	19.50	19.40	19.20	20.60	19.70	22.70	21.10	19.80	19.30	19.50	19.60	19.60	18.90	19.30	19.20	19.30	19.30	19.40	19.20	20.00	19.10	20.00	19.20	19.10	18.90	18.80	18.70	18.50
2019-05-14 11:21:12	19.30	19.40	19.70	19.40	19.50	19.40	19.30	20.80	19.80	22.90	21.40	19.70	19.40	19.50	19.60	19.50	19.00	19.30	19.20	19.30	19.30	19.40	19.20	20.00	19.10	20.00	19.20	19.00	18.90	18.80	18.80	18.50
2019-05-14 11:21:12	19.30	19.50	19.70	19.40	19.60	19.40	19.30	20.90	19.80	22.90	21.40	19.70	19.40	19.50	19.60	19.50	19.00	19.30	19.20	19.30	19.30	19.40	19.20	20.00	19.10	20.10	19.10	19.00	18.90	18.80	18.80	18.50
2019-05-14 11:21:12	19.30	19.50	19.70	19.40	19.60	19.50	19.30	21.00	19.80	23.00	21.50	19.70	19.40	19.50	19.60	19.50	19.00	19.30	19.20	19.30	19.40	19.40	19.20	20.10	19.10	20.10	19.10	19.00	18.90	18.80	18.80	18.60
2019-05-14 11:21:12	19.30	19.50	19.80	19.40	19.60	19.40	19.20	20.90	19.80	23.20	21.50	19.60	19.30	19.50	19.50	19.50	19.10	19.40	19.40	19.40	19.40	19.50	19.30	20.10	19.10	20.10	19.10	19.00	18.90	18.80	18.80	18.50
2019-05-14 11:21:13	19.30	19.50	19.80	19.50	19.60	19.40	19.30	21.00	19.90	23.20	21.50	19.70	19.30	19.50	19.50	19.50	19.10	19.40	19.30	19.40	19.40	19.50	19.30	20.20	19.00	20.10	19.10	19.10	18.90	18.80	18.70	18.50
2019-05-14 11:21:13	19.30	19.50	19.80	19.40	19.60	19.40	19.30	21.00	19.80	23.20	21.50	19.70	19.40	19.50	19.50	19.50	19.00	19.30	19.30	19.40	19.30	19.40	19.20	20.20	19.10	20.10	19.10	19.10	18.90	18.80	18.70	18.60
2019-05-14 11:21:13	19.30	19.40	19.70	19.40	19.60	19.40	19.30	20.90	19.80	23.20	21.50	19.70	19.40	19.50	19.50	19.50	19.00	19.30	19.20	19.30	19.30	19.40	19.20	20.10	19.10	20.10	19.20	19.00	18.90	18.80	18.80	18.60
2019-05-14 11:21:13	19.40	19.50	19.80	19.50	19.60	19.40	19.30	21.10	19.80	23.20	21.50	19.70	19.40	19.60	19.60	19.50	19.00	19.30	19.20	19.30	19.30	19.40	19.20	20.10	19.10	20.10	19.20	19.00	18.90	18.80	18.80	18.60
2019-05-14 11:21:13	19.30	19.50	19.70	19.40	19.60	19.40	19.30	21.30	19.90	23.30	21.40	19.60	19.30	19.50	19.60	19.60	19.00	19.30	19.20	19.30	19.30	19.40	19.20	20.00	19.10	20.10	19.20	19.00	18.90	18.70	18.80	18.60
2019-05-14 11:21:14	19.30	19.50	19.70	19.40	19.60	19.50	19.30	21.60	20.10	23.50	21.20	19.60	19.40	19.50	19.60	19.60	19.00	19.30	19.40	19.40	19.30	19.40	19.20	20.10	19.20	20.20	19.20	19.00	18.90	18.80	18.90	18.60
2019-05-14 11:21:14	19.30	19.40	19.70	19.50	19.60	19.40	19.30	22.10	20.20	23.70	21.20	19.70	19.40	19.50	19.60	19.60	19.10	19.40	19.40	19.40	19.40	19.50	19.30	20.20	19.20	20.20	19.20	19.00	18.90	18.90	18.90	18.60
2019-05-14 11:21:14	19.30	19.40	19.70	19.50	19.60	19.40	19.40	22.70	20.20	24.10	21.30	19.70	19.40	19.50	19.60	19.60	19.10	19.30	19.20	19.30	19.30	19.40	19.20	20.20	19.10	20.10	19.00	19.00	18.80	18.90	18.80	18.50
2019-05-14 11:21:14	19.30	19.50	19.80	19.50	19.60	19.40	19.40	23.60	20.30	24.70	21.50	19.70	19.40	19.50	19.60	19.60	19.00	19.30	19.20	19.30	19.30	19.40	19.10	20.10	19.10	20.10	19.10	19.00	18.90	18.90	18.80	18.60
2019-05-14 11:21:14	19.30	19.60	19.80	19.50	19.70	19.50	19.50	23.80	20.90	25.30	21.70	19.70	19.40	19.50	19.60	19.60	19.10	19.30	19.20	19.30	19.30	19.40	19.20	20.00	19.20	20.20	19.30	19.10	18.90	18.90	18.90	18.70
2019-05-14 11:21:15	19.30	19.60	19.80	19.50	19.70	19.50	19.50	23.80	21.70	24.70	21.60	19.70	19.50	19.60	19.60	19.60	19.20	19.40	19.30	19.40	19.40	19.40	19.40	20.20	19.20	20.20	19.30	19.10	18.90	18.90	18.90	18.70
2019-05-14 11:21:15	19.30	19.50	19.80	19.50	19.70	19.50	19.50	22.30	21.50	23.50	21.10	19.70	19.50	19.50	19.60	19.60	19.10	19.40	19.30	19.40	19.40	19.50	19.50	20.40	19.40	20.20	19.20	19.10	18.90	18.90	18.90	18.60
2019-05-14 11:21:15	19.30	19.40	19.70	19.40	19.60	19.40	19.40	20.70	20.40	22.60	20.30	19.70	19.40	19.50	19.60	19.60	19.10	19.40	19.30	19.40	19.40	19.60	19.70	20.60	19.70	20.20	19.20	19.10	18.90	18.90	18.90	18.60
2019-05-14 11:21:15	19.30	19.50	19.80	19.40	19.70	19.50	19.30	20.00	19.80	21.30	19.80	19.60	19.40	19.50	19.60	19.50	19.10	19.40	19.30	19.40	19.40	19.70	19.80	20.90	19.80	20.30	19.20	19.10	18.90	18.90	18.90	18.70
2019-05-14 11:21:15	19.40	19.60	19.90	19.50	19.70	19.60	19.40	19.60	19.70	20.00	19.70	19.60	19.40	19.50	19.60	19.50	19.10	19.40	19.20	19.30	19.30	19.80	20.10	21.30	20.00	20.30	19.30	19.10	18.90	18.90	18.90	18.70
2019-05-14 11:21:16	19.50	19.70	19.90	19.60	19.80	19.70	19.40	19.40	19.70	20.00	19.70	19.60	19.40	19.50	19.60	19.50	19.10	19.30	19.20	19.30	19.30	20.50	20.90	21.40	20.40	20.40	19.20	19.00	18.90	18.80	18.90	18.70
2019-05-14 11:21:16	19.50	19.60	19.80	19.60	19.70	19.60	19.40	19.30	19.50	19.50	19.60	19.60	19.40	19.50	19.60	19.60	19.10	19.30	19.20	19.30	19.30	20.50	20.90	21.40	20.80	20.30	19.10	19.10	18.80	18.80	18.90	18.60
2019-05-14 11:21:16	19.40	19.50	19.80	19.60	19.70	19.50	19.30	19.30	19.30	19.40	19.60	19.60	19.30	19.40	19.50	19.60	19.00	19.30	19.20	19.30	19.30	21.50	21.70	21.40	21.00	20.10	19.20	19.10	18.90	18.80	18.90	18.70
2019-05-14 11:21:16	19.30	19.50	19.80	19.50	19.70	19.60	19.40	19.30	19.30	19.40	19.70	19.60	19.40	19.40	19.50	19.60	19.00	19.30	19.20	19.30	19.30	21.80	22.10	21.20	21.10	19.70	19.10	19.00	18.90	18.80	18.80	18.70
2019-05-14 11:21:17	19.50	19.60	19.90	19.70	19.80	19.70	19.50	19.30	19.40	19.40	19.70	19.60	19.50	19.50	19.60	19.60	19.00	19.40	19.30	19.40	19.50	21.50	22.50	21.20	21.20	19.70	19.10	19.00	18.80	18.80	18.80	18.60
2019-05-14 11:21:17	19.40	19.60	19.90	19.60	19.70	19.50	19.30	19.20	19.40	19.50	19.60	19.60	19.40	19.50	19.60	19.60	19.00	19.40	19.30	19.40	19.40	21.40	22.40	21.10	21.20	19.70	19.10	19.00	18.80	18.80	18.80	18.60
2019-05-14 11:21:17	19.30	19.60	19.70	19.40	19.60	19.40	19.30	19.20	19.50	19.50	19.60	19.60	19.40	19.50	19.60	19.60	19.20	19.40	19.40	19.50	19.40	21.40	22.50	21.20	21.10	19.70	19.10	19.00	18.80	18.80	18.80	18.70
2019-05-14 11:21:17	19.40	19.50	19.70	19.40	19.60	19.50	19.30	19.20	19.50	19.50	19.60	19.60	19.40	19.50	19.60	19.60	19.20	19.40	19.40	19.40	19.40	21.40	22.40	21.30	21.10	19.70	19.10	19.00	18.80	18.80	18.90	18.60
2019-05-14 11:21:17	19.40	19.50	19.70	19.50	19.60	19.50	19.30	19.20	19.50	19.50	19.60	19.60	19.40	19.50	19.60	19.60	19.20	19.40	19.40	19.40	19.40	21.50	22.30	21.30	21.10	19.70	19.00	19.00	18.80	18.80	18.80	18.60
2019-05-14 11:21:18	19.30	19.60	19.70	19.50	19.60	19.50	19.30	19.30	19.50	19.50	19.60	19.70	19.40	19.50	19.60	19.60	19.20	19.40	19.40	19.40	19.40	21.50	22.30	21.30	21.10	19.70	19.00	19.00	18.90	18.80	18.70	18.60
2019-05-14 11:21:18	19.30	19.60	19.70	19.50	19.60	19.50	19.30	19.30	19.40	19.50	19.60	19.70	19.40	19.40	19.70	19.50	19.10	19.40	19.30	19.50	19.40	21.40	22.30	21.40	21.00	19.70	19.00	19.00	18.90	18.70	18.80	18.60
2019-05-14 11:21:18	19.30	19.60	19.70	19.50	19.70	19.50	19.30	19.30	19.40	19.50	19.60	19.70	19.40	19.40	19.60	19.60	19.10	19.30	19.30	19.40	19.40	21.30	22.20	21.30	21.00	19.80	19.00	19.00	18.90	18.70	18.80	18.60
2019-05-14 11:21:18	19.30	19.60	19.70	19.50	19.70	19.50	19.30	19.30	19.50	19.50	19.70	19.70	19.50	19.50	19.60	19.60	19.00	19.30	19.30	19.40	19.40	21.30	22.10	21.20	21.00	19.80	19.00	19.00	18.90	18.70	18.80	18.60
2019-05-14 11:21:18	19.30	19.60	19.80	19.40	19.70	19.50	19.30	19.30	19.50	19.50	19.70	19.70	19.40	19.50	19.60	19.60	19.00	19.30	19.30	19.40	19.40	21.20	22.20	21.30	21.00	19.80	19.00	19.00	18.80	18.80	18.80	18.50
2019-05-14 11:21:19	19.40	19.60	19.80	19.40	19.60	19.50	19.20	19.20	19.50	19.50	19.60	19.70	19.40	19.50	19.60	19.70	19.10	19.40	19.40	19.50	19.50	21.10	22.00	21.40	20.90	19.80	19.00	18.90	18.80	18.80	18.80	18.50
2019-05-14 11:21:19	19.40	19.60	19.80	19.50	19.60	19.50	19.20	19.20	19.50	19.50	19.60	19.70	19.50	19.50	19.60	19.70	19.20	19.50	19.40	19.50	19.50	20.80	21.80	21.60	20.90	19.80	19.10	19.00	18.80	18.80	18.80	18.60
2019-05-14 11:21:19	19.40	19.60	19.80	19.50	19.60	19.50	19.30	19.40	19.40	19.50	19.70	19.60	19.40	19.60	19.60	19.70	19.10	19.40	19.30	19.40	19.40	20.30	21.90	21.60	21.00	20.10	19.10	19.00	18.80	18.80	18.90	18.70
2019-05-14 11:21:19	19.40	19.60	19.80	19.40	19.60	19.50	19.30	19.30	19.30	19.50	19.60	19.60	19.40	19.50	19.50	19.60	19.00	19.20	19.30	19.30	19.30	20.10	22.00	21.60	21.10	20.20	19.00	19.00	18.80	18.70	18.80	18.60
2019-05-14 11:21:19	19.30	19.50	19.70	19.40	19.60	19.50	19.30	19.20	19.60	19.50	19.60	19.60	19.40	19.50	19.60	19.60	19.10	19.30	19.30	19.40	19.40	20.10	22.10	21.60	21.10	20.10	19.00	19.00	18.80	18.80	18.70	18.50
2019-05-14 11:21:20	19.30	19.50	19.80	19.50	19.70	19.50	19.50	19.30	20.80	19.50	19.60	19.60	19.40	19.50	19.60	19.60	19.10	19.40	19.30	19.40	19.40	19.90	22.10	21.60	21.20	20.20	19.10	19.10	18.90	18.90	18.80	18.60
2019-05-14 11:21:20	19.30	19.50	19.70	19.40	19.60	19.40	19.70	19.80	21.60	19.70	19.60	19.60	19.30	19.50	19.60	19.60	19.10	19.40	19.30	19.40	19.40	19.70	21.30	21.10	21.00	20.10	19.10	19.10	18.90	18.90	18.90	18.70
2019-05-14 11:21:20	19.30	19.50	19.70	19.40	19.60	19.40	19.60	20.20	21.60	19.70	19.60	19.60	19.30	19.50	19.60	19.60	19.00	19.30	19.30	19.30	19.30	19.50	20.30	20.70	20.40	19.80	19.00	19.00	18.90	18.90	18.80	18.60
2019-05-14 11:21:20	19.30	19.50	19.70	19.50	19.60	19.40	19.30	20.10	21.20	19.80	19.60	19.60	19.30	19.40	19.60	19.60	19.00	19.30	19.30	19.30	19.30	19.50	20.30	20.70	20.00	19.90	19.10	19.10	18.90	18.80	18.80	18.60
2019-05-14 11:21:20	19.30	19.60	19.70	19.50	19.60	19.50	19.30	20.20	20.60	20.00	19.60	19.60	19.40	19.40	19.50	19.50	19.00	19.30	19.30	19.30	19.30	19.50	19.80	20.90	19.90	20.30	19.20	19.20	18.90	18.90	18.90	18.70
2019-05-14 11:21:21	19.40	19.60	19.80	19.50	19.70	19.50	19.30	21.10	20.50	20.30	19.60	19.60	19.30	19.40	19.50	19.50	19.00	19.40	19.40	19.40	19.30	19.50	19.60	21.20	19.80	20.30	19.10	19.10	18.90	18.90	18.90	18.60
2019-05-14 11:21:21	19.40	19.60	19.80	19.50	19.60	19.40	19.60	22.30	20.90	21.00	19.70	19.60	19.30	19.40	19.60	19.50	19.00	19.30	19.30	19.30	19.30	19.50	19.40	21.00	19.60	20.10	19.10	19.00	18.90	18.90	18.90	18.70
2019-05-14 11:21:21	19.40	19.60	19.70	19.50	19.60	19.40	20.00	23.20	21.40	22.40	19.70	19.60	19.40	19.40	19.60	19.50	19.00	19.30	19.20	19.40	19.40	19.50	19.40	20.70	19.50	20.00	19.10	19.10	18.90	18.90	18.90	18.70
2019-05-14 11:21:21	19.40	19.50	19.70	19.50	19.70	19.50	20.00	23.20	21.30	23.90	19.70	19.70	19.40	19.50	19.60	19.60	19.00	19.30	19.20	19.40	19.40	19.50	19.40	20.60	19.50	19.90	19.10	19.10	18.90	18.90	18.90	18.60
2019-05-14 11:21:21	19.40	19.50	19.70	19.50	19.70	19.50	19.60	22.60	20.60	24.30	19.80	19.70	19.50	19.50	19.60	19.60	19.00	19.30	19.20	19.30	19.40	19.50	19.30	20.50	19.40	19.80	19.10	19.00	18.90	18.90	18.80	18.50
2019-05-14 11:21:22	19.40	19.50	19.70	19.50	19.70	19.50	19.60	22.60	20.20	23.80	19.70	19.70	19.40	19.50	19.60	19.60	19.00	19.30	19.30	19.40	19.40	19.50	19.40	20.50	19.40	19.80	19.10	19.00	18.90	18.90	18.80	18.50
2019-05-14 11:21:22	19.40	19.50	19.70	19.50	19.60	19.50	19.30	22.60	20.30	22.90	19.70	19.70	19.40	19.50	19.60	19.50	18.90	19.30	19.20	19.40	19.30	19.50	19.30	20.30	19.40	19.70	19.10	19.10	18.90	18.80	18.80	18.50
2019-05-14 11:21:22	19.40	19.50	19.80	19.50	19.60	19.50	19.30	22.80	20.60	21.70	19.70	19.70	19.40	19.50	19.60	19.60	19.00	19.30	19.20	19.40	19.30	19.50	19.70	20.10	19.40	19.40	19.10	19.10	18.80	18.80	18.80	18.50
2019-05-14 11:21:22	19.40	19.50	19.80	19.50	19.60	19.50	19.40	22.40	21.40	20.40	19.70	19.60	19.40	19.50	19.60	19.50	19.10	19.40	19.30	19.50	19.40	19.60	20.10	20.00	19.50	19.10	18.90	19.00	18.80	18.70	18.70	18.50
2019-05-14 11:21:22	19.30	19.50	19.80	19.50	19.60	19.50	20.30	21.40	22.20	19.60	19.60	19.60	19.40	19.50	19.60	19.50	19.10	19.40	19.30	19.40	19.40	19.60	20.20	19.80	19.40	19.00	18.90	19.00	18.80	18.70	18.80	18.50
2019-05-14 11:21:23	19.30	19.50	19.80	19.50	19.70	19.50	21.80	20.30	22.60	19.50	19.60	19.60	19.40	19.50	19.60	19.60	19.10	19.40	19.30	19.40	19.40	19.80	20.30	19.50	19.50	19.00	19.00	19.00	18.80	18.70	18.80	18.60
2019-05-14 11:21:23	19.30	19.40	19.80	19.50	19.70	19.60	23.20	19.90	22.60	19.50	19.60	19.60	19.40	19.50	19.60	19.60	19.10	19.40	19.30	19.50	19.50	20.00	20.30	19.40	19.50	19.00	19.00	19.00	18.90	18.90	18.80	18.60
2019-05-14 11:21:23	19.40	19.50	19.80	19.50	19.70	20.20	23.70	19.80	21.40	19.60	19.70	19.70	19.40	19.50	19.70	19.70	19.20	19.40	19.40	19.50	19.90	20.00	20.10	19.40	19.40	19.00	19.10	19.10	18.90	19.00	18.80	18.70
2019-05-14 11:21:23	19.40	19.60	19.80	19.60	19.80	21.70	22.60	19.70	21.40	19.60	19.70	19.70	19.40	19.50	19.70	19.70	19.20	19.40	19.40	19.50	20.20	19.80	19.90	19.30	19.30	19.00	19.10	19.10	19.00	18.90	18.90	18.70
2019-05-14 11:21:23	19.40	19.60	19.80	19.60	19.90	23.60	20.90	19.40	20.20	19.60	19.70	19.70	19.50	19.60	19.70	19.70	19.10	19.40	19.30	19.40	20.20	19.90	19.60	19.20	19.10	18.90	19.00	19.00	18.90	18.80	18.80	18.50
2019-05-14 11:21:24	19.40	19.50	19.80	19.60	20.40	24.10	19.90	19.30	19.50	19.40	19.60	19.70	19.40	19.50	19.70	19.60	19.10	19.50	19.30	19.40	20.30	20.10	19.40	19.20	19.00	18.80	19.00	19.10	18.90	18.80	18.80	18.60
2019-05-14 11:21:24	19.40	19.50	19.80	19.60	21.20	23.60	19.50	19.20	19.40	19.40	19.60	19.60	19.40	19.40	19.60	19.60	19.10	19.40	19.40	19.40	20.40	20.00	19.30	19.20	19.00	18.90	19.10	19.10	18.90	18.90	18.90	18.70
2019-05-14 11:21:24	19.40	19.60	19.80	19.50	21.70	23.10	19.50	19.20	19.40	19.40	19.60	19.60	19.40	19.40	19.60	19.60	19.10	19.40	19.40	19.40	20.40	20.00	19.30	19.20	19.00	18.90	19.00	19.00	18.80	18.80	18.80	18.60
2019-05-14 11:21:24	19.30	19.60	19.70	19.50	21.60	22.50	19.50	19.20	19.40	19.40	19.70	19.70	19.40	19.40	19.50	19.60	19.10	19.40	19.30	19.40	20.60	19.70	19.30	19.20	19.00	18.90	19.00	19.00	18.80	18.80	18.70	18.60
2019-05-14 11:21:24	19.40	19.60	19.70	19.60	21.60	22.30	19.50	19.20	19.40	19.40	19.70	19.60	19.40	19.40	19.50	19.60	19.10	19.40	19.40	19.50	20.70	19.60	19.30	19.20	19.00	19.00	19.10	19.10	18.90	18.90	18.80	18.70
2019-05-14 11:21:25	19.40	19.60	19.70	19.60	21.60	22.30	19.50	19.20	19.40	19.50	19.70	19.60	19.40	19.50	19.60	19.70	19.10	19.40	19.40	19.50	20.90	19.70	19.30	19.20	19.00	19.00	19.10	19.10	18.90	18.90	18.80	18.70
2019-05-14 11:21:25	19.40	19.60	19.80	19.60	21.60	22.30	19.40	19.20	19.40	19.40	19.70	19.70	19.40	19.50	19.60	19.60	19.00	19.30	19.30	19.50	21.00	19.60	19.20	19.20	19.10	19.00	19.10	19.00	19.00	18.90	18.90	18.70
2019-05-14 11:21:25	19.40	19.50	19.70	19.50	22.30	21.70	19.30	19.20	19.40	19.40	19.60	19.60	19.30	19.50	19.60	19.60	19.10	19.40	19.30	19.50	21.10	19.60	19.20	19.10	18.90	18.80	19.00	19.00	18.90	18.80	18.80	18.60
2019-05-14 11:21:25	19.30	19.50	19.70	19.50	22.80	21.60	19.30	19.20	19.40	19.50	19.60	19.70	19.40	19.50	19.60	19.60	19.20	19.40	19.40	19.60	21.20	19.60	19.30	19.20	18.90	18.70	18.90	18.90	18.80	18.80	18.70	18.50
2019-05-14 11:21:26	19.30	19.50	19.80	19.50	22.90	21.80	19.40	19.20	19.40	19.50	19.60	19.70	19.40	19.50	19.60	19.70	19.10	19.40	19.40	19.50	20.90	19.80	19.30	19.20	18.90	18.80	18.90	18.90	18.80	18.70	18.70	18.50
2019-05-14 11:21:26	19.40	19.60	19.80	19.60	22.50	22.20	19.40	19.20	19.40	19.40	19.60	19.60	19.30	19.50	19.60	19.60	19.00	19.40	19.30	19.40	20.50	20.10	19.30	19.10	18.90	18.80	18.90	18.90	18.80	18.70	18.70	18.50
2019-05-14 11:21:26	19.40	19.60	19.80	19.60	22.50	22.20	19.40	19.20	19.40	19.40	19.70	19.60	19.30	19.50	19.60	19.60	19.00	19.30	19.20	19.40	20.30	20.40	19.30	19.10	18.90	18.90	18.90	18.90	18.80	18.70	18.70	18.50
2019-05-14 11:21:26	19.40	19.60	19.90	19.60	21.60	23.00	19.40	19.20	19.40	19.40	19.70	19.70	19.40	19.50	19.60	19.60	19.10	19.40	19.40	19.50	20.40	20.50	19.40	19.20	18.90	18.90	19.00	18.90	18.90	18.80	18.80	18.50
2019-05-14 11:21:26	19.40	19.50	19.80	19.50	20.70	23.70	19.60	19.20	19.40	19.40	19.60	19.70	19.40	19.60	19.60	19.60	19.10	19.50	19.40	19.50	20.50	20.50	19.40	19.30	18.90	18.90	18.90	19.00	18.90	18.80	18.70	18.50
2019-05-14 11:21:27	19.30	19.50	19.70	19.50	20.20	23.90	19.70	19.30	19.40	19.40	19.60	19.70	19.40	19.50	19.60	19.60	19.10	19.40	19.30	19.50	20.40	20.50	19.30	19.20	19.00	18.90	19.00	19.00	18.90	18.80	18.70	18.60
2019-05-14 11:21:27	19.30	19.60	19.80	19.60	20.00	23.90	19.80	19.30	19.40	19.40	19.60	19.60	19.40	19.40	19.60	19.60	19.10	19.40	19.30	19.50	20.10	20.60	19.30	19.20	19.00	19.00	19.10	19.10	18.90	18.90	18.80	18.60
2019-05-14 11:21:27	19.30	19.50	19.80	19.50	19.90	23.80	19.80	19.20	19.40	19.40	19.60	19.60	19.40	19.50	19.60	19.60	19.20	19.40	19.30	19.50	20.00	20.60	19.30	19.20	19.00	19.00	19.10	19.10	18.90	18.90	18.90	18.60
2019-05-14 11:21:27	19.30	19.40	19.80	19.50	20.00	23.90	19.70	19.20	19.40	19.40	19.60	19.60	19.40	19.50	19.60	19.60	19.10	19.40	19.30	19.40	19.90	20.60	19.30	19.20	19.00	18.90	19.00	19.10	18.90	18.80	18.80	18.50
2019-05-14 11:21:27	19.30	19.50	19.80	19.50	20.00	24.00	19.80	19.30	19.40	19.40	19.60	19.60	19.40	19.50	19.60	19.60	19.10	19.30	19.30	19.40	19.90	20.80	19.30	19.20	18.90	18.80	19.00	19.00	18.90	18.80	18.80	18.50
2019-05-14 11:21:28	19.40	19.60	19.80	19.50	19.80	23.80	20.10	19.30	19.40	19.30	19.60	19.60	19.30	19.50	19.60	19.60	19.10	19.30	19.30	19.40	20.00	21.00	19.30	19.20	18.90	18.80	19.00	19.00	18.90	18.80	18.80	18.60
2019-05-14 11:21:28	19.40	19.60	19.80	19.60	19.80	23.70	20.30	19.30	19.40	19.30	19.60	19.60	19.30	19.50	19.60	19.60	19.10	19.40	19.30	19.40	19.90	21.00	19.40	19.20	19.00	18.90	18.90	19.00	18.90	18.80	18.80	18.60
2019-05-14 11:21:28	19.40	19.60	19.90	19.60	19.80	23.70	20.50	19.40	19.40	19.30	19.60	19.60	19.40	19.50	19.60	19.60	19.10	19.40	19.30	19.40	19.90	21.00	19.40	19.20	19.00	18.90	19.00	19.00	18.90	18.90	18.80	18.70
2019-05-14 11:21:28	19.40	19.60	19.80	19.50	19.80	23.70	20.50	19.30	19.40	19.40	19.60	19.60	19.40	19.50	19.50	19.60	19.00	19.30	19.30	19.40	19.70	20.90	19.30	19.10	19.00	18.90	19.00	19.00	18.90	18.90	18.80	18.70
2019-05-14 11:21:28	19.40	19.60	19.80	19.50	19.80	23.70	20.50	19.30	19.40	19.40	19.60	19.60	19.40	19.50	19.50	19.50	19.00	19.30	19.30	19.40	19.70	20.90	19.30	19.20	18.90	18.90	19.00	19.00	18.90	18.80	18.80	18.70
2019-05-14 11:21:29	19.30	19.50	19.70	19.50	19.80	23.70	20.30	19.30	19.30	19.40	19.60	19.70	19.40	19.50	19.50	19.50	19.10	19.30	19.30	19.40	19.70	20.90	19.30	19.20	18.90	18.90	19.00	19.00	18.80	18.80	18.80	18.60
2019-05-14 11:21:29	19.30	19.50	19.70	19.50	19.80	23.70	20.30	19.30	19.30	19.40	19.60	19.60	19.40	19.40	19.60	19.60	19.00	19.20	19.20	19.40	19.60	20.80	19.20	19.00	18.90	18.80	18.90	19.00	18.80	18.80	18.80	18.60
2019-05-14 11:21:29	19.40	19.60	19.80	19.50	19.80	23.80	20.50	19.30	19.50	19.50	19.70	19.60	19.40	19.50	19.60	19.60	19.00	19.20	19.20	19.30	19.60	20.80	19.20	19.00	18.90	18.80	18.90	19.00	18.80	18.80	18.80	18.60
2019-05-14 11:21:29	19.40	19.60	19.80	19.50	19.80	23.90	20.70	19.30	19.60	19.50	19.70	19.70	19.40	19.60	19.60	19.60	19.10	19.30	19.30	19.30	19.70	21.00	19.20	19.20	18.90	18.90	19.00	19.00	18.80	18.80	18.80	18.60
2019-05-14 11:21:29	19.40	19.60	19.80	19.50	19.80	24.10	20.80	19.30	19.70	19.40	19.70	19.70	19.40	19.50	19.60	19.60	19.10	19.40	19.30	19.40	19.70	21.00	19.30	19.20	18.90	18.90	19.00	19.00	18.80	18.80	18.70	18.60
2019-05-14 11:21:30	19.50	19.60	19.80	19.60	19.90	24.30	21.00	19.40	19.80	19.50	19.70	19.60	19.40	19.50	19.60	19.60	19.10	19.30	19.30	19.40	19.70	20.90	19.30	19.10	18.90	18.90	19.00	19.00	18.80	18.80	18.80	18.60
2019-05-14 11:21:30	19.50	19.60	19.80	19.60	19.90	24.30	21.20	19.40	19.90	19.50	19.70	19.60	19.40	19.50	19.50	19.60	19.00	19.30	19.20	19.30	19.70	20.90	19.20	19.10	18.90	18.90	19.00	19.00	18.80	18.80	18.80	18.60
2019-05-14 11:21:30	19.40	19.50	19.80	19.50	19.80	24.40	21.30	19.40	19.90	19.50	19.70	19.60	19.40	19.50	19.50	19.60	19.00	19.30	19.20	19.30	19.70	20.90	19.20	19.10	18.90	18.90	18.90	19.00	18.80	18.80	18.80	18.60
2019-05-14 11:21:30	19.40	19.50	19.80	19.50	19.80	24.50	21.50	19.40	20.10	19.50	19.70	19.80	19.50	19.60	19.60	19.70	18.90	19.30	19.20	19.30	19.60	20.90	19.20	19.10	19.00	18.90	19.00	19.00	18.90	18.80	18.90	18.60
2019-05-14 11:21:30	19.40	19.60	19.90	19.50	19.80	24.50	21.40	19.40	20.20	19.50	19.70	19.80	19.50	19.50	19.60	19.70	19.00	19.40	19.30	19.40	19.60	21.00	19.30	19.10	19.00	18.90	19.00	19.00	18.90	18.80	18.90	18.60
2019-05-14 11:21:31	19.40	19.60	19.80	19.60	19.90	24.50	21.30	19.40	20.10	19.40	19.60	19.70	19.40	19.50	19.60	19.60	19.10	19.30	19.30	19.40	19.60	21.00	19.30	19.10	19.00	18.90	19.00	19.00	18.90	18.80	18.90	18.60
2019-05-14 11:21:31	19.40	19.60	19.80	19.60	19.90	24.50	21.30	19.40	20.00	19.40	19.70	19.70	19.40	19.50	19.60	19.60	19.10	19.30	19.20	19.30	19.60	21.00	19.20	19.10	19.00	18.90	19.00	19.00	18.90	18.80	18.90	18.60
2019-05-14 11:21:31	19.40	19.60	19.80	19.50	19.80	24.50	21.30	19.40	20.10	19.40	19.70	19.70	19.50	19.50	19.60	19.60	19.00	19.30	19.20	19.40	19.70	21.00	19.20	19.00	19.00	18.90	19.10	19.10	18.90	18.90	18.90	18.70
2019-05-14 11:21:31	19.40	19.60	19.80	19.50	19.80	24.60	21.40	19.50	20.20	19.50	19.70	19.60	19.50	19.50	19.60	19.60	19.00	19.30	19.30	19.40	19.70	21.10	19.30	19.00	19.10	19.00	19.10	19.10	18.90	18.90	18.90	18.70
2019-05-14 11:21:31	19.40	19.60	19.80	19.60	19.80	24.70	21.50	19.60	20.10	19.50	19.70	19.60	19.40	19.50	19.60	19.60	19.10	19.40	19.30	19.40	19.70	21.10	19.30	19.10	19.00	18.90	19.00	19.10	18.90	18.80	18.80	18.60
2019-05-14 11:21:32	19.40	19.60	19.90	19.60	19.90	24.70	21.70	19.50	20.20	19.50	19.70	19.70	19.50	19.50	19.70	19.70	19.20	19.40	19.30	19.40	19.60	21.10	19.30	19.10	19.00	18.90	19.00	19.10	18.90	18.80	18.80	18.70
2019-05-14 11:21:32	19.50	19.70	19.90	19.70	19.90	25.00	22.10	19.60	20.30	19.50	19.80	19.70	19.50	19.50	19.70	19.70	19.10	19.30	19.30	19.40	19.60	21.10	19.40	19.20	19.10	19.00	19.10	19.10	19.00	18.90	18.90	18.80
2019-05-14 11:21:32	19.60	19.70	19.90	19.60	19.80	25.00	22.70	19.70	20.50	19.40	19.70	19.70	19.50	19.50	19.60	19.70	19.10	19.30	19.30	19.40	19.60	21.10	19.30	19.20	19.10	19.00	19.10	19.20	19.00	18.90	18.90	18.70
2019-05-14 11:21:32	19.50	19.60	19.80	19.60	19.80	24.70	23.30	19.70	20.50	19.40	19.70	19.70	19.50	19.50	19.60	19.70	19.10	19.40	19.30	19.30	19.60	21.10	19.40	19.10	19.10	18.90	19.00	19.10	18.90	18.90	18.90	18.60
2019-05-14 11:21:32	19.40	19.60	19.80	19.60	19.80	24.10	23.70	19.90	20.90	19.40	19.60	19.70	19.60	19.50	19.60	19.70	19.10	19.40	19.30	19.30	19.60	21.10	19.40	19.10	19.10	19.00	19.10	19.00	18.90	18.90	18.90	18.60
2019-05-14 11:21:33	19.40	19.60	19.90	19.60	19.80	23.40	23.80	19.80	21.30	19.50	19.70	19.70	19.50	19.60	19.60	19.60	19.10	19.50	19.30	19.40	19.60	21.20	19.60	19.20	19.10	19.00	19.00	19.00	18.90	18.90	18.80	18.60
2019-05-14 11:21:33	19.50	19.70	19.80	19.60	19.80	22.70	23.70	19.80	21.60	19.50	19.70	19.70	19.50	19.50	19.60	19.60	19.10	19.50	19.40	19.50	19.70	21.20	19.60	19.30	19.10	18.90	19.00	19.00	18.90	18.90	18.90	18.60
2019-05-14 11:21:33	19.40	19.60	19.80	19.50	19.70	21.50	22.90	19.80	22.10	19.40	19.70	19.70	19.40	19.50	19.60	19.70	19.10	19.40	19.40	19.40	19.60	21.10	19.60	19.30	19.30	18.90	19.00	19.00	18.90	18.80	18.90	18.60
2019-05-14 11:21:33	19.40	19.60	19.80	19.50	19.70	20.10	21.10	19.90	22.30	19.50	19.70	19.60	19.40	19.50	19.60	19.70	19.10	19.40	19.40	19.50	19.60	21.00	19.80	19.40	19.30	18.90	19.00	19.00	18.90	18.80	18.90	18.60
2019-05-14 11:21:33	19.40	19.60	19.80	19.50	19.70	20.10	21.10	19.90	21.30	19.60	19.60	19.60	19.40	19.50	19.60	19.60	19.10	19.40	19.30	19.40	19.50	20.80	20.70	19.60	19.80	18.90	19.00	19.00	18.90	18.80	18.90	18.60
2019-05-14 11:21:34	19.40	19.60	19.80	19.50	19.70	19.50	19.40	19.30	20.00	19.70	19.60	19.60	19.40	19.50	19.60	19.60	19.10	19.30	19.30	19.40	19.40	20.80	21.40	20.10	20.90	19.60	18.90	18.90	18.80	18.70	18.80	18.50
2019-05-14 11:21:34	19.40	19.60	19.80	19.50	19.70	19.50	19.40	19.30	19.60	19.50	19.70	19.70	19.40	19.50	19.60	19.60	19.10	19.30	19.30	19.40	19.40	21.00	21.90	21.00	21.30	20.20	19.00	18.90	18.80	18.80	18.70	18.50
2019-05-14 11:21:34	19.30	19.60	19.80	19.50	19.60	19.50	19.40	19.30	19.50	19.50	19.70	19.70	19.40	19.50	19.60	19.60	19.20	19.40	19.30	19.40	19.40	21.00	22.30	21.70	21.60	20.60	19.20	19.00	18.80	18.80	18.80	18.60
2019-05-14 11:21:34	19.40	19.50	19.80	19.50	19.60	19.50	19.30	19.30	19.50	19.50	19.70	19.70	19.50	19.50	19.60	19.60	19.20	19.50	19.30	19.50	19.50	21.10	22.40	21.90	21.60	20.60	19.20	19.00	18.80	18.80	18.80	18.60
2019-05-14 11:21:34	19.40	19.50	19.80	19.50	19.60	19.50	19.30	19.30	19.50	19.50	19.70	19.70	19.40	19.50	19.60	19.70	19.10	19.40	19.30	19.40	19.40	21.10	22.30	21.80	21.70	20.70	19.30	19.10	18.90	18.90	18.90	18.70
2019-05-14 11:21:35	19.50	19.50	19.80	19.50	19.70	19.50	19.30	19.30	19.50	19.50	19.70	19.70	19.40	19.50	19.60	19.70	19.10	19.30	19.30	19.30	19.40	21.10	22.20	21.70	21.60	20.70	19.20	19.00	18.90	18.90	18.90	18.60
2019-05-14 11:21:35	19.40	19.60	19.80	19.50	19.70	19.50	19.30	19.30	19.50	19.50	19.70	19.70	19.40	19.50	19.60	19.60	19.00	19.30	19.30	19.30	19.30	21.10	22.20	21.70	21.60	20.70	19.20	19.00	18.90	18.90	18.90	18.60
2019-05-14 11:21:35	19.40	19.60	19.80	19.50	19.70	19.50	19.30	19.30	19.50	19.50	19.70	19.70	19.40	19.50	19.60	19.60	19.00	19.40	19.30	19.30	19.30	21.10	22.30	21.80	21.60	20.80	19.30	19.10	18.90	18.90	18.90	18.70
2019-05-14 11:21:35	19.40	19.60	19.80	19.50	19.60	19.50	19.40	19.30	19.50	19.50	19.70	19.70	19.40	19.50	19.60	19.60	19.00	19.30	19.30	19.30	19.30	21.10	22.30	21.80	21.60	20.70	19.20	19.00	18.90	18.80	18.80	18.70
2019-05-14 11:21:35	19.40	19.60	19.80	19.50	19.70	19.50	19.40	19.30	19.50	19.40	19.70	19.70	19.40	19.50	19.60	19.60	19.00	19.30	19.30	19.30	19.30	21.10	22.30	21.80	21.60	20.60	19.10	19.00	18.90	18.80	18.80	18.60
2019-05-14 11:21:36	19.40	19.60	19.80	19.50	19.70	19.60	19.40	19.30	19.50	19.40	19.70	19.70	19.40	19.50	19.60	19.50	19.00	19.30	19.30	19.30	19.30	21.10	22.40	21.70	21.60	20.60	19.10	19.00	18.90	18.80	18.80	18.60
2019-05-14 11:21:36	19.50	19.70	19.90	19.60	19.70	19.60	19.50	19.30	19.50	19.40	19.60	19.70	19.40	19.50	19.60	19.50	19.00	19.40	19.30	19.40	19.30	21.20	22.40	21.70	21.60	20.50	19.10	19.00	18.90	18.80	18.80	18.60
2019-05-14 11:21:36	19.40	19.60	19.80	19.60	19.70	19.50	19.40	19.30	19.50	19.40	19.60	19.70	19.50	19.50	19.60	19.70	19.10	19.50	19.30	19.50	19.50	21.30	22.40	21.90	21.60	20.40	19.20	19.10	18.90	18.80	18.80	18.60
2019-05-14 11:21:36	19.40	19.60	19.80	19.60	19.70	19.50	19.40	19.30	19.50	19.50	19.70	19.60	19.40	19.50	19.60	19.70	19.10	19.40	19.40	19.50	19.50	21.40	22.40	21.80	21.60	20.40	19.20	19.10	18.90	18.90	18.80	18.70
2019-05-14 11:21:36	19.50	19.60	19.80	19.60	19.70	19.50	19.40	19.30	19.40	19.50	19.70	19.60	19.40	19.50	19.50	19.60	19.10	19.40	19.30	19.40	19.50	21.60	22.40	21.60	21.60	20.30	19.20	19.00	18.90	18.90	18.80	18.70
2019-05-14 11:21:37	19.50	19.60	19.80	19.50	19.70	19.60	19.40	19.30	19.40	19.40	19.60	19.60	19.30	19.50	19.50	19.60	19.10	19.40	19.30	19.40	19.50	21.70	22.50	21.60	21.60	20.20	19.10	19.00	18.90	18.90	18.80	18.70
2019-05-14 11:21:37	19.50	19.60	19.80	19.50	19.70	19.50	19.30	19.30	19.40	19.40	19.60	19.60	19.30	19.40	19.50	19.60	19.10	19.40	19.30	19.40	19.40	21.80	22.60	21.60	21.60	20.10	19.10	19.00	18.90	18.90	18.80	18.60
2019-05-14 11:21:37	19.50	19.60	19.80	19.50	19.70	19.50	19.30	19.30	19.40	19.40	19.70	19.70	19.40	19.40	19.60	19.60	19.20	19.50	19.30	19.40	19.40	21.70	22.60	21.50	21.50	20.00	19.20	19.00	18.90	18.90	18.90	18.60
2019-05-14 11:21:37	19.50	19.70	19.80	19.60	19.70	19.60	19.40	19.40	19.40	19.40	19.70	19.70	19.40	19.40	19.60	19.60	19.20	19.50	19.40	19.40	19.40	21.60	22.60	21.30	21.40	20.00	19.10	19.00	18.90	18.90	18.90	18.70
2019-05-14 11:21:37	19.50	19.60	19.80	19.50	19.70	19.50	19.40	19.60	19.60	19.50	19.70	19.70	19.50	19.50	19.60	19.70	19.20	19.40	19.40	19.50	19.40	21.70	22.70	20.90	21.30	19.80	19.10	19.10	18.90	18.90	18.90	18.70
2019-05-14 11:21:38	19.50	19.60	19.80	19.60	19.70	19.60	19.60	20.00	20.20	19.70	19.70	19.70	19.40	19.50	19.60	19.70	19.20	19.40	19.40	19.50	19.40	21.70	22.70	20.90	21.00	19.40	19.10	19.10	18.90	18.90	18.90	18.70
