# Supplementary material for: eHomeSeniors Dataset: An Infrared Thermal Sensor Dataset for Automatic Fall Detection Research
Source: Sensors (Basel). 2019 Oct 21;19(20):4565. doi: 10.3390/s19204565 (PMC6832422; doi:10.3390/s19204565)
Supplement: Supplementary file 1 [file sensors-19-04565-s001.zip › eHomeSeniors dataset/omron sensor/omron-G1-1-f14.csv]

2019-05-14 10:39:21	19.80	19.70	19.30	19.30	19.60	19.30	19.10	20.00	19.90	23.00	23.10	19.50	19.30	19.30	19.40	19.40	18.80	19.20	19.00	19.20	19.20	19.30	19.30	20.10	19.40	19.90	19.10	18.90	18.70	18.70	18.70	18.40
2019-05-14 10:39:21	19.80	19.80	19.50	19.40	19.60	19.40	19.20	20.20	20.00	23.10	23.20	19.50	19.30	19.40	19.40	19.40	18.90	19.30	19.20	19.40	19.30	19.50	19.50	20.20	19.60	20.00	19.20	19.00	18.80	18.80	18.80	18.50
2019-05-14 10:39:21	19.90	19.90	19.50	19.50	19.60	19.50	19.30	20.20	20.00	23.20	23.20	19.50	19.30	19.40	19.40	19.50	19.00	19.30	19.30	19.40	19.30	19.50	19.50	20.20	19.60	20.00	19.10	19.00	18.90	18.80	18.80	18.60
2019-05-14 10:39:21	19.90	19.80	19.50	19.50	19.60	19.40	19.30	20.10	20.00	23.20	23.20	19.60	19.30	19.40	19.50	19.60	19.00	19.30	19.20	19.30	19.30	19.40	19.40	20.20	19.60	20.00	19.10	19.00	18.90	18.80	18.80	18.60
2019-05-14 10:39:21	19.90	19.80	19.50	19.40	19.60	19.40	19.30	20.20	20.00	23.20	23.20	19.60	19.30	19.40	19.50	19.60	19.00	19.30	19.20	19.30	19.30	19.40	19.40	20.20	19.60	20.00	19.10	19.00	18.80	18.80	18.80	18.60
2019-05-14 10:39:22	19.90	19.80	19.40	19.40	19.50	19.40	19.30	20.10	19.90	23.00	23.10	19.50	19.20	19.30	19.40	19.40	19.00	19.30	19.20	19.30	19.30	19.40	19.40	20.20	19.70	20.00	19.20	19.00	18.80	18.80	18.80	18.50
2019-05-14 10:39:22	19.90	19.70	19.40	19.40	19.60	19.30	19.20	20.00	19.80	23.00	23.10	19.50	19.20	19.30	19.40	19.40	18.90	19.30	19.20	19.30	19.30	19.30	19.50	20.30	19.60	20.00	19.20	19.00	18.80	18.80	18.80	18.50
2019-05-14 10:39:22	19.80	19.60	19.40	19.30	19.50	19.30	19.10	19.90	19.80	23.00	23.00	19.50	19.20	19.30	19.40	19.40	18.90	19.30	19.10	19.30	19.30	19.30	19.50	20.20	19.50	20.00	19.10	18.90	18.80	18.80	18.70	18.50
2019-05-14 10:39:22	19.70	19.60	19.30	19.30	19.40	19.30	19.00	20.00	19.80	23.10	23.10	19.50	19.20	19.40	19.40	19.30	18.90	19.20	19.10	19.30	19.20	19.40	19.40	20.20	19.50	19.90	19.10	18.90	18.70	18.80	18.70	18.50
2019-05-14 10:39:22	19.70	19.50	19.30	19.30	19.40	19.30	19.00	20.00	19.80	23.10	23.10	19.40	19.20	19.30	19.40	19.30	18.90	19.20	19.10	19.30	19.20	19.30	19.40	20.20	19.50	19.90	19.10	18.90	18.70	18.70	18.80	18.40
2019-05-14 10:39:23	19.80	19.60	19.30	19.40	19.50	19.30	19.10	20.00	19.90	23.10	23.10	19.50	19.30	19.30	19.40	19.40	18.90	19.20	19.10	19.30	19.20	19.30	19.40	20.20	19.50	20.00	19.10	18.90	18.80	18.80	18.80	18.40
2019-05-14 10:39:23	19.80	19.60	19.40	19.40	19.60	19.30	19.10	20.20	20.00	23.40	23.50	19.60	19.30	19.40	19.50	19.50	19.00	19.20	19.10	19.30	19.20	19.30	19.40	20.20	19.50	20.00	19.10	18.90	18.80	18.80	18.80	18.40
2019-05-14 10:39:23	19.70	19.60	19.30	19.30	19.40	19.20	18.90	20.30	20.00	23.60	23.70	19.60	19.20	19.40	19.40	19.40	18.90	19.20	19.10	19.30	19.20	19.30	19.40	20.20	19.40	19.90	19.10	18.90	18.70	18.70	18.70	18.40
2019-05-14 10:39:23	19.70	19.60	19.30	19.30	19.40	19.20	18.90	20.30	19.90	23.60	23.70	19.50	19.20	19.30	19.40	19.40	18.90	19.20	19.00	19.30	19.20	19.30	19.30	20.10	19.40	19.90	19.10	18.90	18.70	18.70	18.70	18.40
2019-05-14 10:39:23	19.70	19.60	19.30	19.20	19.30	19.20	18.90	20.30	19.80	23.40	23.70	19.40	19.10	19.20	19.40	19.30	18.90	19.30	19.10	19.30	19.20	19.30	19.30	20.10	19.50	19.90	19.10	18.90	18.70	18.70	18.70	18.50
2019-05-14 10:39:24	19.70	19.50	19.20	19.20	19.30	19.20	19.00	20.30	19.90	23.50	23.90	19.40	19.10	19.20	19.40	19.30	18.80	19.20	19.00	19.30	19.20	19.20	19.30	20.00	19.50	19.90	19.00	18.90	18.80	18.70	18.70	18.50
2019-05-14 10:39:24	19.60	19.50	19.20	19.30	19.30	19.20	19.00	20.30	19.90	23.50	23.90	19.40	19.10	19.20	19.40	19.30	18.80	19.20	19.00	19.20	19.20	19.20	19.30	20.00	19.50	19.90	19.00	18.90	18.70	18.70	18.70	18.40
2019-05-14 10:39:24	19.70	19.70	19.30	19.30	19.40	19.30	19.00	20.30	20.00	23.60	24.00	19.50	19.20	19.30	19.50	19.30	18.80	19.20	19.00	19.20	19.20	19.30	19.30	20.20	19.50	20.00	19.00	18.90	18.70	18.70	18.70	18.40
2019-05-14 10:39:24	19.70	19.70	19.30	19.30	19.40	19.30	19.00	20.30	19.90	23.60	23.90	19.60	19.30	19.40	19.50	19.40	18.80	19.20	19.10	19.20	19.10	19.30	19.30	20.20	19.50	19.90	19.00	18.90	18.80	18.80	18.70	18.50
2019-05-14 10:39:24	19.70	19.60	19.20	19.30	19.30	19.30	19.00	20.30	19.90	23.60	23.90	19.60	19.30	19.30	19.50	19.50	18.70	19.20	19.00	19.20	19.10	19.20	19.30	20.00	19.50	19.80	19.00	18.90	18.70	18.80	18.70	18.40
2019-05-14 10:39:25	19.70	19.60	19.20	19.30	19.40	19.20	19.00	20.20	19.90	23.60	23.50	19.50	19.30	19.40	19.50	19.50	18.70	19.10	19.00	19.20	19.10	19.20	19.30	20.10	19.50	19.90	19.10	19.00	18.70	18.70	18.70	18.40
2019-05-14 10:39:25	19.70	19.60	19.20	19.30	19.40	19.20	19.10	20.10	19.90	23.50	23.40	19.50	19.30	19.40	19.50	19.50	18.70	19.10	19.00	19.10	19.10	19.20	19.40	20.10	19.50	19.60	19.10	19.00	18.80	18.70	18.70	18.40
2019-05-14 10:39:25	19.80	19.60	19.30	19.30	19.50	19.30	19.10	20.20	19.90	23.50	23.40	19.50	19.30	19.40	19.50	19.50	18.80	19.10	18.90	19.20	19.10	19.20	19.70	19.70	19.60	19.10	19.00	18.90	18.70	18.80	18.70	18.40
2019-05-14 10:39:25	19.80	19.60	19.30	19.30	19.50	19.30	19.00	20.00	20.00	23.30	23.50	19.60	19.30	19.40	19.50	19.50	18.90	19.20	19.00	19.30	19.20	19.30	20.00	19.60	19.90	18.90	18.90	18.90	18.70	18.70	18.60	18.40
2019-05-14 10:39:26	19.60	19.50	19.20	19.20	19.30	19.20	18.90	19.80	19.90	23.10	23.40	19.50	19.20	19.30	19.40	19.40	18.90	19.20	19.00	19.30	19.20	19.30	20.00	19.50	20.00	18.90	18.90	18.90	18.80	18.70	18.60	18.40
2019-05-14 10:39:26	19.50	19.50	19.20	19.20	19.30	19.20	19.00	19.80	19.80	23.00	23.50	19.40	19.20	19.20	19.30	19.30	18.80	19.20	19.10	19.30	19.20	19.30	20.10	19.50	20.00	18.90	19.00	18.90	18.70	18.70	18.70	18.40
2019-05-14 10:39:26	19.50	19.50	19.20	19.20	19.30	19.10	19.00	19.70	19.80	23.00	23.90	19.50	19.20	19.20	19.30	19.30	18.80	19.20	19.10	19.20	19.20	19.30	20.10	19.50	20.00	18.90	19.10	18.90	18.70	18.70	18.70	18.40
2019-05-14 10:39:26	19.70	19.60	19.30	19.20	19.40	19.20	19.00	19.70	19.80	22.90	24.20	20.00	19.20	19.30	19.40	19.30	18.80	19.20	19.10	19.20	19.20	19.30	20.10	19.50	20.10	18.90	19.00	18.90	18.70	18.70	18.70	18.40
2019-05-14 10:39:26	19.80	19.70	19.30	19.30	19.50	19.30	19.10	19.80	19.80	22.80	24.40	21.00	19.20	19.30	19.30	19.30	18.90	19.20	19.10	19.20	19.20	19.30	20.10	19.60	20.00	18.90	19.00	18.90	18.70	18.70	18.70	18.40
2019-05-14 10:39:27	19.80	19.70	19.30	19.30	19.50	19.30	19.10	19.80	19.80	22.80	24.50	22.70	19.30	19.30	19.30	19.30	18.90	19.20	19.10	19.20	19.20	19.30	20.10	19.60	20.00	18.90	19.00	18.90	18.70	18.70	18.70	18.40
2019-05-14 10:39:27	19.80	19.70	19.30	19.30	19.50	19.30	19.10	19.80	19.80	22.80	24.60	24.80	19.30	19.30	19.40	19.30	18.90	19.30	19.10	19.30	19.20	19.30	20.20	19.50	20.00	19.00	19.50	19.10	18.70	18.70	18.70	18.40
2019-05-14 10:39:27	19.60	19.60	19.20	19.20	19.30	19.10	19.00	19.60	20.00	23.00	24.60	26.40	19.70	19.40	19.40	19.40	18.90	19.30	19.10	19.30	19.20	19.30	20.20	19.50	20.00	19.00	19.40	19.30	18.80	18.70	18.70	18.40
2019-05-14 10:39:27	19.70	19.70	19.30	19.20	19.30	19.10	19.00	19.70	20.10	23.30	24.70	26.60	20.00	19.50	19.50	19.50	18.80	19.20	19.00	19.20	19.20	19.20	20.10	19.40	20.00	19.00	19.30	19.60	18.80	18.70	18.60	18.40
2019-05-14 10:39:27	19.80	19.70	19.30	19.30	19.40	19.20	19.10	19.70	20.00	23.40	24.90	25.50	19.90	19.50	19.50	19.50	18.80	19.10	19.00	19.20	19.10	19.20	20.10	19.30	19.90	18.90	19.30	20.10	18.80	18.70	18.70	18.40
2019-05-14 10:39:28	19.80	19.70	19.30	19.30	19.40	19.20	19.10	19.70	20.00	23.50	25.40	24.00	19.70	19.50	19.50	19.50	18.80	19.10	19.10	19.20	19.10	19.20	20.10	19.40	19.90	18.90	19.30	20.10	18.80	18.70	18.70	18.40
2019-05-14 10:39:28	19.80	19.70	19.30	19.30	19.40	19.30	19.20	20.00	20.40	23.80	25.30	21.90	19.50	19.50	19.50	19.60	18.80	19.10	19.10	19.20	19.20	19.10	19.90	19.50	19.70	19.00	19.30	21.00	18.90	18.70	18.70	18.40
2019-05-14 10:39:28	19.80	19.70	19.30	19.30	19.40	19.30	19.30	20.60	20.10	22.50	23.50	20.10	19.30	19.40	19.40	19.50	18.80	19.10	19.10	19.20	19.10	19.10	19.70	20.50	19.90	20.10	19.90	22.20	19.90	18.90	18.80	18.40
2019-05-14 10:39:28	19.80	19.70	19.30	19.30	19.40	19.30	19.20	20.00	19.40	20.30	21.20	19.40	19.20	19.30	19.30	19.40	18.80	19.20	19.00	19.20	19.10	19.20	19.60	21.20	20.00	21.30	21.20	22.50	22.20	19.40	18.80	18.50
2019-05-14 10:39:28	19.70	19.70	19.30	19.30	19.40	19.20	19.10	19.00	19.20	19.50	19.90	19.30	19.10	19.20	19.30	19.30	18.90	19.20	19.00	19.30	19.20	19.30	19.50	20.90	19.90	21.10	21.90	22.20	23.50	20.00	18.70	18.40
2019-05-14 10:39:29	19.70	19.60	19.30	19.30	19.40	19.30	19.10	19.00	19.20	19.60	19.60	19.40	19.20	19.30	19.30	19.30	18.90	19.20	19.10	19.30	19.20	19.20	19.60	20.50	19.80	20.50	22.00	22.30	23.40	20.10	18.70	18.40
2019-05-14 10:39:29	19.80	19.60	19.30	19.30	19.40	19.30	19.10	19.10	19.20	19.60	19.50	19.40	19.20	19.30	19.40	19.40	18.90	19.20	19.10	19.30	19.20	19.20	19.60	20.50	19.80	20.40	22.30	22.40	23.40	20.20	18.70	18.40
2019-05-14 10:39:29	19.80	19.60	19.30	19.30	19.40	19.20	19.10	19.10	19.20	19.50	19.40	19.30	19.20	19.30	19.30	19.30	18.80	19.10	19.10	19.20	19.10	19.20	19.50	20.50	19.90	20.40	22.30	22.40	23.40	20.20	18.70	18.50
2019-05-14 10:39:29	19.70	19.60	19.30	19.30	19.40	19.20	19.00	19.10	19.20	19.40	19.40	19.30	19.10	19.30	19.30	19.30	18.80	19.20	19.00	19.20	19.10	19.20	19.50	20.60	19.90	20.30	22.30	22.40	23.40	20.20	18.80	18.40
2019-05-14 10:39:30	19.70	19.60	19.30	19.30	19.40	19.20	19.00	19.00	19.20	19.30	19.40	19.30	19.10	19.20	19.30	19.30	18.90	19.20	19.10	19.30	19.20	19.30	19.60	20.70	19.80	20.30	22.30	22.50	23.40	20.20	18.80	18.40
2019-05-14 10:39:30	19.80	19.60	19.30	19.30	19.50	19.20	19.10	19.00	19.10	19.30	19.40	19.30	19.20	19.20	19.30	19.30	18.80	19.10	19.00	19.20	19.10	19.20	19.60	20.60	19.80	20.40	22.30	22.50	23.40	20.20	18.80	18.40
2019-05-14 10:39:30	19.80	19.70	19.30	19.30	19.50	19.20	19.10	19.00	19.10	19.30	19.40	19.30	19.20	19.20	19.30	19.30	18.70	19.00	19.00	19.20	19.10	19.20	19.50	20.50	19.80	20.40	22.30	22.40	23.40	20.20	18.90	18.40
2019-05-14 10:39:30	19.80	19.70	19.30	19.30	19.40	19.20	19.00	19.00	19.10	19.30	19.40	19.40	19.20	19.30	19.30	19.30	18.80	19.10	19.10	19.20	19.10	19.20	19.50	20.50	19.80	20.40	22.40	22.40	23.40	20.30	18.90	18.40
2019-05-14 10:39:30	19.70	19.60	19.20	19.20	19.30	19.20	19.00	19.00	19.20	19.40	19.40	19.40	19.20	19.30	19.40	19.40	18.80	19.10	19.10	19.20	19.10	19.20	19.50	20.50	19.80	20.40	22.40	22.50	23.40	20.30	18.80	18.40
2019-05-14 10:39:31	19.70	19.50	19.20	19.20	19.30	19.20	19.00	18.90	19.30	19.50	19.50	19.50	19.30	19.40	19.50	19.50	18.90	19.20	19.00	19.20	19.10	19.30	19.60	20.50	19.80	20.30	22.40	22.50	23.40	20.30	18.80	18.40
2019-05-14 10:39:31	19.80	19.60	19.30	19.30	19.40	19.20	19.10	18.90	19.20	19.40	19.50	19.40	19.20	19.30	19.40	19.40	18.90	19.30	19.00	19.20	19.20	19.20	19.60	20.50	19.80	20.40	22.30	22.60	23.50	20.30	18.80	18.50
2019-05-14 10:39:31	19.90	19.70	19.40	19.30	19.40	19.30	19.10	19.00	19.20	19.30	19.40	19.40	19.10	19.30	19.30	19.30	18.80	19.20	19.00	19.20	19.10	19.10	19.40	20.50	19.60	20.60	22.20	22.60	22.90	19.70	18.80	18.50
2019-05-14 10:39:31	19.90	19.80	19.40	19.40	19.40	19.30	19.10	19.00	19.30	19.50	19.50	19.40	19.20	19.30	19.40	19.40	18.80	19.10	18.90	19.10	19.10	19.10	19.20	20.40	19.50	20.90	22.10	22.60	21.70	19.10	18.80	18.60
2019-05-14 10:39:31	19.90	19.70	19.40	19.40	19.50	19.30	19.10	19.10	19.40	19.50	19.60	19.50	19.30	19.40	19.50	19.50	18.80	19.10	19.00	19.10	19.20	19.20	19.20	20.70	19.80	21.40	21.80	22.40	21.10	18.90	18.80	18.60
2019-05-14 10:39:32	19.90	19.70	19.40	19.40	19.50	19.30	19.10	19.10	19.30	19.40	19.50	19.50	19.20	19.40	19.40	19.40	18.90	19.20	19.10	19.20	19.20	19.30	19.40	21.10	19.80	21.40	21.80	22.40	21.10	18.90	18.80	18.60
2019-05-14 10:39:32	19.80	19.60	19.30	19.30	19.40	19.20	19.10	19.10	19.20	19.30	19.40	19.30	19.10	19.20	19.30	19.30	18.80	19.20	19.10	19.30	19.20	19.30	19.60	21.30	20.10	21.60	21.40	21.80	20.90	18.90	18.70	18.50
2019-05-14 10:39:32	19.70	19.60	19.20	19.20	19.30	19.20	19.00	19.00	19.20	19.40	19.50	19.50	19.20	19.30	19.30	19.40	18.80	19.20	19.10	19.30	19.20	19.30	19.90	21.60	20.40	21.90	20.90	21.20	20.20	18.90	18.70	18.50
2019-05-14 10:39:32	19.70	19.50	19.20	19.10	19.30	19.10	18.90	18.90	19.40	20.10	21.00	20.80	19.20	19.30	19.30	19.40	18.80	19.20	19.10	19.20	19.20	19.30	20.40	22.00	20.90	22.10	20.70	20.80	19.20	18.80	18.70	18.50
2019-05-14 10:39:32	19.70	19.60	19.20	19.20	19.30	19.20	19.00	19.70	20.90	22.60	23.00	20.80	19.20	19.20	19.30	19.30	18.80	19.20	19.10	19.20	19.20	19.30	20.70	22.20	21.30	22.00	20.50	19.90	18.90	18.80	18.70	18.50
2019-05-14 10:39:33	19.80	19.60	19.30	19.30	19.40	19.20	19.30	22.10	20.90	22.60	23.00	20.80	19.20	19.20	19.30	19.30	18.80	19.10	19.10	19.20	19.20	19.40	20.80	21.40	21.30	20.90	19.80	19.10	18.90	18.80	18.70	18.50
2019-05-14 10:39:33	19.70	19.60	19.30	19.30	19.40	19.20	20.20	23.90	22.90	24.10	21.90	19.50	19.10	19.20	19.30	19.30	18.80	19.10	19.10	19.20	19.20	19.30	21.00	20.40	21.10	19.60	19.20	19.10	18.80	18.70	18.70	18.50
2019-05-14 10:39:33	19.70	19.60	19.30	19.30	19.50	19.30	21.50	23.70	24.00	22.80	19.80	19.30	19.10	19.20	19.30	19.30	18.80	19.00	19.00	19.10	19.10	19.30	21.30	20.10	20.90	19.30	19.10	19.00	18.80	18.70	18.70	18.50
2019-05-14 10:39:33	19.80	19.70	19.30	19.30	19.50	19.30	22.40	22.80	24.40	20.00	19.40	19.40	19.20	19.30	19.40	19.30	18.90	19.10	19.00	19.20	19.10	19.40	21.00	19.60	20.20	19.10	19.10	19.00	18.80	18.80	18.70	18.40
2019-05-14 10:39:33	19.80	19.70	19.30	19.30	19.50	19.30	23.00	22.50	24.70	20.10	19.40	19.40	19.20	19.30	19.40	19.30	18.80	19.20	19.10	19.30	19.20	19.50	20.60	19.20	19.50	19.00	19.10	19.00	18.90	18.70	18.70	18.40
2019-05-14 10:39:34	19.70	19.60	19.30	19.30	19.40	19.20	23.00	22.60	24.10	20.30	19.50	19.30	19.20	19.30	19.30	19.30	18.80	19.20	19.10	19.30	19.20	19.40	20.80	19.40	19.70	18.90	19.10	19.00	18.90	18.70	18.70	18.40
2019-05-14 10:39:34	19.60	19.60	19.30	19.30	19.40	19.20	21.80	22.60	22.70	20.80	19.50	19.40	19.20	19.30	19.30	19.30	18.80	19.20	19.10	19.30	19.20	19.40	20.60	19.40	19.90	18.90	19.20	19.00	18.80	18.70	18.70	18.50
2019-05-14 10:39:34	19.70	19.70	19.30	19.30	19.40	19.30	20.30	22.80	21.10	21.70	19.50	19.40	19.20	19.30	19.30	19.30	18.80	19.20	19.10	19.30	19.30	19.40	20.20	19.40	19.90	18.90	19.10	19.00	18.80	18.70	18.70	18.50
2019-05-14 10:39:34	19.80	19.60	19.30	19.30	19.40	19.20	19.30	22.40	20.10	22.60	19.50	19.40	19.20	19.30	19.30	19.30	18.90	19.20	19.00	19.30	19.30	19.40	20.10	19.50	19.90	19.00	19.10	18.90	18.80	18.70	18.70	18.50
2019-05-14 10:39:35	19.70	19.60	19.30	19.30	19.30	19.20	19.10	21.30	19.70	22.50	19.50	19.30	19.10	19.20	19.30	19.20	18.80	19.20	19.00	19.20	19.20	19.30	19.90	19.50	19.60	19.10	19.10	18.90	18.70	18.70	18.60	18.40
2019-05-14 10:39:35	19.70	19.60	19.20	19.30	19.40	19.20	19.00	20.10	19.70	22.50	19.50	19.30	19.10	19.20	19.30	19.20	18.80	19.10	19.00	19.20	19.20	19.20	19.60	19.30	19.30	19.10	19.00	18.90	18.70	18.70	18.60	18.40
2019-05-14 10:39:35	19.80	19.60	19.20	19.30	19.40	19.20	19.00	20.00	19.60	22.00	19.60	19.30	19.10	19.20	19.30	19.30	18.80	19.20	19.10	19.30	19.20	19.30	19.50	19.30	19.20	19.10	19.00	19.00	18.80	18.70	18.70	18.40
2019-05-14 10:39:35	19.80	19.70	19.30	19.30	19.40	19.20	19.10	20.60	19.60	21.60	19.90	19.50	19.20	19.30	19.30	19.30	18.80	19.20	19.20	19.30	19.20	19.30	19.50	19.40	19.30	19.10	19.10	19.00	18.80	18.70	18.70	18.40
2019-05-14 10:39:35	19.80	19.60	19.30	19.30	19.40	19.20	19.10	20.80	19.60	21.10	20.20	19.60	19.20	19.30	19.30	19.30	18.90	19.30	19.10	19.30	19.20	19.30	19.60	19.30	19.30	19.10	19.10	19.00	18.90	18.80	18.70	18.50
2019-05-14 10:39:36	19.80	19.60	19.30	19.20	19.40	19.20	19.10	20.50	19.50	21.10	20.20	19.50	19.20	19.30	19.30	19.30	18.90	19.20	19.10	19.30	19.20	19.30	19.50	19.20	19.20	19.00	19.20	19.00	18.90	18.80	18.70	18.40
2019-05-14 10:39:36	19.80	19.70	19.30	19.20	19.50	19.30	19.10	20.40	19.50	21.20	20.30	19.60	19.20	19.30	19.30	19.30	18.90	19.20	19.10	19.30	19.20	19.30	19.30	19.20	19.00	19.00	19.20	19.00	18.80	18.80	18.70	18.40
2019-05-14 10:39:36	19.70	19.60	19.20	19.20	19.40	19.20	19.00	20.50	19.50	21.20	20.20	19.60	19.20	19.30	19.30	19.30	18.80	19.20	19.10	19.20	19.20	19.30	19.30	19.30	19.00	19.00	19.20	19.00	18.80	18.80	18.70	18.40
2019-05-14 10:39:36	19.70	19.60	19.20	19.20	19.30	19.20	19.00	21.00	19.60	21.40	19.80	19.50	19.20	19.30	19.40	19.30	18.80	19.20	19.10	19.20	19.20	19.30	19.30	19.30	19.00	19.10	19.20	19.00	18.80	18.70	18.70	18.40
2019-05-14 10:39:36	19.80	19.60	19.30	19.30	19.40	19.30	19.00	21.50	19.80	21.50	19.60	19.50	19.20	19.40	19.40	19.40	18.70	19.20	19.10	19.20	19.10	19.30	19.10	19.30	19.00	19.10	19.20	19.00	18.80	18.70	18.70	18.40
2019-05-14 10:39:37	19.80	19.60	19.30	19.30	19.40	19.30	19.00	21.50	19.80	21.10	19.60	19.40	19.20	19.40	19.40	19.40	18.80	19.20	19.10	19.30	19.20	19.30	19.00	19.30	18.90	19.10	19.10	19.00	18.80	18.70	18.60	18.40
2019-05-14 10:39:37	19.80	19.60	19.30	19.30	19.40	19.30	19.00	21.40	19.70	20.40	19.50	19.30	19.20	19.30	19.30	19.40	18.90	19.20	19.10	19.30	19.20	19.30	19.10	19.30	18.90	19.10	19.10	19.00	18.80	18.70	18.60	18.40
2019-05-14 10:39:37	19.80	19.70	19.30	19.30	19.50	19.30	19.20	21.00	19.70	20.20	19.60	19.40	19.20	19.30	19.30	19.30	18.90	19.20	19.00	19.30	19.10	19.30	19.00	19.30	19.00	19.20	19.20	19.00	18.80	18.80	18.60	18.40
2019-05-14 10:39:37	19.70	19.60	19.20	19.20	19.40	19.30	19.00	20.70	19.70	20.20	19.60	19.40	19.20	19.30	19.30	19.30	18.90	19.20	19.00	19.20	19.20	19.30	19.00	19.40	19.00	19.30	19.10	19.00	18.80	18.80	18.60	18.50
2019-05-14 10:39:37	19.70	19.50	19.20	19.20	19.30	19.20	18.90	20.40	19.60	20.40	19.60	19.40	19.20	19.30	19.30	19.40	18.90	19.20	19.00	19.20	19.20	19.30	19.10	19.40	18.90	19.30	19.10	19.00	18.80	18.80	18.60	18.50
2019-05-14 10:39:38	19.70	19.60	19.30	19.20	19.40	19.20	19.00	19.90	19.40	20.30	19.50	19.40	19.20	19.30	19.30	19.40	18.90	19.20	19.10	19.30	19.30	19.30	19.10	19.40	18.90	19.20	19.20	19.00	18.90	18.80	18.70	18.50
2019-05-14 10:39:38	19.80	19.70	19.30	19.30	19.50	19.30	19.10	19.40	19.40	19.90	19.60	19.50	19.30	19.40	19.40	19.50	18.90	19.20	19.10	19.30	19.30	19.30	19.10	19.30	18.90	19.20	19.20	18.90	18.90	18.80	18.70	18.40
2019-05-14 10:39:38	19.60	19.50	19.20	19.30	19.40	19.20	19.00	19.10	19.40	19.60	19.60	19.50	19.30	19.40	19.40	19.50	18.80	19.20	19.10	19.20	19.20	19.30	19.00	19.30	18.80	19.10	19.20	18.90	18.80	18.70	18.70	18.40
2019-05-14 10:39:38	19.50	19.50	19.20	19.20	19.30	19.10	18.90	18.90	19.30	19.50	19.60	19.50	19.30	19.40	19.40	19.40	18.80	19.20	19.10	19.20	19.20	19.30	19.00	19.30	18.80	19.10	19.20	19.00	18.80	18.70	18.60	18.40
2019-05-14 10:39:38	19.70	19.60	19.20	19.20	19.40	19.20	19.00	18.90	19.20	19.40	19.70	19.50	19.20	19.30	19.40	19.40	18.80	19.20	19.10	19.20	19.20	19.30	19.00	19.30	18.90	19.20	19.20	19.00	18.80	18.70	18.60	18.40
2019-05-14 10:39:39	19.70	19.60	19.20	19.30	19.40	19.20	19.00	18.90	19.20	19.30	19.80	19.50	19.20	19.30	19.40	19.40	18.80	19.20	19.00	19.30	19.20	19.30	19.00	19.20	18.90	19.20	19.20	18.90	18.70	18.70	18.70	18.50
2019-05-14 10:39:39	19.60	19.50	19.10	19.30	19.30	19.20	18.90	18.90	19.30	19.30	19.90	19.40	19.20	19.30	19.40	19.40	18.80	19.10	18.90	19.20	19.10	19.20	18.90	19.20	18.90	19.20	19.20	18.90	18.70	18.70	18.70	18.50
2019-05-14 10:39:39	19.60	19.50	19.10	19.30	19.30	19.20	18.90	18.90	19.20	19.30	19.90	19.40	19.20	19.30	19.40	19.40	18.80	19.10	19.00	19.20	19.10	19.30	19.00	19.20	18.80	19.10	19.30	19.00	18.70	18.70	18.70	18.40
2019-05-14 10:39:39	19.80	19.60	19.20	19.30	19.40	19.20	19.00	18.90	19.20	19.30	20.20	19.40	19.20	19.30	19.40	19.40	18.90	19.10	19.10	19.20	19.10	19.30	19.10	19.30	18.80	19.10	19.30	19.00	18.80	18.80	18.70	18.40
2019-05-14 10:39:39	20.00	19.60	19.30	19.30	19.50	19.30	19.10	19.00	19.20	19.30	20.40	19.40	19.20	19.30	19.30	19.30	18.80	19.10	18.90	19.10	19.10	19.20	19.00	19.20	18.90	19.20	19.30	19.00	18.90	18.80	18.70	18.50
2019-05-14 10:39:40	20.20	19.60	19.30	19.30	19.50	19.30	19.10	18.90	19.30	19.40	20.50	19.40	19.20	19.30	19.30	19.30	18.70	19.00	18.90	19.10	19.10	19.10	18.90	19.10	18.90	19.10	19.30	19.00	18.80	18.80	18.80	18.40
2019-05-14 10:39:40	20.20	19.60	19.30	19.30	19.40	19.20	19.10	18.90	19.30	19.40	20.60	19.50	19.30	19.40	19.40	19.40	18.80	19.10	19.00	19.20	19.20	19.20	19.00	19.20	18.90	19.10	19.30	19.00	18.80	18.80	18.80	18.40
2019-05-14 10:39:40	20.20	19.60	19.30	19.30	19.40	19.20	19.10	18.90	19.30	19.30	20.60	19.40	19.20	19.30	19.40	19.40	18.80	19.20	19.10	19.30	19.20	19.20	19.10	19.30	18.90	19.20	19.30	19.00	18.80	18.80	18.70	18.40
2019-05-14 10:39:40	20.10	19.60	19.20	19.20	19.30	19.10	19.00	18.90	19.30	19.20	20.60	19.40	19.20	19.30	19.30	19.30	18.90	19.20	19.00	19.30	19.20	19.20	19.00	19.30	18.90	19.20	19.20	19.00	18.80	18.70	18.70	18.50
2019-05-14 10:39:40	20.10	19.60	19.20	19.20	19.30	19.20	19.00	18.90	19.20	19.20	20.60	19.30	19.10	19.30	19.30	19.30	18.90	19.20	19.10	19.20	19.20	19.30	19.00	19.30	18.90	19.20	19.20	19.00	18.80	18.80	18.70	18.50
2019-05-14 10:39:41	20.10	19.60	19.20	19.20	19.40	19.20	19.10	18.90	19.20	19.20	20.60	19.30	19.10	19.20	19.30	19.20	18.80	19.20	19.10	19.20	19.10	19.30	19.10	19.30	18.90	19.10	19.30	19.00	18.80	18.80	18.70	18.40
2019-05-14 10:39:41	20.10	19.60	19.20	19.20	19.40	19.20	19.10	18.90	19.20	19.20	20.70	19.40	19.10	19.20	19.30	19.20	18.80	19.20	19.00	19.20	19.20	19.30	19.00	19.30	18.90	19.10	19.30	19.00	18.80	18.80	18.70	18.40
2019-05-14 10:39:41	20.10	19.60	19.20	19.30	19.40	19.20	19.00	18.90	19.20	19.20	20.70	19.40	19.10	19.20	19.30	19.20	18.80	19.10	18.90	19.10	19.10	19.20	18.90	19.20	18.80	19.20	19.30	19.00	18.80	18.80	18.70	18.40
2019-05-14 10:39:41	20.10	19.60	19.20	19.20	19.30	19.20	18.90	18.80	19.20	19.20	20.90	19.50	19.20	19.20	19.40	19.30	18.70	19.10	18.90	19.10	19.10	19.20	18.90	19.20	18.80	19.20	19.30	19.00	18.80	18.80	18.70	18.40
2019-05-14 10:39:41	20.10	19.70	19.10	19.20	19.30	19.20	18.90	18.80	19.30	19.30	21.00	19.50	19.20	19.30	19.40	19.40	18.70	19.10	18.90	19.10	19.10	19.20	18.90	19.20	18.80	19.10	19.30	19.00	18.70	18.70	18.70	18.40
2019-05-14 10:39:42	20.20	19.70	19.20	19.20	19.30	19.20	18.90	18.90	19.30	19.40	21.10	19.60	19.20	19.40	19.40	19.50	18.80	19.20	19.00	19.20	19.10	19.20	18.90	19.30	18.90	19.10	19.20	18.90	18.70	18.70	18.60	18.40
2019-05-14 10:39:42	20.20	19.60	19.20	19.10	19.30	19.20	18.90	18.80	19.30	19.40	21.20	19.70	19.30	19.40	19.40	19.50	18.80	19.10	19.00	19.20	19.10	19.20	19.00	19.20	18.80	19.10	19.20	18.90	18.70	18.60	18.60	18.40
2019-05-14 10:39:42	20.30	19.60	19.20	19.10	19.30	19.20	18.90	18.80	19.20	19.30	21.10	19.70	19.20	19.30	19.30	19.30	18.80	19.10	19.10	19.20	19.20	19.30	19.00	19.30	18.80	19.10	19.20	19.00	18.80	18.60	18.70	18.40
2019-05-14 10:39:42	20.40	19.50	19.20	19.20	19.30	19.10	18.90	18.80	19.10	19.30	21.10	19.80	19.10	19.20	19.30	19.30	18.80	19.10	19.10	19.20	19.20	19.20	18.90	19.30	18.80	19.10	19.30	18.90	18.80	18.70	18.70	18.40
2019-05-14 10:39:42	20.50	19.40	19.10	19.20	19.30	19.10	18.90	18.80	19.20	19.30	21.20	20.10	19.10	19.30	19.40	19.30	18.70	19.10	19.00	19.20	19.10	19.20	18.90	19.20	18.80	19.10	19.30	18.90	18.80	18.70	18.70	18.40
2019-05-14 10:39:43	20.60	19.40	19.10	19.20	19.30	19.10	18.90	18.90	19.30	19.40	21.30	20.50	19.20	19.30	19.50	19.40	18.70	19.10	19.00	19.20	19.10	19.20	18.90	19.20	18.80	19.10	19.30	19.00	18.80	18.80	18.70	18.40
2019-05-14 10:39:43	20.60	19.50	19.20	19.30	19.40	19.10	19.00	18.90	19.30	19.40	21.40	21.10	19.30	19.30	19.40	19.40	18.70	19.10	19.00	19.30	19.10	19.20	18.90	19.20	18.80	19.10	19.30	19.00	18.80	18.80	18.70	18.40
2019-05-14 10:39:43	20.60	19.50	19.20	19.30	19.40	19.10	19.00	18.90	19.20	19.30	21.40	22.10	19.30	19.30	19.30	19.30	18.80	19.10	19.10	19.30	19.20	19.30	18.90	19.20	18.90	19.20	19.30	19.10	18.90	18.80	18.70	18.40
2019-05-14 10:39:43	20.60	19.50	19.20	19.30	19.40	19.20	19.00	18.90	19.20	19.30	21.40	23.20	19.50	19.20	19.30	19.20	18.80	19.10	19.10	19.20	19.20	19.20	18.90	19.20	18.90	19.20	19.30	19.10	18.80	18.80	18.70	18.50
2019-05-14 10:39:43	20.60	19.40	19.10	19.30	19.30	19.20	19.00	18.90	19.20	19.30	21.80	24.00	19.60	19.30	19.40	19.30	18.80	19.20	19.10	19.20	19.20	19.20	18.90	19.10	18.90	19.10	19.30	19.10	18.80	18.70	18.70	18.50
2019-05-14 10:39:44	20.60	19.40	19.10	19.20	19.30	19.10	19.00	18.90	19.20	19.30	21.80	24.00	19.60	19.30	19.40	19.30	18.80	19.20	19.10	19.30	19.20	19.30	18.90	19.00	18.80	19.00	19.30	19.30	18.90	18.70	18.70	18.40
2019-05-14 10:39:44	20.60	19.40	19.20	19.20	19.40	19.20	19.10	18.90	19.20	19.30	21.40	22.60	19.40	19.20	19.30	19.40	18.80	19.20	19.10	19.30	19.20	19.30	19.00	19.00	18.80	18.90	19.30	20.30	19.60	18.70	18.70	18.40
2019-05-14 10:39:44	20.70	19.60	19.30	19.30	19.40	19.30	19.20	19.00	19.20	19.30	20.90	21.40	19.20	19.30	19.30	19.30	18.80	19.20	19.10	19.30	19.20	19.30	19.10	19.10	18.90	18.90	19.60	21.50	20.80	18.90	18.70	18.40
2019-05-14 10:39:44	20.70	19.60	19.30	19.30	19.40	19.20	19.10	18.90	19.20	19.30	20.90	21.40	19.20	19.30	19.30	19.30	18.90	19.20	19.10	19.30	19.10	19.30	19.10	19.10	18.80	18.90	20.10	21.90	21.60	19.10	18.80	18.50
2019-05-14 10:39:44	20.70	19.50	19.20	19.20	19.30	19.10	19.00	18.80	19.10	19.20	19.90	20.30	19.10	19.20	19.30	19.20	18.80	19.20	19.10	19.30	19.20	19.30	19.00	19.00	18.70	18.90	20.30	21.80	21.70	19.30	18.70	18.40
2019-05-14 10:39:45	20.70	19.50	19.30	19.20	19.40	19.20	19.00	18.90	19.10	19.10	19.40	19.40	19.10	19.20	19.30	19.30	18.80	19.20	19.10	19.30	19.20	19.30	19.00	19.00	18.70	19.00	20.30	21.90	21.80	19.50	18.80	18.40
2019-05-14 10:39:45	20.60	19.40	19.20	19.30	19.30	19.20	19.00	18.90	19.10	19.10	19.40	19.30	19.10	19.20	19.30	19.30	18.80	19.20	19.10	19.30	19.20	19.30	19.00	19.00	18.80	18.90	20.30	21.90	21.90	19.50	18.90	18.40
2019-05-14 10:39:45	20.50	19.40	19.20	19.20	19.30	19.10	18.90	18.80	19.10	19.10	19.40	19.30	19.10	19.20	19.30	19.30	18.90	19.20	19.00	19.30	19.20	19.20	19.00	19.00	18.80	18.90	20.30	21.80	21.80	19.50	18.80	18.40
2019-05-14 10:39:45	20.50	19.40	19.20	19.20	19.30	19.10	18.90	18.80	19.10	19.10	19.40	19.30	19.10	19.10	19.30	19.30	18.80	19.20	19.00	19.20	19.20	19.20	19.00	19.10	18.80	18.90	20.30	21.80	21.80	19.50	18.80	18.40
2019-05-14 10:39:45	20.50	19.40	19.20	19.20	19.30	19.10	18.90	18.80	19.20	19.20	19.40	19.40	19.10	19.20	19.30	19.30	18.80	19.20	19.10	19.20	19.10	19.30	19.00	19.00	18.80	18.80	20.20	21.80	21.80	19.40	18.80	18.40
2019-05-14 10:39:46	20.40	19.30	19.20	19.10	19.30	19.10	18.90	18.80	19.10	19.20	19.40	19.40	19.10	19.20	19.30	19.30	18.80	19.20	19.10	19.20	19.10	19.30	19.00	18.90	18.70	18.80	20.20	21.80	21.80	19.40	18.70	18.40
2019-05-14 10:39:46	20.50	19.40	19.20	19.20	19.30	19.10	18.90	18.80	19.10	19.20	19.50	19.40	19.20	19.20	19.30	19.30	18.80	19.10	19.10	19.20	19.20	19.20	19.00	19.00	18.70	18.90	20.20	21.80	21.80	19.40	18.70	18.40
2019-05-14 10:39:46	20.60	19.50	19.30	19.30	19.50	19.20	19.00	18.90	19.10	19.20	19.50	19.40	19.20	19.20	19.30	19.30	18.80	19.20	19.10	19.30	19.20	19.20	19.00	19.00	18.80	18.90	20.30	21.90	21.90	19.40	18.80	18.40
2019-05-14 10:39:46	20.60	19.50	19.30	19.30	19.50	19.20	19.00	18.90	19.20	19.30	19.50	19.40	19.20	19.20	19.30	19.30	18.80	19.20	19.10	19.20	19.20	19.30	19.00	18.90	18.80	18.90	20.30	21.90	21.90	19.40	18.80	18.50
2019-05-14 10:39:47	20.70	19.50	19.30	19.30	19.40	19.30	19.00	18.90	19.30	19.40	19.60	19.50	19.30	19.30	19.40	19.40	18.80	19.20	19.10	19.20	19.20	19.20	19.00	18.90	18.70	18.90	20.20	21.90	21.80	19.40	18.80	18.40
2019-05-14 10:39:47	20.70	19.60	19.30	19.30	19.40	19.30	19.10	18.90	19.20	19.30	19.60	19.50	19.30	19.40	19.40	19.40	18.80	19.20	19.00	19.20	19.20	19.20	19.00	19.00	18.80	18.90	20.20	21.80	21.70	19.40	18.80	18.40
2019-05-14 10:39:47	20.70	19.60	19.30	19.40	19.50	19.20	19.00	18.90	19.10	19.20	19.50	19.40	19.20	19.30	19.40	19.40	18.80	19.10	19.00	19.20	19.20	19.30	19.00	19.00	18.80	18.90	20.50	21.90	21.50	19.80	18.80	18.40
2019-05-14 10:39:47	20.70	19.60	19.30	19.30	19.50	19.20	19.00	18.90	19.10	19.20	19.40	19.40	19.20	19.20	19.30	19.40	18.70	19.10	19.00	19.20	19.20	19.30	19.00	19.00	18.80	19.00	20.80	22.00	21.10	20.30	18.80	18.50
2019-05-14 10:39:47	20.40	19.50	19.20	19.20	19.40	19.20	19.00	18.90	19.10	19.20	19.40	19.40	19.20	19.20	19.30	19.40	18.80	19.20	19.10	19.20	19.10	19.30	19.00	19.00	18.80	18.90	20.80	21.90	20.80	19.70	18.80	18.50
2019-05-14 10:39:47	20.20	19.40	19.20	19.20	19.30	19.10	19.00	18.90	19.20	19.20	19.50	19.50	19.30	19.30	19.40	19.40	18.80	19.10	19.10	19.20	19.10	19.30	19.00	19.00	18.80	18.90	20.50	21.80	20.30	19.00	18.70	18.40
2019-05-14 10:39:48	20.20	19.50	19.30	19.30	19.40	19.20	19.10	18.90	19.20	19.20	19.50	20.00	20.60	19.30	19.40	19.40	18.80	19.10	19.00	19.20	19.10	19.20	19.00	19.00	18.80	18.90	20.20	21.70	20.00	18.80	18.70	18.40
2019-05-14 10:39:48	20.20	19.50	19.30	19.30	19.40	19.20	19.10	18.90	19.10	19.10	19.40	20.70	22.90	19.50	19.30	19.30	18.80	19.10	19.00	19.20	19.10	19.20	19.00	19.00	18.70	18.90	20.20	21.40	20.20	18.80	18.80	18.50
2019-05-14 10:39:48	20.30	19.60	19.30	19.40	19.50	19.30	19.10	19.00	19.10	19.20	19.50	20.60	24.00	19.70	19.30	19.30	18.80	19.20	19.00	19.20	19.10	19.20	19.00	19.00	18.70	18.90	20.00	20.50	20.30	18.90	18.80	18.50
2019-05-14 10:39:48	20.20	19.60	19.20	19.30	19.50	19.20	19.00	18.90	19.20	19.20	19.50	20.40	24.20	19.60	19.40	19.30	18.90	19.20	19.10	19.20	19.20	19.30	19.10	19.10	18.70	18.90	20.00	20.50	20.30	18.90	18.80	18.50
2019-05-14 10:39:48	20.10	19.40	19.20	19.20	19.40	19.20	19.00	18.80	19.30	19.30	19.60	21.40	24.30	19.70	19.40	19.40	18.80	19.20	19.10	19.20	19.20	19.20	19.00	19.00	18.70	18.90	19.60	19.50	20.20	18.80	18.80	18.40
2019-05-14 10:39:49	20.10	19.40	19.20	19.20	19.40	19.20	19.00	18.80	19.20	19.20	19.70	23.20	23.00	19.50	19.40	19.40	18.70	19.10	18.90	19.20	19.10	19.20	18.90	18.90	18.70	18.90	19.60	19.20	20.00	18.70	18.70	18.30
2019-05-14 10:39:49	20.20	19.40	19.30	19.30	19.40	19.20	19.10	18.90	19.20	19.20	20.10	24.10	20.60	19.30	19.30	19.40	18.70	19.10	19.00	19.20	19.10	19.20	18.90	18.90	18.70	18.90	19.80	19.20	19.70	18.80	18.70	18.30
2019-05-14 10:39:49	20.20	19.50	19.20	19.30	19.40	19.30	19.10	19.00	19.20	19.20	20.50	22.10	19.20	19.30	19.30	19.40	18.80	19.20	19.10	19.20	19.10	19.20	19.00	18.90	18.70	18.80	19.90	19.30	19.10	18.80	18.70	18.40
2019-05-14 10:39:49	20.20	19.50	19.20	19.30	19.40	19.30	19.10	18.90	19.10	19.20	20.10	19.90	19.10	19.30	19.20	19.20	18.80	19.20	19.10	19.30	19.10	19.30	19.00	19.00	18.80	18.90	20.00	19.30	18.90	18.80	18.70	18.40
2019-05-14 10:39:49	20.20	19.50	19.20	19.30	19.40	19.20	19.00	19.00	19.30	20.30	19.70	19.40	19.20	19.30	19.30	19.30	18.80	19.20	19.10	19.30	19.20	19.30	19.10	19.20	18.80	19.10	19.70	19.10	18.90	18.80	18.70	18.50
2019-05-14 10:39:50	20.20	19.50	19.20	19.30	19.40	19.20	19.00	19.80	19.30	20.30	19.70	19.40	19.20	19.30	19.30	19.30	18.80	19.20	19.10	19.30	19.20	19.20	19.10	19.40	18.90	19.30	19.20	19.00	18.80	18.80	18.70	18.40
2019-05-14 10:39:50	20.20	19.50	19.30	19.30	19.40	19.20	19.10	21.70	19.80	22.70	19.80	19.40	19.20	19.20	19.30	19.30	18.90	19.20	19.10	19.30	19.20	19.20	19.30	19.50	19.10	19.30	19.10	19.00	18.80	18.80	18.70	18.40
2019-05-14 10:39:50	20.20	19.50	19.30	19.30	19.40	19.30	19.70	23.10	20.90	23.40	20.50	19.40	19.10	19.30	19.40	19.30	18.80	19.10	19.00	19.20	19.10	19.30	19.60	19.50	19.30	19.10	19.10	19.00	18.80	18.80	18.70	18.40
2019-05-14 10:39:50	20.30	19.50	19.30	19.30	19.40	19.30	20.80	22.80	23.30	21.00	21.70	19.60	19.20	19.40	19.40	19.40	18.70	19.10	19.00	19.20	19.10	19.30	19.70	19.20	19.30	19.00	19.00	19.10	18.70	18.80	18.70	18.40
2019-05-14 10:39:51	20.30	19.50	19.30	19.30	19.40	19.30	21.50	22.40	23.30	21.70	21.50	19.50	19.20	19.30	19.40	19.40	18.70	19.10	19.00	19.20	19.10	19.30	19.70	19.10	19.30	18.90	19.00	19.00	18.70	18.80	18.70	18.40
2019-05-14 10:39:51	20.20	19.50	19.30	19.30	19.40	19.30	21.30	23.10	23.30	21.70	21.50	19.50	19.20	19.30	19.40	19.40	18.70	19.10	19.10	19.20	19.10	19.30	19.70	19.20	19.30	19.00	19.10	19.00	18.80	18.80	18.70	18.40
2019-05-14 10:39:51	20.20	19.50	19.30	19.30	19.40	19.30	20.30	23.50	22.90	23.40	21.40	19.50	19.20	19.30	19.40	19.40	18.80	19.20	19.00	19.20	19.20	19.30	19.70	19.20	19.20	19.10	19.30	19.10	18.70	18.70	18.70	18.50
2019-05-14 10:39:51	20.30	19.40	19.30	19.20	19.40	19.30	19.30	22.90	21.60	24.50	21.80	19.50	19.20	19.40	19.40	19.40	18.80	19.20	19.00	19.20	19.20	19.30	19.70	19.20	19.20	19.10	19.30	19.10	18.70	18.70	18.70	18.50
2019-05-14 10:39:51	20.20	19.40	19.30	19.20	19.40	19.30	19.10	21.80	20.30	24.50	22.50	19.50	19.20	19.40	19.40	19.30	18.80	19.20	19.00	19.20	19.20	19.20	19.50	19.20	19.20	19.10	19.50	19.10	18.80	18.70	18.70	18.40
2019-05-14 10:39:52	20.20	19.40	19.30	19.20	19.40	19.30	19.10	21.80	19.90	24.00	23.00	19.60	19.30	19.40	19.40	19.40	18.80	19.20	19.10	19.20	19.20	19.30	19.20	19.40	19.20	19.10	19.60	19.10	18.90	18.80	18.70	18.50
2019-05-14 10:39:52	20.20	19.50	19.30	19.30	19.40	19.30	19.10	21.10	19.80	23.40	23.10	19.60	19.30	19.40	19.40	19.40	18.90	19.20	19.10	19.30	19.20	19.30	19.10	19.40	19.10	19.10	19.60	19.10	18.80	18.80	18.70	18.50
2019-05-14 10:39:52	20.20	19.50	19.30	19.30	19.40	19.30	19.10	20.80	19.80	23.30	23.30	19.60	19.30	19.40	19.40	19.40	18.90	19.10	19.10	19.30	19.20	19.30	19.10	19.40	19.00	19.00	19.50	19.10	18.80	18.80	18.70	18.50
2019-05-14 10:39:52	20.20	19.50	19.30	19.30	19.40	19.30	19.00	20.70	19.70	23.10	23.50	19.50	19.30	19.40	19.40	19.40	18.80	19.10	19.10	19.30	19.20	19.30	19.10	19.40	19.00	19.00	19.60	19.00	18.80	18.80	18.70	18.40
2019-05-14 10:39:52	20.20	19.50	19.30	19.20	19.40	19.20	19.00	20.50	19.70	22.90	23.60	19.50	19.30	19.40	19.40	19.30	18.70	19.20	19.10	19.30	19.10	19.30	19.00	19.40	19.10	19.10	19.70	19.00	18.80	18.70	18.70	18.40
2019-05-14 10:39:53	20.20	19.50	19.30	19.20	19.40	19.20	19.10	20.30	19.80	22.70	23.60	19.60	19.30	19.30	19.40	19.30	18.70	19.20	19.00	19.20	19.10	19.30	19.00	19.40	19.10	19.10	19.70	19.00	18.80	18.70	18.70	18.50
2019-05-14 10:39:53	20.30	19.50	19.20	19.30	19.40	19.30	19.20	20.30	19.80	22.70	23.60	19.60	19.30	19.30	19.40	19.30	18.80	19.20	19.00	19.20	19.10	19.30	19.00	19.40	19.00	19.10	19.70	19.00	18.70	18.70	18.70	18.50
2019-05-14 10:39:53	20.20	19.50	19.20	19.30	19.40	19.30	19.10	20.30	19.80	22.70	23.60	19.60	19.30	19.30	19.40	19.40	18.90	19.20	19.00	19.20	19.10	19.30	19.00	19.50	19.00	19.10	19.70	19.00	18.80	18.80	18.70	18.40
2019-05-14 10:39:53	20.20	19.50	19.30	19.30	19.30	19.20	19.10	20.20	19.80	22.60	23.50	19.50	19.20	19.40	19.40	19.40	18.90	19.20	19.00	19.20	19.10	19.30	19.00	19.50	19.00	19.10	19.70	19.00	18.80	18.80	18.70	18.40
2019-05-14 10:39:53	20.20	19.50	19.30	19.30	19.30	19.10	19.00	20.20	19.70	22.40	23.40	19.40	19.10	19.30	19.30	19.30	18.90	19.20	19.00	19.20	19.10	19.30	19.00	19.50	19.00	19.10	19.60	19.00	18.80	18.80	18.70	18.50
2019-05-14 10:39:53	20.20	19.50	19.20	19.30	19.40	19.20	19.00	20.40	19.60	22.40	23.40	19.40	19.10	19.20	19.30	19.30	18.80	19.20	19.10	19.30	19.20	19.20	19.10	19.50	19.00	19.10	19.60	19.00	18.80	18.80	18.70	18.50
2019-05-14 10:39:54	20.20	19.50	19.20	19.30	19.40	19.20	19.00	20.40	19.70	22.80	23.50	19.50	19.10	19.30	19.30	19.30	18.80	19.20	19.10	19.20	19.20	19.20	19.00	19.50	19.00	19.10	19.60	18.90	18.80	18.70	18.70	18.40
2019-05-14 10:39:54	20.20	19.50	19.20	19.30	19.40	19.20	19.10	20.40	19.70	22.90	23.30	19.50	19.10	19.20	19.30	19.30	18.80	19.20	19.10	19.20	19.20	19.30	19.00	19.50	18.90	19.10	19.60	19.00	18.80	18.70	18.80	18.40
2019-05-14 10:39:54	20.00	19.40	19.20	19.20	19.30	19.10	19.10	20.20	19.60	22.90	23.00	19.50	19.20	19.30	19.40	19.40	18.80	19.20	19.10	19.30	19.20	19.20	19.00	19.50	18.90	19.10	19.70	19.00	18.80	18.70	18.70	18.40
2019-05-14 10:39:54	20.00	19.40	19.20	19.20	19.30	19.10	19.00	20.20	19.70	23.20	23.10	19.50	19.30	19.40	19.50	19.50	18.80	19.20	19.10	19.20	19.20	19.20	19.00	19.40	18.90	19.10	19.70	19.00	18.80	18.70	18.60	18.40
2019-05-14 10:39:54	20.10	19.50	19.30	19.20	19.40	19.20	19.00	20.60	19.80	23.50	23.10	19.50	19.30	19.40	19.40	19.50	18.90	19.20	19.10	19.20	19.20	19.20	19.00	19.60	19.00	19.10	19.70	19.00	18.80	18.80	18.80	18.50
2019-05-14 10:39:55	20.20	19.60	19.30	19.30	19.40	19.30	19.00	20.90	19.80	23.50	23.10	19.50	19.30	19.40	19.40	19.50	18.90	19.20	19.10	19.20	19.20	19.30	19.10	19.60	18.90	19.10	19.70	19.00	18.80	18.80	18.80	18.50
2019-05-14 10:39:55	20.30	19.50	19.30	19.30	19.40	19.30	19.00	20.70	19.80	23.50	23.00	19.40	19.20	19.30	19.30	19.40	18.90	19.20	19.00	19.30	19.30	19.30	19.10	19.50	18.90	19.00	19.70	18.90	18.70	18.70	18.60	18.40
2019-05-14 10:39:55	20.30	19.50	19.30	19.30	19.40	19.20	19.00	20.30	19.70	23.00	22.80	19.40	19.10	19.20	19.20	19.30	18.90	19.30	19.00	19.30	19.20	19.30	19.00	19.50	18.90	19.00	19.70	18.90	18.70	18.70	18.60	18.40
2019-05-14 10:39:55	20.30	19.50	19.30	19.30	19.40	19.20	19.00	20.40	19.70	22.40	22.80	19.40	19.10	19.30	19.20	19.20	18.80	19.20	19.10	19.30	19.20	19.30	19.00	19.50	18.90	19.10	19.70	19.00	18.70	18.70	18.60	18.30
2019-05-14 10:39:55	20.50	19.50	19.30	19.30	19.40	19.30	19.00	20.70	19.70	22.30	22.60	19.40	19.10	19.30	19.30	19.20	18.80	19.20	19.10	19.30	19.20	19.30	19.00	19.50	18.90	19.10	19.70	19.00	18.70	18.70	18.60	18.30
2019-05-14 10:39:56	20.50	19.50	19.30	19.30	19.40	19.30	19.00	20.70	19.90	22.80	22.30	19.50	19.10	19.30	19.40	19.30	18.80	19.20	19.10	19.20	19.10	19.30	19.00	19.50	18.80	19.10	19.70	19.00	18.70	18.70	18.60	18.30
2019-05-14 10:39:56	20.70	19.50	19.20	19.30	19.40	19.20	19.10	20.60	19.70	23.00	22.00	19.40	19.10	19.20	19.40	19.30	18.90	19.20	19.10	19.20	19.10	19.20	19.00	19.50	18.80	19.10	19.70	18.90	18.80	18.70	18.70	18.30
2019-05-14 10:39:56	20.80	19.50	19.20	19.30	19.40	19.20	19.10	20.20	19.70	22.90	22.10	19.50	19.10	19.20	19.30	19.30	18.90	19.20	19.10	19.30	19.20	19.20	19.00	19.50	18.90	19.10	19.70	18.90	18.70	18.70	18.60	18.30
2019-05-14 10:39:56	20.80	19.50	19.20	19.20	19.40	19.20	19.10	19.90	19.80	22.70	22.20	19.50	19.20	19.30	19.30	19.30	18.90	19.20	19.10	19.30	19.20	19.20	19.00	19.50	18.90	19.10	19.70	19.00	18.70	18.60	18.60	18.40
2019-05-14 10:39:57	20.70	19.50	19.10	19.10	19.30	19.20	19.00	19.70	19.70	22.50	22.00	19.40	19.10	19.20	19.30	19.20	18.80	19.30	19.10	19.20	19.20	19.30	19.10	19.50	18.90	19.10	19.70	18.90	18.70	18.60	18.60	18.40
2019-05-14 10:39:57	20.80	19.50	19.20	19.30	19.40	19.20	19.10	19.70	19.60	22.50	21.80	19.30	19.00	19.20	19.30	19.20	18.80	19.20	19.10	19.20	19.20	19.30	19.40	20.00	19.40	19.50	19.70	18.90	18.80	18.70	18.70	18.40
2019-05-14 10:39:57	20.70	19.50	19.30	19.30	19.40	19.20	19.10	19.40	19.50	21.70	21.50	19.30	19.10	19.20	19.30	19.30	18.80	19.20	19.10	19.20	19.20	19.70	21.40	22.30	20.60	20.70	19.80	18.90	18.80	18.70	18.70	18.40
2019-05-14 10:39:57	20.60	19.50	19.20	19.20	19.40	19.20	19.00	19.20	19.50	21.00	21.30	19.40	19.20	19.30	19.30	19.40	18.80	19.20	19.10	19.30	19.20	20.30	21.10	22.30	21.30	21.30	19.70	18.90	18.70	18.70	18.60	18.30
2019-05-14 10:39:57	20.70	19.50	19.20	19.20	19.30	19.20	19.00	19.20	19.40	21.10	21.20	19.40	19.20	19.30	19.30	19.30	18.80	19.20	19.10	19.30	19.20	20.30	21.10	22.30	21.30	21.30	19.70	18.90	18.70	18.70	18.60	18.30
2019-05-14 10:39:58	20.70	19.50	19.20	19.20	19.30	19.20	19.00	19.20	19.30	21.00	21.20	19.40	19.20	19.20	19.30	19.30	18.80	19.10	19.00	19.20	19.40	20.90	21.50	21.00	21.20	19.90	19.40	18.90	18.70	18.70	18.60	18.40
2019-05-14 10:39:58	20.70	19.50	19.30	19.20	19.40	19.20	19.00	19.30	19.30	20.80	21.10	19.30	19.00	19.20	19.30	19.20	18.80	19.10	19.00	19.20	20.10	21.00	22.70	20.50	21.60	19.60	19.10	18.90	18.70	18.70	18.70	18.40
2019-05-14 10:39:58	20.70	19.50	19.30	19.20	19.40	19.20	19.00	19.30	19.30	20.80	21.10	19.30	19.10	19.20	19.30	19.20	18.90	19.20	19.00	19.30	20.40	20.90	23.30	21.10	21.90	20.20	19.10	18.90	18.70	18.70	18.70	18.40
2019-05-14 10:39:58	20.80	19.50	19.30	19.30	19.40	19.30	19.10	19.40	19.30	20.70	21.00	19.30	19.10	19.20	19.30	19.20	18.80	19.20	19.00	19.30	20.20	21.00	23.50	21.20	22.00	20.20	19.10	18.90	18.70	18.70	18.70	18.40
2019-05-14 10:39:58	20.70	19.50	19.20	19.30	19.30	19.20	19.00	19.30	19.30	20.70	21.00	19.30	19.10	19.20	19.30	19.20	18.80	19.20	19.00	19.30	20.00	21.00	23.60	21.30	22.10	20.30	19.10	19.00	18.70	18.70	18.70	18.40
2019-05-14 10:39:59	20.60	19.50	19.20	19.10	19.30	19.10	19.00	19.20	19.30	20.80	21.00	19.30	19.10	19.10	19.30	19.20	18.90	19.20	19.10	19.30	20.00	21.00	23.60	21.20	22.10	20.30	19.10	18.90	18.70	18.70	18.60	18.30
2019-05-14 10:39:59	20.70	19.50	19.20	19.20	19.40	19.20	19.00	19.30	19.40	20.80	21.10	19.30	19.20	19.20	19.30	19.30	18.90	19.20	19.10	19.30	20.10	21.00	23.50	21.00	22.00	20.10	19.10	18.90	18.70	18.70	18.60	18.30
2019-05-14 10:39:59	20.80	19.50	19.30	19.30	19.40	19.20	19.00	19.30	19.50	20.90	21.10	19.40	19.30	19.30	19.40	19.40	18.90	19.20	19.10	19.30	20.00	21.00	23.40	20.50	21.70	19.50	19.20	18.90	18.70	18.70	18.60	18.40
2019-05-14 10:39:59	20.80	19.50	19.30	19.30	19.40	19.20	19.00	19.40	19.50	20.90	21.10	19.50	19.30	19.30	19.40	19.40	18.80	19.20	19.00	19.20	19.60	20.70	23.00	20.10	21.30	19.40	19.40	18.90	18.70	18.70	18.60	18.30
2019-05-14 10:39:59	20.70	19.50	19.30	19.30	19.40	19.20	19.10	19.40	19.50	20.90	21.10	19.50	19.30	19.30	19.40	19.40	18.70	19.10	19.00	19.10	19.30	21.10	23.10	20.60	21.50	20.00	19.80	18.90	18.70	18.70	18.60	18.30
2019-05-14 10:40:00	20.70	19.50	19.30	19.30	19.40	19.30	19.10	19.40	19.30	20.80	21.00	19.40	19.10	19.20	19.40	19.30	18.80	19.20	19.10	19.20	19.30	22.30	23.60	21.40	21.80	20.60	20.10	18.90	18.70	18.70	18.70	18.40
2019-05-14 10:40:00	20.80	19.60	19.30	19.30	19.40	19.30	19.10	19.40	19.40	20.80	20.90	19.40	19.10	19.20	19.30	19.30	18.80	19.20	19.10	19.20	19.30	23.00	24.00	21.70	22.00	20.80	20.20	18.90	18.70	18.80	18.70	18.40
2019-05-14 10:40:00	20.80	19.60	19.30	19.30	19.40	19.20	19.20	19.40	19.40	20.80	21.00	19.40	19.10	19.30	19.30	19.30	18.90	19.20	19.10	19.30	19.30	23.10	24.10	21.40	22.20	20.40	20.20	18.90	18.80	18.80	18.70	18.40
2019-05-14 10:40:00	20.70	19.50	19.40	19.30	19.40	19.20	19.10	19.40	19.50	20.70	21.00	19.30	19.20	19.30	19.30	19.30	18.90	19.20	19.10	19.30	19.30	23.10	24.10	21.40	22.20	20.40	20.20	18.90	18.80	18.80	18.70	18.40
2019-05-14 10:40:00	20.70	19.50	19.30	19.30	19.40	19.20	19.10	19.50	19.70	20.90	21.00	19.30	19.20	19.20	19.30	19.30	18.80	19.20	19.10	19.30	19.30	22.20	23.60	20.50	22.00	19.70	20.30	19.10	18.80	18.70	18.60	18.40
2019-05-14 10:40:01	20.70	19.50	19.30	19.30	19.40	19.20	19.10	19.50	19.90	21.80	21.10	19.30	19.20	19.20	19.30	19.20	18.80	19.10	19.00	19.20	19.30	21.20	22.70	20.00	21.70	19.20	20.20	19.20	18.80	18.70	18.60	18.40
2019-05-14 10:40:01	20.70	19.60	19.30	19.30	19.50	19.20	19.10	20.00	20.50	23.60	22.00	19.40	19.20	19.30	19.30	19.30	18.90	19.20	19.00	19.20	19.20	20.60	21.90	20.00	21.50	19.30	19.90	19.10	18.80	18.80	18.70	18.50
2019-05-14 10:40:01	20.70	19.60	19.30	19.30	19.50	19.20	19.10	20.70	20.40	24.20	23.00	19.40	19.20	19.30	19.30	19.30	18.90	19.20	19.10	19.30	19.20	19.90	21.30	20.40	21.40	19.60	19.70	19.00	18.80	18.80	18.80	18.50
2019-05-14 10:40:01	20.80	19.60	19.30	19.30	19.40	19.30	19.10	20.90	20.00	23.80	23.50	19.50	19.10	19.20	19.30	19.20	18.70	19.10	19.00	19.20	19.10	19.40	20.60	20.60	20.70	19.80	19.70	19.00	18.80	18.70	18.70	18.40
2019-05-14 10:40:01	20.70	19.50	19.30	19.30	19.40	19.30	19.10	20.90	20.00	23.90	23.80	19.80	19.10	19.20	19.30	19.20	18.70	19.00	18.90	19.10	19.10	19.40	19.90	20.00	19.80	19.70	19.60	19.00	18.70	18.60	18.60	18.30
2019-05-14 10:40:02	20.70	19.50	19.30	19.30	19.40	19.30	19.00	21.50	20.10	23.90	23.80	19.70	19.10	19.20	19.30	19.20	18.80	19.10	19.00	19.20	19.20	19.40	19.70	19.40	19.50	19.50	19.50	18.90	18.70	18.70	18.60	18.40
2019-05-14 10:40:02	20.70	19.50	19.30	19.20	19.40	19.20	19.00	22.20	20.10	23.90	23.80	19.70	19.10	19.20	19.30	19.20	18.70	19.10	19.00	19.20	19.00	19.30	19.70	19.30	19.40	19.40	19.50	18.90	18.70	18.70	18.60	18.40
2019-05-14 10:40:02	20.70	19.50	19.20	19.20	19.40	19.20	19.10	22.40	20.20	23.80	23.60	19.40	19.10	19.20	19.30	19.10	18.70	19.10	18.90	19.20	19.00	19.30	19.70	19.30	19.50	19.40	19.40	19.00	18.70	18.70	18.60	18.40
2019-05-14 10:40:02	20.70	19.50	19.30	19.20	19.40	19.20	19.20	22.40	20.50	23.80	23.50	19.40	19.10	19.20	19.30	19.20	18.80	19.10	18.90	19.20	19.10	19.30	19.80	19.30	19.60	19.30	19.30	19.00	18.80	18.70	18.60	18.40
2019-05-14 10:40:02	20.70	19.50	19.30	19.30	19.40	19.20	19.20	22.00	20.70	23.60	23.40	19.40	19.10	19.20	19.30	19.30	18.80	19.10	19.00	19.20	19.10	19.30	19.80	19.40	19.60	19.30	19.30	19.00	18.80	18.70	18.60	18.40
2019-05-14 10:40:03	20.70	19.50	19.30	19.30	19.40	19.20	19.20	21.20	20.50	23.60	23.10	19.50	19.20	19.30	19.40	19.40	18.80	19.10	19.00	19.20	19.10	19.30	19.80	19.40	19.60	19.20	19.10	18.90	18.70	18.70	18.60	18.40
2019-05-14 10:40:03	20.70	19.50	19.30	19.30	19.40	19.20	19.20	21.20	20.20	23.20	21.50	19.40	19.10	19.20	19.40	19.30	18.80	19.10	19.10	19.20	19.20	19.40	19.80	19.40	19.20	18.90	19.00	18.90	18.80	18.60	18.70	18.40
2019-05-14 10:40:03	20.70	19.50	19.20	19.20	19.30	19.30	19.00	20.20	19.90	22.30	19.90	19.40	19.10	19.20	19.30	19.20	18.80	19.10	19.00	19.20	19.20	19.30	19.50	19.20	19.20	18.90	19.00	18.90	18.80	18.70	18.70	18.50
2019-05-14 10:40:03	20.60	19.40	19.20	19.20	19.30	19.20	19.10	20.00	19.60	21.10	19.90	19.50	19.20	19.30	19.30	19.30	18.80	19.10	19.00	19.10	19.10	19.30	19.20	19.20	19.00	19.00	19.10	18.90	18.70	18.70	18.70	18.40
2019-05-14 10:40:04	20.60	19.30	19.10	19.20	19.30	19.20	19.00	19.30	19.30	19.90	21.00	19.40	19.10	19.20	19.30	19.20	18.80	19.10	19.00	19.10	19.10	19.20	19.00	19.10	19.00	19.00	19.10	18.90	18.70	18.70	18.70	18.40
2019-05-14 10:40:04	20.60	19.40	19.20	19.20	19.30	19.20	18.90	19.00	19.20	19.60	22.30	19.40	19.10	19.20	19.20	19.10	18.80	19.10	19.00	19.10	19.10	19.20	19.00	19.10	18.80	19.00	19.20	18.90	18.70	18.70	18.70	18.40
2019-05-14 10:40:04	20.70	19.50	19.30	19.20	19.30	19.20	18.90	19.10	19.30	19.70	22.90	19.40	19.10	19.20	19.30	19.30	18.70	19.10	18.90	19.10	19.00	19.20	19.00	19.10	18.80	19.00	19.30	19.00	18.80	18.70	18.70	18.50
2019-05-14 10:40:04	20.70	19.50	19.30	19.20	19.30	19.20	18.90	19.10	19.40	19.80	22.90	19.40	19.20	19.30	19.40	19.40	18.60	19.10	18.90	19.10	19.00	19.30	19.00	19.00	18.90	18.90	19.40	19.00	18.80	18.70	18.70	18.50
2019-05-14 10:40:04	20.70	19.40	19.20	19.10	19.30	19.10	18.90	19.00	19.40	19.80	22.50	19.40	19.20	19.20	19.30	19.20	18.70	19.00	18.90	19.20	19.10	19.30	19.00	18.90	18.80	18.90	19.40	19.00	18.80	18.70	18.60	18.50
2019-05-14 10:40:05	20.70	19.40	19.20	19.20	19.30	19.10	18.90	19.00	19.20	19.70	22.10	19.30	19.10	19.20	19.20	19.10	18.80	19.10	19.10	19.20	19.10	19.30	19.00	19.00	18.80	18.90	19.40	19.00	18.80	18.70	18.70	18.40
2019-05-14 10:40:05	20.60	19.40	19.20	19.20	19.30	19.10	19.00	19.00	19.20	19.50	21.60	19.40	19.10	19.20	19.30	19.20	18.90	19.20	19.10	19.30	19.20	19.30	19.10	19.10	18.80	18.90	19.50	19.00	18.70	18.80	18.80	18.40
2019-05-14 10:40:05	20.60	19.50	19.20	19.20	19.30	19.10	19.00	18.90	19.20	19.40	21.00	19.50	19.20	19.30	19.30	19.30	18.90	19.20	19.10	19.30	19.20	19.40	19.10	19.10	18.80	19.00	19.50	19.00	18.70	18.80	18.70	18.40
2019-05-14 10:40:05	20.70	19.40	19.20	19.20	19.40	19.10	18.90	18.90	19.20	19.30	20.70	19.40	19.10	19.20	19.30	19.30	18.90	19.20	19.10	19.30	19.20	19.30	19.10	19.10	18.80	19.00	19.50	19.00	18.80	18.70	18.70	18.40
2019-05-14 10:40:05	20.70	19.50	19.20	19.20	19.40	19.20	19.00	18.90	19.10	19.30	20.60	19.30	19.10	19.10	19.30	19.30	18.90	19.20	19.20	19.30	19.20	19.30	19.10	19.00	18.80	19.00	19.50	19.00	18.80	18.70	18.70	18.50
2019-05-14 10:40:06	20.70	19.50	19.20	19.20	19.40	19.20	19.00	18.90	19.20	19.40	20.50	19.30	19.10	19.10	19.30	19.20	18.90	19.20	19.10	19.20	19.20	19.30	19.10	19.00	18.80	19.00	19.50	19.00	18.80	18.70	18.70	18.40
2019-05-14 10:40:06	20.70	19.50	19.30	19.30	19.40	19.20	19.00	18.90	19.20	19.30	20.50	19.30	19.10	19.20	19.20	19.20	18.80	19.10	19.00	19.10	19.10	19.30	19.00	19.00	18.90	19.00	19.50	18.90	18.80	18.70	18.70	18.40
2019-05-14 10:40:06	20.70	19.50	19.20	19.20	19.30	19.10	19.00	18.90	19.20	19.40	20.50	19.40	19.20	19.20	19.30	19.30	18.80	19.00	18.90	19.10	19.00	19.20	19.00	19.00	18.90	19.00	19.60	18.90	18.80	18.80	18.70	18.40
2019-05-14 10:40:06	20.70	19.40	19.20	19.20	19.40	19.10	18.90	18.90	19.20	19.50	20.50	19.40	19.20	19.20	19.30	19.30	18.70	19.10	18.90	19.10	19.10	19.20	18.90	18.90	18.90	19.00	19.60	19.00	18.80	18.70	18.70	18.40
2019-05-14 10:40:06	20.60	19.40	19.20	19.20	19.40	19.20	18.90	18.90	19.10	19.40	20.60	19.30	19.10	19.10	19.20	19.30	18.70	19.10	18.90	19.10	19.10	19.10	18.90	18.90	18.90	18.90	19.60	18.90	18.70	18.70	18.70	18.40
2019-05-14 10:40:07	20.60	19.40	19.10	19.20	19.30	19.20	18.90	18.90	19.10	19.40	20.80	19.30	19.10	19.10	19.20	19.30	18.70	19.10	18.90	19.10	19.00	19.10	18.90	18.90	18.80	18.90	19.50	18.90	18.70	18.70	18.60	18.40
2019-05-14 10:40:07	20.60	19.40	19.10	19.10	19.30	19.10	18.90	18.90	19.30	19.50	20.90	19.40	19.20	19.20	19.30	19.20	18.80	19.00	18.90	19.10	19.00	19.20	18.90	18.90	18.80	19.00	19.50	19.00	18.70	18.70	18.60	18.40
2019-05-14 10:40:07	20.70	19.40	19.10	19.10	19.30	19.10	19.00	18.90	19.30	19.50	20.90	19.40	19.20	19.20	19.30	19.30	18.80	19.10	18.90	19.10	19.10	19.20	18.90	19.00	18.90	19.00	19.50	19.00	18.70	18.70	18.70	18.40
2019-05-14 10:40:07	20.70	19.50	19.20	19.30	19.40	19.20	19.00	19.00	19.20	19.50	20.80	19.40	19.10	19.20	19.30	19.30	18.80	19.20	19.00	19.20	19.20	19.30	19.00	19.10	18.80	19.00	19.50	18.90	18.70	18.70	18.60	18.40
2019-05-14 10:40:08	20.70	19.50	19.20	19.30	19.30	19.20	19.00	19.10	19.20	19.40	20.70	19.40	19.10	19.20	19.30	19.20	18.80	19.20	19.10	19.20	19.10	19.30	19.10	19.10	18.80	19.00	19.50	18.90	18.70	18.70	18.60	18.50
2019-05-14 10:40:08	20.70	19.50	19.20	19.30	19.30	19.20	19.00	19.20	19.10	19.30	20.40	19.30	19.00	19.20	19.20	19.20	18.80	19.20	19.00	19.20	19.10	19.30	19.00	19.10	18.80	19.00	19.50	19.00	18.70	18.70	18.60	18.40
2019-05-14 10:40:08	20.70	19.50	19.20	19.30	19.30	19.20	19.00	19.20	19.20	19.30	20.20	19.30	19.00	19.10	19.20	19.20	18.70	19.20	19.00	19.20	19.10	19.20	19.00	19.00	18.70	18.90	19.50	18.90	18.70	18.60	18.60	18.40
2019-05-14 10:40:08	20.70	19.50	19.20	19.30	19.40	19.20	19.00	19.30	19.40	19.30	20.10	19.30	19.00	19.10	19.20	19.10	18.70	19.20	19.00	19.20	19.10	19.20	19.00	19.00	18.70	18.90	19.50	18.80	18.70	18.60	18.70	18.40
2019-05-14 10:40:08	20.70	19.50	19.20	19.20	19.40	19.20	19.00	19.30	19.50	19.30	20.00	19.30	19.10	19.20	19.30	19.10	18.80	19.10	19.00	19.20	19.10	19.20	19.10	19.10	18.70	18.90	19.50	18.90	18.80	18.70	18.70	18.40
2019-05-14 10:40:09	20.70	19.50	19.20	19.20	19.40	19.20	19.10	19.40	19.70	19.30	19.80	19.30	19.10	19.20	19.30	19.20	18.80	19.10	19.00	19.20	19.10	19.30	19.10	19.10	18.80	19.00	19.60	19.00	18.80	18.70	18.70	18.50
2019-05-14 10:40:09	20.70	19.50	19.20	19.30	19.40	19.30	19.20	19.60	19.70	19.30	19.80	19.30	19.10	19.20	19.30	19.20	18.80	19.20	19.00	19.20	19.10	19.30	19.00	19.10	18.90	19.10	19.60	19.00	18.80	18.70	18.70	18.60
2019-05-14 10:40:09	20.70	19.50	19.20	19.20	19.30	19.20	19.50	19.80	20.00	19.30	19.80	19.30	19.10	19.20	19.30	19.20	18.80	19.20	19.00	19.20	19.10	19.30	19.00	19.10	18.90	19.00	19.50	18.90	18.70	18.70	18.70	18.50
2019-05-14 10:40:09	20.60	19.40	19.10	19.20	19.30	19.20	20.10	20.00	20.60	19.30	19.80	19.30	19.10	19.10	19.20	19.20	18.80	19.20	19.00	19.20	19.10	19.30	19.10	19.10	18.90	19.00	19.50	18.90	18.70	18.70	18.70	18.50
2019-05-14 10:40:09	20.70	19.40	19.20	19.30	19.40	19.20	21.00	20.10	22.10	19.40	19.90	19.30	19.10	19.20	19.30	19.20	18.70	19.10	19.00	19.20	19.10	19.30	19.50	19.10	19.20	19.00	19.50	18.90	18.70	18.70	18.60	18.40
2019-05-14 10:40:10	20.70	19.40	19.20	19.20	19.40	19.20	21.30	20.20	22.80	19.40	19.70	19.30	19.10	19.20	19.30	19.30	18.70	19.10	19.00	19.20	19.10	19.30	19.90	19.20	19.40	19.10	19.40	18.90	18.70	18.70	18.60	18.40
2019-05-14 10:40:10	20.70	19.50	19.30	19.20	19.40	19.30	21.20	20.30	22.90	19.40	19.70	19.30	19.10	19.20	19.30	19.30	18.80	19.10	19.00	19.20	19.10	19.30	20.20	19.20	19.60	19.00	19.20	19.00	18.70	18.70	18.70	18.50
2019-05-14 10:40:10	20.70	19.50	19.30	19.30	19.40	19.30	20.70	20.20	22.90	19.40	19.70	19.30	19.10	19.20	19.30	19.30	18.80	19.20	19.10	19.20	19.20	19.70	20.50	19.30	19.50	19.00	19.00	18.90	18.80	18.70	18.70	18.50
2019-05-14 10:40:10	20.70	19.40	19.20	19.30	19.30	19.20	19.80	20.10	22.40	19.50	20.70	19.70	19.20	19.20	19.40	19.30	18.80	19.20	19.10	19.20	19.20	20.70	20.80	19.40	19.70	19.00	19.00	18.90	18.80	18.60	18.70	18.40
2019-05-14 10:40:10	20.70	19.50	19.20	19.30	19.30	19.20	19.30	19.70	21.20	19.40	20.50	19.70	19.10	19.20	19.30	19.30	18.80	19.20	19.10	19.20	19.40	21.90	21.80	19.70	19.70	19.00	19.00	18.90	18.80	18.60	18.70	18.40
2019-05-14 10:40:11	20.70	19.50	19.30	19.30	19.40	19.30	19.10	19.20	20.00	19.30	19.40	19.40	19.10	19.20	19.30	19.40	18.90	19.30	19.10	19.30	19.90	22.60	22.60	19.80	20.40	19.00	19.00	18.90	18.80	18.60	18.70	18.40
2019-05-14 10:40:11	20.70	19.50	19.30	19.30	19.40	19.30	19.10	19.00	19.40	19.30	19.40	19.50	19.20	19.30	19.40	19.40	18.90	19.30	19.10	19.30	19.90	22.60	22.60	19.80	20.80	18.90	19.00	18.90	18.70	18.70	18.60	18.40
2019-05-14 10:40:11	20.70	19.50	19.20	19.30	19.40	19.20	19.10	19.00	19.30	19.30	19.40	19.50	19.20	19.30	19.40	19.30	18.80	19.20	19.10	19.30	20.00	22.80	22.70	19.70	20.80	19.00	19.00	18.90	18.70	18.70	18.60	18.40
2019-05-14 10:40:11	20.70	19.50	19.20	19.30	19.40	19.20	19.10	19.00	19.20	19.30	19.40	19.40	19.20	19.30	19.30	19.30	18.80	19.10	19.10	19.20	19.90	22.80	22.70	19.70	20.80	19.00	18.90	18.90	18.70	18.70	18.60	18.40
2019-05-14 10:40:11	20.70	19.50	19.20	19.20	19.40	19.20	19.10	19.00	19.20	19.30	19.40	19.40	19.20	19.30	19.30	19.30	18.90	19.10	19.00	19.20	19.80	22.80	22.70	19.70	20.80	19.10	19.00	19.00	18.80	18.80	18.80	18.50
2019-05-14 10:40:12	20.70	19.50	19.30	19.20	19.40	19.20	19.10	19.00	19.20	19.20	19.30	19.40	19.10	19.30	19.30	19.20	18.90	19.10	19.00	19.20	19.90	22.80	22.70	19.80	20.90	19.10	19.10	19.00	18.90	18.90	18.80	18.60
2019-05-14 10:40:12	20.70	19.50	19.20	19.30	19.40	19.20	19.10	19.00	19.10	19.20	19.20	19.30	19.10	19.30	19.20	19.20	18.80	19.20	19.00	19.20	20.00	22.80	22.70	19.80	20.90	19.00	19.00	18.90	18.70	18.80	18.70	18.50
2019-05-14 10:40:12	20.70	19.40	19.20	19.20	19.40	19.20	19.10	18.90	19.20	19.20	19.30	19.30	19.10	19.20	19.20	19.20	18.80	19.20	19.00	19.20	20.00	22.80	22.70	19.70	20.90	18.90	19.00	18.90	18.60	18.70	18.60	18.40
2019-05-14 10:40:12	20.70	19.40	19.30	19.20	19.40	19.20	19.10	18.90	19.20	19.20	19.30	19.30	19.10	19.20	19.30	19.30	18.80	19.20	19.00	19.20	19.90	22.80	22.70	19.80	20.90	18.90	18.90	18.90	18.70	18.70	18.70	18.40
2019-05-14 10:40:12	20.60	19.40	19.20	19.20	19.30	19.20	19.00	18.80	19.20	19.20	19.30	19.30	19.10	19.20	19.30	19.30	18.70	19.10	19.00	19.20	19.90	22.80	22.70	19.80	20.90	19.00	18.90	18.80	18.70	18.70	18.70	18.40
2019-05-14 10:40:13	20.70	19.40	19.20	19.20	19.30	19.10	18.90	18.90	19.20	19.30	19.30	19.40	19.20	19.30	19.30	19.30	18.70	19.10	19.00	19.20	19.80	22.70	22.60	19.90	20.90	19.00	18.90	18.80	18.70	18.70	18.60	18.40
2019-05-14 10:40:13	20.80	19.50	19.20	19.20	19.40	19.20	19.00	18.90	19.20	19.30	19.30	19.40	19.10	19.30	19.30	19.30	18.80	19.10	19.10	19.20	19.40	22.20	22.50	20.00	20.90	19.00	18.90	18.80	18.70	18.70	18.60	18.40
2019-05-14 10:40:13	20.70	19.40	19.10	19.10	19.30	19.20	19.00	18.90	19.20	19.30	19.30	19.40	19.10	19.30	19.30	19.30	18.80	19.20	19.00	19.20	19.10	21.30	22.30	20.10	20.90	19.10	18.90	18.90	18.70	18.60	18.60	18.40
2019-05-14 10:40:13	20.60	19.50	19.20	19.20	19.30	19.20	19.00	18.90	19.20	19.20	19.20	19.30	19.10	19.20	19.30	19.20	18.80	19.20	19.00	19.20	19.10	20.90	22.00	20.10	20.70	19.20	18.90	18.90	18.70	18.70	18.60	18.40
2019-05-14 10:40:14	20.60	19.50	19.20	19.30	19.30	19.20	19.00	19.00	19.20	19.20	19.10	19.30	19.00	19.10	19.20	19.20	18.80	19.20	19.00	19.20	19.10	21.00	21.90	20.10	20.70	19.20	18.90	18.90	18.70	18.70	18.70	18.40
2019-05-14 10:40:14	20.60	19.40	19.20	19.30	19.30	19.30	19.20	19.10	19.50	19.20	19.20	19.30	19.00	19.10	19.20	19.20	18.70	19.10	19.00	19.10	19.10	20.70	21.80	20.00	20.50	19.10	18.90	18.80	18.70	18.70	18.60	18.40
2019-05-14 10:40:14	20.60	19.50	19.30	19.20	19.40	19.30	19.60	19.20	20.00	19.20	19.20	19.30	19.00	19.10	19.20	19.20	18.80	19.10	19.00	19.10	19.20	20.70	21.70	19.80	20.40	19.00	18.90	18.80	18.70	18.70	18.70	18.40
2019-05-14 10:40:14	20.70	19.50	19.30	19.20	19.50	19.30	19.90	19.20	20.40	19.30	19.20	19.30	19.00	19.20	19.20	19.20	18.90	19.10	19.00	19.20	19.30	21.00	21.50	19.70	20.40	19.00	18.90	18.80	18.70	18.70	18.70	18.40
2019-05-14 10:40:14	20.70	19.60	19.30	19.30	19.50	19.30	19.90	19.20	20.60	19.30	19.20	19.30	19.00	19.20	19.20	19.20	18.80	19.10	19.00	19.20	19.20	21.00	20.90	19.50	20.30	18.90	18.90	18.90	18.70	18.70	18.70	18.50
2019-05-14 10:40:15	20.70	19.60	19.30	19.30	19.40	19.30	20.80	19.50	21.40	19.30	19.20	19.20	19.00	19.20	19.20	19.20	18.80	19.10	19.00	19.20	19.20	21.00	20.90	19.50	19.90	19.00	18.90	18.80	18.70	18.70	18.60	18.50
2019-05-14 10:40:15	20.80	19.50	19.30	19.30	19.40	19.30	22.00	20.30	22.70	19.30	19.20	19.20	19.00	19.10	19.30	19.20	18.80	19.10	19.00	19.20	19.20	20.50	20.20	19.50	19.50	19.10	18.90	18.90	18.70	18.70	18.80	18.50
2019-05-14 10:40:15	20.80	19.50	19.30	19.30	19.40	19.30	22.00	20.30	23.10	19.40	19.30	19.30	19.10	19.20	19.30	19.30	18.90	19.20	19.00	19.30	19.20	20.00	19.70	19.50	19.10	19.20	19.00	18.90	18.70	18.70	18.80	18.40
2019-05-14 10:40:15	20.70	19.50	19.20	19.20	19.40	19.20	21.70	20.60	22.40	19.40	19.30	19.30	19.10	19.20	19.30	19.30	18.90	19.20	19.00	19.30	19.20	19.90	19.30	19.40	19.00	19.10	18.90	18.90	18.70	18.70	18.70	18.40
2019-05-14 10:40:15	20.60	19.40	19.10	19.20	19.30	19.20	20.10	20.30	21.30	19.40	19.50	19.40	19.20	19.20	19.20	19.30	18.80	19.20	19.00	19.20	19.10	19.60	19.40	19.40	19.00	19.20	18.90	18.90	18.80	18.70	18.70	18.40
2019-05-14 10:40:16	20.60	19.50	19.20	19.20	19.30	19.20	19.20	20.30	21.00	19.60	19.50	19.40	19.20	19.30	19.30	19.30	18.80	19.30	19.20	19.30	19.20	19.40	19.50	19.50	19.20	19.20	19.00	18.90	18.80	18.80	18.70	18.40
2019-05-14 10:40:16	20.60	19.50	19.20	19.20	19.30	19.20	20.40	20.50	21.60	19.50	19.30	19.30	19.10	19.20	19.30	19.20	18.80	19.20	19.00	19.20	19.20	19.30	19.70	19.40	19.30	19.20	19.00	18.90	18.70	18.80	18.70	18.40
2019-05-14 10:40:16	20.70	19.60	19.30	19.30	19.30	19.30	21.20	19.80	22.00	19.30	19.30	19.30	19.10	19.20	19.30	19.20	18.80	19.20	19.00	19.20	19.20	19.30	19.70	19.40	19.30	19.20	18.90	18.90	18.70	18.70	18.70	18.50
2019-05-14 10:40:16	20.70	19.60	19.30	19.30	19.40	19.30	20.50	19.60	21.20	19.60	19.30	19.30	19.10	19.20	19.30	19.20	18.80	19.30	19.10	19.20	19.20	19.30	19.60	19.40	19.20	19.20	18.90	18.90	18.70	18.70	18.60	18.50
2019-05-14 10:40:16	20.70	19.50	19.30	19.30	19.40	19.30	19.40	20.40	20.10	20.80	19.30	19.30	19.10	19.20	19.30	19.20	18.80	19.20	19.00	19.20	19.20	19.30	19.60	19.40	19.20	19.20	18.90	18.90	18.70	18.70	18.60	18.50
2019-05-14 10:40:17	20.70	19.50	19.30	19.30	19.40	19.30	19.40	20.40	19.80	22.70	19.40	19.40	19.10	19.20	19.30	19.30	18.80	19.20	19.00	19.20	19.10	19.30	19.60	19.50	19.30	19.40	18.90	18.90	18.70	18.70	18.60	18.40
2019-05-14 10:40:17	20.70	19.50	19.30	19.20	19.40	19.20	19.00	21.90	20.20	24.00	19.30	19.30	19.10	19.20	19.30	19.30	18.90	19.20	19.10	19.20	19.20	19.30	19.60	19.50	19.20	19.40	18.90	18.90	18.70	18.70	18.60	18.40
2019-05-14 10:40:17	20.80	19.50	19.30	19.20	19.40	19.20	19.10	22.70	20.30	24.10	19.30	19.40	19.20	19.30	19.30	19.30	18.90	19.20	19.20	19.30	19.30	19.40	19.60	19.60	19.10	19.40	18.90	18.90	18.70	18.70	18.70	18.40
2019-05-14 10:40:17	20.80	19.50	19.30	19.30	19.40	19.20	19.20	22.70	20.10	23.70	19.30	19.40	19.20	19.30	19.30	19.20	18.90	19.20	19.20	19.30	19.20	19.40	19.50	19.60	19.10	19.40	19.00	18.90	18.70	18.70	18.70	18.40
2019-05-14 10:40:17	20.80	19.50	19.20	19.30	19.40	19.20	19.20	22.60	20.10	23.80	19.40	19.30	19.10	19.20	19.30	19.20	18.90	19.20	19.20	19.20	19.20	19.30	19.50	19.60	19.00	19.50	19.00	18.90	18.70	18.70	18.70	18.40
2019-05-14 10:40:18	20.70	19.50	19.20	19.30	19.40	19.20	19.20	22.60	20.10	23.80	19.40	19.30	19.10	19.20	19.30	19.20	18.90	19.30	19.20	19.30	19.30	19.40	19.30	19.70	19.00	19.60	19.00	18.90	18.70	18.70	18.70	18.40
2019-05-14 10:40:18	20.80	19.60	19.30	19.30	19.40	19.30	19.20	22.40	20.20	24.00	19.70	19.40	19.10	19.30	19.30	19.30	18.90	19.30	19.20	19.30	19.20	19.40	19.20	19.90	19.10	19.80	19.20	19.00	18.80	18.80	18.80	18.50
2019-05-14 10:40:18	20.80	19.60	19.30	19.30	19.50	19.30	19.20	22.30	20.10	23.50	19.70	19.50	19.20	19.30	19.40	19.30	18.90	19.20	19.10	19.30	19.20	19.30	19.20	19.90	19.10	19.90	19.40	19.00	18.80	18.80	18.80	18.50
2019-05-14 10:40:18	20.70	19.50	19.20	19.30	19.50	19.30	19.20	22.60	20.40	23.20	19.50	19.40	19.10	19.20	19.30	19.30	18.80	19.20	19.00	19.20	19.10	19.30	19.10	19.70	19.10	19.90	19.40	19.00	18.80	18.80	18.80	18.50
2019-05-14 10:40:18	20.70	19.50	19.20	19.30	19.40	19.20	19.30	23.10	21.10	23.50	19.60	19.30	19.00	19.20	19.30	19.20	18.80	19.20	19.00	19.20	19.10	19.30	19.10	19.70	19.00	19.80	19.30	18.90	18.70	18.70	18.60	18.40
2019-05-14 10:40:19	20.70	19.60	19.30	19.30	19.40	19.20	19.30	23.30	21.30	23.80	19.60	19.30	19.00	19.30	19.30	19.20	18.80	19.20	19.00	19.20	19.10	19.30	19.10	19.50	19.00	19.60	19.30	18.90	18.70	18.70	18.60	18.40
2019-05-14 10:40:19	20.70	19.50	19.20	19.30	19.30	19.20	19.30	23.10	21.00	23.50	19.40	19.30	19.20	19.30	19.30	19.30	18.70	19.10	19.00	19.20	19.10	19.30	19.10	19.40	19.00	19.40	19.20	18.90	18.70	18.70	18.60	18.40
2019-05-14 10:40:19	20.70	19.50	19.20	19.30	19.30	19.20	19.20	22.60	20.60	22.80	19.40	19.40	19.20	19.30	19.30	19.30	18.70	19.10	19.00	19.20	19.10	19.30	19.10	19.40	18.90	19.30	19.00	18.90	18.70	18.60	18.60	18.30
2019-05-14 10:40:19	20.70	19.50	19.20	19.30	19.30	19.20	19.20	22.60	20.20	21.80	19.40	19.40	19.10	19.20	19.30	19.30	18.70	19.10	19.00	19.20	19.10	19.30	19.10	19.40	18.90	19.30	18.90	18.90	18.70	18.60	18.60	18.40
2019-05-14 10:40:19	20.70	19.50	19.30	19.20	19.40	19.20	19.20	21.90	19.90	20.80	19.30	19.30	19.20	19.20	19.30	19.30	18.80	19.20	19.00	19.20	19.20	19.30	19.10	19.40	18.90	19.20	18.90	18.90	18.70	18.70	18.60	18.50
2019-05-14 10:40:20	20.70	19.50	19.30	19.20	19.30	19.20	19.10	21.20	19.70	20.30	19.30	19.30	19.10	19.20	19.30	19.30	18.90	19.20	19.10	19.20	19.20	19.30	19.10	19.40	19.00	19.20	19.00	18.90	18.70	18.70	18.70	18.50
2019-05-14 10:40:20	20.80	19.50	19.30	19.30	19.40	19.30	19.10	20.80	19.70	20.30	19.30	19.40	19.20	19.30	19.40	19.40	18.80	19.20	19.00	19.20	19.20	19.30	19.10	19.40	19.00	19.20	19.00	18.90	18.70	18.70	18.70	18.40
2019-05-14 10:40:20	20.80	19.50	19.30	19.30	19.40	19.30	19.20	20.70	19.70	20.20	19.30	19.40	19.10	19.30	19.30	19.40	18.80	19.20	19.00	19.30	19.20	19.30	19.20	19.40	19.00	19.20	18.90	18.90	18.70	18.70	18.70	18.40
2019-05-14 10:40:20	20.70	19.50	19.20	19.20	19.40	19.30	19.10	20.40	19.50	20.00	19.20	19.30	19.00	19.20	19.20	19.30	18.90	19.20	19.10	19.30	19.30	19.40	19.20	19.40	19.00	19.20	18.90	18.90	18.70	18.70	18.70	18.40
2019-05-14 10:40:21	20.60	19.50	19.20	19.20	19.40	19.30	19.10	20.20	19.40	19.90	19.30	19.30	19.10	19.20	19.20	19.30	18.90	19.20	19.10	19.20	19.30	19.40	19.20	19.40	18.90	19.20	18.90	18.90	18.70	18.70	18.70	18.40
2019-05-14 10:40:21	20.70	19.50	19.30	19.30	19.40	19.20	19.10	20.10	19.40	19.90	19.20	19.30	19.10	19.20	19.20	19.30	18.90	19.20	19.10	19.30	19.20	19.40	19.20	19.40	18.90	19.20	18.90	18.90	18.70	18.70	18.60	18.40
2019-05-14 10:40:21	20.70	19.50	19.30	19.30	19.40	19.20	19.10	20.00	19.40	19.80	19.20	19.30	19.10	19.20	19.20	19.30	18.80	19.20	19.10	19.30	19.20	19.30	19.10	19.40	18.90	19.20	18.90	18.90	18.70	18.70	18.60	18.40
2019-05-14 10:40:21	20.80	19.50	19.30	19.20	19.40	19.30	19.20	19.90	19.40	19.80	19.20	19.30	19.10	19.20	19.20	19.30	18.80	19.20	19.10	19.20	19.20	19.30	19.10	19.40	18.90	19.20	18.90	18.90	18.70	18.70	18.60	18.40
2019-05-14 10:40:21	20.80	19.50	19.20	19.20	19.40	19.30	19.20	19.90	19.40	19.80	19.20	19.30	19.00	19.20	19.20	19.20	18.80	19.20	19.10	19.30	19.20	19.30	19.10	19.40	18.90	19.20	18.90	18.90	18.70	18.70	18.70	18.40
2019-05-14 10:40:21	20.80	19.60	19.20	19.30	19.40	19.30	19.20	19.90	19.40	19.90	19.20	19.30	19.00	19.20	19.20	19.20	18.80	19.20	19.10	19.30	19.20	19.30	19.10	19.40	18.90	19.20	18.90	18.90	18.70	18.70	18.70	18.40
2019-05-14 10:40:22	20.80	19.60	19.20	19.30	19.40	19.30	19.20	19.90	19.40	19.90	19.20	19.30	19.00	19.20	19.30	19.30	18.90	19.20	19.10	19.30	19.20	19.40	19.20	19.30	19.00	19.20	18.90	18.90	18.70	18.70	18.70	18.40
2019-05-14 10:40:22	20.80	19.60	19.30	19.30	19.40	19.30	19.20	19.90	19.40	19.90	19.30	19.30	19.10	19.30	19.30	19.30	18.80	19.20	19.10	19.30	19.20	19.40	19.20	19.30	18.90	19.20	18.90	18.90	18.70	18.70	18.70	18.40
2019-05-14 10:40:22	20.80	19.60	19.30	19.30	19.40	19.20	19.30	19.90	19.40	19.90	19.30	19.30	19.20	19.30	19.40	19.40	18.70	19.10	19.00	19.20	19.20	19.30	19.10	19.30	18.90	19.20	19.00	18.90	18.70	18.70	18.70	18.40
2019-05-14 10:40:22	20.80	19.60	19.30	19.30	19.50	19.20	19.30	19.90	19.40	19.90	19.30	19.30	19.20	19.30	19.40	19.30	18.80	19.10	19.00	19.20	19.20	19.30	19.10	19.30	19.00	19.10	19.00	18.90	18.70	18.70	18.70	18.40
2019-05-14 10:40:23	20.70	19.60	19.30	19.30	19.50	19.20	19.20	19.80	19.40	20.00	19.20	19.30	19.10	19.30	19.30	19.30	18.70	19.10	19.10	19.20	19.10	19.30	19.00	19.30	18.90	19.10	18.90	18.90	18.70	18.70	18.70	18.30
2019-05-14 10:40:23	20.70	19.60	19.30	19.30	19.40	19.20	19.20	20.10	19.50	20.70	19.20	19.30	19.10	19.30	19.30	19.30	18.80	19.10	19.10	19.20	19.10	19.30	19.10	19.40	18.90	19.10	19.00	18.90	18.70	18.70	18.70	18.30
2019-05-14 10:40:23	20.70	19.60	19.20	19.30	19.40	19.20	19.20	20.90	19.60	21.40	19.20	19.20	19.00	19.20	19.20	19.20	18.80	19.20	19.10	19.20	19.10	19.30	19.10	19.30	18.90	19.00	18.90	18.90	18.70	18.70	18.70	18.40
2019-05-14 10:40:23	20.70	19.60	19.20	19.30	19.40	19.20	19.20	21.30	19.60	21.40	19.20	19.20	19.00	19.20	19.20	19.20	18.80	19.20	19.10	19.20	19.10	19.30	19.10	19.30	18.90	19.00	18.90	18.90	18.70	18.70	18.70	18.40
2019-05-14 10:40:23	20.80	19.60	19.30	19.30	19.40	19.30	19.30	21.40	19.60	21.60	19.20	19.20	19.00	19.20	19.20	19.20	18.90	19.10	19.00	19.20	19.10	19.30	19.10	19.30	18.90	19.00	18.90	18.90	18.70	18.70	18.70	18.40
2019-05-14 10:40:23	20.80	19.50	19.30	19.30	19.40	19.30	19.30	21.40	19.60	21.70	19.20	19.30	19.10	19.20	19.30	19.20	18.80	19.10	19.00	19.20	19.10	19.30	19.10	19.30	18.90	19.10	18.90	18.90	18.70	18.70	18.70	18.40
2019-05-14 10:40:24	20.80	19.60	19.30	19.30	19.40	19.20	19.20	21.20	19.50	21.80	19.20	19.30	19.10	19.20	19.30	19.20	18.80	19.10	19.00	19.20	19.10	19.30	19.10	19.30	18.90	19.10	18.90	18.90	18.70	18.70	18.70	18.50
2019-05-14 10:40:24	20.70	19.60	19.30	19.20	19.40	19.20	19.20	21.00	19.50	21.80	19.20	19.30	19.10	19.20	19.30	19.30	18.80	19.20	19.10	19.20	19.30	19.30	19.20	19.30	18.90	19.10	18.90	18.90	18.70	18.70	18.70	18.40
2019-05-14 10:40:24	20.70	19.60	19.30	19.20	19.40	19.20	19.20	21.00	19.60	22.00	19.30	19.40	19.20	19.30	19.40	19.40	18.90	19.20	19.10	19.20	19.20	19.30	19.20	19.30	18.90	19.10	19.00	18.90	18.70	18.60	18.70	18.40
2019-05-14 10:40:24	20.80	19.50	19.30	19.30	19.40	19.30	19.20	21.10	19.60	22.10	19.30	19.40	19.10	19.30	19.30	19.30	18.90	19.10	19.00	19.20	19.10	19.30	19.10	19.30	18.90	19.10	19.00	18.90	18.70	18.70	18.70	18.40
2019-05-14 10:40:24	20.80	19.50	19.30	19.30	19.40	19.30	19.20	21.10	19.60	22.50	19.30	19.30	19.10	19.30	19.20	19.20	18.90	19.20	19.10	19.30	19.10	19.30	19.20	19.40	18.90	19.10	19.00	18.90	18.80	18.70	18.70	18.40
2019-05-14 10:40:25	20.80	19.50	19.30	19.30	19.40	19.30	19.20	21.30	19.70	23.10	19.30	19.40	19.20	19.30	19.30	19.30	18.90	19.20	19.10	19.20	19.20	19.30	19.20	19.40	19.00	19.10	19.00	18.90	18.70	18.70	18.70	18.40
2019-05-14 10:40:25	20.80	19.50	19.30	19.30	19.40	19.30	19.10	21.50	19.80	23.70	19.50	19.40	19.20	19.30	19.40	19.40	18.90	19.20	19.00	19.20	19.20	19.30	19.10	19.30	19.00	19.10	18.90	18.90	18.70	18.70	18.60	18.40
2019-05-14 10:40:25	20.80	19.50	19.30	19.30	19.40	19.30	19.20	21.80	19.90	24.00	19.80	19.40	19.20	19.30	19.40	19.40	18.90	19.20	19.10	19.20	19.10	19.30	19.10	19.30	18.90	19.10	18.90	18.90	18.70	18.70	18.60	18.40
2019-05-14 10:40:25	20.80	19.50	19.30	19.30	19.40	19.30	19.20	21.70	19.90	24.00	19.80	19.40	19.20	19.30	19.40	19.40	18.80	19.20	19.10	19.20	19.10	19.20	19.10	19.30	18.90	19.10	18.90	18.90	18.70	18.70	18.60	18.40
2019-05-14 10:40:25	20.80	19.50	19.20	19.20	19.40	19.30	19.20	21.30	19.80	23.60	19.80	19.30	19.10	19.20	19.30	19.30	18.80	19.20	19.00	19.20	19.10	19.20	19.10	19.40	18.90	19.10	18.90	18.90	18.70	18.70	18.70	18.40
2019-05-14 10:40:26	20.70	19.60	19.20	19.30	19.50	19.30	19.10	20.90	19.70	23.00	19.50	19.30	19.00	19.20	19.20	19.20	18.80	19.20	19.00	19.20	19.10	19.20	19.10	19.40	19.00	19.10	18.90	18.90	18.70	18.60	18.70	18.40
2019-05-14 10:40:26	20.70	19.60	19.30	19.30	19.40	19.20	19.10	20.40	19.60	22.50	19.40	19.30	19.10	19.20	19.20	19.20	18.80	19.20	19.00	19.30	19.10	19.30	19.10	19.30	18.90	19.10	18.90	18.90	18.70	18.60	18.60	18.40
2019-05-14 10:40:26	20.70	19.60	19.30	19.30	19.40	19.20	19.10	20.40	19.60	22.30	19.50	19.40	19.20	19.30	19.30	19.30	18.80	19.20	19.00	19.20	19.10	19.30	19.10	19.30	19.00	19.20	19.00	18.90	18.70	18.70	18.60	18.40
2019-05-14 10:40:26	20.80	19.60	19.30	19.40	19.40	19.20	19.10	20.10	19.60	21.90	19.40	19.40	19.20	19.30	19.30	19.30	18.80	19.20	19.10	19.20	19.10	19.30	19.10	19.50	19.10	19.50	19.00	18.90	18.70	18.70	18.70	18.40
2019-05-14 10:40:27	20.80	19.50	19.30	19.30	19.50	19.20	19.20	19.60	19.50	21.40	19.30	19.30	19.00	19.20	19.30	19.30	18.90	19.20	19.00	19.20	19.20	19.30	19.10	19.90	19.20	19.80	19.00	18.90	18.70	18.70	18.70	18.40
2019-05-14 10:40:27	20.80	19.60	19.30	19.30	19.50	19.20	19.20	19.30	19.30	20.60	19.30	19.30	19.00	19.20	19.30	19.30	18.90	19.10	19.00	19.20	19.20	19.20	19.10	19.90	19.20	19.70	19.30	18.90	18.70	18.70	18.70	18.40
2019-05-14 10:40:27	20.80	19.60	19.30	19.30	19.50	19.30	19.20	19.10	19.20	19.70	19.30	19.30	19.10	19.30	19.30	19.20	18.90	19.10	19.00	19.20	19.20	19.20	19.10	19.90	19.10	19.90	19.80	18.90	18.70	18.70	18.60	18.40
2019-05-14 10:40:27	20.80	19.60	19.30	19.30	19.50	19.30	19.20	19.10	19.10	19.40	19.30	19.30	19.10	19.30	19.30	19.20	18.90	19.10	19.10	19.20	19.20	19.20	19.00	20.00	19.00	20.00	20.60	18.90	18.70	18.70	18.70	18.40
2019-05-14 10:40:27	20.80	19.70	19.30	19.30	19.50	19.30	19.20	19.10	19.10	19.30	19.40	19.30	19.20	19.20	19.30	19.30	18.90	19.20	19.10	19.20	19.20	19.30	19.00	19.70	18.90	19.80	21.30	19.10	18.70	18.70	18.70	18.40
2019-05-14 10:40:27	20.80	19.60	19.30	19.30	19.50	19.30	19.20	19.10	19.20	19.40	19.40	19.30	19.20	19.20	19.30	19.30	18.80	19.20	19.10	19.20	19.20	19.30	19.10	19.40	18.80	19.60	21.30	19.50	18.70	18.70	18.60	18.40
2019-05-14 10:40:28	20.90	19.60	19.30	19.30	19.40	19.30	19.10	19.00	19.20	19.40	19.40	19.30	19.10	19.30	19.30	19.30	18.80	19.20	19.00	19.20	19.20	19.30	19.00	19.30	18.80	19.40	20.80	19.60	18.80	18.70	18.60	18.50
2019-05-14 10:40:28	20.90	19.60	19.30	19.30	19.40	19.30	19.10	19.00	19.30	19.40	19.40	19.30	19.20	19.30	19.30	19.30	18.80	19.20	19.00	19.20	19.10	19.30	19.00	19.30	18.90	19.50	20.60	19.50	18.80	18.80	18.70	18.50
2019-05-14 10:40:28	20.90	19.60	19.30	19.30	19.40	19.30	19.10	19.10	19.30	19.50	19.40	19.40	19.20	19.40	19.40	19.40	18.80	19.20	19.00	19.30	19.10	19.30	19.00	19.30	18.90	19.60	20.60	19.50	18.80	18.70	18.70	18.40
2019-05-14 10:40:28	20.80	19.50	19.20	19.30	19.40	19.30	19.10	19.10	19.30	19.50	19.40	19.40	19.20	19.40	19.40	19.40	18.90	19.20	19.00	19.20	19.10	19.30	19.10	19.30	18.90	19.60	20.60	19.50	18.80	18.70	18.70	18.40
2019-05-14 10:40:29	20.70	19.50	19.20	19.20	19.40	19.30	19.10	19.10	19.30	19.40	19.40	19.40	19.20	19.30	19.30	19.30	18.90	19.20	19.00	19.20	19.10	19.20	19.10	19.30	18.90	19.60	20.70	19.60	18.80	18.80	18.80	18.50
2019-05-14 10:40:29	20.80	19.50	19.30	19.30	19.50	19.20	19.20	19.10	19.30	19.40	19.40	19.40	19.20	19.30	19.30	19.30	18.90	19.10	19.10	19.20	19.10	19.20	19.10	19.30	18.90	19.60	20.70	19.60	18.80	18.80	18.80	18.50
2019-05-14 10:40:29	20.80	19.50	19.30	19.30	19.40	19.20	19.10	19.10	19.20	19.30	19.30	19.30	19.10	19.20	19.30	19.30	18.80	19.10	19.00	19.20	19.10	19.20	19.10	19.20	18.90	19.60	20.60	19.50	18.70	18.80	18.80	18.50
2019-05-14 10:40:29	20.70	19.50	19.20	19.20	19.30	19.20	19.00	19.00	19.10	19.30	19.30	19.30	19.00	19.20	19.30	19.20	18.80	19.10	19.00	19.20	19.10	19.20	19.00	19.20	18.80	19.50	20.40	19.30	18.70	18.70	18.70	18.40
2019-05-14 10:40:29	20.70	19.50	19.10	19.20	19.30	19.20	19.00	18.90	19.20	19.30	19.30	19.40	19.10	19.20	19.30	19.30	18.70	19.10	18.90	19.20	19.10	19.20	19.00	19.30	18.80	19.40	20.30	19.30	18.60	18.70	18.70	18.40
2019-05-14 10:40:30	20.70	19.50	19.20	19.20	19.40	19.20	19.10	19.00	19.30	19.40	19.40	19.50	19.20	19.30	19.40	19.30	18.70	19.10	19.00	19.20	19.10	19.30	19.00	19.30	18.90	19.50	20.30	19.40	18.60	18.70	18.70	18.40
2019-05-14 10:40:30	20.70	19.50	19.30	19.30	19.40	19.20	19.10	19.00	19.30	19.40	19.30	19.50	19.20	19.30	19.40	19.30	18.80	19.20	19.00	19.20	19.10	19.30	19.00	19.30	18.90	19.50	20.40	19.40	18.70	18.70	18.60	18.50
2019-05-14 10:40:30	20.70	19.50	19.30	19.30	19.40	19.20	19.10	18.90	19.20	19.40	19.20	19.40	19.10	19.20	19.20	19.30	18.80	19.20	19.00	19.20	19.10	19.20	19.00	19.30	18.80	19.50	20.40	19.30	18.70	18.70	18.60	18.40
2019-05-14 10:40:30	20.80	19.50	19.30	19.20	19.40	19.20	19.20	18.90	19.20	19.40	19.20	19.40	19.10	19.20	19.20	19.30	18.80	19.20	19.00	19.20	19.10	19.30	19.10	19.40	18.80	19.50	20.40	19.30	18.70	18.70	18.60	18.40
2019-05-14 10:40:30	20.80	19.50	19.30	19.20	19.40	19.20	19.20	19.00	19.20	19.40	19.30	19.40	19.20	19.30	19.30	19.30	18.90	19.30	19.10	19.30	19.20	19.30	19.10	19.40	18.80	19.50	20.40	19.30	18.80	18.70	18.60	18.40
2019-05-14 10:40:31	20.80	19.60	19.30	19.30	19.50	19.30	19.20	19.10	19.20	19.30	19.30	19.30	19.10	19.30	19.30	19.30	19.00	19.40	19.20	19.40	19.30	19.40	19.20	19.50	18.80	19.50	20.40	19.40	18.80	18.70	18.70	18.40
2019-05-14 10:40:31	20.80	19.60	19.30	19.30	19.50	19.30	19.20	19.10	19.20	19.30	19.20	19.30	19.10	19.30	19.30	19.30	18.90	19.30	19.10	19.30	19.20	19.40	19.10	19.40	18.80	19.50	20.50	19.40	18.80	18.80	18.70	18.40
2019-05-14 10:40:31	20.80	19.50	19.30	19.30	19.40	19.30	19.20	19.10	19.20	19.30	19.20	19.30	19.10	19.20	19.30	19.30	18.80	19.20	19.00	19.20	19.10	19.30	19.00	19.30	18.80	19.50	20.50	19.40	18.70	18.80	18.70	18.50
2019-05-14 10:40:31	20.80	19.50	19.20	19.30	19.40	19.30	19.10	19.10	19.20	19.30	19.20	19.30	19.10	19.10	19.20	19.20	18.80	19.20	19.10	19.20	19.10	19.30	19.00	19.30	18.80	19.50	20.50	19.40	18.70	18.70	18.60	18.40
2019-05-14 10:40:32	20.70	19.50	19.20	19.30	19.40	19.30	19.10	19.10	19.30	19.40	19.40	19.40	19.20	19.20	19.30	19.30	18.80	19.20	19.00	19.20	19.10	19.20	19.00	19.30	18.80	19.50	20.50	19.40	18.70	18.60	18.60	18.50
2019-05-14 10:40:32	20.70	19.50	19.30	19.30	19.40	19.30	19.20	19.00	19.30	19.40	19.40	19.40	19.20	19.20	19.30	19.30	18.80	19.20	19.00	19.30	19.10	19.20	19.00	19.30	18.90	19.50	20.40	19.40	18.70	18.70	18.60	18.60
2019-05-14 10:40:32	20.70	19.60	19.30	19.30	19.50	19.30	19.10	19.00	19.10	19.30	19.30	19.40	19.10	19.20	19.30	19.20	18.80	19.20	19.00	19.30	19.10	19.20	19.00	19.30	18.80	19.50	20.40	19.50	18.70	18.70	18.70	18.50
2019-05-14 10:40:32	20.80	19.60	19.30	19.30	19.40	19.20	19.10	19.10	19.10	19.40	19.30	19.30	19.10	19.20	19.30	19.20	18.90	19.20	19.00	19.30	19.20	19.30	19.00	19.40	18.80	19.50	20.50	19.40	18.80	18.70	18.70	18.50
2019-05-14 10:40:32	20.80	19.50	19.20	19.30	19.40	19.20	19.10	19.10	19.10	19.40	19.20	19.30	19.10	19.20	19.30	19.30	18.90	19.20	19.00	19.30	19.20	19.30	19.00	19.30	18.90	19.50	20.50	19.40	18.80	18.70	18.60	18.50
2019-05-14 10:40:33	20.80	19.50	19.20	19.30	19.40	19.20	19.10	19.10	19.10	19.40	19.20	19.30	19.10	19.20	19.30	19.30	18.90	19.20	19.10	19.30	19.10	19.20	19.00	19.30	18.90	19.60	20.50	19.50	18.80	18.80	18.80	18.50
