# Supplementary material for: eHomeSeniors Dataset: An Infrared Thermal Sensor Dataset for Automatic Fall Detection Research
Source: Sensors (Basel). 2019 Oct 21;19(20):4565. doi: 10.3390/s19204565 (PMC6832422; doi:10.3390/s19204565)
Supplement: Supplementary file 1 [file sensors-19-04565-s001.zip › eHomeSeniors dataset/omron sensor/omron-G1-1-f15.csv]

2019-05-14 10:50:03	19.30	19.60	20.30	19.30	19.50	19.20	19.00	18.80	19.20	19.30	19.60	19.60	19.30	21.20	22.50	19.90	19.00	19.70	19.30	19.30	19.30	19.30	19.10	19.00	18.80	18.90	19.10	19.10	18.90	20.30	19.40	18.70
2019-05-14 10:50:03	19.50	19.70	20.40	19.50	19.60	19.30	19.20	18.90	19.30	19.50	19.70	19.70	19.40	21.30	22.50	20.00	19.10	19.70	19.30	19.40	19.40	19.40	19.10	19.00	19.00	18.90	19.10	19.10	19.00	20.40	19.40	18.80
2019-05-14 10:50:03	19.60	19.80	20.40	19.50	19.70	19.40	19.30	19.10	19.40	19.60	19.80	19.80	19.40	21.70	22.60	20.10	19.20	20.00	19.50	19.50	19.40	19.40	19.20	19.20	19.10	19.00	19.20	19.20	19.10	20.50	19.50	18.90
2019-05-14 10:50:03	19.50	19.80	20.40	19.50	19.60	19.40	19.20	19.00	19.50	19.50	19.80	19.80	19.50	22.10	22.70	20.10	19.20	20.00	19.40	19.50	19.40	19.40	19.20	19.10	19.00	19.00	19.10	19.10	19.10	20.50	19.50	18.80
2019-05-14 10:50:04	19.50	19.70	20.40	19.50	19.60	19.40	19.20	19.00	19.50	19.50	19.80	19.70	19.50	22.40	22.80	20.10	19.10	19.90	19.40	19.40	19.40	19.40	19.20	19.10	18.90	18.90	19.20	19.10	19.00	20.60	19.60	18.80
2019-05-14 10:50:04	19.50	19.70	20.40	19.40	19.60	19.40	19.20	19.00	19.40	19.50	19.80	19.70	19.50	22.40	22.80	20.10	19.10	19.70	19.40	19.40	19.40	19.40	19.20	19.10	18.90	18.90	19.10	19.10	19.00	20.70	19.60	18.80
2019-05-14 10:50:04	19.50	19.70	20.30	19.40	19.50	19.30	19.10	19.00	19.30	19.40	19.70	19.70	19.40	22.20	22.80	20.00	19.10	19.70	19.40	19.40	19.40	19.40	19.20	19.10	18.80	18.90	19.10	19.10	18.90	20.70	19.40	18.80
2019-05-14 10:50:04	19.40	19.70	20.30	19.30	19.50	19.30	19.10	18.90	19.30	19.40	19.70	19.70	19.40	21.80	22.80	19.90	19.10	19.70	19.30	19.30	19.40	19.40	19.10	19.10	18.80	18.90	19.10	19.10	18.90	20.60	19.40	18.70
2019-05-14 10:50:04	19.40	19.60	20.30	19.30	19.50	19.30	19.10	18.90	19.30	19.40	19.70	19.60	19.30	21.60	23.00	20.10	19.10	19.70	19.30	19.40	19.30	19.40	19.10	19.00	18.80	18.90	19.00	19.00	18.90	20.50	19.50	18.80
2019-05-14 10:50:05	19.40	19.60	20.30	19.40	19.40	19.30	19.10	18.90	19.20	19.30	19.60	19.60	19.30	21.40	23.30	20.10	19.10	19.80	19.30	19.40	19.30	19.40	19.10	19.00	18.80	18.80	19.00	19.00	18.90	20.40	19.50	18.80
2019-05-14 10:50:05	19.40	19.70	20.30	19.40	19.60	19.40	19.20	18.90	19.30	19.40	19.70	19.60	19.30	21.50	23.40	20.10	19.20	19.90	19.30	19.40	19.30	19.40	19.10	19.10	18.90	18.90	19.20	19.10	19.10	20.60	19.60	18.90
2019-05-14 10:50:05	19.40	19.70	20.30	19.40	19.60	19.40	19.10	18.90	19.30	19.40	19.70	19.70	19.40	21.60	23.50	20.20	19.20	19.90	19.40	19.40	19.30	19.40	19.20	19.10	18.90	18.90	19.20	19.20	19.10	20.60	19.60	18.80
2019-05-14 10:50:05	19.30	19.60	20.30	19.40	19.40	19.30	19.00	18.90	19.30	19.30	19.60	19.60	19.30	21.70	23.30	20.20	19.10	19.90	19.30	19.40	19.30	19.40	19.20	19.10	18.80	18.90	19.00	19.10	19.00	20.60	19.40	18.80
2019-05-14 10:50:05	19.30	19.60	20.30	19.40	19.40	19.30	19.00	18.90	19.30	19.30	19.60	19.60	19.30	21.80	22.80	20.10	19.10	19.80	19.30	19.40	19.30	19.40	19.10	19.10	18.80	18.90	19.10	19.10	18.90	20.60	19.40	18.80
2019-05-14 10:50:06	19.40	19.60	20.30	19.40	19.40	19.30	19.00	18.90	19.30	19.30	19.60	19.60	19.30	21.80	22.80	20.10	19.10	19.80	19.30	19.40	19.40	19.40	19.20	19.10	18.80	18.90	19.10	19.10	18.90	20.60	19.40	18.80
2019-05-14 10:50:06	19.50	19.70	20.20	19.40	19.50	19.30	19.00	18.90	19.30	19.40	19.70	19.60	19.30	21.90	22.50	19.90	19.00	19.80	19.30	19.40	19.30	19.40	19.10	19.10	18.80	18.80	19.00	19.10	18.90	20.50	19.40	18.70
2019-05-14 10:50:06	19.50	19.70	20.30	19.40	19.50	19.40	19.10	18.90	19.30	19.30	19.60	19.70	19.30	21.90	22.40	19.90	19.10	19.80	19.30	19.40	19.30	19.40	19.10	19.10	18.80	18.80	19.00	19.00	18.90	20.40	19.40	18.70
2019-05-14 10:50:06	19.40	19.70	20.30	19.40	19.50	19.30	19.10	19.00	19.30	19.30	19.60	19.70	19.30	21.80	22.50	20.00	19.10	19.80	19.30	19.40	19.30	19.40	19.10	19.10	18.80	18.80	19.00	19.00	18.90	20.40	19.50	18.80
2019-05-14 10:50:06	19.30	19.60	20.20	19.30	19.50	19.30	19.10	18.90	19.30	19.40	19.70	19.60	19.30	21.50	22.90	20.00	19.10	19.60	19.50	19.40	19.30	19.40	19.20	19.10	18.80	18.80	19.10	19.00	18.90	20.50	19.50	18.70
2019-05-14 10:50:07	19.20	19.60	20.20	19.30	19.50	19.30	19.00	18.90	19.30	19.40	19.70	19.60	19.30	21.20	23.20	20.00	19.00	19.50	19.70	19.40	19.30	19.40	19.10	19.00	18.80	18.80	19.00	19.00	18.90	20.50	19.50	18.70
2019-05-14 10:50:07	19.30	19.60	20.30	19.40	19.50	19.30	19.00	18.80	19.20	19.40	19.70	19.70	19.30	21.00	23.30	20.10	19.00	19.40	19.90	19.40	19.30	19.40	19.00	19.00	18.90	18.90	19.10	19.10	18.90	20.60	19.50	18.80
2019-05-14 10:50:07	19.30	19.50	20.30	20.10	19.50	19.30	19.00	18.80	19.20	19.30	19.70	19.60	19.30	21.00	23.20	20.00	19.00	19.30	19.80	19.70	19.30	19.50	19.20	19.00	18.90	18.90	19.10	19.10	19.00	20.70	19.60	18.80
2019-05-14 10:50:07	19.30	19.60	20.40	21.60	19.50	19.30	19.10	19.00	19.30	19.30	19.70	19.60	19.30	21.00	23.10	20.00	19.00	19.30	19.80	19.70	19.30	19.50	19.20	19.00	18.90	18.80	19.00	19.00	19.00	20.60	19.50	18.70
2019-05-14 10:50:07	19.40	19.60	20.40	22.20	19.60	19.40	19.10	19.00	19.30	19.30	19.70	19.60	19.30	21.10	22.90	20.00	19.00	19.30	19.60	19.90	19.40	19.50	19.20	19.10	18.90	18.90	19.00	19.10	19.00	20.50	19.50	18.80
2019-05-14 10:50:08	19.40	19.60	20.30	22.20	19.60	19.40	19.10	18.90	19.30	19.40	19.60	19.50	19.30	21.20	22.70	20.00	19.10	19.40	19.70	19.90	19.40	19.40	19.10	19.10	18.90	18.90	19.20	19.10	19.00	20.60	19.60	18.90
2019-05-14 10:50:08	19.50	19.70	20.50	22.50	19.60	19.40	19.10	18.90	19.30	19.40	19.60	19.60	19.30	21.40	22.50	19.90	19.10	19.40	20.10	20.00	19.40	19.50	19.10	19.10	18.90	19.00	19.20	19.10	19.00	20.60	19.50	18.90
2019-05-14 10:50:08	19.50	19.80	20.50	22.80	19.60	19.30	19.10	19.00	19.30	19.40	19.70	19.70	19.30	21.50	22.50	19.90	19.10	19.50	20.20	20.10	19.40	19.50	19.20	19.20	19.00	19.00	19.10	19.20	19.00	20.60	19.50	18.90
2019-05-14 10:50:08	19.40	19.70	20.40	22.90	19.60	19.30	19.00	18.90	19.20	19.40	19.70	19.70	19.30	21.60	22.40	19.90	19.10	19.40	20.20	19.90	19.40	19.40	19.10	19.10	18.90	19.00	19.10	19.10	19.00	20.50	19.60	18.80
2019-05-14 10:50:08	19.40	19.70	20.40	22.90	19.60	19.30	19.00	18.90	19.20	19.40	19.70	19.60	19.40	21.70	22.40	19.90	19.10	19.30	20.20	19.80	19.40	19.40	19.10	19.00	18.80	18.90	19.10	19.10	19.00	20.50	19.60	18.80
2019-05-14 10:50:09	19.40	19.70	20.50	22.90	19.60	19.40	19.10	19.00	19.30	19.40	19.70	19.60	19.40	21.70	22.50	19.90	19.00	19.30	20.20	19.80	19.40	19.40	19.10	19.00	18.80	18.90	19.10	19.10	19.00	20.50	19.50	18.80
2019-05-14 10:50:09	19.50	19.80	20.50	23.00	19.60	19.40	19.10	19.10	19.30	19.40	19.70	19.60	19.40	21.60	22.60	19.90	19.00	19.30	20.20	20.00	19.40	19.40	19.10	19.10	18.80	18.90	19.10	19.10	19.00	20.50	19.50	18.80
2019-05-14 10:50:09	19.40	19.60	20.30	23.00	19.60	19.30	19.00	18.90	19.30	19.40	19.70	19.60	19.30	21.50	22.70	20.00	19.00	19.30	20.10	20.40	19.50	19.50	19.10	19.10	18.90	18.90	19.10	19.10	18.90	20.50	19.40	18.70
2019-05-14 10:50:09	19.40	19.70	20.40	23.40	19.60	19.40	19.10	19.00	19.30	19.40	19.70	19.60	19.30	21.30	22.90	20.00	19.00	19.40	19.70	20.50	19.50	19.50	19.10	19.00	18.90	18.90	19.00	19.00	18.90	20.40	19.40	18.60
2019-05-14 10:50:10	19.50	19.70	20.50	23.70	19.70	19.40	19.10	19.00	19.20	19.40	19.70	19.60	19.30	21.30	22.90	20.00	19.10	19.40	19.40	20.50	19.40	19.40	19.10	19.10	18.90	18.90	19.10	19.10	18.90	20.50	19.50	18.70
2019-05-14 10:50:10	19.50	19.70	20.50	23.70	19.70	19.40	19.10	19.00	19.30	19.40	19.70	19.60	19.30	21.30	22.90	20.00	19.10	19.40	19.70	20.40	19.40	19.40	19.10	19.10	18.80	18.90	19.10	19.10	18.90	20.50	19.50	18.70
2019-05-14 10:50:10	19.40	19.60	20.40	22.90	19.60	19.40	19.00	18.90	19.30	19.40	19.70	19.60	19.30	21.30	22.90	20.00	19.10	19.40	20.10	20.10	19.30	19.40	19.20	19.10	18.80	18.90	19.10	19.10	18.90	20.50	19.50	18.70
2019-05-14 10:50:10	19.30	19.60	20.30	21.20	19.50	19.30	19.00	18.90	19.30	19.40	19.70	19.60	19.40	21.30	22.90	20.10	19.10	19.30	20.20	19.60	19.30	19.40	19.10	19.10	18.80	18.90	19.10	19.10	18.90	20.50	19.50	18.70
2019-05-14 10:50:10	19.30	19.60	20.20	20.10	19.50	19.40	19.00	19.00	19.30	19.40	19.70	19.60	19.30	21.20	22.90	20.00	19.10	19.30	20.20	19.50	19.30	19.40	19.10	19.00	18.90	18.90	19.10	19.20	19.00	20.60	19.50	18.80
2019-05-14 10:50:11	19.40	19.60	20.30	19.90	19.60	19.40	19.00	19.00	19.30	19.30	19.70	19.60	19.30	21.20	22.90	20.00	19.10	19.30	20.20	19.50	19.30	19.40	19.10	19.00	18.80	18.90	19.00	19.10	18.90	20.60	19.60	18.80
2019-05-14 10:50:11	19.40	19.60	20.30	20.00	19.50	19.30	19.10	18.90	19.30	19.30	19.70	19.60	19.40	21.20	22.90	20.00	19.10	19.40	20.20	19.50	19.30	19.40	19.20	19.00	18.80	18.90	19.00	19.00	18.90	20.50	19.50	18.70
2019-05-14 10:50:11	19.50	19.70	20.30	20.50	19.60	19.30	19.20	19.00	19.40	19.40	19.70	19.60	19.40	21.30	22.90	20.10	19.10	19.40	20.10	19.50	19.40	19.40	19.10	19.10	18.80	18.90	19.00	19.00	19.00	20.40	19.50	18.60
2019-05-14 10:50:11	19.50	19.70	20.30	20.50	19.70	19.40	19.30	19.10	19.30	19.40	19.60	19.70	19.40	21.30	22.90	20.10	19.10	19.50	20.20	19.50	19.40	19.40	19.10	19.10	18.80	18.90	19.00	19.00	19.00	20.50	19.50	18.60
2019-05-14 10:50:11	19.50	19.70	20.30	19.80	19.60	19.50	19.30	19.10	19.30	19.40	19.60	19.60	19.30	21.30	22.90	20.10	19.20	19.70	20.70	19.60	19.40	19.40	19.20	19.10	18.90	18.90	19.10	19.00	19.00	20.50	19.50	18.70
2019-05-14 10:50:12	19.50	19.60	20.30	19.50	19.50	19.40	19.20	18.90	19.30	19.40	19.60	19.60	19.30	21.30	22.80	20.10	19.20	19.70	20.90	19.60	19.30	19.30	19.10	19.10	18.90	18.90	19.10	19.10	19.00	20.60	19.50	18.80
2019-05-14 10:50:12	19.40	19.60	20.20	19.40	19.50	19.30	19.10	18.90	19.30	19.40	19.70	19.60	19.30	21.40	22.80	20.10	19.10	19.80	20.90	19.40	19.30	19.40	19.10	19.00	18.90	18.90	19.10	19.10	19.00	20.60	19.60	18.70
2019-05-14 10:50:12	19.40	19.70	20.20	19.40	19.50	19.30	19.10	18.90	19.30	19.30	19.70	19.60	19.30	21.40	22.90	20.00	19.10	20.10	20.80	19.50	19.30	19.40	19.00	19.00	18.90	18.90	19.10	19.10	19.00	20.50	19.50	18.70
2019-05-14 10:50:12	19.40	19.70	20.20	19.40	19.50	19.30	19.10	18.90	19.30	19.30	19.70	19.70	19.30	21.40	22.80	20.00	19.10	20.10	20.80	19.60	19.30	19.30	19.00	19.00	18.80	18.90	19.10	19.10	19.00	20.50	19.50	18.80
2019-05-14 10:50:12	19.40	19.60	20.20	19.40	19.50	19.30	19.10	19.00	19.30	19.30	19.70	19.70	19.30	21.40	22.80	20.00	19.10	20.10	20.80	19.60	19.30	19.30	19.00	19.00	18.80	18.90	19.10	19.10	19.00	20.50	19.50	18.80
2019-05-14 10:50:13	19.30	19.60	20.20	19.30	19.40	19.20	19.00	18.90	19.30	19.30	19.70	19.60	19.40	21.40	22.80	20.00	19.10	20.10	20.60	19.50	19.40	19.40	19.10	19.10	18.80	18.90	19.10	19.10	18.90	20.60	19.50	18.80
2019-05-14 10:50:13	19.30	19.50	20.30	19.30	19.40	19.30	19.00	18.80	19.30	19.30	19.60	19.60	19.30	21.20	22.90	20.00	19.20	20.10	20.40	19.40	19.30	19.40	19.10	19.10	18.80	18.90	19.10	19.10	18.90	20.50	19.40	18.70
2019-05-14 10:50:13	19.30	19.50	20.30	19.40	19.40	19.30	19.00	18.90	19.20	19.30	19.60	19.60	19.30	21.00	23.10	20.00	19.20	20.00	20.50	19.50	19.30	19.40	19.10	19.10	18.70	18.80	19.00	19.00	18.90	20.40	19.40	18.70
2019-05-14 10:50:13	19.40	19.60	20.30	19.40	19.40	19.30	19.00	18.90	19.30	19.30	19.60	19.60	19.30	20.90	23.10	20.00	19.20	20.10	20.60	19.50	19.40	19.40	19.20	19.10	18.90	18.90	19.20	19.10	19.00	20.60	19.50	18.80
2019-05-14 10:50:13	19.30	19.60	20.20	19.40	19.50	19.30	19.00	18.90	19.20	19.30	19.60	19.60	19.30	20.80	22.90	20.00	19.10	20.00	20.70	19.50	19.40	19.40	19.10	19.10	18.90	18.90	19.20	19.10	19.00	20.60	19.50	18.80
2019-05-14 10:50:14	19.40	19.70	20.30	19.50	19.50	19.30	19.10	19.00	19.20	19.30	19.60	19.60	19.30	20.80	22.80	20.10	19.00	19.90	20.60	19.50	19.30	19.40	19.10	19.10	18.80	18.90	19.10	19.00	18.90	20.50	19.40	18.70
2019-05-14 10:50:14	19.40	19.70	20.30	19.50	19.50	19.40	19.10	19.00	19.30	19.40	19.70	19.50	19.30	20.80	22.80	20.00	19.10	20.00	20.60	19.40	19.30	19.40	19.10	19.10	18.80	18.90	19.10	19.00	18.90	20.50	19.50	18.70
2019-05-14 10:50:14	19.40	19.70	20.30	19.40	19.50	19.30	19.10	19.00	19.30	19.40	19.70	19.60	19.30	20.80	22.80	20.00	19.10	19.90	20.60	19.50	19.30	19.40	19.10	19.10	18.80	18.80	19.00	19.00	18.90	20.50	19.50	18.70
2019-05-14 10:50:14	19.40	19.70	20.30	19.40	19.50	19.40	19.20	19.00	19.30	19.40	19.70	19.60	19.30	20.80	22.80	20.00	19.20	19.90	20.60	19.50	19.30	19.40	19.10	19.10	18.80	18.80	19.00	18.90	18.90	20.40	19.40	18.70
2019-05-14 10:50:14	19.50	19.80	20.30	19.50	19.60	19.50	19.20	19.10	19.30	19.40	19.70	19.60	19.40	20.80	22.80	20.00	19.10	20.00	20.60	19.50	19.30	19.40	19.10	19.00	18.80	18.80	19.00	19.00	18.90	20.40	19.40	18.70
2019-05-14 10:50:15	19.40	19.70	20.30	19.40	19.60	19.40	19.20	19.00	19.30	19.40	19.70	19.60	19.30	20.80	22.80	20.00	19.10	20.00	20.60	19.50	19.30	19.40	19.10	19.00	18.80	18.90	19.00	19.00	18.90	20.40	19.40	18.70
2019-05-14 10:50:15	19.40	19.70	20.30	19.40	19.50	19.30	19.10	18.90	19.30	19.40	19.60	19.60	19.30	20.80	22.80	20.00	19.10	20.00	20.60	19.50	19.30	19.40	19.10	19.00	18.80	18.80	19.00	19.00	18.90	20.40	19.40	18.70
2019-05-14 10:50:15	19.40	19.60	20.30	19.40	19.60	19.30	19.10	19.00	19.30	19.40	19.60	19.60	19.30	20.70	22.80	20.00	19.10	20.00	20.60	19.50	19.30	19.40	19.10	19.10	18.70	18.80	18.90	19.00	18.90	20.40	19.50	18.70
2019-05-14 10:50:15	19.40	19.60	20.30	19.40	19.60	19.30	19.10	19.00	19.30	19.30	19.60	19.60	19.30	20.70	22.70	19.90	19.20	20.00	20.60	19.50	19.30	19.40	19.10	19.20	18.70	18.80	19.00	19.00	18.80	20.40	19.40	18.70
2019-05-14 10:50:15	19.50	19.60	20.20	19.40	19.50	19.30	19.00	19.00	19.30	19.40	19.70	19.60	19.30	20.80	22.70	20.00	19.20	20.10	20.70	19.50	19.40	19.40	19.20	19.20	18.80	18.80	19.00	19.00	18.80	20.40	19.40	18.70
2019-05-14 10:50:16	19.50	19.70	20.30	19.40	19.60	19.30	19.10	19.00	19.30	19.40	19.70	19.60	19.30	20.90	22.70	20.00	19.20	20.10	20.70	19.50	19.40	19.40	19.20	19.10	18.80	18.80	19.00	19.00	18.80	20.40	19.40	18.70
2019-05-14 10:50:16	19.40	19.70	20.30	19.40	19.60	19.30	19.10	19.00	19.30	19.40	19.70	19.60	19.30	20.90	22.70	20.00	19.10	20.00	20.70	19.50	19.30	19.40	19.10	19.10	18.80	18.80	19.00	19.00	18.90	20.40	19.50	18.70
2019-05-14 10:50:16	19.30	19.60	20.20	19.40	19.50	19.30	19.10	18.90	19.20	19.30	19.60	19.50	19.30	20.80	22.70	19.90	19.10	20.00	20.70	19.50	19.30	19.40	19.10	19.10	18.70	18.80	18.90	19.00	18.90	20.40	19.30	18.60
2019-05-14 10:50:16	19.40	19.60	20.30	19.50	19.60	19.40	19.20	18.90	19.30	19.30	19.70	19.60	19.30	20.80	22.70	20.00	19.10	20.00	20.70	19.50	19.30	19.40	19.10	19.10	18.80	18.80	19.00	19.00	18.90	20.40	19.40	18.70
2019-05-14 10:50:16	19.30	19.60	20.30	19.50	19.60	19.40	19.20	19.00	19.30	19.30	19.60	19.60	19.40	20.80	22.70	20.00	19.20	20.00	20.70	19.50	19.30	19.40	19.20	19.10	18.80	18.70	19.10	19.10	18.90	20.40	19.40	18.60
2019-05-14 10:50:17	19.40	19.60	20.20	19.50	19.50	19.40	19.10	19.00	19.20	19.30	19.60	19.50	19.30	20.70	22.60	20.00	19.20	20.00	20.70	19.50	19.30	19.40	19.10	19.20	18.70	18.70	19.00	19.00	18.80	20.30	19.30	18.60
2019-05-14 10:50:17	19.50	19.70	20.30	19.60	19.60	19.40	19.10	19.10	19.20	19.30	19.70	19.50	19.30	20.70	22.60	20.00	19.20	20.00	20.70	19.50	19.30	19.40	19.10	19.10	18.70	18.70	19.00	18.90	18.80	20.30	19.30	18.60
2019-05-14 10:50:17	19.50	19.70	20.20	19.50	19.60	19.40	19.20	19.00	19.30	19.30	19.60	19.60	19.30	20.80	22.60	19.90	19.20	20.00	20.60	19.40	19.30	19.40	19.10	19.00	18.80	18.80	19.00	19.00	18.80	20.40	19.40	18.60
2019-05-14 10:50:17	19.40	19.60	20.20	19.40	19.50	19.30	19.10	19.00	19.30	19.40	19.70	19.70	19.30	20.80	22.60	20.00	19.20	20.00	20.70	19.40	19.30	19.30	19.10	19.10	18.80	18.80	19.00	19.00	18.80	20.40	19.40	18.70
2019-05-14 10:50:18	19.40	19.60	20.20	19.40	19.50	19.30	19.10	19.00	19.30	19.40	19.70	19.70	19.30	20.80	22.70	20.10	19.10	20.00	20.70	19.40	19.30	19.30	19.10	19.00	18.80	18.80	19.00	19.00	18.90	20.50	19.40	18.70
2019-05-14 10:50:18	19.40	19.60	20.20	19.40	19.50	19.30	19.00	18.90	19.30	19.30	19.60	19.60	19.30	20.90	22.70	20.00	19.10	20.00	20.70	19.40	19.30	19.40	19.10	19.00	18.80	18.80	19.00	19.00	18.80	20.50	19.40	18.70
2019-05-14 10:50:18	19.30	19.60	20.20	19.40	19.50	19.30	19.00	18.90	19.30	19.30	19.60	19.60	19.30	20.90	22.60	19.90	19.10	20.00	20.70	19.40	19.30	19.40	19.10	19.00	18.80	18.80	19.00	19.00	18.90	20.50	19.40	18.70
2019-05-14 10:50:18	19.40	19.60	20.20	19.40	19.40	19.30	19.10	19.00	19.30	19.30	19.70	19.60	19.30	20.90	22.50	20.00	19.10	20.00	20.70	19.40	19.30	19.40	19.10	19.10	18.90	18.80	19.00	19.10	18.90	20.60	19.50	18.80
2019-05-14 10:50:18	19.40	19.60	20.20	19.40	19.40	19.30	19.10	19.00	19.30	19.30	19.70	19.70	19.30	20.90	22.40	20.00	19.10	20.00	20.70	19.50	19.30	19.40	19.10	19.00	18.80	18.90	19.10	19.00	18.90	20.60	19.50	18.80
2019-05-14 10:50:18	19.30	19.50	20.20	19.40	19.50	19.30	19.10	19.00	19.30	19.40	19.70	19.70	19.30	21.10	22.40	20.00	19.10	20.00	20.70	19.50	19.30	19.40	19.10	19.00	18.80	18.90	19.10	19.00	18.90	20.60	19.50	18.80
2019-05-14 10:50:19	19.30	19.50	20.20	19.40	19.50	19.30	19.10	19.00	19.30	19.30	19.70	19.60	19.30	21.20	22.50	20.00	19.10	20.00	20.70	19.40	19.30	19.30	19.00	19.00	18.80	18.90	19.10	19.00	18.90	20.60	19.50	18.80
2019-05-14 10:50:19	19.30	19.50	20.20	19.40	19.40	19.30	19.10	18.90	19.30	19.30	19.70	19.60	19.30	21.20	22.50	20.00	19.10	20.00	20.60	19.40	19.30	19.40	19.00	19.00	18.90	18.90	19.10	19.00	18.90	20.50	19.50	18.80
2019-05-14 10:50:19	19.40	19.70	20.20	19.40	19.50	19.30	19.10	18.90	19.30	19.30	19.70	19.60	19.30	21.20	22.80	20.10	19.20	20.00	20.70	19.50	19.40	19.50	19.10	19.10	18.90	18.90	19.00	19.10	18.90	20.60	19.50	18.80
2019-05-14 10:50:19	19.40	19.70	20.20	19.40	19.50	19.30	19.10	19.00	19.30	19.30	19.70	19.60	19.30	21.20	23.00	20.10	19.20	20.10	20.70	19.50	19.40	19.40	19.20	19.10	18.80	18.80	19.00	19.00	18.90	20.60	19.50	18.80
2019-05-14 10:50:19	19.30	19.60	20.20	19.40	19.50	19.30	19.00	19.00	19.30	19.30	19.70	19.50	19.30	21.10	23.10	20.00	19.20	20.10	20.70	19.50	19.40	19.40	19.20	19.10	18.80	18.80	19.00	19.00	18.90	20.50	19.50	18.70
2019-05-14 10:50:20	19.40	19.60	20.20	19.40	19.50	19.40	19.10	19.00	19.30	19.30	19.60	19.50	19.30	21.20	23.10	20.00	19.10	20.10	20.70	19.50	19.30	19.40	19.10	19.10	18.90	18.80	19.00	19.00	18.90	20.50	19.50	18.70
2019-05-14 10:50:20	19.50	19.60	20.30	19.40	19.60	19.30	19.20	19.00	19.30	19.40	19.60	19.60	19.40	21.30	23.20	20.10	19.20	20.10	20.80	19.50	19.30	19.50	19.20	19.10	18.90	18.90	19.00	19.00	18.90	20.50	19.50	18.70
2019-05-14 10:50:20	19.40	19.60	20.20	19.40	19.50	19.30	19.10	19.00	19.30	19.40	19.70	19.60	19.30	21.30	23.30	20.10	19.20	20.10	20.80	19.50	19.40	19.40	19.20	19.10	18.80	18.80	19.00	19.00	18.90	20.50	19.40	18.60
2019-05-14 10:50:20	19.30	19.50	20.20	19.30	19.40	19.30	19.10	19.00	19.30	19.30	19.70	19.60	19.20	21.20	23.20	20.00	19.20	20.10	20.80	19.50	19.30	19.40	19.10	19.00	18.80	18.80	19.00	19.00	18.90	20.50	19.40	18.60
2019-05-14 10:50:20	19.30	19.50	20.20	19.30	19.40	19.30	19.10	19.00	19.30	19.30	19.70	19.70	19.20	21.20	23.20	20.10	19.20	20.10	20.80	19.40	19.30	19.40	19.10	19.00	18.80	18.80	19.00	19.00	18.90	20.50	19.40	18.60
2019-05-14 10:50:21	19.40	19.60	20.30	19.40	19.60	19.30	19.10	19.00	19.30	19.30	19.70	19.70	19.20	21.20	23.20	20.10	19.20	20.10	20.70	19.50	19.30	19.40	19.10	19.00	18.80	18.80	19.00	19.00	18.80	20.50	19.40	18.70
2019-05-14 10:50:21	19.50	19.70	20.40	19.50	19.60	19.40	19.20	19.10	19.30	19.40	19.70	19.60	19.30	21.20	23.30	20.10	19.10	20.00	20.70	19.50	19.30	19.40	19.10	19.00	18.80	18.80	19.00	19.00	18.80	20.50	19.50	18.60
2019-05-14 10:50:21	19.50	19.70	20.30	19.50	19.60	19.40	19.20	19.20	19.30	19.30	19.60	19.60	19.30	21.10	23.30	20.10	19.10	20.10	20.80	19.50	19.30	19.40	19.10	19.00	18.80	18.70	18.90	18.90	18.80	20.50	19.40	18.60
2019-05-14 10:50:21	19.50	19.80	20.30	19.60	19.60	19.40	19.20	19.10	19.30	19.30	19.60	19.60	19.30	21.10	23.30	20.10	19.20	20.10	20.70	19.50	19.30	19.40	19.10	19.00	18.80	18.70	18.90	18.90	18.80	20.50	19.40	18.60
2019-05-14 10:50:21	19.50	19.70	20.30	19.50	19.50	19.40	19.20	19.10	19.20	19.40	19.60	19.60	19.30	21.10	23.30	20.20	19.20	20.10	20.70	19.50	19.30	19.40	19.10	19.00	18.80	18.80	18.90	18.90	18.80	20.50	19.40	18.70
2019-05-14 10:50:22	19.40	19.60	20.20	19.50	19.50	19.40	19.20	19.00	19.20	19.40	19.60	19.60	19.30	21.00	23.30	20.20	19.20	20.00	20.70	19.50	19.30	19.40	19.10	19.00	18.90	18.80	19.00	19.00	18.80	20.50	19.40	18.70
2019-05-14 10:50:22	19.50	19.70	20.20	19.50	19.50	19.40	19.20	19.00	19.30	19.40	19.70	19.60	19.30	21.00	23.20	20.10	19.20	20.00	20.70	19.40	19.30	19.30	19.10	19.00	18.80	18.80	19.00	19.00	18.90	20.50	19.40	18.70
2019-05-14 10:50:22	19.50	19.70	20.20	19.50	19.60	19.40	19.10	19.00	19.30	19.40	19.70	19.70	19.30	21.00	23.20	20.10	19.20	20.00	20.80	19.40	19.30	19.30	19.10	18.90	18.80	18.80	19.00	19.00	18.90	20.50	19.40	18.80
2019-05-14 10:50:22	19.40	19.70	20.20	19.50	19.60	19.40	19.00	19.00	19.30	19.40	19.70	19.60	19.30	21.00	23.10	20.10	19.20	20.00	20.70	19.40	19.30	19.40	19.10	19.00	18.80	18.80	18.90	19.00	18.90	20.40	19.40	18.80
2019-05-14 10:50:22	19.40	19.70	20.20	19.50	19.60	19.40	19.00	19.00	19.20	19.30	19.60	19.60	19.30	21.00	23.10	20.00	19.10	20.00	20.70	19.40	19.30	19.30	19.10	19.10	18.80	18.80	18.90	19.00	18.90	20.40	19.40	18.80
2019-05-14 10:50:23	19.40	19.60	20.30	19.40	19.60	19.40	19.10	19.00	19.30	19.30	19.60	19.60	19.30	21.00	23.00	20.00	19.10	20.10	20.70	19.40	19.30	19.30	19.10	19.10	18.80	18.80	18.90	19.00	18.90	20.40	19.40	18.70
2019-05-14 10:50:23	19.40	19.70	20.30	19.40	19.60	19.40	19.20	19.10	19.30	19.30	19.60	19.60	19.30	21.00	23.00	20.00	19.10	20.10	20.80	19.40	19.30	19.40	19.10	19.10	18.80	18.80	18.90	19.00	18.90	20.50	19.40	18.60
2019-05-14 10:50:23	19.50	19.70	20.30	19.50	19.60	19.40	19.20	19.00	19.30	19.30	19.60	19.60	19.30	21.00	23.00	20.00	19.10	20.00	20.70	19.50	19.30	19.40	19.00	19.00	18.70	18.80	18.90	18.90	18.80	20.50	19.40	18.60
2019-05-14 10:50:23	19.50	19.70	20.30	19.50	19.60	19.40	19.20	19.00	19.30	19.30	19.60	19.60	19.30	21.00	23.00	20.00	19.10	20.00	20.70	19.50	19.30	19.40	19.00	19.00	18.80	18.80	19.00	18.90	18.80	20.50	19.40	18.70
2019-05-14 10:50:23	19.50	19.70	20.30	19.50	19.60	19.40	19.20	19.00	19.30	19.30	19.60	19.60	19.30	21.00	23.00	20.00	19.10	20.00	20.70	19.50	19.30	19.30	19.00	19.00	18.80	18.80	19.00	18.90	18.90	20.50	19.40	18.70
2019-05-14 10:50:23	19.50	19.60	20.30	19.50	19.60	19.40	19.20	19.00	19.20	19.30	19.60	19.60	19.30	21.00	23.10	20.00	19.10	20.00	20.70	19.40	19.30	19.30	19.10	19.00	18.80	18.80	19.00	19.00	18.90	20.50	19.40	18.70
2019-05-14 10:50:24	19.50	19.60	20.30	19.50	19.60	19.40	19.20	19.00	19.20	19.30	19.60	19.60	19.30	21.10	23.10	20.00	19.10	20.00	20.70	19.40	19.30	19.20	19.10	19.00	18.80	18.80	19.00	19.00	18.90	20.50	19.40	18.70
2019-05-14 10:50:24	19.50	19.70	20.30	19.60	19.60	19.50	19.20	19.10	19.20	19.30	19.60	19.60	19.30	21.20	23.10	20.00	19.10	20.00	20.70	19.50	19.30	19.30	19.10	19.00	18.80	18.80	18.90	18.90	18.90	20.50	19.40	18.60
2019-05-14 10:50:24	19.50	19.70	20.30	19.60	19.60	19.50	19.20	19.10	19.20	19.30	19.60	19.60	19.30	21.20	23.10	20.10	19.20	20.10	20.80	19.50	19.30	19.40	19.10	19.10	18.80	18.80	18.90	18.90	18.90	20.50	19.40	18.60
2019-05-14 10:50:24	19.50	19.70	20.20	19.60	19.60	19.40	19.10	19.10	19.20	19.30	19.60	19.60	19.30	21.20	23.10	20.10	19.10	20.00	20.80	19.50	19.30	19.40	19.10	19.10	18.80	18.80	18.90	19.00	18.80	20.50	19.40	18.60
2019-05-14 10:50:24	19.50	19.70	20.20	19.50	19.60	19.40	19.10	19.10	19.20	19.30	19.70	19.60	19.30	21.20	23.10	20.00	19.10	20.00	20.80	19.40	19.30	19.40	19.20	19.10	18.70	18.80	18.90	19.00	18.80	20.50	19.40	18.60
2019-05-14 10:50:25	19.50	19.70	20.20	19.50	19.60	19.40	19.20	19.10	19.20	19.30	19.70	19.60	19.30	21.30	23.00	20.00	19.20	20.10	20.70	19.40	19.30	19.40	19.10	19.10	18.70	18.80	18.90	19.00	18.80	20.50	19.40	18.60
2019-05-14 10:50:25	19.50	19.60	20.20	19.50	19.50	19.40	19.20	19.00	19.20	19.40	19.60	19.70	19.30	21.30	23.00	20.00	19.20	20.10	20.70	19.40	19.30	19.40	19.10	19.10	18.70	18.80	18.90	19.00	18.80	20.50	19.30	18.70
2019-05-14 10:50:25	19.50	19.60	20.30	19.50	19.60	19.40	19.20	19.00	19.20	19.30	19.60	19.70	19.30	21.40	22.80	20.00	19.20	20.00	20.70	19.40	19.30	19.40	19.10	19.10	18.70	18.80	18.90	19.00	18.90	20.50	19.40	18.70
2019-05-14 10:50:25	19.40	19.70	20.30	19.40	19.60	19.30	19.20	19.00	19.30	19.30	19.60	19.70	19.30	21.30	22.80	20.00	19.10	20.00	20.70	19.40	19.20	19.40	19.10	19.10	18.80	18.80	18.90	19.00	18.90	20.50	19.40	18.70
2019-05-14 10:50:25	19.40	19.70	20.30	19.40	19.60	19.30	19.20	19.00	19.30	19.30	19.60	19.60	19.30	21.30	22.90	20.00	19.10	20.00	20.70	19.40	19.20	19.40	19.10	19.00	18.70	18.80	19.00	19.00	18.90	20.50	19.40	18.60
2019-05-14 10:50:26	19.40	19.70	20.30	19.40	19.60	19.30	19.20	19.00	19.30	19.40	19.70	19.60	19.30	21.40	23.10	20.00	19.20	20.00	20.70	19.40	19.20	19.40	19.10	19.00	18.70	18.80	19.00	19.00	18.90	20.50	19.40	18.60
2019-05-14 10:50:26	19.40	19.70	20.30	19.50	19.60	19.40	19.20	19.10	19.30	19.40	19.70	19.60	19.30	21.40	23.10	20.00	19.10	20.10	20.80	19.40	19.30	19.40	19.10	19.00	18.70	18.80	19.00	19.00	18.90	20.50	19.50	18.60
2019-05-14 10:50:26	19.40	19.70	20.30	19.40	19.60	19.40	19.10	19.20	19.40	19.50	19.70	19.60	19.40	21.50	23.60	20.30	19.10	20.10	20.80	19.40	19.30	19.40	19.10	19.10	18.80	18.70	19.00	19.00	18.80	20.60	19.50	18.70
2019-05-14 10:50:26	19.50	19.70	20.30	19.40	19.60	19.30	19.20	19.10	19.30	19.40	19.70	19.70	19.30	21.50	23.80	20.40	19.10	20.10	20.80	19.50	19.30	19.30	19.10	19.10	18.80	18.80	19.00	19.00	18.80	20.70	19.50	18.80
2019-05-14 10:50:26	19.40	19.60	20.20	19.40	19.50	19.30	19.20	19.00	19.30	19.40	19.70	19.70	19.30	21.50	23.80	20.40	19.10	20.00	20.80	19.50	19.30	19.30	19.10	19.10	18.80	18.80	19.10	19.00	18.90	20.70	19.40	18.80
2019-05-14 10:50:27	19.30	19.60	20.20	19.40	19.50	19.30	19.10	18.90	19.20	19.30	19.60	19.60	19.30	21.50	23.90	20.50	19.10	20.10	20.80	19.50	19.30	19.30	19.10	19.10	18.80	18.80	19.10	19.00	18.90	20.70	19.40	18.70
2019-05-14 10:50:27	19.40	19.50	20.20	19.40	19.50	19.30	19.10	18.90	19.30	19.40	19.60	19.50	19.30	21.60	23.90	20.60	19.20	20.10	20.70	19.50	19.30	19.40	19.10	19.10	18.80	18.80	19.00	19.00	18.90	20.70	19.40	18.70
2019-05-14 10:50:27	19.40	19.50	20.20	19.40	19.50	19.30	19.00	19.00	19.30	19.40	19.60	19.50	19.30	21.70	23.90	20.50	19.20	20.10	20.70	19.50	19.30	19.40	19.10	19.10	18.70	18.80	18.90	19.00	18.90	20.80	19.50	18.70
2019-05-14 10:50:27	19.40	19.60	20.20	19.40	19.40	19.30	19.00	18.90	19.30	19.30	19.60	19.50	19.30	21.70	23.90	20.50	19.20	20.10	20.60	19.50	19.30	19.40	19.10	19.10	18.80	18.80	19.00	19.00	18.90	20.80	19.50	18.70
2019-05-14 10:50:27	19.40	19.60	20.20	19.40	19.50	19.30	19.00	18.90	19.20	19.30	19.70	19.50	19.30	21.90	24.00	20.50	19.20	20.10	20.70	19.50	19.30	19.40	19.10	19.10	18.80	18.80	19.00	19.00	18.90	20.80	19.40	18.70
2019-05-14 10:50:28	19.40	19.60	20.20	19.40	19.50	19.30	19.00	18.90	19.20	19.30	19.70	19.60	19.40	22.00	24.00	20.60	19.20	20.10	20.70	19.50	19.40	19.40	19.10	19.00	18.80	18.80	19.00	19.00	18.90	20.80	19.40	18.70
2019-05-14 10:50:28	19.40	19.60	20.20	19.40	19.60	19.30	19.10	19.00	19.30	19.30	19.70	19.60	19.40	22.00	24.10	20.60	19.20	20.10	20.80	19.40	19.30	19.40	19.10	19.00	18.70	18.80	19.00	19.00	18.90	20.80	19.40	18.70
2019-05-14 10:50:28	19.40	19.60	20.20	19.40	19.60	19.30	19.20	19.00	19.30	19.30	19.70	19.60	19.40	22.00	24.10	20.60	19.20	20.10	20.80	19.40	19.30	19.40	19.10	19.00	18.70	18.80	19.00	19.00	18.90	20.80	19.40	18.70
2019-05-14 10:50:28	19.40	19.60	20.20	19.40	19.60	19.40	19.20	19.00	19.30	19.30	19.60	19.60	19.30	22.10	24.10	20.60	19.10	20.10	20.80	19.50	19.40	19.40	19.10	19.00	18.80	18.80	19.00	19.00	18.90	20.90	19.40	18.70
2019-05-14 10:50:28	19.50	19.60	20.30	19.50	19.60	19.40	19.20	19.10	19.30	19.30	19.60	19.60	19.30	22.10	24.30	20.60	19.10	20.10	20.80	19.40	19.30	19.40	19.10	19.00	18.80	18.90	19.00	19.00	18.90	20.80	19.40	18.70
2019-05-14 10:50:29	19.50	19.60	20.20	19.50	19.50	19.40	19.20	19.10	19.20	19.30	19.60	19.60	19.30	22.00	24.30	20.60	19.10	20.00	20.70	19.30	19.20	19.40	19.10	19.00	18.70	18.80	19.00	18.90	18.90	20.80	19.40	18.70
2019-05-14 10:50:29	19.40	19.60	20.20	19.40	19.50	19.40	19.10	19.10	19.20	19.30	19.60	19.50	19.30	22.00	24.20	20.70	19.10	20.00	20.70	19.30	19.20	19.40	19.10	19.00	18.60	18.70	18.90	18.90	18.90	20.70	19.40	18.60
2019-05-14 10:50:29	19.40	19.60	20.20	19.50	19.60	19.30	19.20	19.00	19.30	19.40	19.60	19.60	19.30	22.00	24.20	20.70	19.10	20.00	20.70	19.30	19.20	19.40	19.00	19.00	18.70	18.70	18.90	19.00	18.90	20.70	19.40	18.60
2019-05-14 10:50:29	19.40	19.60	20.20	19.40	19.60	19.30	19.10	18.90	19.20	19.30	19.60	19.60	19.30	21.90	24.20	20.70	19.10	20.00	20.70	19.40	19.20	19.30	19.00	19.00	18.70	18.70	18.90	18.90	18.90	20.80	19.40	18.70
2019-05-14 10:50:29	19.40	19.60	20.20	19.40	19.60	19.30	19.10	19.00	19.20	19.30	19.70	19.60	19.30	21.80	24.10	20.70	19.20	19.90	20.70	19.40	19.20	19.30	19.00	19.00	18.70	18.70	18.90	18.90	18.90	20.80	19.40	18.70
2019-05-14 10:50:30	19.40	19.60	20.20	19.40	19.60	19.30	19.10	19.00	19.20	19.30	19.60	19.60	19.30	21.80	24.10	20.70	19.10	20.00	20.70	19.40	19.30	19.30	19.00	19.00	18.70	18.80	18.90	18.90	18.90	20.70	19.40	18.70
2019-05-14 10:50:30	19.40	19.70	20.20	19.40	19.60	19.40	19.10	19.00	19.20	19.30	19.60	19.60	19.30	21.80	24.10	20.70	19.10	20.00	20.70	19.40	19.30	19.30	19.00	19.00	18.80	18.80	18.90	18.90	18.90	20.70	19.40	18.60
2019-05-14 10:50:30	19.40	19.60	20.30	19.50	19.50	19.40	19.10	19.00	19.20	19.40	19.60	19.50	19.30	21.90	24.20	20.60	19.10	20.00	20.70	19.40	19.30	19.30	19.00	18.90	18.70	18.80	18.90	18.90	18.80	20.70	19.40	18.60
2019-05-14 10:50:30	19.40	19.60	20.20	19.50	19.50	19.40	19.10	19.00	19.30	19.30	19.60	19.60	19.40	22.00	24.10	20.60	19.10	20.00	20.70	19.40	19.30	19.30	19.10	18.90	18.60	18.80	18.90	19.00	18.80	20.80	19.40	18.60
2019-05-14 10:50:30	19.40	19.60	20.20	19.50	19.50	19.30	19.10	19.00	19.30	19.30	19.60	19.60	19.40	22.00	24.00	20.50	19.10	20.10	20.80	19.50	19.30	19.40	19.20	19.10	18.70	18.80	19.00	19.00	18.90	20.80	19.50	18.70
2019-05-14 10:50:31	19.50	19.60	20.20	19.50	19.50	19.30	19.20	19.10	19.30	19.30	19.70	19.60	19.40	22.00	24.00	20.40	19.10	20.00	20.70	19.40	19.30	19.40	19.10	19.10	18.80	18.80	19.00	19.10	18.90	20.80	19.50	18.70
2019-05-14 10:50:31	19.50	19.60	20.20	19.40	19.60	19.40	19.20	19.00	19.20	19.30	19.70	19.60	19.30	21.80	23.90	20.20	19.10	20.00	20.70	19.40	19.30	19.40	19.10	19.10	18.70	18.80	19.00	19.00	18.90	20.70	19.40	18.70
2019-05-14 10:50:31	19.30	19.50	20.20	19.40	19.60	19.40	19.10	19.00	19.20	19.30	19.60	19.50	19.30	21.60	23.80	20.10	19.00	19.90	20.70	19.30	19.20	19.30	19.00	19.00	18.70	18.70	18.90	18.90	18.90	20.70	19.30	18.70
2019-05-14 10:50:31	19.30	19.50	20.20	19.40	19.50	19.30	19.10	19.00	19.20	19.30	19.60	19.50	19.30	21.40	23.70	20.10	19.00	20.00	20.70	19.30	19.30	19.20	19.00	19.00	18.70	18.80	18.90	18.90	18.90	20.70	19.30	18.60
2019-05-14 10:50:31	19.40	19.50	20.20	19.40	19.50	19.30	19.10	19.00	19.20	19.30	19.60	19.60	19.30	21.30	23.60	20.10	19.00	20.00	20.70	19.30	19.30	19.20	19.00	19.00	18.70	18.70	18.90	18.90	18.90	20.70	19.40	18.60
2019-05-14 10:50:32	19.40	19.50	20.20	19.40	19.50	19.30	19.10	19.00	19.20	19.30	19.60	19.60	19.30	21.20	23.50	20.10	19.00	20.00	20.70	19.30	19.20	19.20	19.00	19.00	18.70	18.70	18.90	18.90	18.80	20.60	19.40	18.70
2019-05-14 10:50:32	19.40	19.50	20.20	19.40	19.50	19.30	19.10	19.00	19.20	19.30	19.60	19.60	19.30	21.30	23.40	20.10	19.10	19.90	20.60	19.30	19.20	19.30	19.10	19.00	18.70	18.70	18.90	18.90	18.80	20.60	19.40	18.70
2019-05-14 10:50:32	19.40	19.60	20.20	19.40	19.50	19.30	19.10	19.00	19.30	19.30	19.60	19.50	19.30	21.30	23.30	20.10	19.10	19.90	20.60	19.40	19.20	19.30	19.10	19.00	18.70	18.70	18.90	18.90	18.80	20.60	19.40	18.70
2019-05-14 10:50:32	19.40	19.60	20.20	19.50	19.60	19.30	19.10	19.00	19.30	19.30	19.60	19.50	19.30	21.30	23.30	20.10	19.00	19.90	20.60	19.30	19.20	19.30	19.00	18.90	18.70	18.70	18.90	19.00	18.80	20.60	19.40	18.70
2019-05-14 10:50:32	19.40	19.60	20.20	19.50	19.60	19.30	19.20	19.00	19.40	19.30	19.60	19.50	19.30	21.30	23.30	20.00	18.90	19.90	20.60	19.30	19.20	19.20	18.90	18.80	18.70	18.80	18.90	18.90	18.90	20.60	19.40	18.60
2019-05-14 10:50:33	19.30	19.60	20.20	19.40	19.50	19.30	19.20	19.00	19.20	19.30	19.60	19.60	19.30	21.40	23.30	20.00	18.90	19.90	20.60	19.30	19.20	19.20	18.90	18.80	18.70	18.70	18.90	18.90	18.80	20.50	19.40	18.60
2019-05-14 10:50:33	19.40	19.60	20.20	19.40	19.50	19.40	19.20	19.00	19.20	19.30	19.60	19.60	19.30	21.50	23.30	20.00	19.00	20.00	20.60	19.40	19.20	19.30	18.90	18.90	18.70	18.70	18.90	18.90	18.80	20.50	19.30	18.60
2019-05-14 10:50:33	19.40	19.60	20.20	19.50	19.50	19.30	19.20	18.90	19.20	19.30	19.60	19.60	19.30	21.50	23.30	20.00	19.00	19.90	20.70	19.40	19.20	19.30	19.00	19.00	18.70	18.70	19.00	18.90	18.90	20.60	19.40	18.70
2019-05-14 10:50:33	19.40	19.60	20.20	19.50	19.50	19.30	19.10	18.90	19.20	19.30	19.70	19.60	19.30	21.60	23.20	20.00	19.00	19.90	20.70	19.30	19.20	19.20	19.00	19.00	18.70	18.70	19.00	18.90	18.80	20.60	19.40	18.70
2019-05-14 10:50:33	19.40	19.70	20.20	19.50	19.60	19.30	19.10	19.00	19.30	19.30	19.60	19.60	19.30	21.50	22.90	19.90	19.00	19.90	20.70	19.30	19.20	19.20	19.00	19.00	18.70	18.70	18.90	18.90	18.80	20.60	19.30	18.70
2019-05-14 10:50:34	19.40	19.70	20.30	19.50	19.60	19.40	19.10	19.00	19.30	19.30	19.60	19.50	19.30	21.40	22.60	19.90	19.00	19.90	20.70	19.30	19.20	19.20	19.00	19.00	18.80	18.70	18.90	18.90	18.90	20.50	19.30	18.70
2019-05-14 10:50:34	19.40	19.60	20.20	19.40	19.60	19.40	19.20	19.00	19.20	19.30	19.60	19.50	19.30	21.20	22.40	19.90	19.10	19.90	20.70	19.40	19.20	19.30	19.10	18.90	18.80	18.70	18.90	18.90	18.80	20.20	19.30	18.70
2019-05-14 10:50:34	19.40	19.60	20.20	19.50	19.60	19.30	19.10	18.90	19.20	19.30	19.60	19.60	19.30	21.00	22.20	19.90	19.00	19.90	20.70	19.40	19.30	19.30	19.10	18.90	18.80	18.70	18.90	19.00	18.80	19.70	19.40	18.70
2019-05-14 10:50:34	19.40	19.60	20.20	19.50	19.60	19.30	19.10	18.90	19.20	19.30	19.60	19.50	19.30	20.90	22.30	19.90	19.00	19.90	20.70	19.40	19.30	19.30	19.00	18.90	18.80	18.70	18.90	19.00	18.80	19.70	19.40	18.70
2019-05-14 10:50:34	19.30	19.60	20.20	19.50	19.60	19.30	19.10	18.90	19.20	19.30	19.60	19.50	19.30	20.90	22.50	19.90	19.10	20.00	20.70	19.40	19.20	19.30	19.00	19.00	18.70	18.70	18.90	19.00	18.80	19.50	19.50	18.70
2019-05-14 10:50:35	19.30	19.60	20.20	19.50	19.60	19.30	19.10	19.00	19.20	19.30	19.60	19.60	19.30	20.70	22.60	19.90	19.10	20.00	20.70	19.40	19.20	19.30	19.00	19.00	18.70	18.70	18.90	19.00	18.90	19.50	19.60	18.70
2019-05-14 10:50:35	19.40	19.70	20.20	19.50	19.60	19.30	19.10	19.00	19.30	19.30	19.60	19.60	19.20	20.30	22.70	20.00	19.10	20.00	20.70	19.40	19.30	19.40	19.00	19.00	18.70	18.70	19.00	19.00	18.90	19.50	19.70	18.70
2019-05-14 10:50:35	19.40	19.60	20.20	19.50	19.60	19.30	19.10	19.00	19.30	19.30	19.60	19.60	19.20	20.30	22.70	20.00	19.10	20.00	20.70	19.30	19.30	19.30	19.00	19.00	18.70	18.70	19.00	19.00	18.90	19.60	19.80	18.70
2019-05-14 10:50:35	19.40	19.60	20.20	19.40	19.50	19.30	19.10	19.00	19.30	19.30	19.60	19.60	19.30	20.10	22.80	20.00	19.00	20.00	20.80	19.30	19.30	19.30	19.00	19.00	18.70	18.70	18.90	19.00	18.80	19.60	19.70	18.70
2019-05-14 10:50:35	19.40	19.50	20.20	19.40	19.50	19.30	19.10	18.90	19.20	19.30	19.70	19.60	19.30	19.90	22.90	20.00	19.00	20.00	20.80	19.30	19.30	19.30	19.00	19.00	18.70	18.80	18.90	19.00	18.80	19.50	19.70	18.70
2019-05-14 10:50:35	19.30	19.40	20.10	19.30	19.40	19.30	19.00	18.80	19.20	19.30	19.60	19.60	19.30	19.90	23.00	20.00	19.10	20.00	20.80	19.40	19.20	19.30	19.10	19.00	18.80	18.80	18.90	18.90	18.80	19.50	19.70	18.70
2019-05-14 10:50:36	19.20	19.40	20.10	19.40	19.40	19.30	19.00	18.80	19.20	19.30	19.60	19.60	19.30	19.80	23.00	20.10	19.10	19.90	20.80	19.40	19.20	19.20	19.00	19.00	18.80	18.80	18.90	19.00	18.90	19.60	19.70	18.70
2019-05-14 10:50:36	19.20	19.60	20.20	19.40	19.50	19.30	19.10	18.90	19.30	19.30	19.60	19.60	19.30	19.80	22.90	20.00	19.00	19.90	20.80	19.40	19.30	19.30	19.00	19.00	18.80	18.80	18.90	19.00	18.90	19.60	19.70	18.70
2019-05-14 10:50:36	19.30	19.60	20.20	19.40	19.60	19.30	19.20	19.00	19.20	19.30	19.60	19.60	19.20	19.80	22.90	20.00	19.00	19.90	20.70	19.40	19.30	19.40	19.00	19.00	18.80	18.80	18.90	19.00	18.90	19.60	19.70	18.70
2019-05-14 10:50:36	19.30	19.60	20.20	19.40	19.60	19.30	19.20	19.00	19.10	19.30	19.60	19.60	19.20	19.80	22.90	20.10	19.10	19.90	20.70	19.40	19.20	19.30	19.00	19.00	18.80	18.80	19.00	19.00	18.80	19.50	19.70	18.70
2019-05-14 10:50:36	19.30	19.50	20.20	19.40	19.50	19.30	19.10	18.90	19.10	19.30	19.60	19.60	19.20	19.80	22.90	20.10	19.10	19.90	20.80	19.40	19.20	19.30	19.00	19.00	18.80	18.80	19.00	19.00	18.80	19.50	19.70	18.70
2019-05-14 10:50:37	19.30	19.50	20.10	19.30	19.50	19.30	19.10	18.90	19.20	19.30	19.60	19.60	19.30	19.90	22.90	20.10	19.10	20.00	20.80	19.40	19.30	19.30	19.00	19.00	18.80	18.80	19.00	19.00	18.80	19.60	19.60	18.70
2019-05-14 10:50:37	19.30	19.60	20.10	19.40	19.50	19.30	19.10	18.90	19.20	19.30	19.60	19.60	19.30	19.90	22.90	20.10	19.00	19.90	20.70	19.30	19.20	19.30	19.00	18.90	18.80	18.80	19.00	19.00	18.80	19.60	19.70	18.70
2019-05-14 10:50:37	19.30	19.50	20.10	19.40	19.50	19.30	19.10	18.90	19.10	19.30	19.60	19.50	19.30	19.80	22.90	20.40	19.00	19.90	20.70	19.30	19.20	19.30	19.00	18.90	18.80	18.80	19.00	19.00	18.90	19.60	19.70	18.80
2019-05-14 10:50:37	19.30	19.50	20.10	19.40	19.50	19.30	19.10	19.00	19.20	19.20	19.60	19.50	19.20	19.90	23.10	20.40	19.00	19.90	20.70	19.30	19.20	19.30	19.00	18.90	18.70	18.80	18.90	18.90	18.80	19.60	19.70	18.70
2019-05-14 10:50:37	19.30	19.50	20.10	19.40	19.50	19.30	19.10	19.00	19.20	19.20	19.60	19.50	19.20	20.10	23.40	20.20	19.00	20.00	20.70	19.40	19.20	19.30	18.90	18.90	18.80	18.80	19.00	19.00	18.90	19.70	19.70	18.80
2019-05-14 10:50:38	19.30	19.50	20.10	19.40	19.50	19.30	19.00	19.00	19.20	19.30	19.60	19.50	19.30	20.30	23.40	20.10	19.00	20.00	20.70	19.40	19.20	19.20	18.90	18.90	18.80	18.80	19.00	19.00	18.90	19.70	19.70	18.70
2019-05-14 10:50:38	19.30	19.50	20.20	19.40	19.50	19.30	19.00	18.90	19.20	19.30	19.60	19.50	19.30	20.40	23.40	20.10	19.00	20.00	20.70	19.30	19.30	19.30	19.00	19.00	18.70	18.70	18.90	18.90	18.80	19.60	19.60	18.60
2019-05-14 10:50:38	19.30	19.50	20.10	19.40	19.50	19.30	19.10	18.90	19.20	19.30	19.50	19.50	19.30	20.70	23.40	20.10	19.10	20.00	20.80	19.30	19.30	19.30	19.00	19.00	18.70	18.70	18.90	18.90	18.80	19.60	19.60	18.60
2019-05-14 10:50:38	19.30	19.50	20.10	19.40	19.50	19.30	19.10	18.90	19.20	19.30	19.50	19.60	19.30	21.20	23.40	20.00	19.00	20.00	20.80	19.40	19.20	19.30	19.00	18.90	18.70	18.70	18.90	18.90	18.80	19.60	19.60	18.70
2019-05-14 10:50:38	19.30	19.50	20.10	19.40	19.50	19.30	19.10	18.90	19.20	19.30	19.60	19.60	19.20	22.00	23.00	19.90	19.00	20.00	20.80	19.40	19.20	19.30	19.10	18.90	18.80	18.70	18.90	19.00	18.90	19.90	19.50	18.70
2019-05-14 10:50:39	19.30	19.50	20.10	19.40	19.50	19.30	19.20	18.80	19.20	19.30	19.60	19.60	19.20	22.00	23.00	19.90	19.00	20.00	20.80	19.40	19.20	19.30	19.10	19.00	18.80	18.80	18.90	19.00	19.10	20.00	19.50	18.70
2019-05-14 10:50:39	19.30	19.50	20.10	19.40	19.50	19.20	19.20	18.80	19.20	19.30	19.60	19.60	19.40	23.10	22.20	19.80	19.10	20.00	20.80	19.40	19.30	19.40	19.10	19.00	18.70	18.80	19.00	19.00	20.00	20.00	19.50	18.70
2019-05-14 10:50:39	19.40	19.60	20.20	19.40	19.60	19.30	19.20	18.90	19.30	19.30	19.60	19.60	20.80	23.30	21.00	19.70	19.10	20.00	20.80	19.40	19.30	19.30	19.00	19.00	18.80	18.90	19.00	19.10	20.50	19.80	19.20	18.70
2019-05-14 10:50:39	19.30	19.60	20.20	19.40	19.50	19.30	19.10	19.00	19.20	19.30	19.70	19.70	22.90	21.90	19.90	19.60	18.90	19.90	20.60	19.30	19.10	19.30	18.90	18.90	18.80	18.80	19.10	19.20	20.50	19.20	18.90	18.60
2019-05-14 10:50:39	19.30	19.50	20.10	19.40	19.50	19.30	19.00	18.90	19.10	19.30	19.70	21.20	23.60	20.20	19.40	19.40	19.00	19.80	20.60	19.30	19.20	19.30	18.90	18.90	18.70	18.80	19.60	19.30	20.40	18.90	18.80	18.60
2019-05-14 10:50:40	19.30	19.50	20.10	19.40	19.50	19.30	19.10	19.00	19.10	19.30	20.50	23.50	21.70	19.40	19.40	19.40	19.10	19.90	20.60	19.40	19.20	19.30	19.00	19.10	18.70	18.80	19.80	19.40	19.60	18.80	18.80	18.50
2019-05-14 10:50:40	19.30	19.50	20.20	19.40	19.50	19.30	19.10	19.10	19.20	19.60	22.30	22.50	19.70	19.30	19.40	19.40	19.00	19.90	20.70	19.30	19.10	19.20	19.00	19.30	18.70	19.30	19.50	19.50	18.90	18.70	18.80	18.50
2019-05-14 10:50:40	19.30	19.50	20.20	19.40	19.50	19.30	19.10	20.30	19.50	21.40	22.50	20.30	19.30	19.30	19.40	19.40	18.90	19.80	20.70	19.20	19.10	19.20	19.10	19.50	18.90	19.80	19.20	19.10	18.90	18.70	18.80	18.50
2019-05-14 10:50:40	19.30	19.50	20.20	19.50	19.50	19.30	19.20	22.90	20.40	23.70	20.90	19.70	19.30	19.40	19.50	19.40	18.90	19.80	20.70	19.30	19.20	19.40	20.00	19.80	19.30	19.80	19.10	18.90	18.80	18.70	18.80	18.60
2019-05-14 10:50:40	19.30	19.50	20.20	19.40	19.50	19.30	19.60	23.00	21.70	23.40	20.40	19.60	19.30	19.40	19.40	19.40	19.00	20.00	20.70	19.40	19.20	20.50	21.50	20.30	20.00	19.80	19.10	18.90	18.80	18.70	18.80	18.50
2019-05-14 10:50:41	19.30	19.50	20.20	19.40	19.50	19.40	20.00	20.40	21.70	20.90	20.10	19.60	19.20	19.30	19.40	19.40	19.00	20.00	20.70	19.40	19.20	20.50	21.50	20.30	20.40	19.70	19.20	18.90	18.90	18.70	18.80	18.50
2019-05-14 10:50:41	19.40	19.60	20.20	19.50	19.60	19.50	19.50	19.10	20.20	19.40	19.60	19.60	19.20	19.30	19.40	19.40	19.20	20.00	20.90	19.50	20.30	22.30	20.90	19.80	19.90	19.30	19.10	19.00	18.80	18.80	18.80	18.60
2019-05-14 10:50:41	19.40	19.60	20.20	19.50	19.60	19.40	19.10	19.10	19.30	19.30	19.60	19.60	19.30	19.40	19.40	19.40	19.20	20.00	20.90	19.50	20.30	22.30	20.90	19.80	19.30	19.00	19.00	19.00	18.80	18.80	18.80	18.50
2019-05-14 10:50:41	19.40	19.50	20.10	19.40	19.50	19.30	19.10	19.10	19.30	19.30	19.50	19.50	19.20	19.30	19.40	19.40	19.10	19.90	20.80	19.40	21.40	22.50	20.40	19.60	19.70	19.50	19.00	19.00	18.70	18.80	18.80	18.50
2019-05-14 10:50:42	19.30	19.50	20.10	19.40	19.50	19.30	19.00	18.90	19.20	19.30	19.50	19.50	19.20	19.30	19.30	19.30	19.00	19.90	20.70	19.40	22.10	22.50	21.00	20.30	20.30	20.00	19.20	19.00	18.70	18.80	18.80	18.50
2019-05-14 10:50:42	19.30	19.60	20.10	19.40	19.50	19.30	19.00	18.90	19.20	19.30	19.50	19.50	19.20	19.30	19.30	19.40	19.00	19.90	20.60	19.40	22.40	22.40	21.60	20.80	20.40	20.10	19.20	19.00	18.70	18.80	18.80	18.50
2019-05-14 10:50:42	19.30	19.60	20.20	19.40	19.50	19.30	19.00	19.00	19.20	19.30	19.50	19.50	19.20	19.30	19.40	19.50	18.90	19.90	20.70	19.40	22.50	22.50	21.70	20.90	20.40	20.10	19.20	19.00	18.70	18.80	18.80	18.50
2019-05-14 10:50:42	19.30	19.60	20.20	19.40	19.50	19.30	19.00	19.00	19.30	19.30	19.50	19.50	19.20	19.30	19.40	19.50	19.00	20.00	20.80	19.50	22.60	22.60	21.80	21.10	20.50	20.10	19.20	18.90	18.70	18.80	18.80	18.50
2019-05-14 10:50:42	19.30	19.50	20.20	19.40	19.50	19.30	19.10	19.00	19.20	19.30	19.50	19.50	19.20	19.30	19.40	19.40	19.10	20.00	20.80	19.50	22.60	22.50	21.80	21.10	20.50	20.10	19.10	18.90	18.70	18.80	18.70	18.50
2019-05-14 10:50:42	19.30	19.50	20.10	19.40	19.60	19.30	19.10	19.00	19.20	19.30	19.50	19.50	19.20	19.30	19.40	19.40	19.10	20.00	20.70	19.40	22.60	22.50	21.80	21.00	20.50	20.10	19.10	18.90	18.70	18.70	18.70	18.50
2019-05-14 10:50:43	19.20	19.40	20.00	19.40	19.50	19.30	19.00	18.90	19.20	19.30	19.50	19.50	19.20	19.30	19.40	19.40	19.10	20.00	20.70	19.50	22.70	22.60	21.80	21.10	20.50	20.10	19.10	18.90	18.70	18.70	18.80	18.40
2019-05-14 10:50:43	19.20	19.50	20.10	19.40	19.40	19.30	19.00	18.80	19.20	19.30	19.50	19.50	19.20	19.30	19.40	19.40	19.10	20.00	20.70	19.50	22.70	22.60	21.80	21.10	20.60	20.10	19.10	18.90	18.70	18.70	18.70	18.40
2019-05-14 10:50:43	19.40	19.60	20.20	19.50	19.60	19.30	19.10	18.90	19.20	19.30	19.60	19.60	19.20	19.40	19.40	19.30	19.20	20.00	20.80	19.60	22.70	22.70	21.90	21.10	20.70	20.10	19.20	19.00	18.80	18.80	18.80	18.50
2019-05-14 10:50:43	19.40	19.60	20.20	19.40	19.60	19.30	19.10	19.00	19.20	19.30	19.60	19.50	19.20	19.30	19.40	19.40	19.20	20.00	20.80	19.60	22.80	22.70	21.90	21.10	20.60	20.00	19.20	19.00	18.80	18.80	18.80	18.50
2019-05-14 10:50:43	19.30	19.60	20.10	19.40	19.50	19.30	19.10	19.00	19.30	19.30	19.50	19.50	19.20	19.30	19.40	19.40	19.10	20.00	20.80	19.50	22.60	22.70	21.90	21.00	20.40	19.80	19.00	18.90	18.70	18.70	18.80	18.50
2019-05-14 10:50:44	19.30	19.60	20.10	19.40	19.50	19.40	19.20	18.90	19.20	19.30	19.50	19.50	19.20	19.30	19.30	19.40	19.00	20.00	20.70	19.50	21.90	22.70	21.70	20.50	20.20	19.30	18.90	18.90	18.70	18.70	18.70	18.50
2019-05-14 10:50:44	19.30	19.60	20.10	19.40	19.50	19.40	19.10	18.90	19.20	19.30	19.50	19.50	19.20	19.30	19.40	19.40	19.00	20.00	20.70	19.50	20.80	22.90	21.60	20.10	20.20	19.30	18.90	18.90	18.70	18.70	18.70	18.50
2019-05-14 10:50:44	19.30	19.60	20.10	19.40	19.50	19.40	19.10	18.90	19.30	19.30	19.60	19.50	19.20	19.30	19.40	19.40	19.10	20.00	20.80	19.50	19.80	22.90	21.80	20.10	20.20	19.20	18.90	18.90	18.70	18.70	18.70	18.50
2019-05-14 10:50:44	19.30	19.60	20.10	19.40	19.50	19.40	19.10	18.90	19.30	19.30	19.50	19.50	19.20	19.30	19.40	19.40	19.10	20.00	20.80	19.40	19.40	21.90	21.80	20.30	20.30	19.40	19.00	18.90	18.70	18.70	18.70	18.50
2019-05-14 10:50:44	19.30	19.50	20.10	19.40	19.50	19.30	19.10	18.90	19.30	19.30	19.50	19.50	19.20	19.30	19.40	19.40	19.10	20.00	20.70	19.40	19.30	20.40	21.70	20.20	20.40	19.40	19.00	18.90	18.70	18.70	18.70	18.50
2019-05-14 10:50:45	19.30	19.50	20.10	19.40	19.50	19.30	19.10	19.00	19.30	19.30	19.50	19.40	19.20	19.30	19.40	19.30	19.10	20.00	20.70	19.40	19.30	19.60	21.40	20.10	20.30	19.30	19.00	18.90	18.70	18.70	18.70	18.40
2019-05-14 10:50:45	19.30	19.60	20.10	19.40	19.50	19.30	19.20	19.50	19.80	19.60	19.50	19.40	19.20	19.30	19.40	19.30	19.10	20.00	20.70	19.40	19.30	19.60	21.40	20.10	20.20	19.30	18.90	18.90	18.80	18.80	18.80	18.40
2019-05-14 10:50:45	19.40	19.60	20.10	19.50	19.60	19.30	19.20	20.60	20.20	21.60	19.70	19.50	19.20	19.30	19.40	19.30	19.10	20.00	20.80	19.40	19.30	19.40	20.80	19.90	19.90	19.40	19.00	19.00	18.80	18.80	18.80	18.50
2019-05-14 10:50:45	19.40	19.60	20.20	19.50	19.50	19.30	19.20	21.00	20.00	23.80	20.50	19.50	19.30	19.30	19.40	19.30	19.10	20.10	20.70	19.40	19.30	19.40	20.00	19.80	19.40	19.60	19.10	19.10	18.90	18.90	18.90	18.60
2019-05-14 10:50:45	19.40	19.50	20.20	19.50	19.50	19.30	19.20	20.20	19.70	23.50	21.70	19.60	19.20	19.30	19.40	19.40	19.20	20.10	20.70	19.40	19.30	19.50	19.40	20.00	19.10	19.70	19.10	19.10	18.90	18.90	18.90	18.60
2019-05-14 10:50:46	19.30	19.50	20.20	19.40	19.50	19.30	19.10	19.50	19.50	22.00	22.20	19.60	19.20	19.30	19.40	19.40	19.10	20.00	20.80	19.40	19.30	19.40	19.20	19.90	19.10	19.70	19.10	19.10	18.90	18.90	18.90	18.60
2019-05-14 10:50:46	19.30	19.50	20.20	19.40	19.50	19.30	19.10	19.50	19.30	20.50	22.50	19.50	19.20	19.30	19.30	19.40	19.00	19.90	20.70	19.40	19.20	19.40	19.00	19.50	19.00	19.50	19.10	19.00	18.80	18.80	18.80	18.50
2019-05-14 10:50:46	19.30	19.50	20.20	19.40	19.50	19.30	19.10	19.10	19.20	19.60	22.50	19.70	19.10	19.30	19.30	19.40	19.10	20.00	20.70	19.40	19.20	19.40	19.00	19.30	18.80	19.30	19.30	19.00	18.80	18.80	18.70	18.40
2019-05-14 10:50:46	19.40	19.50	20.20	19.40	19.60	19.30	19.10	18.90	19.10	19.40	21.90	20.50	19.20	19.30	19.40	19.40	19.10	20.00	20.70	19.40	19.20	19.30	19.10	19.10	18.80	19.00	19.50	19.00	18.80	18.80	18.80	18.50
2019-05-14 10:50:46	19.30	19.40	20.10	19.30	19.50	19.20	19.00	18.90	19.20	19.40	20.80	21.90	19.30	19.30	19.40	19.40	19.10	20.00	20.70	19.40	19.30	19.30	19.10	19.00	18.80	18.80	19.50	19.10	18.80	18.80	18.80	18.50
2019-05-14 10:50:47	19.20	19.30	20.00	19.30	19.40	19.20	19.00	18.90	19.20	19.40	20.80	21.90	19.30	19.30	19.40	19.40	19.00	20.00	20.70	19.40	19.30	19.40	19.00	19.00	18.70	18.80	19.50	19.30	18.80	18.80	18.80	18.50
2019-05-14 10:50:47	19.20	19.40	20.00	19.30	19.40	19.20	19.00	18.90	19.20	19.40	20.00	23.20	19.60	19.40	19.40	19.40	19.00	20.00	20.70	19.40	19.20	19.30	19.00	19.00	18.70	18.80	19.20	19.40	18.80	18.80	18.70	18.50
2019-05-14 10:50:47	19.30	19.50	20.10	19.40	19.50	19.30	19.10	18.90	19.20	19.30	19.70	23.20	20.00	19.40	19.40	19.50	19.10	20.00	20.70	19.40	19.20	19.30	19.10	19.00	18.80	18.80	19.10	19.50	18.90	18.80	18.80	18.50
2019-05-14 10:50:47	19.30	19.50	20.10	19.40	19.50	19.30	19.00	18.90	19.20	19.20	19.60	22.60	20.30	19.30	19.40	19.50	19.10	20.00	20.70	19.50	19.20	19.40	19.10	18.90	18.80	18.80	19.00	19.60	18.90	18.80	18.80	18.50
2019-05-14 10:50:48	19.30	19.50	20.10	19.40	19.50	19.30	19.00	19.00	19.20	19.30	19.60	22.10	19.90	19.30	19.40	19.40	19.00	20.00	20.70	19.40	19.20	19.30	19.10	18.90	18.80	18.80	19.00	19.60	18.80	18.70	18.80	18.50
2019-05-14 10:50:48	19.30	19.50	20.10	19.40	19.50	19.30	19.00	19.00	19.20	19.30	19.60	22.10	19.90	19.30	19.40	19.40	19.00	20.00	20.70	19.40	19.20	19.30	19.00	19.00	18.80	18.80	19.00	19.70	18.80	18.70	18.70	18.50
2019-05-14 10:50:48	19.30	19.50	20.10	19.50	19.60	19.40	19.00	19.00	19.20	19.30	19.60	22.30	19.90	19.40	19.40	19.40	19.00	20.00	20.70	19.50	19.30	19.30	19.00	19.00	18.80	18.80	19.00	19.60	18.80	18.80	18.80	18.50
2019-05-14 10:50:48	19.30	19.50	20.20	19.40	19.50	19.30	19.10	19.00	19.30	19.30	19.60	22.30	20.00	19.50	19.40	19.40	19.00	20.00	20.70	19.50	19.30	19.30	19.00	19.00	18.80	18.80	19.00	19.60	18.80	18.90	18.80	18.60
2019-05-14 10:50:48	19.40	19.50	20.10	19.40	19.50	19.30	19.10	19.00	19.20	19.30	19.60	22.00	20.10	19.40	19.40	19.40	19.00	20.00	20.70	19.50	19.30	19.30	19.00	19.00	18.80	18.90	19.10	19.60	18.90	18.80	18.80	18.60
2019-05-14 10:50:48	19.30	19.50	20.10	19.40	19.60	19.30	19.10	18.90	19.20	19.30	19.60	21.90	20.20	19.40	19.40	19.40	19.00	20.00	20.70	19.50	19.30	19.40	19.00	19.00	18.70	18.90	19.10	19.50	18.90	18.80	18.80	18.60
2019-05-14 10:50:49	19.30	19.50	20.10	19.40	19.60	19.30	19.10	18.90	19.20	19.30	19.60	21.80	20.20	19.40	19.40	19.50	19.00	20.00	20.70	19.40	19.30	19.40	19.00	18.90	18.70	18.90	19.10	19.50	18.90	18.80	18.80	18.60
2019-05-14 10:50:49	19.30	19.50	20.10	19.40	19.60	19.30	19.10	18.90	19.20	19.30	19.60	21.80	20.20	19.40	19.40	19.50	19.00	19.90	20.80	19.40	19.30	19.30	19.00	18.90	18.70	18.80	19.10	19.50	18.90	18.90	18.80	18.60
2019-05-14 10:50:49	19.30	19.50	20.10	19.40	19.60	19.30	19.10	18.90	19.20	19.30	19.60	21.80	20.20	19.40	19.40	19.50	19.00	19.90	20.80	19.40	19.30	19.30	19.00	19.00	18.80	18.80	19.00	19.50	18.80	18.80	18.90	18.50
2019-05-14 10:50:49	19.30	19.50	20.00	19.30	19.50	19.30	19.10	18.90	19.20	19.30	19.60	21.90	20.10	19.40	19.40	19.50	19.00	19.90	20.90	19.40	19.20	19.30	19.10	19.00	18.80	18.80	19.00	19.50	18.80	18.80	18.80	18.50
2019-05-14 10:50:49	19.30	19.50	20.00	19.30	19.50	19.30	19.10	19.00	19.30	19.30	19.60	21.90	20.10	19.40	19.40	19.40	19.00	19.90	20.90	19.40	19.30	19.30	19.10	19.00	18.70	18.80	19.00	19.50	18.90	18.90	18.80	18.50
2019-05-14 10:50:50	19.30	19.50	20.10	19.40	19.50	19.30	19.10	19.00	19.30	19.30	19.60	22.00	20.00	19.40	19.40	19.40	19.00	19.90	20.90	19.50	19.30	19.40	19.10	19.00	18.70	18.80	19.00	19.50	18.80	18.90	18.80	18.50
2019-05-14 10:50:50	19.20	19.50	20.10	19.40	19.60	19.30	19.10	19.00	19.30	19.30	19.60	22.00	20.00	19.40	19.40	19.40	19.00	19.90	20.90	19.40	19.30	19.40	19.00	19.00	18.70	18.80	19.00	19.50	18.80	18.80	18.80	18.50
2019-05-14 10:50:50	19.20	19.50	20.10	19.30	19.60	19.20	19.00	18.90	19.20	19.30	19.60	21.90	20.00	19.40	19.40	19.40	19.00	20.00	20.90	19.40	19.30	19.40	19.00	19.00	18.70	18.80	19.00	19.50	18.90	18.80	18.80	18.60
2019-05-14 10:50:50	19.30	19.50	20.10	19.30	19.50	19.20	19.00	18.80	19.20	19.30	19.60	21.70	20.20	19.40	19.40	19.40	19.00	20.00	20.80	19.50	19.20	19.30	19.00	18.90	18.70	18.80	19.00	19.60	18.90	18.80	18.80	18.50
2019-05-14 10:50:50	19.30	19.40	20.00	19.30	19.50	19.20	19.10	18.80	19.10	19.30	19.60	21.50	20.20	19.40	19.50	19.40	19.00	20.00	20.80	19.50	19.20	19.30	19.00	18.90	18.70	18.80	19.00	19.60	18.90	18.70	18.80	18.50
2019-05-14 10:50:51	19.20	19.30	20.00	19.30	19.50	19.30	19.10	18.80	19.10	19.30	19.60	21.70	20.00	19.40	19.40	19.40	19.00	19.90	20.80	19.50	19.20	19.30	18.90	18.90	18.70	18.80	19.00	19.60	18.80	18.70	18.80	18.50
2019-05-14 10:50:51	19.20	19.40	20.00	19.30	19.50	19.30	19.10	18.80	19.10	19.30	19.60	22.10	19.60	19.40	19.40	19.40	19.00	19.90	20.80	19.40	19.20	19.30	18.90	18.90	18.70	18.80	19.00	19.60	18.80	18.70	18.80	18.50
2019-05-14 10:50:51	19.20	19.40	20.00	19.30	19.50	19.30	19.10	18.80	19.20	19.30	19.70	22.40	19.30	19.40	19.40	19.40	19.00	19.90	20.80	19.40	19.20	19.40	19.00	19.00	18.70	18.70	19.00	19.70	18.80	18.80	18.80	18.50
2019-05-14 10:50:51	19.20	19.50	20.10	19.40	19.50	19.30	19.00	18.90	19.20	19.30	19.70	22.40	19.30	19.40	19.40	19.40	19.00	20.00	20.80	19.40	19.30	19.40	19.10	19.00	18.70	18.80	19.00	19.70	18.90	18.80	18.80	18.50
2019-05-14 10:50:51	19.30	19.40	20.10	19.40	19.40	19.30	19.00	18.90	19.20	19.30	19.70	22.60	19.30	19.40	19.40	19.40	19.10	20.10	20.80	19.40	19.30	19.40	19.10	19.00	18.70	18.80	19.10	19.70	18.90	18.80	18.70	18.50
2019-05-14 10:50:52	19.30	19.40	20.10	19.30	19.40	19.20	19.10	18.90	19.20	19.30	19.70	22.70	19.30	19.40	19.40	19.40	19.10	20.00	20.90	19.50	19.40	19.40	19.10	19.10	18.80	18.80	19.10	19.70	18.90	18.80	18.70	18.60
2019-05-14 10:50:52	19.30	19.40	20.10	19.40	19.50	19.30	19.10	18.90	19.30	19.30	19.70	22.60	19.30	19.40	19.50	19.50	19.10	19.90	20.90	19.40	19.30	19.40	19.00	19.00	18.80	18.80	19.10	19.80	18.90	18.80	18.80	18.60
2019-05-14 10:50:52	19.30	19.40	20.10	19.40	19.60	19.30	19.10	18.90	19.30	19.30	19.70	22.60	19.30	19.40	19.40	19.40	19.00	19.90	20.80	19.40	19.30	19.30	19.00	18.90	18.70	18.80	19.00	19.80	18.90	18.80	18.80	18.60
2019-05-14 10:50:52	19.30	19.50	20.10	19.40	19.50	19.30	19.00	18.90	19.30	19.20	19.60	22.60	19.30	19.30	19.40	19.30	19.00	19.90	20.80	19.40	19.20	19.30	19.00	18.90	18.70	18.80	19.00	19.80	18.90	18.80	18.80	18.60
2019-05-14 10:50:52	19.30	19.50	20.10	19.40	19.50	19.30	19.00	18.90	19.20	19.20	19.70	22.60	19.30	19.30	19.40	19.40	19.00	19.90	20.80	19.40	19.20	19.30	19.00	18.90	18.80	18.70	19.10	19.80	18.90	18.80	18.80	18.60
2019-05-14 10:50:53	19.30	19.50	20.10	19.40	19.50	19.30	19.00	18.90	19.10	19.30	19.70	22.60	19.30	19.30	19.40	19.40	19.10	20.00	20.90	19.40	19.30	19.40	19.10	19.00	18.80	18.70	19.00	19.80	18.90	18.80	18.80	18.50
2019-05-14 10:50:53	19.20	19.50	20.10	19.40	19.50	19.30	19.00	18.90	19.20	19.30	19.70	22.60	19.30	19.30	19.40	19.40	19.20	20.10	21.00	19.50	19.40	19.40	19.20	19.10	18.80	18.70	19.00	19.80	18.90	18.80	18.80	18.50
2019-05-14 10:50:53	19.20	19.50	20.10	19.40	19.50	19.30	19.10	18.90	19.20	19.30	19.70	22.70	19.40	19.40	19.40	19.50	19.10	20.00	20.90	19.50	19.30	19.40	19.10	19.10	18.80	18.80	19.00	19.80	18.80	18.80	18.80	18.50
2019-05-14 10:50:53	19.20	19.50	20.10	19.40	19.50	19.30	19.10	18.90	19.20	19.30	19.70	22.60	19.30	19.30	19.50	19.40	19.00	20.00	20.80	19.40	19.30	19.30	19.10	19.00	18.70	18.80	19.10	19.80	18.80	18.80	18.80	18.60
2019-05-14 10:50:53	19.30	19.50	20.20	19.50	19.60	19.30	19.10	19.00	19.20	19.30	19.70	22.40	19.30	19.30	19.40	19.40	19.10	20.10	20.90	19.50	19.30	19.40	19.10	19.00	18.70	18.80	19.20	19.80	18.90	18.80	18.80	18.60
2019-05-14 10:50:54	19.30	19.40	20.10	19.40	19.60	19.30	19.10	18.90	19.20	19.30	19.70	22.40	19.30	19.30	19.40	19.40	19.20	20.00	20.90	19.50	19.30	19.40	19.10	19.00	18.70	18.80	19.10	19.80	18.90	18.80	18.80	18.60
2019-05-14 10:50:54	19.30	19.40	20.10	19.40	19.50	19.30	19.10	19.00	19.10	19.20	19.60	22.30	19.30	19.30	19.30	19.30	19.10	19.90	20.80	19.40	19.20	19.40	19.10	19.00	18.70	18.70	19.00	19.70	18.80	18.70	18.70	18.60
2019-05-14 10:50:54	19.30	19.50	20.10	19.40	19.60	19.30	19.10	19.00	19.10	19.20	19.70	22.30	19.30	19.40	19.30	19.40	19.10	20.00	20.80	19.40	19.30	19.30	19.10	19.00	18.70	18.80	19.00	19.70	18.80	18.70	18.80	18.50
2019-05-14 10:50:54	19.30	19.50	20.10	19.40	19.60	19.30	19.10	19.00	19.20	19.30	19.70	22.30	19.30	19.30	19.40	19.40	19.10	20.00	20.80	19.40	19.20	19.30	19.00	18.90	18.80	18.80	19.00	19.80	18.80	18.80	18.80	18.50
2019-05-14 10:50:54	19.30	19.50	20.10	19.40	19.60	19.40	19.00	18.90	19.20	19.30	19.60	22.30	19.20	19.30	19.30	19.40	19.00	19.90	20.80	19.50	19.20	19.30	19.00	18.90	18.80	18.80	19.10	19.80	18.80	18.80	18.80	18.50
2019-05-14 10:50:55	19.30	19.50	20.10	19.40	19.50	19.30	19.00	18.90	19.20	19.30	19.60	22.30	19.30	19.30	19.30	19.30	19.00	20.00	20.80	19.50	19.30	19.30	19.00	19.00	18.70	18.80	19.10	19.80	18.80	18.80	18.70	18.50
2019-05-14 10:50:55	19.30	19.50	20.10	19.40	19.50	19.30	19.00	18.90	19.30	19.30	19.60	22.30	19.30	19.30	19.40	19.30	19.10	20.10	20.80	19.50	19.30	19.40	19.10	19.00	18.70	18.80	19.00	19.80	18.80	18.80	18.70	18.50
2019-05-14 10:50:55	19.30	19.50	20.10	19.40	19.50	19.30	19.10	18.90	19.30	19.30	19.60	22.30	19.30	19.30	19.40	19.30	19.20	20.20	20.80	19.50	19.40	19.40	19.10	19.00	18.80	18.80	19.00	19.80	18.90	18.80	18.70	18.50
2019-05-14 10:50:55	19.30	19.50	20.10	19.40	19.50	19.30	19.10	18.90	19.30	19.30	19.70	22.30	19.30	19.40	19.40	19.40	19.20	20.20	20.80	19.60	19.40	19.40	19.10	19.10	18.90	18.90	19.20	19.80	18.90	18.90	18.80	18.60
2019-05-14 10:50:55	19.30	19.50	20.10	19.40	19.50	19.30	19.00	19.00	19.20	19.30	19.60	22.40	19.30	19.40	19.40	19.40	19.20	20.20	20.80	19.60	19.40	19.40	19.10	19.10	18.80	18.90	19.20	19.80	18.90	18.90	18.90	18.60
2019-05-14 10:50:56	19.30	19.50	20.10	19.40	19.50	19.30	19.10	19.00	19.20	19.30	19.60	22.30	19.30	19.40	19.50	19.40	19.10	20.00	20.90	19.70	19.30	19.30	19.10	19.10	18.80	18.90	19.20	19.80	18.90	18.90	18.90	18.60
2019-05-14 10:50:56	19.30	19.50	20.10	19.50	19.70	19.40	19.10	19.00	19.20	19.30	19.70	22.20	19.40	19.40	19.40	19.40	19.00	19.90	20.80	19.70	19.30	19.30	19.10	19.00	18.80	18.80	19.20	19.60	18.80	18.80	18.80	18.50
2019-05-14 10:50:56	19.30	19.50	20.20	19.90	19.70	19.40	19.10	19.00	19.20	19.30	19.80	22.10	19.30	19.40	19.40	19.40	19.10	19.70	20.90	19.70	19.30	19.40	19.10	19.00	18.80	18.80	19.20	19.60	18.80	18.80	18.80	18.50
2019-05-14 10:50:56	19.30	19.50	20.20	20.60	19.60	19.40	19.10	19.00	19.30	19.40	20.10	21.80	19.30	19.40	19.50	19.40	19.10	19.70	21.10	19.80	19.40	19.40	19.10	19.10	18.90	18.90	19.40	19.50	18.80	18.80	18.80	18.50
2019-05-14 10:50:56	19.30	19.50	20.20	21.40	19.60	19.40	19.10	19.00	19.20	19.40	21.00	20.90	19.30	19.40	19.40	19.40	19.00	19.60	21.20	19.80	19.30	19.40	19.10	19.10	18.80	18.90	19.40	19.40	18.80	18.80	18.70	18.50
2019-05-14 10:50:57	19.30	19.50	20.20	21.40	19.60	19.40	19.10	19.00	19.20	19.50	21.90	20.00	19.30	19.40	19.40	19.40	18.90	19.50	21.20	19.80	19.30	19.30	19.10	19.00	18.70	19.00	19.30	19.30	18.80	18.80	18.70	18.60
2019-05-14 10:50:57	19.30	19.50	20.10	22.40	19.60	19.40	19.10	19.00	19.30	19.80	21.70	19.60	19.30	19.30	19.40	19.40	19.00	19.50	21.00	19.80	19.30	19.30	19.10	19.10	18.80	19.00	19.40	19.10	18.80	18.80	18.80	18.60
2019-05-14 10:50:57	19.30	19.50	20.10	23.30	19.70	19.40	19.20	19.10	19.30	19.80	21.70	19.60	19.30	19.30	19.40	19.40	19.00	19.40	20.90	19.80	19.30	19.30	19.10	19.30	18.90	19.20	19.30	19.00	18.90	18.80	18.80	18.60
2019-05-14 10:50:57	19.40	19.50	20.20	23.40	19.80	19.40	19.20	19.40	19.40	20.50	20.50	19.60	19.30	19.30	19.40	19.40	19.00	19.40	20.50	19.80	19.30	19.40	19.20	19.50	19.10	19.20	19.10	19.00	18.80	18.80	18.80	18.50
2019-05-14 10:50:57	19.30	19.50	20.20	22.90	19.70	19.40	19.10	20.40	19.60	21.40	19.80	19.60	19.20	19.30	19.30	19.40	19.00	19.30	20.10	19.70	19.30	19.40	19.40	19.40	19.20	19.00	19.00	19.00	18.70	18.70	18.70	18.50
2019-05-14 10:50:58	19.30	19.50	20.20	22.90	19.60	19.30	19.20	21.00	19.90	20.90	19.60	19.50	19.20	19.30	19.30	19.40	19.00	19.30	20.10	19.70	19.30	19.40	19.40	19.40	19.30	18.80	18.90	18.90	18.80	18.70	18.70	18.50
2019-05-14 10:50:58	19.30	19.50	20.20	23.00	19.60	19.30	19.70	20.40	20.60	19.70	19.60	19.50	19.20	19.30	19.30	19.30	19.00	19.30	19.90	19.70	19.30	19.40	19.60	19.30	19.30	18.80	18.90	18.90	18.80	18.70	18.70	18.50
2019-05-14 10:50:58	19.30	19.50	20.20	23.40	19.60	19.50	20.90	19.60	21.00	19.30	19.60	19.50	19.20	19.30	19.30	19.30	19.00	19.30	19.70	19.90	19.40	19.80	19.50	19.10	19.10	18.80	19.00	18.90	18.80	18.80	18.70	18.50
2019-05-14 10:50:58	19.30	19.60	20.30	24.00	19.70	19.80	21.40	19.30	20.40	19.30	19.60	19.50	19.20	19.30	19.30	19.40	19.10	19.30	19.70	20.60	19.40	20.00	19.40	19.10	18.90	18.90	19.00	18.90	18.70	18.80	18.80	18.50
2019-05-14 10:50:59	19.30	19.60	20.30	24.00	19.90	20.80	20.70	19.10	19.70	19.30	19.60	19.50	19.20	19.30	19.40	19.40	19.10	19.40	19.60	21.10	19.70	20.10	19.20	19.10	18.70	18.80	19.00	18.90	18.70	18.80	18.80	18.60
2019-05-14 10:50:59	19.30	19.50	20.20	22.90	20.40	22.10	19.80	19.10	19.40	19.30	19.60	19.50	19.20	19.30	19.40	19.40	19.10	19.40	19.60	21.10	19.70	20.10	19.20	19.10	18.70	18.80	18.90	18.90	18.80	18.70	18.80	18.50
2019-05-14 10:50:59	19.20	19.40	20.10	21.70	20.90	22.70	19.40	19.00	19.30	19.30	19.60	19.50	19.20	19.30	19.40	19.50	19.00	19.40	19.40	21.10	20.00	20.00	19.20	19.00	18.70	18.80	18.90	18.90	18.80	18.70	18.80	18.50
2019-05-14 10:50:59	19.20	19.40	20.00	21.30	21.40	22.50	19.20	18.90	19.30	19.40	19.60	19.60	19.30	19.40	19.40	19.50	19.10	19.30	19.30	21.00	20.10	19.90	19.20	19.00	18.70	18.80	18.90	18.90	18.80	18.70	18.80	18.50
2019-05-14 10:50:59	19.20	19.40	20.00	21.30	21.40	22.50	19.20	18.90	19.30	19.30	19.50	19.50	19.20	19.40	19.40	19.40	19.10	19.30	19.30	20.90	20.10	19.90	19.10	19.00	18.70	18.80	19.00	18.90	18.80	18.70	18.80	18.50
2019-05-14 10:50:59	19.20	19.50	20.10	21.30	21.80	22.40	19.20	18.90	19.20	19.30	19.50	19.50	19.20	19.40	19.40	19.40	19.00	19.40	19.30	21.00	20.00	19.90	19.10	19.00	18.80	18.80	19.10	19.00	18.80	18.80	18.80	18.60
2019-05-14 10:51:00	19.30	19.50	20.10	21.30	22.00	22.30	19.20	19.00	19.20	19.30	19.50	19.50	19.20	19.30	19.40	19.30	19.00	19.40	19.30	21.00	20.00	20.00	19.10	19.00	18.80	18.80	19.00	19.00	18.80	18.80	18.80	18.60
2019-05-14 10:51:00	19.40	19.50	20.10	21.30	22.00	22.20	19.20	19.00	19.20	19.30	19.50	19.50	19.20	19.30	19.40	19.30	19.00	19.40	19.30	21.00	20.00	20.00	19.20	19.00	18.70	18.80	18.90	18.90	18.70	18.80	18.80	18.50
2019-05-14 10:51:00	19.40	19.50	20.10	21.40	22.00	22.20	19.30	19.00	19.20	19.30	19.50	19.60	19.30	19.30	19.40	19.50	19.00	19.40	19.30	21.00	20.10	20.00	19.20	19.10	18.80	18.80	19.00	18.90	18.70	18.80	18.80	18.50
2019-05-14 10:51:00	19.40	19.50	20.10	21.40	22.00	22.30	19.40	19.10	19.20	19.30	19.50	19.50	19.30	19.30	19.40	19.40	19.00	19.40	19.30	21.10	20.10	20.00	19.20	19.10	18.80	18.80	18.90	19.00	18.80	18.80	18.80	18.50
2019-05-14 10:51:01	19.40	19.50	20.20	21.40	22.00	22.30	19.30	19.10	19.20	19.20	19.50	19.40	19.20	19.20	19.40	19.30	19.00	19.30	19.30	21.00	20.10	19.90	19.10	18.90	18.80	18.80	18.90	19.00	18.80	18.70	18.70	18.50
2019-05-14 10:51:01	19.40	19.50	20.10	21.40	22.00	22.20	19.30	19.00	19.20	19.20	19.50	19.40	19.20	19.20	19.40	19.30	19.00	19.30	19.30	21.00	20.10	19.90	19.10	18.90	18.80	18.70	18.90	18.90	18.80	18.70	18.70	18.50
2019-05-14 10:51:01	19.40	19.50	20.10	21.40	21.90	22.20	19.30	19.00	19.20	19.30	19.50	19.50	19.20	19.30	19.40	19.30	19.10	19.40	19.30	21.00	20.10	20.00	19.20	19.10	18.80	18.70	18.90	18.90	18.80	18.70	18.70	18.40
2019-05-14 10:51:01	19.30	19.40	20.10	21.40	22.00	22.20	19.30	19.00	19.30	19.20	19.50	19.60	19.20	19.30	19.40	19.30	19.10	19.40	19.40	21.10	20.10	20.00	19.20	19.10	18.80	18.80	18.90	19.00	18.80	18.70	18.80	18.50
2019-05-14 10:51:01	19.30	19.40	20.10	21.50	22.10	22.20	19.30	19.10	19.30	19.30	19.60	19.60	19.20	19.40	19.40	19.40	19.10	19.40	19.40	21.10	20.10	20.00	19.20	19.10	18.80	18.80	18.90	18.90	18.80	18.80	18.80	18.60
2019-05-14 10:51:01	19.30	19.50	20.20	21.50	22.00	22.20	19.30	19.00	19.30	19.40	19.60	19.50	19.20	19.30	19.40	19.40	19.10	19.30	19.30	21.00	20.10	20.00	19.10	19.00	18.80	18.80	18.90	18.90	18.80	18.80	18.80	18.60
2019-05-14 10:51:02	19.40	19.50	20.20	21.50	21.80	22.20	19.30	19.00	19.20	19.30	19.50	19.50	19.20	19.30	19.40	19.30	19.00	19.30	19.30	20.90	20.10	20.00	19.10	19.00	18.80	18.70	18.90	18.90	18.80	18.80	18.80	18.50
2019-05-14 10:51:02	19.40	19.50	20.20	21.50	21.80	22.20	19.30	19.00	19.20	19.30	19.50	19.50	19.20	19.30	19.40	19.30	19.00	19.30	19.40	21.00	20.10	20.10	19.20	19.10	18.80	18.70	18.90	18.90	18.80	18.80	18.80	18.50
2019-05-14 10:51:02	19.40	19.50	20.20	21.50	21.70	22.20	19.30	19.00	19.20	19.30	19.50	19.50	19.20	19.30	19.40	19.30	19.00	19.30	19.40	21.00	20.10	20.10	19.20	19.10	18.80	18.80	18.90	19.00	18.90	18.80	18.80	18.50
2019-05-14 10:51:02	19.40	19.60	20.20	21.50	21.70	22.20	19.30	19.00	19.30	19.30	19.50	19.60	19.20	19.40	19.50	19.40	19.00	19.30	19.40	21.00	20.10	20.10	19.10	19.00	18.70	18.90	18.90	19.00	18.80	18.80	18.80	18.60
2019-05-14 10:51:02	19.40	19.60	20.20	21.50	21.80	22.20	19.30	19.00	19.30	19.30	19.50	19.60	19.20	19.40	19.50	19.40	19.00	19.30	19.40	21.00	20.10	20.00	19.10	19.00	18.70	18.90	19.00	18.90	18.80	18.80	18.80	18.50
2019-05-14 10:51:03	19.40	19.50	20.20	21.40	21.80	22.20	19.30	19.00	19.40	19.30	19.60	19.60	19.30	19.30	19.50	19.40	19.00	19.30	19.30	21.00	20.00	20.00	19.00	19.00	18.70	18.80	18.90	18.90	18.80	18.80	18.80	18.50
2019-05-14 10:51:03	19.40	19.50	20.10	21.40	21.80	22.10	19.30	19.00	19.30	19.30	19.50	19.60	19.20	19.30	19.40	19.40	19.00	19.30	19.30	21.00	20.00	20.00	19.00	19.00	18.70	18.70	18.90	18.90	18.80	18.70	18.70	18.50
2019-05-14 10:51:03	19.40	19.50	20.20	21.40	21.80	22.10	19.30	19.00	19.20	19.30	19.50	19.50	19.20	19.30	19.40	19.40	19.00	19.30	19.30	21.00	20.00	20.00	19.00	19.00	18.70	18.70	18.90	18.90	18.80	18.70	18.70	18.50
2019-05-14 10:51:03	19.30	19.60	20.20	21.50	21.80	22.10	19.30	19.00	19.20	19.30	19.50	19.50	19.20	19.30	19.40	19.40	19.00	19.30	19.30	20.90	20.00	19.90	19.10	19.00	18.80	18.70	18.90	18.90	18.70	18.70	18.60	18.50
2019-05-14 10:51:03	19.30	19.60	20.20	21.50	21.80	22.10	19.30	19.00	19.20	19.20	19.50	19.40	19.20	19.30	19.40	19.40	18.90	19.30	19.30	20.90	20.10	19.90	19.10	19.00	18.80	18.70	18.90	18.90	18.70	18.70	18.60	18.50
2019-05-14 10:51:04	19.30	19.60	20.20	21.50	21.80	22.00	19.30	19.00	19.20	19.20	19.50	19.40	19.20	19.30	19.40	19.30	19.00	19.30	19.40	21.00	20.10	19.90	19.10	19.00	18.70	18.70	18.90	18.90	18.70	18.70	18.70	18.50
2019-05-14 10:51:04	19.30	19.60	20.20	21.50	21.80	22.00	19.30	19.00	19.20	19.20	19.50	19.40	19.20	19.30	19.40	19.30	19.00	19.30	19.30	21.00	20.10	20.00	19.10	19.00	18.70	18.70	18.90	18.90	18.80	18.80	18.70	18.50
2019-05-14 10:51:04	19.30	19.60	20.20	21.50	21.80	22.10	19.20	19.00	19.20	19.20	19.50	19.50	19.20	19.30	19.40	19.30	19.00	19.30	19.30	21.00	20.10	20.00	19.10	19.00	18.70	18.70	18.90	18.90	18.70	18.70	18.70	18.60
2019-05-14 10:51:04	19.30	19.60	20.20	21.50	21.80	22.10	19.20	19.10	19.20	19.20	19.50	19.50	19.20	19.40	19.40	19.30	19.10	19.40	19.50	21.10	20.10	20.00	19.20	19.10	18.80	18.70	18.90	18.90	18.70	18.70	18.80	18.60
2019-05-14 10:51:04	19.40	19.60	20.20	21.60	21.90	22.10	19.30	19.10	19.30	19.30	19.50	19.50	19.20	19.30	19.40	19.40	19.10	19.40	19.50	21.10	20.10	20.00	19.20	19.10	18.80	18.70	18.90	18.90	18.80	18.80	18.80	18.60
2019-05-14 10:51:05	19.40	19.60	20.20	21.50	22.00	22.10	19.30	19.10	19.30	19.40	19.60	19.50	19.20	19.30	19.40	19.50	19.00	19.40	19.40	21.00	20.10	20.00	19.10	19.00	18.80	18.80	18.90	18.90	18.70	18.80	18.70	18.50
2019-05-14 10:51:05	19.30	19.60	20.20	21.50	21.90	22.10	19.20	19.00	19.20	19.40	19.50	19.50	19.20	19.30	19.40	19.40	19.10	19.40	19.40	21.00	20.10	20.00	19.20	19.00	18.70	18.70	18.90	18.90	18.70	18.80	18.70	18.50
2019-05-14 10:51:05	19.30	19.60	20.20	21.50	21.80	22.10	19.30	19.00	19.20	19.30	19.50	19.50	19.20	19.30	19.40	19.40	19.10	19.40	19.40	21.00	20.10	20.00	19.20	19.00	18.70	18.70	18.90	18.90	18.70	18.80	18.70	18.50
2019-05-14 10:51:05	19.30	19.50	20.20	21.70	21.80	22.10	19.30	19.00	19.20	19.30	19.50	19.40	19.20	19.40	19.50	19.40	19.00	19.30	19.30	21.00	20.10	20.00	19.10	19.00	18.80	18.70	18.90	18.90	18.80	18.70	18.80	18.50
2019-05-14 10:51:05	19.30	19.50	20.20	21.70	21.80	22.10	19.30	19.00	19.20	19.30	19.50	19.50	19.20	19.40	19.40	19.30	19.00	19.30	19.20	21.00	20.20	20.00	19.10	19.00	18.90	18.70	18.90	18.90	18.80	18.70	18.80	18.50
2019-05-14 10:51:06	19.30	19.50	20.10	21.70	21.80	22.10	19.30	19.10	19.20	19.30	19.50	19.60	19.20	19.30	19.40	19.30	19.00	19.30	19.30	21.00	20.10	20.00	19.10	19.00	18.90	18.70	19.00	18.90	18.80	18.70	18.70	18.50
2019-05-14 10:51:06	19.30	19.50	20.10	21.60	21.80	22.10	19.30	19.10	19.20	19.30	19.50	19.60	19.20	19.30	19.40	19.30	19.00	19.20	19.30	21.00	20.00	19.90	19.10	18.90	18.80	18.80	19.00	19.00	18.80	18.70	18.70	18.50
2019-05-14 10:51:06	19.40	19.60	20.20	21.60	21.80	22.00	19.20	19.00	19.30	19.30	19.60	19.50	19.20	19.30	19.50	19.40	19.00	19.20	19.30	21.00	20.10	19.90	19.10	19.00	18.80	18.80	19.00	19.00	18.80	18.80	18.70	18.50
2019-05-14 10:51:06	19.40	19.60	20.20	21.70	21.80	22.00	19.20	19.00	19.30	19.30	19.60	19.60	19.30	19.40	19.50	19.40	18.90	19.30	19.30	21.00	20.10	20.00	19.10	19.00	18.80	18.80	19.00	19.00	18.80	18.80	18.70	18.50
2019-05-14 10:51:06	19.30	19.60	20.20	21.60	21.90	22.10	19.30	19.10	19.20	19.30	19.60	19.50	19.20	19.30	19.40	19.40	18.90	19.30	19.30	21.00	20.10	20.00	19.10	19.00	18.70	18.70	18.90	18.90	18.80	18.80	18.80	18.50
2019-05-14 10:51:07	19.40	19.60	20.20	21.60	21.90	22.10	19.30	19.10	19.20	19.30	19.60	19.50	19.20	19.30	19.40	19.40	19.00	19.40	19.30	21.00	20.10	20.00	19.20	19.00	18.80	18.70	18.90	18.90	18.80	18.80	18.80	18.60
2019-05-14 10:51:07	19.30	19.60	20.20	21.50	21.90	22.10	19.30	19.10	19.30	19.30	19.60	19.50	19.20	19.30	19.50	19.40	19.00	19.40	19.30	21.00	20.10	20.00	19.20	19.00	18.80	18.70	18.90	18.90	18.80	18.80	18.80	18.60
2019-05-14 10:51:07	19.30	19.50	20.10	21.50	21.90	22.10	19.20	19.00	19.30	19.30	19.60	19.60	19.20	19.40	19.40	19.40	19.00	19.40	19.30	21.00	20.10	20.00	19.10	19.00	18.80	18.80	18.90	18.90	18.80	18.80	18.70	18.60
2019-05-14 10:51:07	19.30	19.50	20.10	21.50	21.90	22.10	19.20	19.00	19.30	19.30	19.70	19.60	19.20	19.40	19.40	19.40	19.00	19.30	19.30	21.00	20.00	19.90	19.00	18.90	18.80	18.80	18.90	18.90	18.70	18.70	18.70	18.60
2019-05-14 10:51:07	19.30	19.40	20.10	21.50	21.90	22.10	19.20	19.00	19.30	19.30	19.60	19.60	19.30	19.40	19.40	19.50	19.00	19.30	19.20	21.00	20.10	19.90	19.00	18.90	18.80	18.70	18.90	18.90	18.80	18.70	18.70	18.60
2019-05-14 10:51:07	19.30	19.50	20.20	21.50	21.90	22.10	19.30	19.00	19.30	19.30	19.60	19.60	19.30	19.40	19.40	19.50	18.90	19.30	19.20	21.00	20.00	19.90	19.00	18.90	18.70	18.70	18.90	18.90	18.80	18.70	18.80	18.60
2019-05-14 10:51:08	19.30	19.50	20.10	21.40	21.80	22.00	19.20	18.90	19.30	19.30	19.50	19.60	19.20	19.40	19.40	19.50	18.90	19.30	19.20	20.90	20.00	20.00	19.10	19.00	18.70	18.70	19.00	18.90	18.80	18.60	18.80	18.50
2019-05-14 10:51:08	19.20	19.40	20.00	21.40	21.90	22.00	19.20	18.90	19.30	19.30	19.60	19.50	19.20	19.30	19.40	19.50	18.90	19.30	19.20	20.90	20.10	19.90	19.10	19.00	18.70	18.70	18.90	18.90	18.70	18.70	18.70	18.50
2019-05-14 10:51:08	19.20	19.40	20.00	21.30	22.10	22.00	19.20	19.00	19.30	19.30	19.60	19.50	19.20	19.30	19.40	19.40	19.10	19.40	19.30	21.10	20.20	20.00	19.20	19.10	18.80	18.70	18.90	18.90	18.70	18.80	18.70	18.60
2019-05-14 10:51:08	19.20	19.40	20.00	21.20	21.90	22.00	19.20	19.00	19.30	19.30	19.60	19.50	19.20	19.40	19.40	19.40	19.20	19.40	19.40	21.10	20.20	20.00	19.20	19.00	18.80	18.80	19.00	18.90	18.80	18.70	18.70	18.50
2019-05-14 10:51:08	19.30	19.50	20.10	21.00	21.80	22.00	19.30	18.90	19.30	19.30	19.60	19.60	19.20	19.30	19.40	19.40	19.20	19.40	19.40	21.10	20.20	20.00	19.20	19.00	18.70	18.80	18.90	18.90	18.80	18.70	18.80	18.50
2019-05-14 10:51:09	19.30	19.50	20.10	20.90	21.90	22.10	19.30	19.00	19.30	19.30	19.60	19.50	19.20	19.30	19.40	19.40	19.00	19.30	19.30	21.00	20.00	20.00	19.10	19.00	18.80	18.70	18.90	18.90	18.80	18.70	18.70	18.50
2019-05-14 10:51:09	19.30	19.50	20.10	20.90	21.90	22.10	19.30	19.00	19.30	19.30	19.60	19.50	19.20	19.30	19.40	19.40	19.00	19.30	19.30	21.00	20.00	19.90	19.10	19.00	18.80	18.70	18.90	18.90	18.80	18.70	18.70	18.50
2019-05-14 10:51:09	19.40	19.50	20.10	20.90	22.00	22.00	19.30	19.00	19.30	19.30	19.60	19.50	19.20	19.30	19.40	19.40	19.00	19.30	19.30	20.90	20.10	19.90	19.10	19.00	18.80	18.70	18.90	18.90	18.80	18.80	18.70	18.50
2019-05-14 10:51:09	19.30	19.50	20.10	21.00	22.00	22.00	19.30	19.10	19.30	19.30	19.60	19.50	19.20	19.30	19.40	19.50	19.00	19.30	19.30	20.90	20.10	20.00	19.10	19.10	18.80	18.70	18.90	18.90	18.80	18.80	18.70	18.50
2019-05-14 10:51:10	19.30	19.50	20.10	20.90	21.90	22.00	19.30	19.00	19.30	19.30	19.60	19.50	19.20	19.30	19.40	19.40	19.00	19.30	19.30	20.90	20.10	20.00	19.10	19.10	18.80	18.70	18.90	18.90	18.80	18.80	18.70	18.50
2019-05-14 10:51:10	19.40	19.50	20.10	20.90	21.90	22.10	19.20	19.00	19.30	19.30	19.60	19.50	19.30	19.40	19.50	19.30	18.90	19.30	19.30	21.00	20.10	20.00	19.10	19.00	18.80	18.80	18.90	18.90	18.80	18.80	18.80	18.50
2019-05-14 10:51:10	19.40	19.50	20.10	21.00	22.00	22.10	19.20	19.00	19.30	19.30	19.60	19.50	19.30	19.30	19.40	19.40	18.90	19.40	19.30	21.00	20.10	20.00	19.10	18.90	18.80	18.70	18.90	18.90	18.80	18.80	18.80	18.50
2019-05-14 10:51:10	19.40	19.50	20.10	21.00	22.00	22.10	19.20	19.00	19.30	19.30	19.60	19.50	19.30	19.30	19.40	19.40	18.90	19.30	19.30	20.90	20.00	20.00	19.10	19.00	18.80	18.80	19.00	19.00	18.80	18.80	18.80	18.50
2019-05-14 10:51:10	19.30	19.50	20.20	21.00	21.90	22.10	19.30	19.00	19.30	19.30	19.60	19.50	19.20	19.30	19.40	19.40	19.00	19.30	19.30	20.90	20.00	19.90	19.10	19.00	18.80	18.80	19.00	19.00	18.90	18.80	18.90	18.50
2019-05-14 10:51:11	19.30	19.50	20.20	21.00	21.80	22.10	19.30	19.00	19.30	19.40	19.60	19.50	19.20	19.30	19.40	19.40	19.00	19.30	19.30	21.00	20.10	19.90	19.10	18.90	18.70	18.70	18.90	18.90	18.80	18.70	18.80	18.50
2019-05-14 10:51:11	19.30	19.50	20.10	21.00	21.80	22.10	19.30	19.00	19.40	19.40	19.60	19.60	19.30	19.40	19.50	19.50	19.00	19.30	19.30	21.00	20.10	19.90	19.10	18.90	18.70	18.80	18.90	18.90	18.80	18.70	18.70	18.50
2019-05-14 10:51:11	19.40	19.60	20.10	21.10	21.90	22.20	19.40	19.10	19.30	19.30	19.50	19.60	19.20	19.40	19.50	19.40	19.00	19.30	19.30	21.00	20.10	19.90	19.20	19.00	18.80	18.80	18.90	19.00	18.80	18.80	18.80	18.50
2019-05-14 10:51:11	19.30	19.60	20.10	21.00	21.90	22.20	19.30	19.00	19.30	19.30	19.50	19.60	19.20	19.40	19.50	19.40	19.00	19.30	19.20	20.90	20.10	20.00	19.20	19.00	18.70	18.70	18.90	18.90	18.70	18.80	18.70	18.50
2019-05-14 10:51:11	19.30	19.50	20.10	20.90	21.90	22.10	19.30	19.00	19.30	19.20	19.50	19.40	19.20	19.40	19.40	19.40	18.90	19.30	19.20	20.90	20.00	19.90	19.10	19.00	18.70	18.70	18.90	18.90	18.70	18.70	18.70	18.50
2019-05-14 10:51:12	19.30	19.40	20.10	20.90	21.90	22.10	19.20	19.00	19.30	19.30	19.60	19.40	19.30	19.30	19.40	19.40	18.90	19.30	19.30	20.90	20.00	19.90	19.10	19.00	18.70	18.80	18.90	18.90	18.80	18.70	18.70	18.50
2019-05-14 10:51:12	19.20	19.30	20.10	20.80	21.90	22.00	19.20	18.90	19.30	19.30	19.60	19.50	19.30	19.30	19.40	19.40	19.00	19.30	19.30	20.90	20.00	19.90	19.10	19.00	18.80	18.80	18.90	18.90	18.80	18.70	18.70	18.50
2019-05-14 10:51:12	19.30	19.30	20.00	20.80	21.90	22.00	19.20	18.90	19.30	19.30	19.60	19.50	19.20	19.30	19.40	19.40	19.00	19.30	19.30	20.90	20.00	19.90	19.10	19.00	18.80	18.80	18.90	18.90	18.80	18.70	18.70	18.50
2019-05-14 10:51:12	19.30	19.40	20.10	20.80	21.90	22.10	19.20	19.00	19.30	19.30	19.60	19.50	19.20	19.40	19.40	19.40	19.00	19.30	19.30	20.80	20.00	19.90	19.10	19.00	18.80	18.80	18.90	18.90	18.80	18.80	18.70	18.50
2019-05-14 10:51:12	19.30	19.40	20.10	20.80	21.90	22.10	19.20	19.00	19.30	19.30	19.50	19.50	19.20	19.40	19.40	19.40	19.00	19.30	19.30	20.90	20.00	19.90	19.00	19.00	18.70	18.80	18.90	19.00	18.80	18.80	18.80	18.50
2019-05-14 10:51:12	19.30	19.40	20.00	20.90	21.90	22.10	19.20	18.90	19.30	19.30	19.50	19.50	19.20	19.40	19.40	19.30	18.90	19.30	19.30	20.90	20.00	19.90	19.00	19.00	18.70	18.80	18.90	18.90	18.70	18.70	18.70	18.50
2019-05-14 10:51:13	19.30	19.30	19.90	20.90	21.80	22.00	19.10	18.90	19.30	19.30	19.50	19.50	19.20	19.40	19.40	19.30	18.90	19.30	19.30	20.90	20.00	19.90	19.10	19.00	18.80	18.70	18.90	18.90	18.70	18.70	18.70	18.50
2019-05-14 10:51:13	19.30	19.40	20.00	20.90	21.80	22.00	19.20	18.90	19.30	19.30	19.60	19.50	19.20	19.30	19.40	19.30	18.90	19.30	19.30	20.90	20.00	20.00	19.00	19.00	18.80	18.80	18.90	18.90	18.80	18.70	18.70	18.50
2019-05-14 10:51:13	19.40	19.60	20.10	21.10	21.90	22.10	19.30	19.00	19.40	19.40	19.60	19.50	19.20	19.30	19.40	19.40	19.00	19.30	19.40	21.00	20.10	20.00	19.00	18.90	18.80	18.80	19.00	18.90	18.80	18.80	18.70	18.50
2019-05-14 10:51:13	19.40	19.50	20.10	21.10	22.00	22.10	19.30	19.10	19.40	19.30	19.60	19.50	19.30	19.40	19.50	19.50	19.00	19.30	19.30	21.00	20.10	20.00	19.00	18.90	18.70	18.70	19.00	18.90	18.80	18.70	18.70	18.50
2019-05-14 10:51:13	19.30	19.40	20.10	21.00	22.00	22.10	19.30	18.90	19.30	19.20	19.50	19.50	19.30	19.30	19.40	19.40	18.90	19.30	19.30	20.90	20.00	20.00	19.00	18.90	18.70	18.70	18.90	18.80	18.70	18.70	18.70	18.40
2019-05-14 10:51:14	19.30	19.50	20.10	21.00	22.00	22.10	19.30	18.90	19.30	19.20	19.50	19.50	19.20	19.30	19.40	19.30	18.90	19.30	19.30	20.90	20.00	20.00	19.00	18.90	18.70	18.70	18.90	18.80	18.70	18.70	18.70	18.40
2019-05-14 10:51:14	19.20	19.50	20.00	20.90	21.90	22.00	19.20	18.90	19.30	19.30	19.50	19.50	19.20	19.30	19.40	19.30	19.00	19.30	19.20	20.90	20.00	19.90	19.00	18.90	18.60	18.70	18.90	18.80	18.70	18.70	18.70	18.40
2019-05-14 10:51:14	19.20	19.40	20.00	20.90	21.90	22.00	19.20	18.90	19.30	19.30	19.50	19.40	19.20	19.30	19.30	19.40	18.90	19.30	19.20	20.90	20.00	19.90	19.00	18.90	18.60	18.70	18.90	18.90	18.70	18.70	18.70	18.40
2019-05-14 10:51:14	19.20	19.50	20.00	20.90	21.90	22.00	19.30	19.00	19.30	19.30	19.50	19.50	19.30	19.30	19.30	19.40	18.90	19.30	19.20	20.90	20.10	19.90	19.00	19.00	18.70	18.80	18.90	18.90	18.70	18.70	18.70	18.50
2019-05-14 10:51:14	19.20	19.50	20.00	20.90	21.90	22.00	19.30	19.00	19.30	19.30	19.60	19.60	19.20	19.30	19.40	19.40	19.00	19.30	19.30	20.90	20.10	19.90	19.10	18.90	18.70	18.70	18.90	18.90	18.70	18.70	18.70	18.50
2019-05-14 10:51:15	19.20	19.40	20.00	20.90	21.90	22.00	19.20	18.90	19.30	19.30	19.60	19.60	19.20	19.30	19.40	19.40	18.90	19.30	19.30	20.90	20.00	19.90	19.00	18.90	18.70	18.70	18.90	18.90	18.70	18.70	18.70	18.50
2019-05-14 10:51:15	19.30	19.40	20.00	20.90	21.80	22.00	19.20	18.90	19.30	19.40	19.60	19.60	19.20	19.40	19.40	19.50	18.90	19.30	19.30	21.00	20.00	19.90	19.00	18.90	18.70	18.70	18.90	18.90	18.70	18.70	18.80	18.40
2019-05-14 10:51:15	19.30	19.50	20.10	21.00	21.90	22.00	19.20	19.00	19.40	19.40	19.60	19.50	19.20	19.30	19.50	19.40	19.00	19.30	19.30	21.00	20.00	19.80	19.00	19.00	18.70	18.70	18.80	18.90	18.70	18.70	18.70	18.40
2019-05-14 10:51:15	19.30	19.40	20.10	21.00	21.90	22.00	19.20	18.90	19.30	19.30	19.60	19.50	19.20	19.30	19.40	19.40	19.00	19.30	19.30	20.90	20.00	19.90	19.00	19.00	18.70	18.70	18.80	18.90	18.80	18.70	18.70	18.40
2019-05-14 10:51:16	19.30	19.40	20.10	21.00	21.90	21.90	19.20	18.90	19.20	19.30	19.60	19.50	19.20	19.30	19.40	19.40	19.00	19.20	19.30	20.90	20.00	19.90	19.00	18.90	18.70	18.70	18.90	18.90	18.70	18.70	18.70	18.40
2019-05-14 10:51:16	19.30	19.40	20.10	21.00	21.90	21.90	19.20	18.90	19.20	19.30	19.60	19.60	19.30	19.40	19.40	19.40	19.00	19.20	19.20	20.90	20.00	19.90	19.00	18.90	18.70	18.60	18.90	18.90	18.70	18.80	18.70	18.40
2019-05-14 10:51:16	19.30	19.50	20.10	21.00	21.90	22.00	19.20	19.00	19.30	19.30	19.60	19.60	19.20	19.40	19.40	19.40	19.00	19.30	19.20	20.90	20.10	20.00	19.10	19.00	18.70	18.60	18.90	18.90	18.80	18.80	18.70	18.50
2019-05-14 10:51:16	19.40	19.60	20.10	21.00	22.00	22.10	19.30	19.10	19.40	19.40	19.60	19.50	19.20	19.30	19.30	19.40	19.00	19.30	19.30	20.90	20.10	19.90	19.10	19.00	18.70	18.70	18.90	18.90	18.80	18.70	18.70	18.50
2019-05-14 10:51:16	19.40	19.50	20.10	21.00	22.00	22.10	19.30	19.00	19.40	19.40	19.60	19.50	19.20	19.30	19.30	19.40	19.00	19.30	19.30	20.90	20.00	19.90	19.10	19.00	18.70	18.80	18.90	18.90	18.70	18.70	18.70	18.50
2019-05-14 10:51:17	19.40	19.50	20.10	21.00	22.10	22.00	19.30	19.00	19.30	19.30	19.50	19.50	19.20	19.30	19.40	19.40	19.00	19.30	19.30	21.00	20.00	19.90	19.10	19.00	18.80	18.80	19.00	19.00	18.80	18.80	18.80	18.60
2019-05-14 10:51:17	19.40	19.50	20.10	21.00	22.10	22.00	19.30	19.00	19.30	19.30	19.50	19.50	19.30	19.40	19.40	19.50	19.00	19.30	19.30	21.00	20.00	19.90	19.10	19.00	18.90	18.80	19.00	18.90	18.80	18.80	18.80	18.60
2019-05-14 10:51:17	19.30	19.50	20.10	20.90	22.20	22.10	19.30	19.00	19.20	19.30	19.50	19.50	19.20	19.40	19.30	19.50	19.00	19.30	19.30	21.00	20.00	19.90	19.10	19.00	18.80	18.70	18.90	18.90	18.70	18.70	18.80	18.50
2019-05-14 10:51:17	19.30	19.50	20.10	20.90	22.20	22.10	19.30	19.10	19.30	19.30	19.60	19.50	19.10	19.30	19.40	19.30	19.00	19.30	19.20	21.00	20.00	19.90	19.00	19.00	18.70	18.70	18.90	18.90	18.70	18.70	18.80	18.40
2019-05-14 10:51:17	19.20	19.40	20.10	20.80	22.10	22.00	19.20	19.00	19.30	19.30	19.60	19.50	19.20	19.40	19.40	19.30	19.00	19.30	19.20	20.90	20.00	19.90	19.00	18.90	18.70	18.70	18.90	18.90	18.70	18.70	18.70	18.40
2019-05-14 10:51:18	19.20	19.40	20.00	20.50	22.10	22.00	19.20	18.90	19.30	19.30	19.60	19.50	19.20	19.40	19.40	19.30	19.00	19.30	19.20	20.70	20.00	19.90	19.10	18.90	18.80	18.80	19.00	19.00	18.80	18.70	18.80	18.50
2019-05-14 10:51:18	19.20	19.40	20.00	20.30	22.30	21.90	19.20	18.90	19.20	19.30	19.50	19.50	19.20	19.40	19.40	19.30	19.00	19.30	19.20	20.70	20.10	19.90	19.00	19.00	18.90	18.90	19.10	19.00	18.90	18.80	18.90	18.60
2019-05-14 10:51:18	19.20	19.40	20.00	20.10	22.50	21.90	19.20	18.90	19.20	19.30	19.50	19.50	19.20	19.30	19.40	19.30	19.00	19.30	19.30	20.70	20.10	19.90	19.00	19.00	18.80	18.80	19.00	18.90	18.80	18.80	18.80	18.50
2019-05-14 10:51:18	19.20	19.40	20.00	19.90	22.90	22.00	19.20	18.90	19.30	19.30	19.60	19.60	19.20	19.30	19.40	19.40	19.00	19.30	19.30	20.70	20.10	19.90	19.00	19.00	18.80	18.80	19.00	18.90	18.80	18.80	18.80	18.50
2019-05-14 10:51:18	19.20	19.40	20.00	19.80	23.40	22.10	19.20	18.90	19.30	19.30	19.60	19.60	19.20	19.40	19.40	19.40	19.00	19.30	19.30	20.50	20.10	19.90	19.10	19.00	18.70	18.70	18.90	18.90	18.70	18.70	18.70	18.40
2019-05-14 10:51:19	19.30	19.40	20.00	19.80	23.50	22.10	19.20	18.90	19.30	19.30	19.60	19.50	19.20	19.40	19.40	19.30	19.00	19.30	19.30	20.30	20.50	19.90	19.10	18.90	18.70	18.80	18.90	18.90	18.70	18.70	18.70	18.50
2019-05-14 10:51:19	19.30	19.40	20.00	19.80	23.50	22.10	19.20	18.90	19.30	19.30	19.60	19.50	19.20	19.40	19.40	19.30	19.00	19.30	19.30	20.30	20.80	20.00	19.10	18.90	18.70	18.70	18.90	18.90	18.70	18.70	18.70	18.50
2019-05-14 10:51:19	19.30	19.40	20.00	19.80	23.60	22.10	19.20	19.00	19.30	19.30	19.60	19.60	19.20	19.40	19.50	19.40	19.00	19.30	19.30	20.30	20.80	20.00	19.10	19.00	18.70	18.70	18.90	18.90	18.80	18.70	18.70	18.50
2019-05-14 10:51:19	19.40	19.50	20.10	19.90	23.80	22.20	19.30	19.10	19.30	19.30	19.60	19.60	19.30	19.40	19.50	19.50	19.00	19.30	19.30	20.30	20.80	20.00	19.10	18.90	18.70	18.80	18.90	18.90	18.80	18.80	18.80	18.50
2019-05-14 10:51:19	19.40	19.50	20.20	19.90	23.80	22.20	19.40	19.00	19.30	19.30	19.50	19.50	19.20	19.40	19.50	19.40	19.00	19.30	19.30	20.30	20.90	20.00	19.10	18.90	18.70	18.80	18.90	18.80	18.70	18.80	18.70	18.50
2019-05-14 10:51:20	19.30	19.40	20.10	19.90	23.80	22.10	19.20	18.90	19.30	19.30	19.60	19.50	19.20	19.30	19.40	19.40	19.00	19.30	19.30	20.40	20.80	20.00	19.10	19.00	18.70	18.70	18.90	18.80	18.70	18.80	18.70	18.50
2019-05-14 10:51:20	19.20	19.30	20.00	19.80	23.70	22.10	19.10	18.80	19.30	19.30	19.60	19.50	19.20	19.30	19.40	19.40	19.00	19.30	19.20	20.30	20.80	20.00	19.10	19.00	18.80	18.70	18.90	18.90	18.70	18.80	18.70	18.50
2019-05-14 10:51:20	19.30	19.30	19.90	19.70	23.70	22.10	19.20	18.90	19.30	19.30	19.60	19.60	19.20	19.30	19.40	19.40	19.00	19.30	19.20	20.30	20.80	20.00	19.10	19.00	18.80	18.80	19.00	19.00	18.80	18.80	18.80	18.50
2019-05-14 10:51:20	19.20	19.40	20.00	19.80	23.80	22.10	19.20	19.00	19.40	19.30	19.60	19.60	19.30	19.40	19.50	19.40	19.00	19.30	19.30	20.30	20.80	19.90	19.10	19.00	18.80	18.80	19.00	19.00	18.80	18.80	18.80	18.50
2019-05-14 10:51:20	19.20	19.40	20.00	19.80	23.90	22.10	19.20	19.00	19.30	19.40	19.60	19.60	19.30	19.40	19.40	19.40	19.00	19.30	19.30	20.30	20.80	19.90	19.10	19.00	18.90	18.90	19.00	19.00	18.80	18.80	18.80	18.50
2019-05-14 10:51:21	19.30	19.40	20.00	19.80	23.90	22.00	19.20	18.90	19.20	19.30	19.50	19.50	19.20	19.30	19.40	19.30	19.00	19.30	19.30	20.30	20.80	19.90	19.10	18.90	18.80	18.80	18.90	18.90	18.70	18.70	18.70	18.50
2019-05-14 10:51:21	19.30	19.40	20.00	19.70	23.90	22.00	19.20	18.90	19.30	19.30	19.60	19.60	19.20	19.40	19.50	19.40	19.00	19.30	19.30	20.40	20.80	19.90	19.10	18.90	18.70	18.70	18.90	18.90	18.80	18.80	18.70	18.50
2019-05-14 10:51:21	19.30	19.40	20.10	19.70	24.00	22.10	19.20	18.90	19.30	19.30	19.60	19.50	19.20	19.30	19.50	19.40	19.10	19.30	19.30	20.40	20.90	20.00	19.10	19.00	18.80	18.70	18.90	18.90	18.70	18.70	18.60	18.50
2019-05-14 10:51:21	19.30	19.40	20.10	19.80	24.00	22.10	19.20	18.90	19.30	19.30	19.50	19.50	19.20	19.30	19.40	19.40	18.90	19.20	19.20	20.20	20.80	19.90	19.00	18.90	18.80	18.70	18.90	18.90	18.70	18.70	18.70	18.50
2019-05-14 10:51:22	19.30	19.30	20.00	19.80	24.10	22.10	19.20	18.90	19.30	19.30	19.50	19.50	19.20	19.30	19.30	19.30	18.90	19.20	19.20	20.30	20.70	19.90	19.00	18.80	18.80	18.70	18.90	18.90	18.70	18.70	18.70	18.50
2019-05-14 10:51:22	19.30	19.50	20.10	19.80	24.20	22.10	19.20	18.90	19.30	19.30	19.50	19.60	19.20	19.40	19.30	19.30	18.90	19.20	19.10	20.20	20.70	19.90	19.00	18.90	18.80	18.70	18.90	18.90	18.80	18.80	18.70	18.50
2019-05-14 10:51:22	19.40	19.50	20.10	19.90	24.20	22.20	19.30	19.00	19.30	19.30	19.50	19.50	19.20	19.40	19.40	19.40	18.90	19.20	19.10	20.20	20.70	19.90	19.00	18.90	18.80	18.70	18.90	18.90	18.80	18.80	18.70	18.50
2019-05-14 10:51:22	19.40	19.50	20.20	19.90	24.20	22.20	19.40	19.10	19.30	19.30	19.60	19.50	19.20	19.40	19.40	19.40	19.00	19.30	19.20	20.30	20.80	20.00	19.00	19.00	18.80	18.70	18.90	18.90	18.80	18.80	18.70	18.50
2019-05-14 10:51:22	19.40	19.50	20.20	19.90	24.20	22.20	19.40	19.10	19.30	19.30	19.60	19.50	19.20	19.30	19.50	19.30	19.00	19.30	19.30	20.30	20.80	20.10	19.10	19.00	18.80	18.70	18.90	18.90	18.80	18.80	18.70	18.50
2019-05-14 10:51:22	19.40	19.50	20.20	19.90	24.10	22.20	19.30	19.10	19.30	19.30	19.50	19.50	19.30	19.30	19.40	19.40	18.90	19.20	19.20	20.30	20.70	20.00	19.10	18.90	18.80	18.70	18.90	18.90	18.70	18.80	18.70	18.50
2019-05-14 10:51:23	19.30	19.50	20.20	19.90	24.10	22.20	19.30	19.00	19.30	19.30	19.50	19.50	19.30	19.30	19.40	19.40	18.90	19.30	19.20	20.30	20.70	19.90	19.10	18.90	18.80	18.80	19.00	19.00	18.80	18.80	18.80	18.50
2019-05-14 10:51:23	19.30	19.50	20.20	20.00	23.90	22.20	19.30	19.00	19.30	19.30	19.50	19.60	19.30	19.30	19.40	19.40	19.00	19.30	19.30	20.30	20.70	20.00	19.10	19.00	18.80	18.80	19.00	19.00	18.80	18.80	18.80	18.50
2019-05-14 10:51:23	19.40	19.40	20.10	20.10	23.60	22.20	19.30	19.00	19.20	19.20	19.50	19.60	19.20	19.30	19.40	19.40	19.00	19.30	19.30	20.40	20.40	20.00	19.00	19.00	18.80	18.70	18.90	18.90	18.70	18.70	18.70	18.50
2019-05-14 10:51:23	19.40	19.50	20.10	20.50	23.10	22.10	19.30	19.00	19.20	19.20	19.50	19.60	19.20	19.30	19.40	19.40	19.10	19.30	19.30	20.70	20.20	20.00	19.10	19.00	18.80	18.70	18.90	18.90	18.70	18.70	18.70	18.50
2019-05-14 10:51:23	19.30	19.50	20.10	21.30	22.10	22.10	19.20	19.00	19.40	19.30	19.60	19.60	19.30	19.40	19.50	19.50	19.10	19.30	19.30	21.10	20.20	20.00	19.10	19.00	18.80	18.70	18.90	19.00	18.90	18.80	18.80	18.60
2019-05-14 10:51:24	19.40	19.50	20.10	22.30	21.20	22.10	19.20	19.10	19.40	19.40	19.70	19.60	19.30	19.40	19.50	19.60	19.10	19.30	19.30	20.80	20.10	20.00	19.10	19.00	18.80	18.70	18.90	19.00	18.90	18.80	18.80	18.60
2019-05-14 10:51:24	19.30	19.50	20.20	23.10	20.80	22.10	19.20	19.00	19.40	19.30	19.60	19.60	19.20	19.40	19.40	19.50	19.00	19.30	19.50	20.50	20.10	19.90	19.10	19.00	18.90	18.70	18.90	19.00	18.80	18.80	18.80	18.50
2019-05-14 10:51:24	19.20	19.40	20.10	23.10	20.60	22.00	19.20	18.90	19.30	19.30	19.60	19.60	19.20	19.40	19.40	19.40	19.00	19.30	19.50	20.50	20.10	19.90	19.10	19.00	18.80	18.80	19.00	19.00	18.80	18.80	18.80	18.50
2019-05-14 10:51:24	19.30	19.40	20.10	22.20	20.60	22.00	19.30	19.00	19.30	19.30	19.50	19.60	19.20	19.30	19.40	19.40	18.90	19.30	19.70	20.40	20.00	19.90	19.10	19.00	18.80	18.80	18.90	18.90	18.80	18.80	18.70	18.50
2019-05-14 10:51:24	19.30	19.40	20.10	20.70	20.70	22.10	19.30	19.00	19.30	19.20	19.50	19.50	19.20	19.30	19.40	19.40	18.90	19.30	19.80	20.20	19.90	19.90	19.10	18.90	18.80	18.70	19.00	18.90	18.80	18.80	18.80	18.50
2019-05-14 10:51:25	19.30	19.40	20.10	20.70	20.70	22.10	19.30	19.00	19.30	19.20	19.60	19.50	19.20	19.30	19.40	19.40	19.00	19.50	20.10	19.90	20.00	19.90	19.10	19.00	18.80	18.80	19.00	18.90	18.80	18.80	18.80	18.50
2019-05-14 10:51:25	19.30	19.50	20.10	19.70	20.70	22.10	19.30	19.00	19.30	19.30	19.60	19.50	19.20	19.30	19.40	19.50	19.10	19.50	20.00	19.60	20.10	19.90	19.10	19.10	18.80	18.70	18.90	18.90	18.80	18.70	18.70	18.50
2019-05-14 10:51:25	19.20	19.40	20.10	19.50	20.80	21.80	19.20	18.90	19.30	19.30	19.60	19.50	19.20	19.30	19.40	19.50	19.00	19.40	19.60	19.40	20.00	19.70	19.10	19.00	18.80	18.80	18.90	18.90	18.80	18.70	18.80	18.60
2019-05-14 10:51:25	19.20	19.30	20.00	19.40	20.80	21.60	19.20	18.90	19.40	19.30	19.50	19.50	19.20	19.30	19.50	19.50	19.00	19.40	19.40	19.40	20.00	19.50	19.00	18.90	18.80	18.90	19.00	19.00	18.80	18.80	18.90	18.70
2019-05-14 10:51:26	19.20	19.40	20.10	19.40	20.60	21.60	19.20	19.00	19.30	19.30	19.50	19.60	19.20	19.30	19.40	19.40	18.90	19.50	19.40	19.40	20.10	19.50	19.00	19.00	18.70	18.80	19.00	19.00	18.80	18.80	18.80	18.60
2019-05-14 10:51:26	19.30	19.40	20.10	19.50	20.40	21.80	19.20	19.00	19.20	19.30	19.50	19.50	19.20	19.30	19.40	19.40	18.90	19.60	19.30	19.40	20.20	19.40	19.00	19.00	18.70	18.70	18.90	18.80	18.80	18.70	18.70	18.40
2019-05-14 10:51:26	19.30	19.40	20.10	19.50	20.40	22.00	19.20	19.00	19.20	19.30	19.50	19.50	19.20	19.30	19.40	19.40	19.00	19.60	19.30	19.40	20.20	19.40	19.00	18.90	18.70	18.70	18.90	18.80	18.80	18.70	18.70	18.40
2019-05-14 10:51:26	19.30	19.40	20.00	19.40	20.60	21.90	19.20	18.90	19.30	19.30	19.50	19.50	19.20	19.30	19.40	19.50	19.00	19.60	19.30	19.40	20.10	19.50	19.00	19.00	18.80	18.70	18.90	18.90	18.70	18.70	18.70	18.50
2019-05-14 10:51:26	19.30	19.40	20.00	19.30	20.60	21.70	19.20	18.90	19.30	19.30	19.50	19.50	19.20	19.30	19.40	19.50	19.00	19.60	19.30	19.40	20.00	19.60	19.00	19.00	18.70	18.70	18.90	18.90	18.80	18.70	18.70	18.50
2019-05-14 10:51:27	19.20	19.40	20.00	19.30	20.70	21.60	19.20	18.90	19.30	19.40	19.50	19.60	19.20	19.30	19.40	19.50	19.10	19.60	19.30	19.40	20.10	19.60	19.10	19.00	18.70	18.70	18.90	18.90	18.80	18.70	18.70	18.50
2019-05-14 10:51:27	19.30	19.50	20.10	19.50	20.90	21.70	19.20	19.00	19.30	19.40	19.60	19.60	19.20	19.30	19.40	19.50	19.00	19.70	19.30	19.40	20.20	19.50	19.10	19.00	18.80	18.80	19.00	18.90	18.90	18.80	18.80	18.60
2019-05-14 10:51:27	19.30	19.50	20.10	19.50	20.90	21.80	19.20	19.00	19.30	19.30	19.50	19.60	19.30	19.30	19.40	19.50	19.00	19.70	19.30	19.40	20.20	19.50	19.10	19.00	18.80	18.90	19.10	19.00	18.90	18.90	18.90	18.60
2019-05-14 10:51:27	19.30	19.40	20.00	19.40	20.90	21.70	19.10	18.90	19.30	19.30	19.50	19.50	19.20	19.30	19.40	19.40	18.90	19.60	19.30	19.40	20.10	19.40	19.10	18.90	18.70	18.80	19.00	18.90	18.80	18.80	18.80	18.50
2019-05-14 10:51:27	19.30	19.40	19.90	19.40	20.80	21.80	19.10	18.90	19.30	19.30	19.50	19.50	19.20	19.30	19.30	19.40	18.90	19.50	19.20	19.30	20.00	19.40	19.00	18.90	18.80	18.80	18.90	18.90	18.80	18.80	18.80	18.50
2019-05-14 10:51:27	19.30	19.40	20.00	19.40	20.70	21.90	19.20	18.90	19.20	19.30	19.50	19.40	19.20	19.30	19.40	19.40	18.90	19.50	19.20	19.30	20.10	19.40	18.90	18.80	18.80	18.80	18.90	18.90	18.70	18.70	18.70	18.50
2019-05-14 10:51:28	19.40	19.50	20.10	19.50	20.80	22.10	19.30	19.00	19.20	19.30	19.50	19.50	19.20	19.40	19.50	19.40	18.90	19.50	19.30	19.30	20.20	19.50	19.00	18.90	18.70	18.70	18.90	18.90	18.70	18.70	18.70	18.50
2019-05-14 10:51:28	19.40	19.50	20.10	19.50	20.80	22.10	19.30	19.00	19.30	19.30	19.60	19.60	19.20	19.40	19.50	19.50	19.10	19.70	19.30	19.40	20.20	19.50	19.10	19.00	18.70	18.80	18.90	18.90	18.70	18.70	18.80	18.50
2019-05-14 10:51:28	19.40	19.50	20.10	19.50	20.80	22.20	19.30	19.10	19.30	19.30	19.60	19.60	19.20	19.40	19.40	19.50	19.10	19.70	19.30	19.40	20.20	19.50	19.10	19.00	18.70	18.80	18.90	18.90	18.70	18.70	18.70	18.50
2019-05-14 10:51:28	19.40	19.50	20.10	19.50	20.70	22.30	19.30	19.00	19.30	19.30	19.60	19.60	19.20	19.40	19.40	19.50	19.00	19.70	19.30	19.30	20.20	19.50	19.00	18.90	18.60	18.70	18.90	18.90	18.70	18.70	18.70	18.50
2019-05-14 10:51:29	19.30	19.50	20.00	19.40	20.60	22.40	19.30	19.00	19.30	19.30	19.60	19.60	19.20	19.40	19.40	19.50	19.00	19.60	19.20	19.30	20.10	19.50	18.90	18.80	18.60	18.70	18.90	18.90	18.70	18.70	18.70	18.50
2019-05-14 10:51:29	19.20	19.40	20.00	19.40	20.50	22.30	19.20	18.90	19.30	19.30	19.60	19.50	19.30	19.40	19.40	19.40	19.00	19.60	19.30	19.30	20.10	19.50	19.00	18.80	18.70	18.80	18.90	18.90	18.70	18.70	18.70	18.50
2019-05-14 10:51:29	19.20	19.40	20.00	19.50	20.50	22.40	19.20	18.90	19.40	19.30	19.50	19.50	19.20	19.30	19.40	19.40	19.00	19.70	19.60	19.30	20.10	19.50	19.00	18.90	18.70	18.80	18.90	18.90	18.70	18.70	18.70	18.50
2019-05-14 10:51:29	19.30	19.50	20.10	19.50	20.50	22.50	19.30	19.00	19.30	19.30	19.50	19.60	19.20	19.30	19.40	19.40	19.00	19.80	19.70	19.40	19.90	19.60	19.00	18.90	18.70	18.80	18.90	18.90	18.70	18.70	18.70	18.50
2019-05-14 10:51:29	19.30	19.40	20.00	19.40	20.40	22.60	19.30	18.90	19.30	19.30	19.60	19.50	19.20	19.30	19.40	19.40	19.00	19.80	19.70	19.40	19.90	19.60	19.00	18.90	18.70	18.80	18.90	18.90	18.70	18.70	18.60	18.40
2019-05-14 10:51:29	19.20	19.30	20.00	19.40	20.30	22.60	19.20	18.80	19.20	19.30	19.60	19.50	19.20	19.30	19.40	19.40	19.00	19.80	19.70	19.30	19.70	19.60	19.00	18.90	18.70	18.70	18.90	18.90	18.80	18.70	18.60	18.40
2019-05-14 10:51:30	19.20	19.30	20.00	19.40	20.30	22.60	19.20	18.80	19.20	19.30	19.50	19.50	19.20	19.30	19.50	19.40	19.00	19.90	19.70	19.30	19.70	19.70	19.00	18.90	18.70	18.70	18.90	18.90	18.70	18.70	18.60	18.50
2019-05-14 10:51:30	19.20	19.40	20.00	19.40	20.10	22.80	19.30	18.80	19.30	19.30	19.50	19.50	19.20	19.30	19.50	19.50	19.10	19.90	19.70	19.40	19.60	19.90	19.00	19.00	18.80	18.70	18.90	18.90	18.70	18.70	18.70	18.50
2019-05-14 10:51:30	19.40	19.50	20.10	19.50	19.90	23.20	19.50	19.00	19.30	19.30	19.60	19.50	19.20	19.30	19.40	19.50	19.10	20.00	19.70	19.50	19.60	20.20	19.10	19.00	18.80	18.80	19.00	19.00	18.80	18.80	18.80	18.60
2019-05-14 10:51:30	19.30	19.50	20.10	19.50	19.80	23.20	19.80	19.10	19.40	19.30	19.50	19.50	19.20	19.30	19.30	19.40	19.10	20.00	19.70	19.40	19.50	20.20	19.20	19.00	18.70	18.80	19.00	19.00	18.80	18.80	18.70	18.50
2019-05-14 10:51:30	19.10	19.40	20.00	19.30	19.60	22.50	20.50	19.00	19.40	19.30	19.50	19.50	19.20	19.30	19.30	19.40	19.00	19.90	19.60	19.30	19.30	20.20	19.10	18.90	18.60	18.70	18.90	18.90	18.70	18.70	18.70	18.40
2019-05-14 10:51:31	19.20	19.40	20.00	19.30	19.60	21.40	21.40	19.10	19.80	19.30	19.50	19.50	19.20	19.30	19.30	19.40	19.00	19.80	19.60	19.20	19.10	20.00	19.10	18.90	18.60	18.70	18.90	18.90	18.70	18.70	18.70	18.40
2019-05-14 10:51:31	19.40	19.50	20.00	19.40	19.60	20.50	22.20	19.30	20.30	19.30	19.50	19.50	19.20	19.30	19.40	19.40	18.90	19.80	19.60	19.30	19.20	19.70	19.20	18.90	18.70	18.70	18.90	18.90	18.70	18.70	18.70	18.50
2019-05-14 10:51:31	19.40	19.50	20.10	19.50	19.70	20.00	22.70	19.50	20.90	19.30	19.60	19.50	19.20	19.30	19.50	19.40	18.80	19.70	19.60	19.30	19.20	19.50	19.40	19.00	18.80	18.70	18.90	18.90	18.70	18.70	18.70	18.50
2019-05-14 10:51:31	19.40	19.40	20.20	19.50	19.60	19.60	22.40	20.30	21.80	19.40	19.60	19.60	19.20	19.30	19.40	19.40	18.80	19.70	19.60	19.30	19.20	19.50	19.40	19.00	18.90	18.70	18.90	18.90	18.70	18.70	18.70	18.50
2019-05-14 10:51:31	19.40	19.50	20.20	19.50	19.60	19.40	20.80	22.50	22.40	20.30	19.60	19.60	19.20	19.30	19.30	19.30	18.90	19.70	19.70	19.30	19.20	19.40	19.40	19.20	19.10	18.80	18.90	18.80	18.80	18.80	18.70	18.50
2019-05-14 10:51:32	19.40	19.50	20.10	19.50	19.70	19.60	20.50	23.10	22.00	21.50	19.60	19.60	19.20	19.40	19.40	19.30	19.00	19.80	19.80	19.40	19.30	19.40	19.50	19.40	19.30	18.90	19.00	18.90	18.80	18.80	18.70	18.50
2019-05-14 10:51:32	19.30	19.50	20.10	19.40	19.60	19.60	20.50	21.80	21.40	21.50	19.60	19.60	19.30	19.40	19.40	19.40	19.10	19.80	19.80	19.40	19.30	19.30	19.30	21.00	19.70	19.70	19.10	19.10	18.80	18.80	18.80	18.60
2019-05-14 10:51:32	19.20	19.50	20.00	19.30	19.50	19.40	19.40	20.20	20.30	21.10	20.00	19.60	19.20	19.40	19.40	19.40	19.00	19.80	19.80	19.40	19.20	19.30	19.20	21.20	19.80	21.20	20.10	19.10	18.90	18.90	18.90	18.60
2019-05-14 10:51:32	19.30	19.40	20.00	19.40	19.50	19.30	19.10	19.00	19.40	20.20	20.10	19.60	19.20	19.40	19.40	19.50	19.00	19.80	19.80	19.40	19.20	19.30	19.20	21.20	19.60	21.80	22.20	19.50	18.90	18.90	18.90	18.60
2019-05-14 10:51:33	19.20	19.40	20.00	19.40	19.50	19.30	19.10	18.90	19.30	19.30	19.70	19.60	19.30	19.40	19.40	19.40	19.00	19.80	19.70	19.30	19.20	19.30	19.20	21.00	19.60	21.40	23.10	20.90	19.30	18.90	18.90	18.60
2019-05-14 10:51:33	19.30	19.40	20.00	19.40	19.60	19.30	19.00	18.90	19.30	19.30	19.60	19.60	19.30	19.40	19.40	19.40	19.00	19.80	19.70	19.30	19.20	19.30	19.10	20.80	19.40	21.30	22.70	22.70	20.60	19.20	18.90	18.60
2019-05-14 10:51:33	19.30	19.50	20.00	19.40	19.50	19.30	19.00	18.90	19.30	19.40	19.60	19.60	19.20	19.40	19.40	19.40	19.10	19.80	19.70	19.30	19.20	19.30	19.00	20.70	19.20	21.30	22.40	23.30	21.80	19.70	18.90	18.60
2019-05-14 10:51:33	19.30	19.50	20.00	19.40	19.50	19.30	19.00	18.90	19.30	19.40	19.60	19.60	19.20	19.40	19.40	19.40	19.10	19.80	19.70	19.40	19.20	19.30	19.00	20.60	19.20	21.10	22.20	23.30	22.00	20.00	18.90	18.60
2019-05-14 10:51:33	19.30	19.40	20.00	19.30	19.50	19.40	19.10	19.00	19.30	19.40	19.60	19.60	19.30	19.40	19.50	19.50	19.10	19.90	19.70	19.30	19.20	19.30	19.00	20.60	19.10	21.00	22.20	23.30	21.90	20.20	18.90	18.60
2019-05-14 10:51:33	19.30	19.50	20.00	19.40	19.60	19.50	19.10	19.00	19.30	19.40	19.60	19.60	19.30	19.40	19.50	19.50	19.10	19.90	19.70	19.30	19.30	19.30	19.10	20.70	19.10	21.10	22.20	23.20	21.90	20.20	18.90	18.60
2019-05-14 10:51:34	19.30	19.50	20.00	19.40	19.60	19.40	19.10	18.90	19.30	19.40	19.60	19.60	19.30	19.40	19.40	19.50	19.00	19.80	19.70	19.30	19.30	19.30	19.10	20.70	19.10	21.10	22.20	23.20	21.90	20.20	18.90	18.60
2019-05-14 10:51:34	19.30	19.50	20.10	19.50	19.60	19.40	19.10	18.90	19.20	19.30	19.50	19.50	19.20	19.30	19.30	19.40	19.00	19.80	19.70	19.30	19.30	19.30	19.10	20.70	19.20	21.10	22.20	23.20	21.90	20.20	18.90	18.60
2019-05-14 10:51:34	19.30	19.40	20.00	19.40	19.50	19.30	19.00	18.90	19.20	19.30	19.60	19.60	19.20	19.30	19.40	19.40	19.00	19.80	19.80	19.20	19.10	19.30	19.00	20.70	19.10	21.10	22.20	23.20	21.80	20.20	18.90	18.50
2019-05-14 10:51:34	19.30	19.40	20.00	19.40	19.60	19.30	19.10	19.00	19.30	19.30	19.60	19.60	19.30	19.40	19.40	19.40	19.10	19.80	19.80	19.20	19.10	19.30	19.00	20.80	19.20	21.20	22.20	23.30	21.90	20.10	19.00	18.60
2019-05-14 10:51:35	19.40	19.50	20.10	19.50	19.60	19.40	19.20	19.00	19.30	19.30	19.60	19.60	19.30	19.40	19.40	19.50	19.10	19.80	19.70	19.30	19.20	19.30	19.10	20.80	19.20	21.30	22.30	23.40	22.00	20.20	19.00	18.70
2019-05-14 10:51:35	19.40	19.50	20.10	19.50	19.60	19.40	19.20	19.00	19.40	19.30	19.60	19.60	19.30	19.40	19.50	19.50	19.10	19.90	19.70	19.40	19.20	19.30	19.10	20.80	19.20	21.40	22.20	23.40	22.00	20.20	19.00	18.70
2019-05-14 10:51:35	19.30	19.50	20.10	19.50	19.60	19.40	19.20	19.00	19.40	19.40	19.60	19.50	19.30	19.40	19.50	19.50	19.10	19.90	19.70	19.40	19.20	19.30	19.10	20.80	19.20	21.30	22.20	23.30	22.00	20.20	19.00	18.60
2019-05-14 10:51:35	19.30	19.40	20.00	19.40	19.60	19.40	19.10	18.90	19.30	19.40	19.60	19.50	19.30	19.30	19.40	19.50	19.10	19.90	19.80	19.40	19.20	19.30	19.10	20.80	19.30	21.20	22.30	23.30	22.00	20.20	19.00	18.60
2019-05-14 10:51:35	19.30	19.40	20.00	19.40	19.60	19.40	19.10	18.90	19.30	19.40	19.60	19.60	19.30	19.40	19.40	19.40	19.00	19.80	19.80	19.40	19.30	19.40	19.10	20.60	19.20	21.10	22.30	23.50	22.20	20.10	19.10	18.70
2019-05-14 10:51:36	19.30	19.40	20.00	19.40	19.60	19.30	19.10	19.00	19.30	19.30	19.60	19.60	19.20	19.40	19.40	19.40	19.00	19.90	19.70	19.40	19.20	19.30	19.10	20.40	19.10	20.80	22.60	23.60	22.00	19.60	19.00	18.60
2019-05-14 10:51:36	19.30	19.50	20.10	19.40	19.70	19.40	19.20	19.00	19.30	19.40	19.60	19.70	19.30	19.40	19.50	19.50	19.10	19.90	19.70	19.40	19.20	19.30	19.10	20.30	19.20	20.60	23.00	23.00	21.10	19.10	18.80	18.50
2019-05-14 10:51:36	19.30	19.50	20.10	19.40	19.60	19.40	19.10	19.00	19.30	19.40	19.70	19.70	19.40	19.50	19.50	19.50	19.10	19.80	19.70	19.40	19.20	19.40	19.30	20.50	19.70	20.90	23.30	21.90	19.80	18.90	18.80	18.60
2019-05-14 10:51:36	19.30	19.50	20.10	19.50	19.60	19.40	19.10	19.00	19.30	19.40	19.60	19.60	19.30	19.40	19.40	19.50	19.10	19.80	19.70	19.40	19.20	19.40	19.90	21.10	20.20	21.30	22.70	20.70	19.10	18.90	18.90	18.60
2019-05-14 10:51:36	19.30	19.50	20.00	19.40	19.60	19.40	19.10	19.00	19.30	19.30	19.60	19.50	19.30	19.30	19.40	19.40	19.00	19.90	19.70	19.40	19.20	20.00	20.10	21.20	20.00	21.30	21.50	19.80	19.00	18.90	18.80	18.50
2019-05-14 10:51:37	19.50	19.60	20.20	19.60	19.70	19.60	19.40	19.40	19.50	19.50	19.70	19.60	19.30	19.40	19.50	19.50	19.00	19.90	19.70	19.40	19.30	20.50	19.70	21.00	19.70	21.10	20.80	19.40	19.00	19.00	18.90	18.70
2019-05-14 10:51:37	19.60	19.80	20.30	19.70	19.80	19.70	19.80	20.30	20.60	20.10	19.80	19.80	19.40	19.50	19.60	19.70	19.30	20.10	19.90	19.50	19.40	20.30	20.10	21.40	20.00	21.10	20.00	19.50	19.20	19.10	19.10	18.90
2019-05-14 10:51:37	19.50	19.80	20.20	19.70	19.80	19.70	20.90	20.30	21.60	20.00	19.70	19.70	19.40	19.50	19.60	19.70	19.30	20.10	19.90	19.60	19.40	20.40	20.40	21.30	20.10	20.90	19.50	19.40	19.10	19.00	19.00	18.80
2019-05-14 10:51:37	19.50	19.70	20.20	19.60	19.80	20.10	21.40	19.60	21.10	19.60	19.60	19.70	19.30	19.50	19.60	19.60	19.20	20.00	19.80	19.60	19.40	20.60	20.80	20.80	20.30	20.30	19.40	19.40	19.10	19.00	18.90	18.80
2019-05-14 10:51:38	19.40	19.70	20.20	19.50	19.70	20.90	20.50	19.30	20.20	19.40	19.60	19.70	19.30	19.40	19.50	19.50	19.10	20.00	19.80	19.50	19.60	20.80	21.10	20.20	20.40	19.20	19.20	19.30	19.10	18.90	18.90	18.70
2019-05-14 10:51:38	19.40	19.60	20.20	19.60	19.80	21.50	19.80	19.20	19.40	19.30	19.60	19.60	19.30	19.30	19.40	19.50	19.10	19.90	19.80	19.50	19.70	21.10	21.60	19.80	20.60	19.10	19.20	19.30	19.10	18.90	18.90	18.70
2019-05-14 10:51:38	19.40	19.50	20.10	19.50	19.70	21.30	19.40	19.10	19.40	19.30	19.60	19.50	19.30	19.30	19.40	19.40	19.10	19.90	19.80	19.40	19.60	21.50	22.10	19.70	20.70	19.10	19.20	19.30	19.00	18.90	18.80	18.60
2019-05-14 10:51:38	19.30	19.40	20.00	19.40	19.60	21.20	19.40	19.00	19.30	19.20	19.50	19.40	19.20	19.20	19.30	19.30	18.90	19.70	19.60	19.30	19.60	21.70	22.20	19.60	20.80	19.00	19.10	19.20	19.00	18.80	18.80	18.60
2019-05-14 10:51:39	19.20	19.30	19.90	19.20	19.50	20.90	19.50	18.90	19.20	19.10	19.40	19.40	19.10	19.20	19.30	19.30	18.80	19.70	19.50	19.20	19.60	21.60	22.20	19.50	20.70	18.90	19.00	19.10	18.80	18.70	18.70	18.50
2019-05-14 10:51:39	19.20	19.30	19.90	19.20	19.50	20.90	19.50	18.90	19.40	19.10	19.40	19.40	19.10	19.20	19.30	19.20	18.90	19.70	19.60	19.30	19.60	21.60	22.40	19.60	20.70	18.80	18.90	19.00	18.70	18.60	18.60	18.40
2019-05-14 10:51:39	19.20	19.30	19.90	19.20	19.40	20.60	19.60	18.90	19.50	19.20	19.40	19.40	19.10	19.20	19.20	19.30	18.90	19.70	19.50	19.20	19.50	21.40	22.30	19.50	20.70	18.80	18.90	19.00	18.80	18.60	18.60	18.40
2019-05-14 10:51:39	19.20	19.30	20.00	19.30	19.40	20.30	19.60	19.00	19.50	19.30	19.50	19.50	19.20	19.30	19.20	19.40	19.00	19.70	19.50	19.20	19.50	21.50	22.30	19.60	20.80	18.90	19.00	19.00	18.90	18.70	18.70	18.50
2019-05-14 10:51:39	19.30	19.40	20.00	19.30	19.50	20.10	19.70	19.00	19.50	19.30	19.50	19.50	19.20	19.30	19.20	19.40	19.00	19.80	19.60	19.30	19.70	21.70	22.40	19.80	20.90	18.90	19.00	19.00	18.90	18.80	18.80	18.50
2019-05-14 10:51:40	19.30	19.40	20.00	19.40	19.60	20.10	19.70	19.00	19.40	19.30	19.50	19.50	19.30	19.30	19.30	19.40	18.90	19.80	19.70	19.40	19.70	21.90	22.40	19.70	20.90	18.90	19.00	19.00	18.90	18.80	18.80	18.50
2019-05-14 10:51:40	19.30	19.50	20.00	19.50	19.60	20.20	19.70	19.00	19.40	19.30	19.50	19.60	19.20	19.40	19.40	19.40	18.80	19.80	19.60	19.30	19.70	21.70	22.40	19.60	20.80	18.80	19.00	19.10	18.80	18.80	18.70	18.50
2019-05-14 10:51:40	19.30	19.50	20.10	19.50	19.70	20.10	19.70	19.00	19.50	19.30	19.50	19.60	19.20	19.30	19.40	19.40	18.90	19.80	19.60	19.30	19.50	21.50	22.50	19.70	20.80	18.80	19.00	19.10	18.80	18.80	18.70	18.50
2019-05-14 10:51:40	19.30	19.60	20.00	19.40	19.60	20.10	19.70	19.00	19.50	19.40	19.60	19.50	19.30	19.30	19.40	19.50	19.00	19.80	19.70	19.30	19.30	21.50	22.60	19.70	20.90	18.90	19.00	19.10	18.90	18.80	18.80	18.50
2019-05-14 10:51:40	19.20	19.50	20.00	19.30	19.60	20.00	19.60	19.10	19.60	19.40	19.70	19.70	19.40	19.40	19.50	19.50	19.00	19.80	19.70	19.40	19.30	21.50	22.50	19.70	20.90	19.00	19.10	19.10	18.90	18.80	18.90	18.60
2019-05-14 10:51:41	19.20	19.40	20.10	19.40	19.60	20.00	19.60	19.10	19.60	19.40	19.70	19.70	19.40	19.50	19.50	19.50	19.00	19.80	19.60	19.40	19.30	21.50	22.50	19.70	20.90	18.90	19.10	19.20	18.90	18.90	18.90	18.60
2019-05-14 10:51:41	19.20	19.50	20.10	19.40	19.60	20.00	19.70	19.10	19.50	19.30	19.60	19.60	19.20	19.40	19.40	19.40	18.90	19.80	19.50	19.30	19.20	21.50	22.50	19.70	20.90	18.90	19.10	19.20	18.90	18.90	18.90	18.60
2019-05-14 10:51:41	19.30	19.50	20.00	19.40	19.60	19.90	19.70	19.10	19.50	19.30	19.60	19.60	19.20	19.40	19.40	19.50	18.90	19.80	19.70	19.30	19.30	21.50	22.50	19.80	21.00	19.00	19.20	19.20	19.00	18.90	18.90	18.70
2019-05-14 10:51:41	19.40	19.50	20.00	19.50	19.60	19.80	19.80	19.10	19.50	19.40	19.60	19.60	19.30	19.40	19.40	19.50	19.00	19.80	19.80	19.40	19.30	21.50	22.60	19.80	21.10	19.00	19.20	19.20	19.00	18.90	18.90	18.70
2019-05-14 10:51:41	19.30	19.50	20.00	19.40	19.60	19.80	19.80	19.10	19.60	19.40	19.60	19.60	19.20	19.40	19.40	19.50	19.00	19.80	19.70	19.40	19.30	21.50	22.60	19.80	21.00	18.90	19.10	19.10	18.90	18.80	18.90	18.60
2019-05-14 10:51:42	19.30	19.50	20.10	19.40	19.70	19.80	19.80	19.10	19.60	19.30	19.60	19.60	19.20	19.40	19.40	19.40	19.00	19.80	19.70	19.40	19.30	21.50	22.60	19.80	21.10	19.00	19.10	19.10	18.90	18.80	18.90	18.60
2019-05-14 10:51:42	19.30	19.50	20.00	19.40	19.60	19.80	19.80	19.10	19.60	19.30	19.60	19.60	19.30	19.40	19.40	19.40	19.00	19.80	19.70	19.40	19.30	21.50	22.60	19.80	21.10	19.00	19.20	19.20	18.90	18.90	18.90	18.60
2019-05-14 10:51:42	19.30	19.60	20.00	19.40	19.60	19.80	20.00	19.10	19.60	19.40	19.50	19.60	19.20	19.40	19.40	19.40	19.10	19.90	19.80	19.50	19.40	21.50	22.60	19.90	21.10	19.00	19.20	19.20	18.90	18.90	18.90	18.60
2019-05-14 10:51:42	19.30	19.60	20.00	19.40	19.60	19.80	20.00	19.10	19.80	19.40	19.60	19.60	19.30	19.40	19.40	19.50	19.10	19.90	19.70	19.40	19.30	21.60	22.60	19.80	21.10	18.90	19.10	19.10	18.90	18.80	18.80	18.50
2019-05-14 10:51:42	19.30	19.60	20.10	19.40	19.60	19.80	20.30	19.10	20.00	19.30	19.60	19.60	19.30	19.40	19.40	19.40	19.00	19.80	19.70	19.30	19.30	21.60	22.60	19.80	21.00	18.90	19.00	19.00	18.80	18.80	18.70	18.40
2019-05-14 10:51:43	19.30	19.50	20.10	19.50	19.60	19.60	20.80	19.20	20.10	19.30	19.60	19.50	19.30	19.30	19.30	19.30	19.00	19.80	19.70	19.30	19.30	21.60	22.50	19.80	21.00	18.90	19.00	19.00	18.80	18.80	18.70	18.50
2019-05-14 10:51:43	19.30	19.50	20.10	19.50	19.70	19.70	20.80	19.30	20.30	19.30	19.60	19.50	19.30	19.40	19.30	19.40	19.00	19.80	19.70	19.40	19.30	21.60	22.50	19.80	20.90	18.90	19.00	19.00	18.80	18.80	18.70	18.60
2019-05-14 10:51:43	19.30	19.50	20.10	19.50	19.70	20.00	20.50	19.30	20.10	19.30	19.60	19.50	19.20	19.40	19.40	19.40	19.00	19.90	19.70	19.40	19.40	21.60	22.60	19.70	20.80	18.90	19.10	19.10	18.90	18.80	18.70	18.60
2019-05-14 10:51:43	19.40	19.60	20.10	19.40	19.70	20.50	20.50	19.20	19.80	19.30	19.50	19.60	19.20	19.30	19.40	19.40	19.10	19.80	19.70	19.50	19.40	21.60	22.50	19.70	20.70	18.90	19.00	19.10	18.90	18.80	18.80	18.60
2019-05-14 10:51:44	19.40	19.60	20.10	19.40	19.70	20.50	20.50	19.20	20.30	19.30	19.50	19.60	19.20	19.30	19.40	19.40	19.10	19.90	19.70	19.50	19.40	21.70	22.20	19.60	20.50	18.90	19.00	19.10	18.90	18.80	18.80	18.60
2019-05-14 10:51:44	19.30	19.60	20.20	19.40	19.70	21.50	22.20	19.40	21.80	19.40	19.50	19.60	19.20	19.30	19.40	19.40	19.10	19.90	19.80	19.40	19.40	21.30	21.70	19.50	20.40	18.90	19.10	19.10	18.90	18.90	18.80	18.60
2019-05-14 10:51:44	19.30	19.50	20.10	19.50	19.80	22.60	24.60	19.70	22.70	19.40	19.50	19.60	19.20	19.40	19.40	19.40	19.10	19.90	19.70	19.40	19.30	20.70	21.30	19.50	20.20	18.90	19.10	19.10	18.90	18.90	18.90	18.60
2019-05-14 10:51:44	19.30	19.50	20.10	19.50	19.70	21.80	24.80	19.90	22.70	19.40	19.50	19.60	19.20	19.40	19.40	19.40	19.10	19.90	19.70	19.50	19.30	20.30	20.70	19.50	20.20	18.90	19.10	19.10	18.90	18.90	18.90	18.60
2019-05-14 10:51:44	19.30	19.50	20.20	19.50	19.70	20.10	23.70	19.90	22.60	19.40	19.60	19.60	19.20	19.40	19.40	19.40	19.00	19.90	19.80	19.50	19.40	20.20	20.10	19.50	19.60	18.90	19.00	19.10	18.90	18.80	18.80	18.50
2019-05-14 10:51:44	19.30	19.50	20.10	19.50	19.70	19.50	23.00	19.90	22.40	19.30	19.60	19.60	19.30	19.40	19.40	19.40	19.00	19.90	19.80	19.50	19.40	20.10	20.10	19.40	19.40	18.90	19.00	19.10	18.90	18.70	18.70	18.50
2019-05-14 10:51:45	19.30	19.60	20.10	19.50	19.70	19.60	22.40	20.40	22.50	19.30	19.60	19.50	19.30	19.40	19.40	19.40	19.10	19.90	19.80	19.50	19.40	19.90	20.60	19.40	19.60	18.80	19.00	19.10	18.90	18.70	18.80	18.50
2019-05-14 10:51:45	19.30	19.60	20.10	19.50	19.70	19.60	22.00	20.80	23.00	19.50	19.70	19.70	19.40	19.50	19.50	19.50	19.10	19.90	19.80	19.50	19.40	19.90	20.60	19.40	19.90	18.90	19.00	19.10	18.90	18.70	18.90	18.60
2019-05-14 10:51:45	19.30	19.50	20.10	19.50	19.60	19.50	22.00	20.90	23.30	19.60	19.70	19.70	19.40	19.50	19.50	19.50	19.10	19.90	19.70	19.50	19.40	19.60	20.80	19.40	20.10	18.90	19.10	19.00	18.90	18.80	18.80	18.60
2019-05-14 10:51:45	19.30	19.50	20.10	19.50	19.60	19.50	22.00	20.90	23.20	19.50	19.50	19.60	19.30	19.40	19.40	19.40	19.10	19.80	19.70	19.40	19.30	19.50	20.90	19.40	20.10	18.90	19.00	19.00	18.90	18.80	18.80	18.50
2019-05-14 10:51:45	19.40	19.40	20.10	19.50	19.60	19.50	22.00	20.90	23.20	19.40	19.50	19.60	19.30	19.40	19.40	19.40	19.00	19.80	19.70	19.30	19.20	19.40	20.90	19.40	20.10	18.90	19.00	19.00	18.90	18.80	18.80	18.50
2019-05-14 10:51:46	19.40	19.40	20.10	19.50	19.60	19.40	22.20	20.80	23.10	19.40	19.60	19.60	19.20	19.30	19.40	19.40	19.00	19.80	19.70	19.30	19.20	19.40	20.90	19.40	20.20	18.90	19.10	19.10	18.90	18.80	18.80	18.60
2019-05-14 10:51:46	19.40	19.50	20.10	19.50	19.70	19.40	22.30	20.60	23.10	19.40	19.60	19.60	19.20	19.30	19.40	19.40	19.10	19.90	19.80	19.40	19.30	19.50	20.90	19.40	20.20	18.90	19.20	19.10	18.90	18.90	18.80	18.60
2019-05-14 10:51:46	19.50	19.60	20.20	19.60	19.70	19.50	22.40	20.60	23.10	19.40	19.60	19.60	19.20	19.30	19.40	19.50	19.00	19.90	19.70	19.40	19.30	19.50	21.00	19.40	20.20	18.90	19.20	19.10	18.90	18.90	18.80	18.60
2019-05-14 10:51:46	19.50	19.60	20.10	19.50	19.70	19.50	22.50	20.60	23.00	19.30	19.50	19.60	19.20	19.30	19.40	19.40	19.00	19.90	19.70	19.40	19.30	19.60	21.00	19.40	20.20	18.90	19.10	19.10	18.90	18.90	18.80	18.60
2019-05-14 10:51:46	19.30	19.50	20.10	19.40	19.60	19.40	22.60	20.40	22.90	19.30	19.60	19.60	19.20	19.40	19.40	19.40	19.00	19.90	19.60	19.40	19.20	19.50	20.80	19.30	20.10	18.90	19.00	19.00	18.80	18.80	18.70	18.50
2019-05-14 10:51:47	19.30	19.50	20.10	19.50	19.70	19.50	22.80	20.20	22.80	19.40	19.60	19.60	19.30	19.50	19.50	19.50	19.00	19.90	19.60	19.40	19.20	19.50	20.80	19.30	19.80	18.90	19.00	19.00	18.80	18.80	18.70	18.50
2019-05-14 10:51:47	19.50	19.60	20.20	19.60	19.70	19.50	23.00	20.10	22.60	19.40	19.60	19.60	19.30	19.50	19.50	19.60	19.10	19.90	19.80	19.40	19.30	19.50	20.20	19.20	19.40	18.90	19.00	19.10	18.90	18.80	18.70	18.50
2019-05-14 10:51:47	19.50	19.60	20.20	19.60	19.80	19.60	23.20	20.00	22.60	19.50	19.60	19.70	19.30	19.50	19.50	19.60	19.10	19.90	19.80	19.40	19.30	19.50	20.20	19.20	19.30	18.90	19.10	19.10	18.90	18.80	18.80	18.50
2019-05-14 10:51:47	19.40	19.50	20.10	19.60	19.70	19.50	23.40	20.00	22.70	19.50	19.70	19.70	19.40	19.50	19.50	19.60	19.10	19.90	19.80	19.50	19.30	19.50	20.30	19.20	19.20	18.80	19.00	19.00	18.90	18.80	18.70	18.40
2019-05-14 10:51:47	19.30	19.50	20.10	19.50	19.70	19.60	23.70	20.10	22.70	19.40	19.60	19.60	19.30	19.40	19.40	19.40	18.90	19.80	19.60	19.30	19.10	19.40	20.20	19.10	19.20	18.70	19.00	18.90	18.80	18.70	18.70	18.40
2019-05-14 10:51:48	19.30	19.50	20.10	19.50	19.70	19.80	23.90	20.10	22.70	19.40	19.50	19.50	19.20	19.30	19.40	19.30	18.90	19.80	19.60	19.30	19.20	19.50	20.30	19.00	19.30	18.70	19.00	19.00	18.80	18.70	18.70	18.40
2019-05-14 10:51:48	19.30	19.50	20.10	19.50	19.70	19.80	23.90	20.10	22.80	19.40	19.60	19.60	19.30	19.30	19.50	19.40	19.00	19.90	19.70	19.40	19.40	20.20	20.40	19.10	19.30	18.80	19.00	19.00	18.80	18.80	18.70	18.40
2019-05-14 10:51:48	19.40	19.50	20.20	19.50	19.70	20.20	24.10	20.10	22.60	19.40	19.50	19.50	19.30	19.30	19.40	19.30	19.10	19.90	19.80	19.40	19.70	20.40	20.40	19.20	19.40	18.90	19.00	19.00	18.90	18.90	18.80	18.60
2019-05-14 10:51:48	19.40	19.50	20.10	19.50	19.70	21.00	24.10	20.00	21.80	19.40	19.50	19.50	19.30	19.40	19.40	19.30	19.10	19.90	19.80	19.50	20.30	19.90	20.30	19.20	19.30	18.80	19.00	19.10	18.80	18.80	18.80	18.60
2019-05-14 10:51:48	19.30	19.50	20.10	19.50	19.70	22.60	23.70	19.70	20.60	19.40	19.60	19.60	19.20	19.30	19.50	19.40	19.00	19.80	19.80	19.40	20.50	19.60	20.20	19.10	19.10	18.80	18.90	19.00	18.80	18.70	18.70	18.50
2019-05-14 10:51:49	19.30	19.50	20.10	19.50	19.90	24.30	22.50	19.30	20.60	19.40	19.60	19.60	19.20	19.30	19.50	19.40	19.00	19.90	19.70	19.40	20.50	19.60	19.80	19.00	19.10	18.80	18.90	19.00	18.80	18.70	18.70	18.50
2019-05-14 10:51:49	19.30	19.50	20.20	19.60	20.20	24.90	21.50	19.30	20.00	19.30	19.60	19.50	19.20	19.30	19.40	19.40	19.10	19.90	19.80	19.40	20.60	19.60	19.60	19.10	19.00	18.80	18.90	19.00	18.80	18.80	18.80	18.40
2019-05-14 10:51:49	19.40	19.60	20.20	19.60	20.40	25.00	22.20	19.50	21.10	19.40	19.60	19.60	19.20	19.40	19.50	19.50	19.10	19.90	19.80	19.40	20.60	19.60	20.00	19.20	19.20	18.80	18.90	19.00	18.80	18.70	18.70	18.40
2019-05-14 10:51:49	19.40	19.60	20.10	19.50	20.00	24.50	23.60	20.20	22.80	19.70	19.60	19.50	19.30	19.40	19.40	19.40	19.10	19.90	19.80	19.40	20.50	19.60	20.40	19.20	19.40	18.80	18.90	19.00	18.80	18.70	18.70	18.40
2019-05-14 10:51:50	19.30	19.50	20.10	19.40	19.70	23.10	24.40	21.50	22.80	19.70	19.60	19.50	19.30	19.40	19.40	19.40	19.00	19.80	19.80	19.40	20.00	19.70	20.50	19.20	19.40	18.80	18.90	19.00	18.80	18.70	18.70	18.40
2019-05-14 10:51:50	19.40	19.50	20.20	19.40	19.70	21.60	24.80	22.70	24.10	20.50	19.60	19.50	19.30	19.40	19.40	19.40	19.00	19.80	19.80	19.40	19.50	19.90	20.60	19.30	19.50	18.80	18.90	19.00	18.80	18.70	18.70	18.50
2019-05-14 10:51:50	19.40	19.50	20.20	19.50	19.70	20.90	24.90	23.40	24.70	21.10	19.70	19.70	19.30	19.40	19.50	19.50	19.10	19.90	19.80	19.50	19.30	19.80	21.00	19.30	19.70	18.80	18.90	19.00	18.80	18.70	18.70	18.50
2019-05-14 10:51:50	19.40	19.60	20.10	19.50	19.70	21.30	24.90	24.00	25.00	21.80	19.80	19.80	19.40	19.50	19.60	19.60	19.10	19.90	19.80	19.50	19.30	19.80	21.20	19.50	19.80	18.90	18.90	19.00	18.80	18.70	18.70	18.50
2019-05-14 10:51:50	19.40	19.60	20.10	19.60	19.80	22.20	24.90	24.70	25.10	23.10	19.80	19.70	19.30	19.50	19.50	19.60	19.10	19.90	19.80	19.50	19.40	19.80	21.00	20.00	19.70	19.50	19.10	19.00	18.80	18.70	18.80	18.60
2019-05-14 10:51:51	19.40	19.60	20.10	19.60	19.80	22.70	24.90	25.20	25.20	24.50	20.10	19.60	19.30	19.40	19.50	19.50	19.10	19.90	19.80	19.50	19.40	19.80	21.00	19.80	19.50	20.20	20.20	19.30	18.80	18.70	18.80	18.50
2019-05-14 10:51:51	19.40	19.60	20.10	19.60	19.80	22.00	24.80	25.10	25.40	25.30	22.60	20.20	19.40	19.50	19.60	19.50	19.10	19.90	19.80	19.50	19.40	19.80	21.00	19.80	19.40	20.30	22.20	19.40	18.90	18.70	18.80	18.50
2019-05-14 10:51:51	19.40	19.70	20.20	19.70	19.80	21.00	24.60	25.10	25.40	25.80	25.90	25.50	21.70	19.60	19.60	19.60	19.20	20.00	19.80	19.50	19.50	21.30	20.40	19.30	19.30	20.50	23.30	19.20	18.90	18.80	18.80	18.60
2019-05-14 10:51:51	19.40	19.70	20.20	19.60	19.80	21.70	24.50	25.10	25.40	25.80	25.90	25.50	21.70	19.60	19.60	19.60	19.20	20.00	19.90	19.50	19.50	23.10	21.10	19.40	19.10	20.50	23.60	19.30	18.90	18.90	18.80	18.60
2019-05-14 10:51:51	19.40	19.70	20.20	19.60	21.10	23.70	24.80	25.20	25.50	25.70	26.20	25.90	23.50	19.60	19.60	19.60	19.10	19.90	19.80	19.40	19.40	24.10	21.90	19.40	19.20	20.60	23.70	19.40	18.90	18.90	18.80	18.60
2019-05-14 10:51:52	19.50	19.70	20.30	19.90	23.30	24.90	25.20	25.40	25.60	25.60	26.30	26.00	24.30	19.80	19.70	19.60	19.10	19.90	19.80	19.40	19.50	24.30	22.00	19.50	19.20	20.00	24.10	21.20	19.00	19.00	18.90	18.70
2019-05-14 10:51:52	19.50	19.70	20.40	20.00	24.40	24.90	25.40	25.30	25.60	26.00	26.40	26.20	25.00	21.10	19.80	19.70	19.20	20.00	19.90	19.50	19.50	24.30	22.30	19.60	19.20	19.40	24.40	23.00	19.20	19.00	19.00	18.70
2019-05-14 10:51:52	19.60	19.70	20.40	19.90	24.40	24.70	25.40	25.50	25.70	26.00	26.10	26.20	25.50	23.20	20.00	19.80	19.20	20.00	19.90	19.60	19.50	24.10	22.70	19.70	19.30	19.50	24.50	23.10	19.20	19.00	19.00	18.80
2019-05-14 10:51:52	19.50	19.80	20.30	19.80	24.20	24.60	25.20	25.60	25.80	25.90	25.70	25.70	25.70	24.40	20.10	19.80	19.20	20.00	19.90	19.50	19.50	24.10	22.80	19.60	19.30	19.50	24.50	23.10	19.20	19.00	19.00	18.70
2019-05-14 10:51:53	19.50	19.70	20.30	19.80	24.10	24.60	25.20	25.60	25.80	25.40	26.30	26.00	25.80	24.70	20.40	19.80	19.20	20.00	19.90	19.50	19.50	24.10	22.80	19.60	19.30	19.40	24.40	23.10	19.10	18.90	18.90	18.70
2019-05-14 10:51:53	19.50	19.70	20.40	19.80	24.10	24.60	25.20	25.60	25.80	25.20	26.30	26.20	25.90	24.80	20.70	19.80	19.20	20.10	19.90	19.50	19.50	24.10	22.80	19.70	19.30	19.40	24.50	23.20	19.20	19.00	19.00	18.90
2019-05-14 10:51:53	19.50	19.60	20.30	19.80	23.90	24.60	25.20	25.60	25.90	25.80	25.70	25.80	25.90	24.90	20.80	19.80	19.20	20.10	19.90	19.50	19.50	24.10	22.80	19.70	19.30	19.30	24.50	23.20	19.10	18.90	18.90	18.70
2019-05-14 10:51:53	19.60	19.60	20.30	19.80	23.60	24.50	25.20	25.70	25.90	25.40	26.40	26.10	26.00	24.90	20.90	19.80	19.10	20.00	19.90	19.50	19.50	24.10	22.80	19.60	19.30	19.30	24.40	23.20	19.10	18.90	18.80	18.60
2019-05-14 10:51:53	19.50	19.70	20.30	19.80	23.50	24.40	25.20	25.70	25.90	25.30	26.40	26.30	26.00	24.80	20.80	19.90	19.10	19.90	19.90	19.50	19.50	24.10	22.80	19.60	19.30	19.40	24.40	23.20	19.10	18.90	18.90	18.60
2019-05-14 10:51:54	19.50	19.70	20.30	19.80	23.80	24.60	25.20	25.70	26.00	26.00	25.60	26.10	25.90	24.80	20.60	19.80	19.10	19.90	19.80	19.50	19.50	24.20	22.80	19.60	19.20	19.30	24.40	23.20	19.10	18.90	18.90	18.60
2019-05-14 10:51:54	19.50	19.70	20.30	19.80	24.00	24.70	25.30	25.70	25.90	25.80	26.10	26.30	25.80	24.60	20.60	19.80	19.10	19.90	19.80	19.50	19.50	24.20	22.80	19.60	19.20	19.30	24.40	23.20	19.00	18.90	18.90	18.60
2019-05-14 10:51:54	19.50	19.60	20.30	19.80	24.10	24.90	25.40	25.60	25.80	25.50	26.40	26.60	25.60	25.00	23.50	20.70	19.20	20.00	19.90	19.50	19.50	24.30	22.90	19.60	19.20	19.30	24.50	23.30	19.10	19.00	18.90	18.70
2019-05-14 10:51:54	19.50	19.60	20.30	19.80	24.20	25.00	25.40	25.60	25.90	25.90	26.10	26.50	25.50	25.60	26.60	21.30	19.20	20.00	19.90	19.50	19.50	24.40	22.80	19.60	19.30	19.40	24.50	23.40	19.20	19.00	18.90	18.70
2019-05-14 10:51:54	19.50	19.60	20.30	19.80	24.20	25.00	25.40	25.60	25.80	26.40	26.30	26.30	25.30	24.10	27.00	21.30	19.10	20.00	19.80	19.40	19.40	24.20	22.80	19.50	19.20	19.40	24.40	23.40	19.10	18.90	18.80	18.70
2019-05-14 10:51:55	19.50	19.70	20.30	19.90	24.30	25.10	25.60	25.40	25.60	26.50	26.50	26.00	24.70	24.60	25.40	20.90	19.10	20.00	19.80	19.40	19.40	24.20	22.90	19.60	19.20	19.40	24.30	23.20	19.10	18.90	18.80	18.70
2019-05-14 10:51:55	19.50	19.90	22.00	21.80	24.20	25.10	25.80	25.20	25.70	26.30	26.40	25.90	25.40	24.80	21.90	20.00	19.10	20.00	19.80	19.40	19.40	24.30	22.80	19.60	19.30	20.10	22.60	21.10	19.00	18.90	18.90	18.70
2019-05-14 10:51:55	19.60	20.00	24.30	22.80	23.30	24.90	25.60	25.30	25.80	26.20	26.20	25.80	26.10	21.80	19.80	19.70	19.10	20.00	19.80	19.40	19.50	24.50	22.30	20.20	19.40	21.50	20.00	19.20	18.90	18.90	18.80	18.60
2019-05-14 10:51:55	19.40	19.70	20.90	22.10	21.60	22.80	24.60	25.20	25.50	26.00	25.90	24.40	25.70	20.50	19.60	19.70	19.20	20.00	19.90	19.50	19.50	24.00	21.70	21.40	19.60	22.30	19.20	19.20	18.90	18.90	18.80	18.60
2019-05-14 10:51:55	19.40	19.70	20.90	22.10	21.60	22.80	24.60	25.20	25.30	26.00	25.60	22.60	24.00	19.90	19.60	19.60	19.10	19.90	19.80	19.40	19.40	21.80	21.70	22.10	20.10	22.30	19.20	19.10	18.90	18.90	18.90	18.70
2019-05-14 10:51:56	19.40	19.60	20.20	19.80	21.30	22.20	24.40	25.20	25.20	25.90	25.10	22.20	20.90	19.60	19.50	19.50	19.10	19.90	19.80	19.50	19.30	19.80	21.50	22.00	20.50	22.10	19.20	19.10	18.90	18.90	18.90	18.60
2019-05-14 10:51:56	19.50	19.60	20.20	19.60	19.80	21.00	24.40	25.20	25.10	25.70	24.80	21.20	19.40	19.50	19.50	19.60	19.10	20.00	19.90	19.50	19.30	19.50	21.00	21.70	20.70	21.30	19.20	19.10	18.90	18.90	18.90	18.60
2019-05-14 10:51:56	19.50	19.50	20.20	19.60	19.80	20.80	24.30	25.20	25.10	25.50	23.70	19.80	19.30	19.50	19.50	19.60	19.10	19.90	19.80	19.40	19.30	19.40	21.00	21.20	20.70	20.10	19.20	19.10	18.90	18.90	18.80	18.60
2019-05-14 10:51:56	19.50	19.50	20.20	19.60	19.80	21.70	23.90	25.10	24.90	25.20	21.90	19.70	19.30	19.60	19.60	19.50	19.10	19.90	19.70	19.40	19.40	19.40	20.90	20.70	20.40	19.60	19.10	19.10	18.90	18.80	18.80	18.50
2019-05-14 10:51:57	19.60	19.50	20.10	19.60	19.80	21.40	23.00	25.00	24.50	25.10	21.50	19.70	19.40	19.50	19.50	19.50	19.10	19.90	19.80	19.50	19.40	19.40	20.80	20.40	20.40	19.60	19.10	19.10	18.90	18.80	18.80	18.50
2019-05-14 10:51:57	19.50	19.60	20.10	19.60	19.80	20.20	22.60	24.80	24.50	25.10	21.50	19.70	19.40	19.50	19.50	19.50	19.20	19.90	19.80	19.50	19.40	19.40	20.50	20.50	20.00	19.70	19.10	19.20	18.90	18.80	18.90	18.60
2019-05-14 10:51:57	19.40	19.60	20.20	19.60	19.80	19.60	21.90	24.60	24.00	25.00	21.80	19.70	19.30	19.40	19.40	19.50	19.10	19.90	19.80	19.40	19.40	19.50	20.10	20.40	19.70	19.60	19.10	19.10	18.90	18.80	18.90	18.60
2019-05-14 10:51:57	19.40	19.60	20.20	19.60	19.70	19.50	21.30	24.40	23.80	24.30	21.10	19.70	19.20	19.40	19.40	19.40	19.00	19.90	19.80	19.40	19.40	19.50	20.10	20.10	19.70	19.50	19.10	19.10	18.90	18.80	18.90	18.60
2019-05-14 10:51:57	19.50	19.60	20.20	19.50	19.70	19.50	21.70	24.00	24.00	23.00	20.10	19.60	19.30	19.50	19.40	19.40	19.10	19.90	19.80	19.50	19.40	19.50	20.30	19.70	19.80	19.20	19.10	19.10	18.90	18.80	18.90	18.50
2019-05-14 10:51:58	19.50	19.60	20.20	19.50	19.70	19.50	22.00	23.30	24.30	21.40	20.00	19.70	19.30	19.40	19.50	19.50	19.10	20.00	19.80	19.40	19.30	19.60	20.10	19.40	19.80	18.90	19.00	19.00	18.80	18.70	18.80	18.50
2019-05-14 10:51:58	19.40	19.60	20.10	19.60	19.70	19.50	21.90	23.80	24.30	21.40	20.00	19.70	19.30	19.40	19.50	19.50	19.10	19.90	19.80	19.40	19.30	19.60	19.90	19.40	19.70	18.90	19.00	19.00	18.80	18.70	18.70	18.50
2019-05-14 10:51:58	19.30	19.60	20.10	19.60	19.70	19.50	20.60	23.90	23.90	22.20	19.90	19.60	19.30	19.40	19.50	19.50	19.10	19.90	19.70	19.40	19.30	19.60	21.00	20.00	19.90	19.10	19.00	19.00	18.80	18.80	18.70	18.50
2019-05-14 10:51:58	19.40	19.60	20.20	19.60	19.80	19.50	19.40	21.70	21.90	22.00	19.80	19.60	19.30	19.40	19.40	19.50	19.00	19.90	19.70	19.40	19.30	19.70	22.20	20.60	20.70	19.40	19.00	19.00	18.80	18.80	18.70	18.60
2019-05-14 10:51:58	19.40	19.60	20.20	19.60	19.70	19.40	19.30	19.70	20.30	20.70	19.70	19.60	19.30	19.40	19.40	19.50	19.00	19.80	19.70	19.30	19.30	19.60	22.10	20.80	21.20	19.60	19.10	19.00	18.80	18.80	18.80	18.60
2019-05-14 10:51:59	19.40	19.50	20.10	19.50	19.70	19.40	19.20	19.20	19.60	19.50	19.60	19.60	19.30	19.40	19.50	19.40	19.00	19.80	19.80	19.40	19.30	19.50	21.80	20.80	21.00	19.60	19.00	19.00	18.80	18.70	18.80	18.50
2019-05-14 10:51:59	19.40	19.50	20.10	19.50	19.70	19.40	19.20	19.10	19.30	19.30	19.60	19.60	19.30	19.40	19.50	19.40	19.00	19.90	19.70	19.40	19.30	19.60	21.80	20.70	20.90	19.50	19.00	19.00	18.80	18.70	18.70	18.50
2019-05-14 10:51:59	19.40	19.50	20.10	19.50	19.70	19.40	19.30	19.10	19.40	19.30	19.60	19.60	19.20	19.40	19.40	19.40	19.00	19.90	19.70	19.40	19.30	19.80	21.90	20.70	21.00	19.60	19.00	19.10	18.80	18.80	18.80	18.60
2019-05-14 10:51:59	19.40	19.50	20.10	19.50	19.60	19.40	19.20	19.10	19.40	19.40	19.60	19.60	19.20	19.40	19.40	19.40	19.00	19.90	19.70	19.40	19.30	19.80	21.90	20.70	21.00	19.60	19.10	19.10	18.90	18.80	18.80	18.60
2019-05-14 10:52:00	19.40	19.50	20.10	19.50	19.60	19.40	19.20	19.10	19.40	19.30	19.70	19.60	19.30	19.40	19.40	19.50	19.00	19.80	19.70	19.40	19.30	19.90	22.00	20.70	20.80	19.50	19.00	19.00	18.80	18.80	18.80	18.50
2019-05-14 10:52:00	19.40	19.50	20.10	19.50	19.60	19.50	19.20	19.10	19.40	19.30	19.60	19.60	19.30	19.40	19.40	19.50	19.00	19.80	19.80	19.30	19.20	19.90	21.90	20.60	20.80	19.50	19.00	19.00	18.80	18.80	18.70	18.50
2019-05-14 10:52:00	19.40	19.50	20.10	19.50	19.60	19.50	19.30	19.10	19.40	19.40	19.70	19.70	19.40	19.50	19.50	19.60	19.00	19.80	19.70	19.40	19.30	20.00	22.00	20.60	20.90	19.50	19.00	19.00	18.80	18.80	18.80	18.50
2019-05-14 10:52:00	19.40	19.60	20.10	19.50	19.60	19.40	19.30	19.00	19.50	19.50	19.80	19.70	19.40	19.60	19.70	19.70	19.00	19.80	19.70	19.40	19.30	20.00	22.00	20.60	21.00	19.50	19.00	19.00	18.90	18.80	18.80	18.60
2019-05-14 10:52:00	19.40	19.60	20.10	19.50	19.70	19.40	19.20	19.00	19.50	19.40	19.60	19.60	19.30	19.40	19.60	19.60	19.10	19.90	19.70	19.40	19.30	20.10	22.00	20.70	21.00	19.50	19.00	19.00	18.80	18.80	18.80	18.50
2019-05-14 10:52:00	19.40	19.60	20.10	19.50	19.70	19.40	19.20	19.00	19.40	19.40	19.50	19.50	19.30	19.30	19.40	19.40	19.00	19.90	19.80	19.40	19.30	20.00	21.90	20.70	21.00	19.50	19.10	19.10	18.80	18.80	18.90	18.60
2019-05-14 10:52:01	19.30	19.50	20.00	19.50	19.60	19.40	19.10	19.00	19.40	19.30	19.60	19.50	19.30	19.40	19.40	19.40	18.90	19.80	19.70	19.30	19.20	19.90	21.90	20.60	21.00	19.60	19.10	19.10	18.90	18.90	18.90	18.70
2019-05-14 10:52:01	19.30	19.40	20.00	19.40	19.60	19.40	19.10	19.00	19.40	19.30	19.60	19.60	19.30	19.40	19.50	19.50	19.00	19.70	19.70	19.30	19.20	19.90	21.90	20.50	20.90	19.50	19.00	19.10	18.80	18.90	18.80	18.60
2019-05-14 10:52:01	19.40	19.50	20.10	19.50	19.70	19.30	19.20	19.00	19.40	19.40	19.60	19.60	19.30	19.40	19.50	19.50	19.10	19.80	19.80	19.40	19.30	19.90	22.00	20.60	20.90	19.50	19.00	19.10	18.80	18.80	18.70	18.60
2019-05-14 10:52:01	19.40	19.50	20.10	19.60	19.60	19.30	19.20	19.00	19.30	19.40	19.60	19.60	19.20	19.40	19.50	19.50	19.10	19.90	19.80	19.40	19.30	20.00	22.00	20.60	20.90	19.50	19.00	19.10	18.80	18.80	18.70	18.60
2019-05-14 10:52:01	19.30	19.50	20.10	19.50	19.60	19.40	19.20	19.00	19.30	19.40	19.60	19.60	19.20	19.40	19.50	19.50	19.10	19.90	19.80	19.40	19.30	20.00	22.00	20.60	20.90	19.50	18.90	19.00	18.80	18.70	18.70	18.60
2019-05-14 10:52:02	19.40	19.50	20.10	19.50	19.60	19.40	19.20	19.10	19.30	19.40	19.60	19.50	19.20	19.30	19.40	19.50	19.00	19.90	19.80	19.40	19.30	20.00	22.10	20.70	21.00	19.60	19.00	19.00	18.80	18.80	18.80	18.50
2019-05-14 10:52:02	19.40	19.50	20.00	19.50	19.60	19.40	19.20	19.00	19.30	19.40	19.70	19.60	19.20	19.40	19.50	19.50	19.00	19.90	19.70	19.40	19.30	19.90	22.00	20.60	21.10	19.60	19.10	19.10	18.90	18.80	18.90	18.60
2019-05-14 10:52:02	19.20	19.40	19.90	19.40	19.60	19.30	19.10	19.00	19.30	19.40	19.60	19.60	19.30	19.50	19.50	19.50	18.90	19.80	19.60	19.30	19.20	19.80	21.90	20.60	21.00	19.60	19.10	19.10	18.90	18.80	18.90	18.60
2019-05-14 10:52:02	19.20	19.30	19.90	19.30	19.50	19.30	19.00	18.90	19.30	19.30	19.50	19.50	19.30	19.40	19.40	19.40	19.00	19.90	19.70	19.40	19.20	19.70	21.90	20.60	20.90	19.60	19.10	19.10	18.90	18.80	18.90	18.60
2019-05-14 10:52:03	19.20	19.30	20.00	19.30	19.50	19.30	19.00	18.90	19.30	19.30	19.50	19.50	19.30	19.30	19.40	19.40	19.00	19.90	19.70	19.40	19.30	19.40	21.60	20.50	20.80	19.50	19.00	19.00	18.80	18.70	18.70	18.50
2019-05-14 10:52:03	19.20	19.40	20.00	19.40	19.50	19.30	19.10	19.00	19.30	19.30	19.50	19.60	19.30	19.40	19.40	19.50	18.90	19.80	19.70	19.30	19.20	19.30	21.00	20.40	20.70	19.40	18.90	18.90	18.70	18.70	18.70	18.50
2019-05-14 10:52:03	19.30	19.40	20.00	19.40	19.60	19.40	19.10	19.00	19.30	19.40	19.60	19.60	19.20	19.40	19.40	19.50	19.00	19.80	19.70	19.30	19.20	19.40	20.70	20.60	20.50	19.40	18.90	18.90	18.70	18.70	18.80	18.50
2019-05-14 10:52:03	19.30	19.50	20.10	19.50	19.60	19.40	19.10	19.00	19.30	19.30	19.60	19.60	19.20	19.40	19.40	19.50	19.00	19.80	19.70	19.30	19.20	19.40	20.30	20.90	20.50	19.70	19.10	18.90	18.80	18.70	18.80	18.50
2019-05-14 10:52:03	19.30	19.50	20.00	19.50	19.60	19.40	19.10	19.00	19.30	19.30	19.60	19.60	19.30	19.40	19.40	19.50	19.00	19.90	19.60	19.30	19.20	19.30	19.80	21.10	20.30	20.20	19.60	19.10	18.80	18.80	18.90	18.50
2019-05-14 10:52:04	19.30	19.50	20.00	19.50	19.60	19.40	19.10	19.00	19.30	19.40	19.60	19.60	19.30	19.30	19.40	19.40	19.00	19.90	19.70	19.30	19.20	19.30	19.50	21.10	20.10	20.30	19.80	19.40	18.90	18.80	18.90	18.60
2019-05-14 10:52:04	19.40	19.50	20.10	19.50	19.70	19.40	19.10	19.00	19.30	19.40	19.60	19.60	19.30	19.30	19.40	19.40	19.10	19.90	19.80	19.40	19.30	19.30	19.30	21.10	19.90	20.20	19.70	19.40	19.00	18.90	19.00	18.60
2019-05-14 10:52:04	19.40	19.50	20.10	19.50	19.70	19.40	19.20	19.10	19.50	19.80	19.70	19.70	19.30	19.30	19.50	19.50	19.10	19.90	19.80	19.40	19.30	19.30	19.20	21.00	19.50	20.30	19.60	19.20	18.90	18.90	18.90	18.60
2019-05-14 10:52:04	19.30	19.50	20.00	19.50	19.60	19.40	19.10	19.00	19.50	20.30	20.00	19.60	19.30	19.40	19.50	19.50	19.00	19.90	19.70	19.30	19.30	19.40	19.10	20.70	19.30	20.50	19.70	19.10	18.90	18.90	18.90	18.70
2019-05-14 10:52:04	19.20	19.50	20.00	19.50	19.60	19.30	19.10	19.00	19.40	20.10	20.90	19.60	19.30	19.40	19.50	19.50	19.00	19.90	19.70	19.30	19.30	19.40	19.10	20.70	19.20	20.40	19.90	19.20	18.90	18.90	19.00	18.60
2019-05-14 10:52:05	19.30	19.40	20.00	19.50	19.60	19.30	19.20	19.00	19.40	19.80	22.40	19.90	19.30	19.50	19.60	19.50	19.00	19.90	19.70	19.30	19.30	19.40	19.10	20.20	19.10	20.10	19.90	19.10	18.90	18.80	18.90	18.60
2019-05-14 10:52:05	19.30	19.40	20.00	19.50	19.60	19.30	19.20	19.00	19.40	19.70	24.10	21.10	19.30	19.40	19.50	19.50	19.10	19.90	19.80	19.40	19.30	19.30	19.10	19.80	19.10	20.00	19.90	19.10	18.90	18.80	18.80	18.60
2019-05-14 10:52:05	19.30	19.40	20.10	19.50	19.60	19.40	19.20	19.00	19.30	19.70	25.10	22.10	19.30	19.30	19.40	19.40	19.00	19.90	19.80	19.40	19.30	19.30	19.10	19.70	19.00	19.90	19.90	19.10	18.80	18.80	18.80	18.60
2019-05-14 10:52:05	19.30	19.50	20.10	19.50	19.70	19.40	19.10	18.90	19.30	19.90	24.90	21.90	19.30	19.30	19.40	19.40	19.00	19.90	19.80	19.30	19.30	19.30	19.10	19.60	19.00	19.90	19.90	19.10	18.80	18.80	18.80	18.60
2019-05-14 10:52:05	19.30	19.40	20.00	19.40	19.60	19.30	19.00	18.90	19.20	19.90	24.60	21.30	19.30	19.40	19.40	19.30	19.00	19.80	19.70	19.30	19.20	19.20	19.00	19.40	18.90	19.60	19.80	19.00	18.80	18.80	18.80	18.40
2019-05-14 10:52:06	19.20	19.30	19.90	19.30	19.50	19.30	19.00	18.90	19.20	19.90	24.60	21.30	19.30	19.40	19.40	19.30	18.90	19.80	19.70	19.30	19.20	19.30	19.00	19.20	18.90	19.20	19.70	19.00	18.70	18.70	18.70	18.40
2019-05-14 10:52:06	19.20	19.30	19.90	19.30	19.50	19.20	19.00	18.90	19.30	19.60	23.90	21.00	19.30	19.40	19.50	19.50	19.00	19.90	19.70	19.30	19.20	19.30	19.10	19.10	18.90	19.00	19.80	19.10	18.90	18.80	18.80	18.50
2019-05-14 10:52:06	19.30	19.40	19.90	19.30	19.50	19.20	19.00	18.90	19.30	19.50	23.50	21.00	19.30	19.40	19.40	19.40	19.00	19.90	19.70	19.30	19.20	19.30	19.10	19.10	18.90	18.90	19.80	19.10	18.90	18.80	18.80	18.60
2019-05-14 10:52:06	19.30	19.40	19.90	19.30	19.50	19.20	19.00	18.90	19.30	19.60	23.40	21.00	19.30	19.40	19.40	19.40	19.00	19.80	19.70	19.40	19.30	19.40	19.10	19.10	18.90	18.90	19.70	19.10	18.80	18.80	18.80	18.60
2019-05-14 10:52:07	19.40	19.50	20.00	19.40	19.60	19.40	19.20	19.00	19.30	19.60	23.10	21.40	19.30	19.40	19.50	19.40	19.00	19.80	19.80	19.40	19.30	19.40	19.10	19.10	18.90	18.90	19.70	19.10	18.80	18.80	18.80	18.60
2019-05-14 10:52:07	19.30	19.40	20.00	19.40	19.50	19.40	19.20	19.10	19.30	19.50	22.20	22.30	19.30	19.40	19.40	19.40	19.10	19.90	19.80	19.40	19.30	19.40	19.10	19.10	18.90	18.90	19.70	19.20	18.80	18.80	18.80	18.50
2019-05-14 10:52:07	19.20	19.40	19.90	19.30	19.50	19.30	19.10	19.00	19.30	19.50	22.20	22.30	19.30	19.40	19.40	19.40	19.00	19.90	19.80	19.40	19.30	19.40	19.10	19.10	18.90	18.90	19.70	19.40	18.80	18.80	18.80	18.50
2019-05-14 10:52:07	19.30	19.30	19.90	19.30	19.60	19.30	19.10	18.90	19.30	19.40	21.00	23.60	19.40	19.40	19.40	19.40	19.00	19.90	19.80	19.40	19.30	19.40	19.10	19.10	18.90	19.00	19.50	19.60	19.00	18.90	18.80	18.60
2019-05-14 10:52:07	19.30	19.30	19.90	19.30	19.50	19.30	19.00	18.90	19.30	19.50	20.10	24.30	19.50	19.50	19.50	19.50	19.10	19.90	19.70	19.40	19.30	19.40	19.10	19.10	18.80	18.90	19.30	19.60	19.00	18.90	18.80	18.60
2019-05-14 10:52:07	19.20	19.30	19.90	19.30	19.40	19.30	19.00	18.90	19.30	19.40	19.90	24.30	19.50	19.50	19.50	19.50	19.10	19.90	19.70	19.40	19.30	19.40	19.10	19.10	18.80	18.90	19.20	19.50	18.90	18.80	18.80	18.50
2019-05-14 10:52:08	19.20	19.30	19.90	19.30	19.50	19.30	19.00	18.90	19.30	19.30	19.80	24.00	19.40	19.40	19.40	19.40	19.10	19.90	19.80	19.40	19.30	19.40	19.10	19.10	18.80	18.90	19.10	19.60	18.90	18.70	18.80	18.50
2019-05-14 10:52:08	19.10	19.30	19.90	19.30	19.50	19.20	19.00	18.90	19.20	19.30	19.70	23.90	19.40	19.40	19.40	19.40	19.10	19.90	19.80	19.40	19.30	19.40	19.10	19.10	18.80	18.80	19.10	19.50	18.90	18.70	18.80	18.60
2019-05-14 10:52:08	19.10	19.30	19.90	19.30	19.50	19.20	19.00	18.90	19.20	19.30	19.70	23.90	19.40	19.40	19.40	19.40	19.10	19.90	19.80	19.50	19.30	19.40	19.10	19.00	18.90	18.80	19.10	19.50	18.80	18.80	18.80	18.60
2019-05-14 10:52:08	19.20	19.40	20.00	19.30	19.50	19.30	19.10	19.00	19.30	19.30	19.60	23.70	19.40	19.40	19.40	19.40	19.10	19.90	19.80	19.50	19.30	19.40	19.00	19.10	18.80	18.80	19.10	19.60	18.80	18.80	18.80	18.50
2019-05-14 10:52:09	19.30	19.40	20.00	19.40	19.60	19.30	19.10	19.00	19.30	19.30	19.70	23.50	19.50	19.40	19.50	19.40	19.10	19.90	19.80	19.50	19.30	19.40	19.00	19.10	18.80	18.80	19.10	19.60	18.90	18.80	18.80	18.50
2019-05-14 10:52:09	19.30	19.40	20.00	19.40	19.60	19.30	19.10	19.00	19.30	19.30	19.70	23.40	19.60	19.40	19.40	19.40	19.10	19.90	19.80	19.40	19.30	19.40	19.10	19.10	18.80	18.90	19.10	19.60	18.90	18.80	18.80	18.50
2019-05-14 10:52:09	19.30	19.40	20.00	19.40	19.60	19.30	19.10	19.00	19.30	19.30	19.70	23.40	19.60	19.40	19.40	19.40	19.10	20.00	19.80	19.40	19.30	19.40	19.10	19.00	18.90	18.90	19.20	19.70	18.90	18.90	18.80	18.60
2019-05-14 10:52:09	19.30	19.50	20.00	19.50	19.60	19.40	19.10	19.00	19.20	19.30	19.70	23.30	19.60	19.40	19.40	19.40	19.10	20.00	19.80	19.40	19.30	19.40	19.20	19.00	18.90	18.90	19.20	19.70	18.90	18.90	18.80	18.60
2019-05-14 10:52:09	19.30	19.40	20.00	19.40	19.60	19.30	19.10	18.90	19.20	19.30	19.70	23.30	19.60	19.40	19.40	19.40	19.20	20.00	19.80	19.50	19.30	19.50	19.20	19.10	18.90	18.90	19.20	19.70	18.90	18.90	18.80	18.50
2019-05-14 10:52:09	19.30	19.40	20.00	19.40	19.60	19.30	19.10	18.90	19.20	19.30	19.60	23.20	19.60	19.40	19.40	19.40	19.20	20.00	19.80	19.50	19.40	19.50	19.30	19.20	18.90	19.00	19.10	19.70	18.90	18.90	18.80	18.60
2019-05-14 10:52:10	19.30	19.40	20.00	19.50	19.60	19.30	19.10	19.00	19.30	19.30	19.60	23.20	19.50	19.30	19.40	19.40	19.10	19.90	19.80	19.40	19.30	19.40	19.20	19.10	18.90	19.00	19.20	19.70	18.90	18.80	18.80	18.60
2019-05-14 10:52:10	19.10	19.30	19.90	19.40	19.50	19.30	19.10	18.90	19.30	19.30	19.70	23.20	19.50	19.30	19.40	19.40	19.10	19.90	19.80	19.40	19.30	19.40	19.20	19.10	18.90	18.90	19.10	19.60	18.90	18.80	18.80	18.60
2019-05-14 10:52:10	19.10	19.30	19.90	19.30	19.40	19.20	19.00	18.90	19.30	19.30	19.60	23.20	19.50	19.30	19.40	19.30	19.10	19.90	19.80	19.50	19.40	19.50	19.10	19.10	18.90	18.90	19.10	19.70	18.90	18.80	18.80	18.50
2019-05-14 10:52:10	19.20	19.40	20.00	19.40	19.50	19.20	19.00	18.90	19.30	19.30	19.60	23.30	19.60	19.30	19.40	19.30	19.10	19.90	19.80	19.50	19.30	19.40	19.10	19.10	18.80	18.80	19.10	19.60	18.80	18.80	18.70	18.50
2019-05-14 10:52:11	19.30	19.40	20.00	19.50	19.60	19.30	19.00	18.90	19.20	19.30	19.70	23.30	19.60	19.30	19.40	19.30	19.10	20.00	19.80	19.40	19.30	19.40	19.10	19.10	18.80	18.80	19.10	19.50	18.80	18.70	18.80	18.50
2019-05-14 10:52:11	19.20	19.40	19.90	19.50	19.60	19.40	19.00	18.90	19.20	19.30	19.70	23.30	19.60	19.30	19.40	19.40	19.20	20.00	19.80	19.50	19.30	19.50	19.20	19.10	18.80	18.90	19.10	19.60	18.90	18.80	18.80	18.50
2019-05-14 10:52:11	19.30	19.40	19.90	19.50	19.60	19.40	19.10	19.00	19.30	19.30	19.60	23.30	19.50	19.30	19.40	19.40	19.20	20.00	19.80	19.50	19.40	19.50	19.20	19.10	18.80	18.90	19.10	19.60	18.90	18.80	18.80	18.60
2019-05-14 10:52:11	19.30	19.40	19.90	19.50	19.60	19.30	19.20	18.90	19.30	19.30	19.70	23.30	19.50	19.30	19.30	19.40	19.20	20.00	19.90	19.50	19.40	19.50	19.10	19.10	18.80	18.80	19.10	19.60	18.90	18.80	18.80	18.60
2019-05-14 10:52:11	19.30	19.40	20.00	19.50	19.60	19.30	19.20	18.90	19.20	19.40	19.70	23.30	19.60	19.40	19.40	19.40	19.20	20.00	19.90	19.50	19.40	19.50	19.10	19.10	18.80	18.80	19.10	19.60	18.80	18.80	18.80	18.60
2019-05-14 10:52:12	19.30	19.40	20.00	19.50	19.60	19.30	19.20	18.90	19.20	19.30	19.70	23.30	19.60	19.40	19.40	19.40	19.20	20.00	19.90	19.50	19.40	19.50	19.20	19.20	18.90	18.90	19.10	19.60	18.90	18.90	18.80	18.60
2019-05-14 10:52:12	19.30	19.50	20.10	19.40	19.60	19.40	19.10	19.00	19.30	19.30	19.70	23.40	19.60	19.40	19.40	19.40	19.20	20.00	19.90	19.60	19.40	19.50	19.20	19.20	18.90	18.80	19.10	19.60	19.00	18.90	18.80	18.60
2019-05-14 10:52:12	19.30	19.50	20.00	19.40	19.60	19.30	19.10	19.00	19.20	19.30	19.60	23.30	19.60	19.30	19.40	19.50	19.20	20.00	19.80	19.60	19.40	19.50	19.20	19.20	18.90	18.80	19.10	19.60	19.00	18.90	18.80	18.60
2019-05-14 10:52:12	19.40	19.50	20.00	19.50	19.60	19.30	19.10	18.90	19.20	19.30	19.60	23.30	19.50	19.30	19.40	19.50	19.20	20.00	19.80	19.50	19.40	19.50	19.20	19.20	18.90	18.90	19.10	19.70	18.90	18.90	18.80	18.60
2019-05-14 10:52:12	19.30	19.30	20.00	19.50	19.60	19.30	19.00	19.00	19.20	19.30	19.70	23.30	19.50	19.30	19.40	19.40	19.20	20.00	19.80	19.40	19.30	19.50	19.20	19.10	18.80	18.80	19.00	19.60	18.90	18.70	18.70	18.50
2019-05-14 10:52:13	19.30	19.30	20.00	19.50	19.60	19.30	19.00	19.00	19.10	19.30	19.70	23.20	19.50	19.30	19.40	19.40	19.20	20.00	19.90	19.50	19.40	19.40	19.20	19.10	18.80	18.80	19.00	19.60	18.90	18.70	18.70	18.50
2019-05-14 10:52:13	19.30	19.40	20.00	19.50	19.60	19.30	19.10	19.00	19.20	19.30	19.70	23.30	19.60	19.40	19.40	19.40	19.30	20.10	19.90	19.50	19.40	19.50	19.20	19.20	18.80	18.80	19.00	19.60	18.90	18.70	18.70	18.50
2019-05-14 10:52:13	19.30	19.40	20.00	19.40	19.60	19.30	19.10	18.90	19.20	19.30	19.70	23.30	19.60	19.40	19.40	19.40	19.20	20.00	19.90	19.50	19.40	19.40	19.20	19.10	18.80	18.80	19.10	19.60	18.80	18.80	18.80	18.50
2019-05-14 10:52:13	19.20	19.40	19.90	19.40	19.60	19.30	19.10	18.90	19.20	19.30	19.70	23.30	19.60	19.40	19.40	19.40	19.10	19.90	19.80	19.40	19.30	19.30	19.10	19.10	18.80	18.80	19.00	19.60	18.80	18.70	18.70	18.50
2019-05-14 10:52:13	19.20	19.40	19.90	19.40	19.60	19.30	19.10	18.90	19.20	19.30	19.70	23.20	19.50	19.30	19.40	19.30	19.20	20.00	19.80	19.50	19.40	19.40	19.10	19.10	18.70	18.80	19.00	19.50	18.80	18.70	18.70	18.50
2019-05-14 10:52:14	19.20	19.40	19.90	19.40	19.60	19.30	19.10	18.90	19.30	19.30	19.60	23.20	19.50	19.30	19.40	19.30	19.10	20.00	19.80	19.50	19.40	19.40	19.20	19.10	18.80	18.80	19.00	19.50	18.80	18.80	18.80	18.50
2019-05-14 10:52:14	19.30	19.40	19.90	19.40	19.60	19.40	19.10	18.90	19.20	19.30	19.70	23.20	19.50	19.40	19.40	19.40	19.10	20.00	19.80	19.50	19.30	19.40	19.10	19.00	18.70	18.70	19.00	19.60	18.80	18.70	18.70	18.50
2019-05-14 10:52:14	19.30	19.40	20.00	19.40	19.60	19.30	19.10	18.90	19.20	19.30	19.70	23.20	19.60	19.30	19.40	19.40	19.10	20.00	19.80	19.50	19.30	19.40	19.10	19.00	18.70	18.80	19.00	19.60	18.90	18.70	18.70	18.50
2019-05-14 10:52:14	19.30	19.40	20.00	19.40	19.60	19.30	19.10	18.90	19.20	19.30	19.60	23.20	19.60	19.30	19.40	19.40	19.10	20.00	19.90	19.50	19.40	19.40	19.10	19.10	18.80	18.80	19.10	19.60	18.90	18.80	18.70	18.50
2019-05-14 10:52:14	19.40	19.50	20.00	19.50	19.60	19.30	19.10	19.00	19.20	19.30	19.60	23.10	19.60	19.30	19.50	19.40	19.10	20.00	19.80	19.40	19.30	19.40	19.10	19.10	18.80	18.80	19.00	19.60	18.90	18.80	18.80	18.50
2019-05-14 10:52:15	19.40	19.50	20.00	19.50	19.60	19.30	19.10	19.00	19.30	19.30	19.70	23.20	19.60	19.30	19.40	19.40	19.10	19.90	19.80	19.40	19.20	19.40	19.10	19.10	18.80	18.80	19.00	19.60	18.80	18.80	18.70	18.50
2019-05-14 10:52:15	19.30	19.40	20.00	19.50	19.60	19.30	19.10	19.00	19.20	19.30	19.70	23.20	19.50	19.30	19.40	19.40	19.10	19.90	19.70	19.40	19.30	19.40	19.10	19.10	18.80	18.80	19.00	19.60	18.80	18.80	18.70	18.50
2019-05-14 10:52:15	19.20	19.40	19.90	19.40	19.50	19.30	19.00	18.90	19.20	19.20	19.70	23.20	19.60	19.40	19.40	19.40	19.00	19.80	19.70	19.40	19.30	19.40	19.10	19.10	18.70	18.80	19.00	19.60	18.80	18.70	18.70	18.50
2019-05-14 10:52:15	19.20	19.40	19.90	19.40	19.50	19.30	19.00	18.90	19.20	19.30	19.70	23.20	19.60	19.40	19.40	19.40	19.00	19.80	19.70	19.40	19.30	19.40	19.10	19.00	18.70	18.80	19.00	19.60	18.80	18.70	18.70	18.40
2019-05-14 10:52:15	19.20	19.50	20.00	19.40	19.60	19.30	19.10	18.90	19.20	19.30	19.70	23.20	19.60	19.40	19.40	19.40	19.00	19.80	19.70	19.40	19.30	19.40	19.10	18.90	18.80	18.80	19.00	19.60	18.90	18.70	18.70	18.40
2019-05-14 10:52:16	19.30	19.40	19.90	19.40	19.60	19.30	19.00	18.90	19.20	19.20	19.60	23.20	19.50	19.30	19.40	19.40	19.00	19.80	19.80	19.30	19.30	19.30	19.10	19.00	18.80	18.80	19.10	19.60	18.90	18.80	18.70	18.50
2019-05-14 10:52:16	19.20	19.40	19.90	19.40	19.50	19.30	19.00	18.90	19.30	19.30	19.60	23.20	19.50	19.30	19.40	19.40	19.00	19.80	19.70	19.20	19.20	19.20	19.00	18.90	18.80	18.90	19.10	19.60	18.90	18.80	18.70	18.50
2019-05-14 10:52:16	19.20	19.40	20.00	19.40	19.50	19.40	19.10	18.90	19.20	19.30	19.60	23.20	19.60	19.30	19.40	19.40	19.00	19.80	19.70	19.20	19.20	19.20	19.00	18.90	18.80	18.90	19.00	19.60	18.90	18.80	18.70	18.50
2019-05-14 10:52:16	19.20	19.40	20.00	19.40	19.50	19.40	19.10	18.90	19.20	19.30	19.70	23.30	19.60	19.30	19.40	19.40	19.00	19.80	19.60	19.30	19.20	19.20	19.00	18.80	18.80	18.90	19.00	19.60	18.90	18.80	18.70	18.40
2019-05-14 10:52:16	19.30	19.40	20.00	19.40	19.60	19.40	19.10	18.90	19.20	19.30	19.70	23.30	19.60	19.30	19.50	19.40	19.10	19.90	19.70	19.40	19.20	19.30	19.10	18.90	18.80	18.90	19.00	19.60	18.90	18.80	18.70	18.40
2019-05-14 10:52:17	19.20	19.50	20.00	19.40	19.60	19.30	19.10	19.00	19.30	19.30	19.70	23.30	19.60	19.40	19.50	19.40	19.00	19.90	19.70	19.30	19.20	19.30	19.10	19.00	18.90	18.80	19.10	19.60	18.80	18.80	18.70	18.50
2019-05-14 10:52:17	19.20	19.50	20.00	19.50	19.60	19.30	19.10	18.90	19.20	19.30	19.70	23.30	19.50	19.40	19.40	19.40	19.00	19.90	19.80	19.40	19.30	19.30	19.10	19.10	18.90	18.80	19.10	19.60	18.80	18.80	18.70	18.50
2019-05-14 10:52:17	19.20	19.40	20.00	19.50	19.60	19.30	19.10	18.80	19.10	19.30	19.70	23.30	19.50	19.30	19.40	19.40	19.00	19.90	19.80	19.40	19.30	19.30	19.00	19.00	18.80	18.80	19.00	19.50	18.80	18.80	18.80	18.50
2019-05-14 10:52:17	19.20	19.40	19.90	19.40	19.60	19.30	19.10	18.90	19.20	19.30	19.70	23.30	19.50	19.30	19.40	19.40	19.10	19.90	19.80	19.40	19.30	19.30	19.10	19.00	18.70	18.80	19.10	19.60	18.80	18.80	18.80	18.40
2019-05-14 10:52:17	19.20	19.40	19.90	19.40	19.50	19.30	19.10	18.90	19.20	19.30	19.70	23.30	19.50	19.30	19.40	19.40	19.10	19.90	19.80	19.30	19.30	19.30	19.10	19.00	18.80	18.70	19.10	19.60	18.80	18.70	18.70	18.40
2019-05-14 10:52:17	19.20	19.30	19.90	19.40	19.50	19.30	19.10	18.90	19.10	19.30	19.70	23.20	19.50	19.30	19.30	19.40	19.10	19.90	19.80	19.30	19.30	19.30	19.00	19.00	18.70	18.70	19.00	19.50	18.80	18.70	18.70	18.50
2019-05-14 10:52:18	19.20	19.30	19.90	19.30	19.60	19.30	19.10	19.00	19.10	19.30	19.70	23.20	19.50	19.40	19.30	19.30	19.10	19.90	19.80	19.40	19.30	19.30	19.10	19.00	18.70	18.70	19.00	19.60	18.80	18.70	18.70	18.50
2019-05-14 10:52:18	19.20	19.30	19.90	19.30	19.50	19.30	19.00	19.00	19.20	19.30	19.70	23.10	19.60	19.30	19.40	19.40	19.10	19.90	19.80	19.40	19.30	19.30	19.10	19.00	18.80	18.70	19.00	19.50	18.80	18.70	18.70	18.40
2019-05-14 10:52:18	19.20	19.30	19.90	19.30	19.50	19.30	19.00	19.00	19.20	19.30	19.60	23.00	19.60	19.30	19.40	19.40	19.10	20.00	19.80	19.50	19.30	19.40	19.10	19.00	18.70	18.70	19.00	19.50	18.80	18.70	18.70	18.40
2019-05-14 10:52:18	19.30	19.30	20.00	19.40	19.60	19.30	19.00	19.00	19.20	19.30	19.60	22.80	19.70	19.30	19.40	19.40	19.20	20.00	19.80	19.50	19.30	19.50	19.10	19.10	18.70	18.70	19.00	19.50	18.80	18.70	18.70	18.40
2019-05-14 10:52:18	19.20	19.30	20.00	19.40	19.60	19.30	19.00	18.90	19.20	19.30	19.60	22.50	19.90	19.40	19.40	19.40	19.10	20.00	19.80	19.50	19.30	19.50	19.10	19.10	18.70	18.70	18.90	19.60	18.80	18.70	18.70	18.50
2019-05-14 10:52:19	19.20	19.30	20.00	19.40	19.50	19.30	19.00	18.90	19.20	19.40	19.60	22.20	20.20	19.40	19.50	19.40	19.10	19.90	19.80	19.40	19.30	19.40	19.10	19.10	18.70	18.70	18.90	19.60	18.80	18.80	18.70	18.50
2019-05-14 10:52:19	19.30	19.50	20.00	19.50	19.60	19.40	19.20	19.00	19.20	19.40	19.60	22.20	20.20	19.40	19.50	19.40	19.10	19.90	19.80	19.40	19.30	19.30	19.10	19.00	18.70	18.80	19.00	19.60	18.80	18.80	18.70	18.50
2019-05-14 10:52:19	19.30	19.50	20.00	19.50	19.60	19.40	19.20	19.00	19.20	19.30	19.60	21.80	20.40	19.40	19.50	19.40	19.00	19.90	19.80	19.40	19.20	19.30	19.00	18.90	18.80	18.80	19.10	19.60	18.90	18.70	18.70	18.60
2019-05-14 10:52:19	19.30	19.40	20.00	19.40	19.60	19.30	19.10	19.00	19.20	19.20	19.60	21.50	20.40	19.30	19.40	19.30	19.00	19.80	19.70	19.40	19.20	19.30	19.00	18.90	18.70	18.70	19.00	19.60	18.80	18.70	18.70	18.50
2019-05-14 10:52:19	19.30	19.40	20.00	19.40	19.60	19.30	19.10	19.10	19.20	19.20	19.60	21.40	20.30	19.30	19.30	19.30	19.00	19.90	19.70	19.30	19.20	19.30	19.00	19.00	18.70	18.70	19.00	19.60	18.80	18.70	18.70	18.50
2019-05-14 10:52:20	19.30	19.40	20.00	19.40	19.60	19.30	19.10	19.00	19.10	19.30	19.60	21.40	20.20	19.30	19.30	19.30	19.00	19.90	19.70	19.30	19.20	19.30	19.00	19.00	18.70	18.70	19.00	19.60	18.80	18.70	18.70	18.50
2019-05-14 10:52:20	19.30	19.40	20.00	19.40	19.50	19.40	19.10	18.90	19.10	19.30	19.60	21.60	20.10	19.30	19.40	19.40	19.00	19.90	19.70	19.30	19.20	19.30	19.00	19.00	18.70	18.70	18.90	19.50	18.80	18.70	18.70	18.50
2019-05-14 10:52:20	19.30	19.50	19.90	19.40	19.50	19.40	19.10	18.90	19.10	19.30	19.60	21.70	20.00	19.30	19.40	19.30	19.00	19.80	19.70	19.30	19.30	19.30	19.00	18.90	18.70	18.70	18.90	19.50	18.80	18.70	18.60	18.50
2019-05-14 10:52:20	19.30	19.40	19.90	19.40	19.60	19.30	19.00	18.90	19.10	19.20	19.60	21.70	20.10	19.30	19.40	19.30	19.00	19.80	19.70	19.30	19.30	19.30	19.00	18.90	18.70	18.70	18.90	19.40	18.80	18.70	18.60	18.40
2019-05-14 10:52:20	19.30	19.40	19.90	19.40	19.60	19.30	19.00	18.90	19.20	19.20	19.50	21.50	20.20	19.30	19.30	19.40	19.00	19.80	19.70	19.30	19.20	19.30	19.00	18.90	18.70	18.70	18.90	19.40	18.90	18.70	18.70	18.40
2019-05-14 10:52:21	19.30	19.40	20.00	19.40	19.60	19.30	19.00	18.90	19.20	19.30	19.50	21.00	20.70	19.40	19.30	19.40	19.10	19.90	19.70	19.30	19.20	19.30	19.10	19.00	18.70	18.70	18.90	19.30	18.90	18.80	18.60	18.50
2019-05-14 10:52:21	19.30	19.40	19.90	19.40	19.60	19.20	19.10	19.00	19.20	19.30	19.60	20.50	21.20	19.40	19.40	19.30	19.10	19.90	19.80	19.40	19.20	19.30	19.10	19.00	18.70	18.60	18.90	19.30	18.90	18.70	18.60	18.40
2019-05-14 10:52:21	19.20	19.40	19.90	19.40	19.50	19.20	19.00	18.90	19.10	19.30	19.50	20.50	21.20	19.40	19.50	19.30	19.10	20.00	19.80	19.40	19.30	19.30	19.10	19.10	18.70	18.60	18.90	19.30	18.90	18.70	18.60	18.40
2019-05-14 10:52:21	19.20	19.40	20.00	19.40	19.60	19.30	19.00	18.90	19.10	19.30	19.50	20.60	21.10	19.40	19.40	19.30	19.20	20.00	19.80	19.50	19.40	19.40	19.20	19.10	18.70	18.70	18.90	19.30	18.90	18.70	18.70	18.40
2019-05-14 10:52:22	19.30	19.40	20.00	19.40	19.60	19.30	19.00	19.00	19.20	19.30	19.60	20.60	21.10	19.40	19.40	19.30	19.10	19.90	19.90	19.50	19.40	19.40	19.20	19.10	18.70	18.70	18.90	19.30	18.90	18.70	18.70	18.40
2019-05-14 10:52:22	19.30	19.50	20.00	19.40	19.60	19.30	19.00	18.90	19.10	19.30	19.60	20.60	21.10	19.40	19.40	19.40	19.10	20.00	20.00	19.50	19.40	19.40	19.20	19.10	18.70	18.70	18.90	19.30	18.90	18.70	18.60	18.50
2019-05-14 10:52:22	19.30	19.40	19.90	19.50	19.60	19.30	19.00	18.90	19.10	19.20	19.60	20.70	21.10	19.40	19.40	19.30	19.20	20.10	20.00	19.50	19.40	19.40	19.20	19.10	18.60	18.70	18.90	19.30	18.90	18.70	18.60	18.50
2019-05-14 10:52:22	19.30	19.40	19.90	19.50	19.60	19.30	19.00	18.90	19.20	19.20	19.60	20.60	21.20	19.40	19.50	19.40	19.20	20.10	20.00	19.50	19.40	19.40	19.20	19.10	18.60	18.70	18.90	19.40	18.90	18.70	18.60	18.40
2019-05-14 10:52:22	19.30	19.40	20.00	19.50	19.60	19.40	19.10	18.90	19.20	19.30	19.60	20.50	21.20	19.40	19.50	19.40	19.20	20.00	19.90	19.50	19.40	19.40	19.20	19.10	18.60	18.70	18.90	19.40	18.90	18.70	18.60	18.40
2019-05-14 10:52:23	19.20	19.40	19.90	19.50	19.60	19.30	19.10	19.00	19.20	19.30	19.60	20.70	21.00	19.30	19.40	19.40	19.20	20.00	19.70	19.50	19.40	19.40	19.10	19.10	18.70	18.70	18.90	19.40	18.90	18.70	18.70	18.30
2019-05-14 10:52:23	19.20	19.40	20.00	19.50	19.60	19.30	19.10	18.90	19.20	19.30	19.60	20.70	21.00	19.30	19.40	19.40	19.20	20.10	19.70	19.50	19.40	19.40	19.20	19.10	18.70	18.70	18.90	19.60	18.80	18.80	18.70	18.40
2019-05-14 10:52:23	19.30	19.40	20.00	19.50	19.60	19.30	19.10	18.90	19.10	19.30	19.60	21.40	20.10	19.40	19.50	19.30	19.10	20.00	19.70	19.40	19.40	19.30	19.10	19.10	18.60	18.70	18.90	19.70	18.80	18.80	18.70	18.40
2019-05-14 10:52:23	19.30	19.40	20.00	19.50	19.60	19.30	19.10	19.00	19.10	19.30	19.60	21.40	19.80	19.40	19.40	19.30	19.00	19.90	19.80	19.40	19.30	19.30	19.00	19.00	18.60	18.70	18.90	19.70	18.80	18.80	18.70	18.40
2019-05-14 10:52:23	19.20	19.40	20.00	19.50	19.60	19.30	19.10	19.00	19.10	19.30	19.60	21.40	19.80	19.30	19.40	19.40	19.10	20.00	19.90	19.50	19.30	19.40	19.10	19.00	18.60	18.70	18.90	19.70	18.80	18.70	18.70	18.30
2019-05-14 10:52:24	19.30	19.40	19.90	19.50	19.50	19.30	19.10	19.00	19.10	19.30	19.60	21.40	19.80	19.30	19.40	19.40	19.10	19.90	19.80	19.50	19.30	19.40	19.10	18.90	18.70	18.70	18.90	19.70	18.80	18.70	18.70	18.40
2019-05-14 10:52:24	19.30	19.40	19.90	19.50	19.50	19.40	19.20	19.00	19.20	19.30	19.60	21.50	19.80	19.30	19.40	19.40	19.00	19.80	19.70	19.40	19.30	19.30	19.00	18.90	18.70	18.70	19.00	19.80	18.80	18.70	18.70	18.50
2019-05-14 10:52:24	19.20	19.40	19.90	19.40	19.50	19.40	19.20	19.00	19.20	19.40	19.60	21.50	19.70	19.30	19.40	19.40	19.00	19.80	19.80	19.40	19.30	19.30	19.00	18.90	18.70	18.60	19.00	19.80	18.80	18.70	18.70	18.40
2019-05-14 10:52:24	19.20	19.40	20.00	19.40	19.60	19.40	19.10	19.00	19.20	19.30	19.60	21.50	19.70	19.30	19.40	19.40	19.00	19.80	19.80	19.40	19.30	19.30	19.00	18.90	18.70	18.60	18.90	19.80	18.80	18.70	18.70	18.40
2019-05-14 10:52:24	19.30	19.40	20.10	19.40	19.60	19.30	19.10	19.00	19.20	19.30	19.60	21.50	19.70	19.30	19.50	19.30	19.00	19.80	19.80	19.40	19.20	19.30	19.00	18.90	18.70	18.70	19.00	19.80	18.80	18.70	18.70	18.50
2019-05-14 10:52:25	19.30	19.40	20.00	19.40	19.60	19.30	19.10	19.00	19.20	19.30	19.60	21.60	19.70	19.40	19.40	19.30	19.00	19.80	19.80	19.40	19.20	19.30	19.00	18.90	18.70	18.70	19.00	19.80	18.80	18.80	18.80	18.50
2019-05-14 10:52:25	19.30	19.40	20.00	19.40	19.60	19.30	19.10	19.00	19.20	19.20	19.60	21.70	19.60	19.40	19.40	19.30	19.00	19.80	19.70	19.30	19.20	19.30	19.10	19.00	18.70	18.70	19.00	19.80	18.80	18.80	18.80	18.50
2019-05-14 10:52:25	19.30	19.40	19.90	19.50	19.60	19.40	19.10	19.00	19.20	19.30	19.60	21.90	19.50	19.40	19.40	19.40	19.00	19.90	19.70	19.30	19.20	19.30	19.10	19.00	18.70	18.80	19.00	19.90	18.80	18.80	18.70	18.50
2019-05-14 10:52:25	19.30	19.40	20.00	19.50	19.70	19.40	19.20	19.00	19.30	19.40	19.70	22.00	19.60	19.40	19.40	19.40	19.10	19.90	19.80	19.40	19.30	19.30	19.20	19.00	18.70	18.80	19.00	19.90	18.80	18.80	18.70	18.50
2019-05-14 10:52:25	19.30	19.40	20.10	19.50	19.70	19.40	19.20	19.00	19.20	19.30	19.60	21.90	19.50	19.40	19.40	19.30	19.10	19.90	19.80	19.40	19.30	19.30	19.10	19.00	18.70	18.90	19.00	19.80	18.90	18.70	18.70	18.50
2019-05-14 10:52:26	19.30	19.40	20.00	19.40	19.60	19.30	19.00	19.00	19.10	19.30	19.60	21.90	19.50	19.30	19.40	19.30	19.00	19.90	19.70	19.40	19.20	19.20	19.00	19.00	18.70	18.70	18.90	19.80	18.90	18.70	18.70	18.50
2019-05-14 10:52:26	19.30	19.40	20.00	19.40	19.60	19.30	19.00	18.90	19.10	19.30	19.60	21.90	19.50	19.30	19.40	19.30	19.00	19.90	19.70	19.40	19.20	19.20	18.90	18.90	18.70	18.70	18.90	19.80	18.80	18.70	18.80	18.40
2019-05-14 10:52:26	19.20	19.30	20.00	19.40	19.50	19.30	19.10	18.90	19.10	19.30	19.50	21.90	19.50	19.30	19.40	19.30	19.00	19.90	19.70	19.40	19.20	19.30	18.90	19.00	18.70	18.70	18.90	19.80	18.80	18.70	18.70	18.40
2019-05-14 10:52:26	19.20	19.30	20.00	19.40	19.60	19.30	19.10	18.90	19.10	19.30	19.50	21.90	19.40	19.30	19.40	19.30	19.00	19.80	19.70	19.30	19.10	19.30	19.00	19.00	18.80	18.70	18.90	19.80	18.80	18.80	18.70	18.40
2019-05-14 10:52:26	19.20	19.40	19.90	19.40	19.60	19.30	19.10	18.90	19.10	19.20	19.60	22.00	19.40	19.30	19.40	19.30	19.00	19.80	19.70	19.30	19.20	19.30	19.00	19.00	18.70	18.70	18.90	19.80	18.80	18.80	18.70	18.40
2019-05-14 10:52:27	19.20	19.40	19.90	19.40	19.60	19.30	19.00	18.90	19.10	19.20	19.60	22.00	19.50	19.30	19.40	19.40	19.00	19.80	19.70	19.40	19.20	19.30	19.10	19.00	18.70	18.70	18.90	19.80	18.90	18.80	18.80	18.50
2019-05-14 10:52:27	19.20	19.30	19.90	19.40	19.50	19.30	19.00	18.90	19.10	19.20	19.60	22.00	19.50	19.40	19.40	19.40	19.00	19.80	19.70	19.40	19.20	19.30	19.10	19.00	18.80	18.70	18.90	19.80	18.90	18.80	18.80	18.50
2019-05-14 10:52:27	19.20	19.30	19.90	19.40	19.50	19.30	19.00	18.90	19.30	19.30	19.60	22.10	19.60	19.40	19.50	19.50	19.10	19.90	19.70	19.30	19.20	19.30	19.00	19.00	18.80	18.70	18.90	19.80	18.90	18.80	18.80	18.50
2019-05-14 10:52:27	19.20	19.40	20.00	19.40	19.50	19.30	19.00	18.90	19.30	19.40	19.70	22.10	19.60	19.50	19.60	19.50	19.10	19.90	19.80	19.30	19.20	19.30	18.90	19.00	18.80	18.80	19.00	19.80	18.90	18.70	18.80	18.50
2019-05-14 10:52:27	19.40	19.50	20.00	19.40	19.60	19.40	19.10	19.00	19.20	19.40	19.70	22.00	19.60	19.40	19.40	19.40	19.20	20.00	19.90	19.40	19.30	19.40	19.00	19.10	18.80	18.80	19.00	19.90	18.90	18.80	18.80	18.60
2019-05-14 10:52:28	19.40	19.40	20.00	19.40	19.60	19.30	19.20	19.00	19.20	19.30	19.70	22.00	19.50	19.40	19.30	19.40	19.10	20.00	19.90	19.40	19.40	19.40	19.10	19.00	18.80	18.80	19.00	19.90	18.80	18.80	18.80	18.60
2019-05-14 10:52:28	19.20	19.30	19.90	19.30	19.60	19.20	19.00	18.90	19.20	19.20	19.60	22.00	19.50	19.30	19.30	19.30	19.10	19.90	19.80	19.40	19.30	19.30	19.00	18.90	18.70	18.80	19.00	19.80	18.80	18.70	18.70	18.50
2019-05-14 10:52:28	19.10	19.30	19.90	19.30	19.60	19.30	19.00	18.90	19.20	19.20	19.60	22.00	19.50	19.30	19.30	19.30	19.10	19.90	19.70	19.30	19.20	19.30	19.00	19.00	18.70	18.70	19.00	19.80	18.80	18.70	18.70	18.50
2019-05-14 10:52:28	19.10	19.30	19.90	19.40	19.60	19.30	19.00	18.90	19.20	19.20	19.60	22.00	19.60	19.30	19.40	19.30	19.10	19.90	19.80	19.40	19.30	19.40	19.10	19.00	18.60	18.70	18.90	19.80	18.90	18.80	18.70	18.50
2019-05-14 10:52:28	19.20	19.30	19.90	19.40	19.50	19.30	19.10	18.90	19.20	19.30	19.60	22.00	19.60	19.30	19.40	19.40	19.10	19.90	19.80	19.40	19.30	19.40	19.10	19.00	18.70	18.70	18.90	19.80	18.90	18.80	18.70	18.50
2019-05-14 10:52:29	19.20	19.30	19.90	19.40	19.50	19.30	19.10	18.90	19.10	19.30	19.60	21.90	19.60	19.30	19.40	19.40	19.00	19.90	19.80	19.40	19.20	19.40	19.10	19.00	18.70	18.80	18.90	19.80	18.90	18.80	18.70	18.50
2019-05-14 10:52:29	19.20	19.30	19.90	19.30	19.50	19.30	19.10	18.90	19.20	19.30	19.60	21.80	19.70	19.30	19.40	19.40	19.10	20.00	19.80	19.40	19.20	19.30	19.10	19.00	18.70	18.70	18.90	19.70	18.80	18.70	18.70	18.50
2019-05-14 10:52:29	19.10	19.40	19.90	19.40	19.50	19.30	19.10	18.90	19.10	19.30	19.60	21.70	19.90	19.40	19.40	19.40	19.10	20.00	19.80	19.40	19.20	19.30	19.10	19.00	18.70	18.70	18.90	19.70	18.90	18.70	18.70	18.50
2019-05-14 10:52:29	19.10	19.40	19.90	19.40	19.50	19.30	19.10	18.90	19.10	19.30	19.60	21.60	20.10	19.40	19.40	19.30	19.00	19.90	19.80	19.40	19.20	19.30	19.00	18.90	18.80	18.70	18.90	19.70	18.90	18.80	18.70	18.50
2019-05-14 10:52:29	19.20	19.40	19.90	19.40	19.50	19.30	19.10	19.00	19.20	19.20	19.50	21.20	20.40	19.40	19.40	19.30	19.00	19.90	19.70	19.30	19.20	19.30	19.00	18.90	18.70	18.70	19.00	19.60	18.90	18.80	18.70	18.50
2019-05-14 10:52:30	19.20	19.40	19.90	19.40	19.50	19.30	19.10	19.00	19.20	19.20	19.50	20.70	21.00	19.40	19.40	19.40	19.00	19.90	19.80	19.30	19.20	19.30	19.00	18.90	18.70	18.80	19.00	19.50	18.90	18.80	18.70	18.50
2019-05-14 10:52:30	19.20	19.40	19.90	19.40	19.50	19.30	19.10	19.00	19.20	19.20	19.60	20.50	21.50	19.40	19.40	19.30	19.00	19.90	19.80	19.30	19.20	19.30	19.00	18.90	18.70	18.80	19.00	19.40	18.90	18.80	18.70	18.50
2019-05-14 10:52:30	19.30	19.40	20.00	19.40	19.60	19.30	19.20	19.00	19.20	19.20	19.60	20.40	21.60	19.40	19.40	19.30	19.10	20.00	19.80	19.40	19.20	19.30	19.10	19.00	18.70	18.80	19.00	19.40	18.90	18.80	18.70	18.50
2019-05-14 10:52:30	19.20	19.50	20.00	19.40	19.60	19.30	19.10	19.00	19.20	19.30	19.60	20.50	21.30	19.40	19.40	19.40	19.00	20.00	19.80	19.40	19.20	19.30	19.10	19.00	18.70	18.80	19.00	19.40	19.00	18.80	18.80	18.60
2019-05-14 10:52:30	19.20	19.50	19.90	19.40	19.50	19.40	19.10	18.90	19.20	19.30	19.60	20.60	21.10	19.40	19.40	19.40	19.00	19.90	19.80	19.40	19.20	19.30	19.00	19.00	18.70	18.70	19.00	19.40	18.90	18.80	18.70	18.50
2019-05-14 10:52:31	19.20	19.40	19.90	19.40	19.50	19.30	19.10	18.90	19.20	19.30	19.60	20.60	21.10	19.40	19.40	19.40	19.00	19.90	19.80	19.30	19.20	19.30	19.00	19.00	18.70	18.70	18.90	19.30	18.90	18.80	18.70	18.50
2019-05-14 10:52:31	19.20	19.30	19.90	19.40	19.50	19.20	19.00	18.90	19.20	19.30	19.50	20.60	20.90	19.40	19.40	19.40	19.00	19.80	19.70	19.30	19.20	19.30	19.00	19.00	18.70	18.80	18.90	19.40	18.90	18.80	18.80	18.50
2019-05-14 10:52:31	19.20	19.40	19.90	19.40	19.50	19.20	19.00	18.90	19.20	19.30	19.50	20.70	20.80	19.40	19.40	19.40	19.10	19.90	19.80	19.40	19.20	19.40	19.10	19.00	18.80	18.80	19.00	19.40	18.90	18.80	18.70	18.50
2019-05-14 10:52:31	19.20	19.40	19.90	19.40	19.50	19.30	19.10	19.00	19.20	19.30	19.60	20.80	20.80	19.40	19.40	19.40	19.20	20.00	19.90	19.50	19.30	19.40	19.20	19.10	18.80	18.80	19.10	19.40	19.00	18.80	18.70	18.50
2019-05-14 10:52:31	19.30	19.40	20.00	19.50	19.60	19.30	19.20	19.00	19.20	19.30	19.60	20.70	20.90	19.40	19.40	19.40	19.10	20.00	19.90	19.50	19.40	19.40	19.20	19.10	18.80	18.90	19.10	19.50	19.00	18.80	18.80	18.50
2019-05-14 10:52:32	19.20	19.40	19.90	19.40	19.50	19.30	19.10	18.90	19.20	19.30	19.50	20.70	20.90	19.40	19.50	19.40	19.00	20.00	19.80	19.40	19.30	19.40	19.10	19.00	18.80	18.80	19.00	19.40	18.90	18.80	18.70	18.50
2019-05-14 10:52:32	19.30	19.40	19.90	19.40	19.50	19.30	19.10	18.90	19.20	19.30	19.60	20.70	20.90	19.30	19.50	19.40	19.00	20.00	19.80	19.40	19.30	19.40	19.10	19.00	18.70	18.70	18.90	19.40	18.90	18.70	18.70	18.50
2019-05-14 10:52:32	19.30	19.40	19.90	19.40	19.60	19.30	19.10	18.90	19.20	19.30	19.60	20.70	20.90	19.30	19.40	19.30	19.00	19.90	19.80	19.40	19.20	19.30	19.00	18.90	18.70	18.70	18.90	19.40	18.90	18.80	18.80	18.60
2019-05-14 10:52:32	19.30	19.40	19.90	19.40	19.60	19.30	19.10	18.90	19.20	19.30	19.60	20.70	20.90	19.30	19.40	19.30	19.10	20.00	19.80	19.30	19.20	19.20	19.00	18.90	18.70	18.70	18.90	19.40	18.90	18.80	18.80	18.60
2019-05-14 10:52:32	19.20	19.40	19.90	19.40	19.60	19.30	19.10	18.90	19.10	19.30	19.60	20.60	21.00	19.30	19.40	19.30	19.10	20.00	19.80	19.40	19.20	19.30	19.00	19.00	18.70	18.70	19.00	19.40	18.90	18.70	18.70	18.50
2019-05-14 10:52:33	19.20	19.30	19.80	19.30	19.50	19.30	19.00	18.90	19.10	19.20	19.50	20.60	21.10	19.30	19.40	19.30	19.10	20.00	19.80	19.50	19.30	19.40	19.10	19.00	18.80	18.70	18.90	19.40	18.90	18.70	18.70	18.50
2019-05-14 10:52:33	19.20	19.30	19.80	19.30	19.40	19.30	18.90	18.90	19.10	19.20	19.50	20.60	21.10	19.30	19.40	19.30	19.10	20.00	19.80	19.40	19.20	19.30	19.00	19.00	18.70	18.80	18.90	19.40	18.90	18.80	18.70	18.50
2019-05-14 10:52:33	19.30	19.30	19.90	19.40	19.50	19.30	19.00	18.90	19.10	19.20	19.50	20.60	21.20	19.30	19.40	19.30	19.00	19.90	19.80	19.40	19.20	19.30	19.00	19.00	18.70	18.80	18.90	19.40	18.90	18.70	18.70	18.50
2019-05-14 10:52:33	19.30	19.30	19.90	19.50	19.60	19.30	19.10	19.00	19.20	19.20	19.50	20.50	21.20	19.30	19.40	19.40	19.10	20.00	19.90	19.50	19.30	19.40	19.10	19.00	18.70	18.70	18.90	19.40	18.90	18.70	18.80	18.50
2019-05-14 10:52:33	19.20	19.40	19.90	19.50	19.60	19.30	19.10	19.00	19.20	19.20	19.50	20.40	21.40	19.40	19.40	19.40	19.10	20.00	19.90	19.50	19.30	19.40	19.10	19.00	18.70	18.70	18.90	19.40	19.00	18.70	18.80	18.50
2019-05-14 10:52:34	19.30	19.40	20.00	19.50	19.70	19.40	19.20	19.00	19.10	19.30	19.60	20.50	21.40	19.40	19.40	19.40	19.20	20.00	19.80	19.50	19.20	19.30	19.10	19.10	18.70	18.80	19.00	19.40	19.00	18.80	18.80	18.50
2019-05-14 10:52:34	19.30	19.40	20.00	19.40	19.70	19.40	19.10	18.90	19.20	19.30	19.60	20.80	21.20	19.40	19.40	19.40	19.10	20.00	19.80	19.40	19.30	19.30	19.00	19.00	18.70	18.80	19.00	19.50	19.00	18.80	18.80	18.50
2019-05-14 10:52:34	19.20	19.30	19.90	19.40	19.60	19.30	19.00	18.90	19.20	19.20	19.60	21.40	20.60	19.30	19.40	19.30	18.90	19.80	19.80	19.30	19.20	19.20	18.90	18.90	18.70	18.70	19.00	19.50	18.80	18.70	18.70	18.40
2019-05-14 10:52:34	19.20	19.30	19.90	19.40	19.50	19.30	19.00	18.90	19.10	19.20	19.60	21.80	20.10	19.30	19.40	19.30	18.90	19.80	19.70	19.30	19.20	19.30	18.90	18.90	18.70	18.60	18.90	19.50	18.80	18.70	18.70	18.30
2019-05-14 10:52:34	19.10	19.30	19.80	19.30	19.40	19.20	18.90	18.90	19.10	19.30	19.60	22.00	19.90	19.40	19.40	19.30	18.90	19.80	19.70	19.30	19.20	19.30	19.00	18.90	18.70	18.70	18.90	19.50	18.80	18.70	18.70	18.40
2019-05-14 10:52:35	19.10	19.30	19.80	19.30	19.50	19.20	18.90	18.90	19.10	19.30	19.60	22.20	19.70	19.30	19.40	19.30	19.00	19.80	19.80	19.40	19.20	19.30	19.00	18.90	18.70	18.70	19.00	19.50	18.80	18.70	18.70	18.50
2019-05-14 10:52:35	19.20	19.40	19.90	19.30	19.50	19.30	19.00	18.90	19.10	19.30	19.60	22.60	19.70	19.30	19.40	19.30	19.00	19.80	19.80	19.40	19.20	19.30	19.00	18.90	18.70	18.70	19.00	19.60	18.80	18.80	18.70	18.50
2019-05-14 10:52:35	19.20	19.40	19.90	19.30	19.50	19.30	19.00	18.90	19.10	19.30	19.60	23.10	19.80	19.40	19.40	19.30	19.00	19.80	19.80	19.30	19.20	19.30	19.00	18.90	18.70	18.70	19.00	19.60	18.80	18.80	18.70	18.50
2019-05-14 10:52:35	19.20	19.40	19.90	19.40	19.50	19.30	19.10	18.90	19.20	19.30	19.70	23.40	19.70	19.40	19.50	19.40	19.00	19.90	19.80	19.30	19.20	19.30	19.00	18.90	18.70	18.70	19.10	19.60	18.90	18.70	18.80	18.50
2019-05-14 10:52:35	19.30	19.40	19.90	19.40	19.50	19.30	19.20	18.90	19.20	19.30	19.90	23.40	19.40	19.40	19.50	19.40	19.00	20.00	19.80	19.30	19.20	19.30	19.00	18.90	18.70	18.80	19.20	19.50	18.90	18.70	18.80	18.50
2019-05-14 10:52:36	19.20	19.30	19.90	19.40	19.50	19.40	19.20	18.90	19.30	19.40	20.30	23.40	19.30	19.40	19.50	19.40	19.00	19.90	19.80	19.40	19.20	19.30	19.00	19.00	18.80	18.80	19.20	19.40	18.80	18.70	18.70	18.50
2019-05-14 10:52:36	19.30	19.30	19.90	19.50	19.70	19.40	19.20	19.00	19.30	19.50	20.70	23.30	19.40	19.50	19.50	19.50	19.10	19.80	19.80	19.40	19.20	19.30	19.10	19.00	18.80	18.90	19.20	19.30	18.80	18.70	18.70	18.50
2019-05-14 10:52:36	19.30	19.40	20.00	19.50	19.70	19.30	19.10	19.00	19.30	19.50	20.80	22.90	19.40	19.40	19.50	19.50	19.10	19.80	19.80	19.40	19.20	19.30	19.10	19.00	18.80	18.90	19.30	19.30	18.90	18.80	18.80	18.50
2019-05-14 10:52:36	19.30	19.40	20.00	19.50	19.60	19.30	19.10	18.90	19.20	19.40	21.00	22.40	19.30	19.40	19.50	19.40	19.10	19.90	19.80	19.40	19.20	19.30	19.00	19.00	18.70	18.80	19.30	19.20	18.90	18.70	18.80	18.50
2019-05-14 10:52:36	19.30	19.40	20.00	19.40	19.60	19.30	19.20	19.00	19.20	19.40	21.00	22.40	19.30	19.40	19.50	19.40	19.10	20.00	19.80	19.40	19.20	19.30	19.10	19.00	18.80	18.80	19.50	19.20	18.90	18.70	18.80	18.50
2019-05-14 10:52:37	19.20	19.40	20.00	19.40	19.60	19.30	19.10	19.00	19.20	19.30	21.40	22.30	19.20	19.30	19.40	19.30	19.10	19.90	19.80	19.40	19.20	19.20	19.10	19.00	18.80	18.90	19.50	19.20	18.90	18.80	18.70	18.50
2019-05-14 10:52:37	19.20	19.40	20.00	19.50	19.50	19.30	19.10	19.00	19.20	19.40	21.80	23.50	19.40	19.30	19.40	19.40	19.10	19.90	19.80	19.40	19.20	19.20	19.00	19.00	18.80	18.80	19.50	19.30	18.90	18.80	18.80	18.50
2019-05-14 10:52:37	19.20	19.40	19.90	19.50	19.50	19.30	19.10	18.90	19.20	19.40	21.20	23.60	19.90	19.40	19.40	19.30	19.00	19.90	19.70	19.40	19.20	19.30	19.00	19.00	18.80	18.80	19.70	19.30	18.80	18.80	18.80	18.50
2019-05-14 10:52:37	19.30	19.40	19.90	19.50	19.60	19.30	19.10	18.90	19.10	19.30	20.70	22.30	20.20	19.30	19.30	19.30	19.00	19.90	19.70	19.30	19.20	19.30	19.00	19.20	18.90	19.20	20.10	19.20	18.80	18.80	18.80	18.50
2019-05-14 10:52:37	19.20	19.50	19.90	19.40	19.60	19.40	19.10	19.00	19.20	19.40	21.00	21.40	20.00	19.30	19.40	19.40	19.10	19.90	19.70	19.30	19.30	19.40	19.10	20.50	19.10	20.70	21.00	19.50	18.80	18.80	18.80	18.50
2019-05-14 10:52:38	19.20	19.50	19.90	19.40	19.60	19.40	19.10	19.00	19.20	19.50	20.50	20.10	19.50	19.40	19.40	19.40	19.10	19.90	19.70	19.30	19.30	19.40	19.10	20.50	20.30	22.60	21.70	19.70	18.80	18.80	18.80	18.60
2019-05-14 10:52:38	19.30	19.50	19.90	19.40	19.60	19.30	19.10	19.00	19.20	19.50	19.60	19.50	19.20	19.30	19.40	19.40	19.10	19.90	19.80	19.40	19.30	19.90	20.80	23.20	21.20	22.90	20.90	19.40	18.80	18.70	18.80	18.50
2019-05-14 10:52:38	19.30	19.40	19.90	19.40	19.50	19.30	19.10	19.00	19.20	19.40	19.50	19.50	19.20	19.30	19.40	19.40	19.10	19.90	19.80	19.40	19.30	20.10	21.30	22.30	21.20	22.40	20.50	19.20	18.80	18.70	18.80	18.50
2019-05-14 10:52:38	19.30	19.40	19.90	19.40	19.50	19.30	19.10	19.00	19.20	19.30	19.50	19.50	19.20	19.30	19.40	19.40	19.10	19.90	19.90	19.40	19.30	20.10	21.90	22.70	21.60	22.50	21.00	19.60	18.90	18.70	18.70	18.50
2019-05-14 10:52:39	19.30	19.50	19.90	19.40	19.60	19.30	19.10	19.00	19.20	19.30	19.50	19.60	19.20	19.30	19.40	19.40	19.10	19.90	19.90	19.50	19.30	20.10	22.30	23.30	22.20	22.90	21.20	19.90	18.80	18.70	18.70	18.50
2019-05-14 10:52:39	19.30	19.50	19.90	19.40	19.60	19.30	19.10	19.00	19.30	19.30	19.60	19.60	19.20	19.30	19.40	19.40	19.10	19.90	19.90	19.50	19.30	20.10	22.30	23.30	22.20	22.90	21.20	19.90	18.80	18.70	18.70	18.50
2019-05-14 10:52:39	19.30	19.50	20.00	19.50	19.60	19.30	19.20	19.00	19.20	19.30	19.50	19.50	19.20	19.30	19.40	19.40	19.10	19.90	19.90	19.40	19.30	20.20	22.40	23.50	22.40	23.00	21.20	20.00	18.80	18.70	18.70	18.50
2019-05-14 10:52:39	19.20	19.50	20.00	19.40	19.60	19.30	19.10	18.90	19.20	19.20	19.50	19.50	19.20	19.30	19.40	19.30	19.00	19.90	19.90	19.40	19.30	20.20	22.50	23.50	22.40	22.80	21.10	19.90	18.90	18.70	18.70	18.50
2019-05-14 10:52:39	19.20	19.40	19.90	19.40	19.60	19.30	19.10	18.90	19.30	19.30	19.60	19.60	19.20	19.40	19.40	19.40	19.00	19.90	19.80	19.40	19.30	20.30	22.60	23.40	22.40	22.70	21.00	19.50	18.80	18.80	18.70	18.50
2019-05-14 10:52:39	19.20	19.40	19.80	19.40	19.50	19.30	19.10	19.00	19.30	19.30	19.60	19.60	19.20	19.40	19.40	19.40	19.10	19.90	19.80	19.40	19.30	20.40	22.70	23.40	22.50	22.70	20.90	19.30	18.80	18.80	18.70	18.50
2019-05-14 10:52:40	19.20	19.40	19.80	19.40	19.50	19.30	19.00	18.90	19.30	19.40	19.70	19.70	19.30	19.40	19.50	19.50	19.00	19.90	19.90	19.40	19.30	20.40	22.80	23.40	22.60	22.80	21.10	19.20	18.80	18.80	18.70	18.50
2019-05-14 10:52:40	19.30	19.40	19.90	19.40	19.50	19.30	19.00	18.90	19.30	19.40	19.70	19.70	19.30	19.40	19.50	19.50	19.00	19.90	19.90	19.40	19.30	20.30	22.80	23.50	22.70	22.80	21.60	19.20	18.80	18.80	18.70	18.50
2019-05-14 10:52:40	19.30	19.40	20.00	19.40	19.50	19.30	19.10	18.90	19.30	19.40	19.70	19.70	19.30	19.50	19.60	19.50	19.10	20.00	19.80	19.40	19.30	20.20	22.80	23.70	22.90	23.00	21.90	19.30	18.80	18.80	18.80	18.50
2019-05-14 10:52:40	19.20	19.30	19.90	19.40	19.50	19.20	19.00	18.90	19.40	19.40	19.70	19.60	19.30	19.50	19.60	19.50	19.10	19.90	19.80	19.40	19.30	20.20	22.60	23.90	22.90	23.30	22.10	19.40	18.90	18.80	18.70	18.50
2019-05-14 10:52:40	19.10	19.30	19.80	19.30	19.40	19.20	19.00	18.90	19.30	19.30	19.60	19.60	19.20	19.30	19.50	19.40	19.10	19.90	19.80	19.40	19.30	20.10	22.20	24.30	22.80	23.50	22.30	19.50	18.90	18.80	18.70	18.50
2019-05-14 10:52:41	19.20	19.30	19.90	19.40	19.50	19.30	19.00	18.90	19.20	19.30	19.60	19.60	19.20	19.30	19.40	19.30	19.20	19.90	19.80	19.40	19.40	20.00	22.00	24.50	22.60	23.60	22.20	19.50	18.90	18.80	18.80	18.50
2019-05-14 10:52:41	19.30	19.40	20.00	19.40	19.60	19.30	19.10	18.90	19.20	19.30	19.60	19.60	19.20	19.40	19.40	19.40	19.20	19.90	19.80	19.40	19.40	20.00	22.00	24.50	22.60	23.60	22.20	19.50	18.90	18.80	18.80	18.50
2019-05-14 10:52:41	19.30	19.40	20.00	19.40	19.60	19.30	19.10	18.90	19.20	19.30	19.50	19.50	19.20	19.40	19.40	19.40	19.20	19.90	19.80	19.40	19.40	20.10	22.00	24.50	22.60	23.70	22.10	19.40	18.90	18.80	18.80	18.50
2019-05-14 10:52:41	19.30	19.50	19.90	19.40	19.60	19.30	19.10	19.00	19.20	19.30	19.50	19.50	19.20	19.30	19.40	19.30	19.20	20.00	19.80	19.50	19.40	20.00	22.00	24.50	22.60	23.60	22.10	19.40	18.90	18.80	18.80	18.50
2019-05-14 10:52:41	19.20	19.30	19.80	19.40	19.50	19.30	19.00	19.00	19.20	19.20	19.60	19.50	19.20	19.30	19.40	19.30	19.10	20.00	19.90	19.50	19.40	20.00	22.00	24.50	22.70	23.60	22.10	19.50	18.90	18.80	18.80	18.50
2019-05-14 10:52:42	19.10	19.20	19.80	19.40	19.50	19.20	19.00	18.90	19.30	19.30	19.60	19.60	19.30	19.40	19.50	19.40	19.10	20.00	19.90	19.50	19.30	20.10	22.10	24.60	22.80	23.60	22.20	19.50	18.90	18.80	18.90	18.60
2019-05-14 10:52:42	19.20	19.30	19.90	19.30	19.50	19.20	19.00	18.80	19.30	19.30	19.60	19.60	19.30	19.40	19.40	19.40	19.10	20.00	19.80	19.40	19.30	20.00	22.00	24.60	22.80	23.80	22.20	19.50	18.90	18.90	18.90	18.70
2019-05-14 10:52:42	19.20	19.40	19.90	19.50	19.60	19.30	19.10	19.00	19.20	19.30	19.60	19.60	19.20	19.30	19.40	19.30	19.10	20.00	19.80	19.40	19.30	20.00	21.70	24.60	22.60	24.10	22.20	19.60	19.00	18.90	18.90	18.70
2019-05-14 10:52:42	19.20	19.40	19.90	19.50	19.60	19.30	19.10	18.90	19.30	19.30	19.70	19.70	19.30	19.40	19.50	19.40	19.10	20.00	19.80	19.40	19.30	20.00	21.70	24.60	22.60	24.10	22.20	19.60	19.00	18.90	18.90	18.70
2019-05-14 10:52:43	19.20	19.40	19.90	19.50	19.60	19.30	19.10	18.90	19.30	19.40	19.70	19.70	19.40	19.40	19.50	19.40	19.10	20.00	19.80	19.40	19.30	20.00	21.10	24.10	21.90	24.10	22.40	19.70	19.00	18.90	18.90	18.70
2019-05-14 10:52:43	19.30	19.50	19.90	19.40	19.60	19.30	19.10	19.00	19.40	19.40	19.70	19.70	19.40	19.50	19.60	19.40	19.30	20.10	19.90	19.50	19.40	19.90	20.50	22.60	20.90	23.10	22.60	20.00	18.90	18.90	18.90	18.70
2019-05-14 10:52:43	19.30	19.40	19.80	19.30	19.50	19.20	19.00	18.90	19.40	19.50	19.80	19.70	19.40	19.50	19.50	19.50	19.20	20.00	19.80	19.40	19.30	19.60	19.80	20.90	20.10	21.30	22.30	20.40	19.10	18.90	18.90	18.70
2019-05-14 10:52:43	19.20	19.30	19.80	19.30	19.50	19.30	19.00	18.90	19.30	19.40	19.70	19.60	19.30	19.40	19.40	19.40	19.10	19.90	19.80	19.30	19.30	19.40	19.40	20.30	19.60	20.70	21.60	20.90	19.10	18.90	18.90	18.70
2019-05-14 10:52:43	19.20	19.40	19.90	19.40	19.50	19.30	19.00	18.90	19.20	19.40	19.60	19.60	19.30	19.40	19.50	19.40	19.20	20.00	19.80	19.40	19.40	19.40	19.30	20.10	19.40	20.90	22.00	21.50	19.20	18.90	18.90	18.70
2019-05-14 10:52:44	19.20	19.40	19.90	19.40	19.50	19.30	19.00	18.90	19.20	19.40	19.60	19.60	19.30	19.40	19.50	19.40	19.10	19.90	19.70	19.40	19.30	19.30	19.20	19.90	19.30	20.80	22.70	21.60	19.70	18.90	18.90	18.70
2019-05-14 10:52:44	19.20	19.40	19.90	19.40	19.50	19.20	19.00	18.90	19.30	19.50	20.00	20.00	19.30	19.50	19.50	19.50	19.00	19.90	19.80	19.40	19.20	19.40	19.20	19.90	19.30	20.90	22.80	21.30	20.00	19.10	18.90	18.70
2019-05-14 10:52:44	19.30	19.40	19.90	19.40	19.50	19.20	19.10	19.00	19.30	19.50	21.50	20.50	19.30	19.50	19.50	19.50	19.10	20.00	20.00	19.40	19.30	19.40	19.30	20.50	19.40	21.30	22.60	20.60	19.80	19.10	18.90	18.60
2019-05-14 10:52:44	19.30	19.40	19.90	19.40	19.60	19.30	19.10	19.10	19.40	19.80	24.40	20.10	19.40	19.50	19.50	19.40	19.20	20.00	19.90	19.40	19.30	19.40	19.30	21.00	19.50	21.60	22.50	19.80	19.90	19.00	18.90	18.60
2019-05-14 10:52:44	19.30	19.40	19.90	19.40	19.60	19.40	19.10	19.00	19.40	19.80	24.70	20.30	19.40	19.50	19.50	19.40	19.20	20.00	19.90	19.40	19.30	19.40	19.30	20.80	19.40	21.20	22.30	19.80	20.10	18.90	18.80	18.50
2019-05-14 10:52:45	19.20	19.40	19.90	19.40	19.50	19.30	19.10	18.90	19.30	19.60	23.40	21.70	19.40	19.40	19.50	19.40	19.10	19.90	19.80	19.30	19.20	19.40	19.20	20.40	19.30	20.70	21.50	20.00	20.10	18.90	18.80	18.50
2019-05-14 10:52:45	19.20	19.30	19.80	19.30	19.50	19.30	19.10	18.90	19.30	19.50	21.10	24.60	19.80	19.40	19.50	19.40	19.00	19.80	19.70	19.30	19.10	19.30	19.10	20.30	19.30	20.50	20.40	20.40	20.10	18.90	18.80	18.60
2019-05-14 10:52:45	19.20	19.40	19.90	19.40	19.50	19.30	19.20	19.00	19.30	19.50	21.10	24.60	19.80	19.40	19.50	19.40	19.10	19.90	19.70	19.40	19.20	19.40	19.10	20.10	19.10	20.10	19.80	20.90	20.20	19.00	18.80	18.60
2019-05-14 10:52:45	19.30	19.40	19.90	19.50	19.60	19.30	19.20	19.00	19.40	19.40	19.90	24.90	23.40	19.70	19.50	19.50	19.10	19.90	19.70	19.40	19.30	19.40	19.10	19.50	19.00	19.40	19.60	20.90	20.30	19.00	18.80	18.60
2019-05-14 10:52:45	19.40	19.50	20.00	19.50	19.60	19.40	19.10	19.10	19.30	19.40	19.80	22.90	27.70	22.00	19.70	19.60	19.10	19.90	19.80	19.40	19.20	19.40	19.20	19.30	19.00	19.20	19.60	20.40	20.20	18.90	18.90	18.70
2019-05-14 10:52:46	19.30	19.40	19.90	19.50	19.60	19.30	19.00	19.10	19.30	19.40	19.80	22.00	27.70	24.90	19.90	19.60	19.10	20.00	19.80	19.40	19.30	19.40	19.20	19.30	19.00	19.20	19.50	19.90	20.20	18.90	18.80	18.60
2019-05-14 10:52:46	19.30	19.40	19.90	19.40	19.60	19.30	19.10	19.00	19.30	19.50	19.80	21.60	26.30	25.00	20.00	19.60	19.10	19.90	19.80	19.40	19.30	19.40	19.20	19.30	19.00	19.20	19.40	19.60	20.20	18.90	18.80	18.60
2019-05-14 10:52:46	19.30	19.40	19.90	19.50	19.70	19.40	19.20	19.00	19.40	19.50	19.80	21.70	25.30	23.30	19.80	19.60	19.10	19.90	19.90	19.40	19.40	19.40	19.20	19.30	19.00	19.10	19.40	19.50	20.20	19.00	18.80	18.60
2019-05-14 10:52:46	19.30	19.40	20.00	19.50	19.60	19.40	19.10	19.10	19.30	19.50	19.80	22.90	25.30	21.80	19.60	19.60	19.10	20.00	19.80	19.40	19.30	19.40	19.20	19.30	18.90	19.20	19.60	19.40	20.20	18.90	18.80	18.60
2019-05-14 10:52:47	19.30	19.40	20.00	19.40	19.60	19.30	19.10	19.10	19.20	19.40	20.50	24.50	24.80	20.50	19.50	19.50	19.00	19.90	19.70	19.30	19.20	19.30	19.10	19.20	18.90	19.30	20.00	19.20	20.20	18.90	18.80	18.50
2019-05-14 10:52:47	19.30	19.40	20.00	19.40	19.60	19.30	19.20	19.20	19.30	19.60	23.00	25.30	22.40	19.80	19.50	19.50	19.10	19.80	19.80	19.40	19.20	19.30	19.20	19.30	19.00	19.30	20.20	19.20	20.00	18.90	18.80	18.50
2019-05-14 10:52:47	19.30	19.40	19.90	19.50	19.60	19.40	19.10	19.20	19.40	20.30	25.00	24.80	20.00	19.50	19.60	19.60	19.20	19.90	19.80	19.40	19.30	19.40	19.20	19.30	19.10	19.40	20.30	19.20	19.60	18.90	18.80	18.60
2019-05-14 10:52:47	19.30	19.40	19.90	19.50	19.60	19.40	19.10	19.20	19.60	21.40	25.10	23.20	19.40	19.50	19.60	19.50	19.10	20.00	19.70	19.40	19.30	19.50	19.10	19.30	19.10	19.40	20.30	19.30	19.10	18.90	18.90	18.60
2019-05-14 10:52:47	19.30	19.50	19.90	19.50	19.60	19.40	19.20	19.60	19.60	21.40	25.10	23.20	19.40	19.50	19.60	19.50	19.00	20.00	19.80	19.40	19.30	19.40	19.20	19.90	19.30	19.80	20.20	19.20	18.90	18.80	18.90	18.50
2019-05-14 10:52:48	19.30	19.40	19.90	19.50	19.60	19.40	19.10	20.90	19.80	23.00	24.60	20.90	19.30	19.50	19.60	19.50	19.10	20.00	19.80	19.40	19.30	19.40	19.30	20.60	19.90	20.00	20.00	19.10	18.90	18.80	18.90	18.60
2019-05-14 10:52:48	19.30	19.40	19.90	19.50	19.60	19.40	19.30	22.90	20.60	24.30	22.90	19.80	19.30	19.50	19.60	19.50	19.20	20.00	19.80	19.40	19.30	19.40	19.40	20.90	20.20	20.00	19.50	19.10	18.90	18.80	18.80	18.60
2019-05-14 10:52:48	19.30	19.40	20.00	19.50	19.60	19.50	20.20	24.10	22.20	24.60	21.00	19.80	19.30	19.50	19.60	19.50	19.10	19.90	19.70	19.40	19.30	19.40	19.70	20.90	20.40	19.80	19.20	19.10	18.90	18.80	18.70	18.50
2019-05-14 10:52:48	19.40	19.50	20.20	19.60	19.70	19.60	21.60	24.30	23.70	24.00	20.10	19.70	19.40	19.50	19.50	19.60	19.10	20.00	19.80	19.40	19.20	19.60	20.10	20.60	20.50	19.40	19.20	19.10	18.90	18.80	18.80	18.60
2019-05-14 10:52:49	19.40	19.50	20.00	19.50	19.60	19.50	22.80	23.90	24.30	22.80	19.80	19.70	19.40	19.50	19.50	19.60	19.00	19.90	19.80	19.40	19.30	20.00	20.30	20.60	20.30	19.40	19.20	19.00	18.90	18.80	18.70	18.50
2019-05-14 10:52:49	19.30	19.40	20.00	19.50	19.60	19.50	23.70	22.40	24.10	20.90	19.70	19.70	19.30	19.50	19.50	19.60	18.90	19.80	19.80	19.40	19.30	20.10	20.40	20.20	20.30	19.20	19.20	19.00	18.80	18.80	18.70	18.50
2019-05-14 10:52:49	19.30	19.40	20.10	19.60	19.70	19.80	24.10	21.20	23.60	19.70	19.70	19.70	19.30	19.40	19.50	19.60	19.00	19.90	19.80	19.40	19.30	20.10	20.80	19.70	20.20	19.10	19.20	19.10	18.80	18.80	18.70	18.50
2019-05-14 10:52:49	19.30	19.50	20.10	19.60	19.70	19.80	24.00	20.80	23.30	19.50	19.70	19.70	19.40	19.50	19.50	19.50	19.00	19.90	19.80	19.40	19.30	20.00	20.90	19.50	20.10	19.10	19.20	19.10	18.90	18.80	18.70	18.50
2019-05-14 10:52:49	19.30	19.50	20.00	19.50	19.70	19.60	23.90	20.80	23.40	19.50	19.70	19.80	19.40	19.50	19.60	19.50	19.00	19.80	19.70	19.30	19.20	20.00	20.60	19.40	20.10	19.00	19.20	19.10	18.90	18.70	18.80	18.50
2019-05-14 10:52:50	19.30	19.50	20.00	19.40	19.60	19.50	24.00	21.20	23.60	19.50	19.60	19.70	19.30	19.40	19.50	19.50	18.90	19.80	19.70	19.30	19.20	19.90	20.60	19.40	20.10	19.00	19.20	19.10	18.80	18.70	18.80	18.50
2019-05-14 10:52:50	19.30	19.50	20.00	19.40	19.60	19.50	23.90	21.40	23.70	19.50	19.60	19.60	19.20	19.40	19.50	19.40	18.90	19.90	19.70	19.30	19.20	19.90	20.70	19.50	20.20	19.10	19.10	19.00	18.80	18.80	18.70	18.50
2019-05-14 10:52:50	19.40	19.60	20.10	19.50	19.70	19.60	23.80	21.50	23.80	19.60	19.70	19.60	19.30	19.50	19.50	19.50	18.90	19.90	19.70	19.40	19.30	20.00	20.80	19.60	20.20	19.10	19.10	19.00	18.80	18.80	18.70	18.50
2019-05-14 10:52:50	19.40	19.60	20.10	19.60	19.80	19.60	23.80	21.50	23.80	19.70	19.70	19.70	19.30	19.40	19.60	19.50	18.90	19.80	19.70	19.30	19.20	19.90	20.70	19.50	20.20	19.10	19.10	19.00	18.80	18.80	18.70	18.50
2019-05-14 10:52:50	19.50	19.60	20.10	19.60	19.80	19.60	23.80	21.60	23.80	19.70	19.80	19.70	19.40	19.40	19.60	19.50	19.00	19.80	19.70	19.30	19.20	20.00	20.80	19.50	20.20	19.10	19.10	19.00	18.80	18.80	18.80	18.60
2019-05-14 10:52:51	19.50	19.60	20.10	19.50	19.70	19.60	23.80	21.70	23.80	19.80	19.80	19.70	19.40	19.50	19.60	19.60	19.00	19.90	19.80	19.40	19.30	20.10	20.90	19.60	20.20	19.10	19.20	19.00	18.80	18.80	18.80	18.50
2019-05-14 10:52:51	19.40	19.50	20.10	19.50	19.70	19.60	23.80	21.80	23.90	19.70	19.80	19.70	19.40	19.50	19.60	19.60	19.00	20.00	19.80	19.40	19.30	20.10	20.90	19.50	20.20	19.10	19.20	19.00	18.80	18.80	18.80	18.50
2019-05-14 10:52:51	19.40	19.50	20.10	19.50	19.70	19.50	23.80	21.70	23.90	19.70	19.70	19.70	19.30	19.50	19.60	19.60	19.00	20.00	19.80	19.40	19.30	20.10	20.90	19.50	20.10	19.10	19.10	19.00	18.80	18.80	18.80	18.40
2019-05-14 10:52:51	19.40	19.50	20.10	19.50	19.70	19.50	23.80	21.70	23.90	19.70	19.70	19.60	19.30	19.50	19.50	19.50	19.00	19.90	19.80	19.40	19.30	20.00	20.90	19.50	20.10	19.00	19.10	19.00	18.80	18.70	18.80	18.50
2019-05-14 10:52:51	19.40	19.50	20.10	19.50	19.70	19.50	23.70	21.80	23.80	19.70	19.60	19.60	19.20	19.30	19.40	19.40	19.00	19.90	19.80	19.40	19.30	20.10	20.80	19.60	20.10	19.00	19.10	19.00	18.80	18.70	18.80	18.50
2019-05-14 10:52:52	19.30	19.50	20.00	19.50	19.70	19.50	23.70	21.90	23.70	19.70	19.60	19.60	19.20	19.30	19.40	19.30	19.00	19.90	19.80	19.40	19.30	20.10	20.80	19.60	20.20	19.10	19.10	19.00	18.90	18.80	18.80	18.50
2019-05-14 10:52:52	19.30	19.50	20.00	19.50	19.70	19.50	23.70	21.90	23.70	19.70	19.60	19.50	19.20	19.30	19.40	19.40	19.00	19.80	19.80	19.40	19.30	20.00	20.90	19.60	20.20	19.10	19.10	19.10	18.90	18.80	18.80	18.50
2019-05-14 10:52:52	19.40	19.60	20.10	19.60	19.70	19.60	23.80	21.90	23.70	19.70	19.60	19.50	19.20	19.30	19.40	19.40	19.00	19.90	19.80	19.40	19.30	20.00	20.90	19.50	20.20	19.10	19.10	19.10	18.80	18.80	18.80	18.50
2019-05-14 10:52:52	19.40	19.60	20.10	19.60	19.70	19.60	23.80	21.90	23.70	19.70	19.60	19.50	19.20	19.40	19.40	19.40	19.00	19.90	19.80	19.40	19.40	20.10	20.80	19.50	20.20	19.10	19.10	19.10	18.80	18.80	18.80	18.50
2019-05-14 10:52:52	19.40	19.50	20.00	19.50	19.70	19.50	23.70	21.90	23.80	19.80	19.60	19.60	19.20	19.50	19.40	19.50	19.00	19.90	19.80	19.40	19.30	20.10	20.80	19.60	20.20	19.00	19.00	19.00	18.90	18.80	18.80	18.50
2019-05-14 10:52:53	19.20	19.30	20.00	19.40	19.60	19.40	23.50	21.70	23.70	19.70	19.60	19.60	19.20	19.30	19.40	19.40	19.10	19.90	19.80	19.40	19.30	20.00	20.90	19.60	20.20	19.00	19.10	19.00	18.90	18.80	18.70	18.50
2019-05-14 10:52:53	19.20	19.40	20.00	19.50	19.60	19.40	23.50	21.80	23.70	19.70	19.60	19.60	19.20	19.30	19.40	19.40	19.00	19.90	19.80	19.40	19.30	20.00	21.00	19.50	20.20	19.00	19.10	19.10	18.90	18.80	18.70	18.50
2019-05-14 10:52:53	19.30	19.50	20.00	19.50	19.70	19.50	23.60	21.80	23.70	19.70	19.50	19.60	19.20	19.30	19.40	19.40	18.90	19.80	19.80	19.30	19.20	20.00	20.90	19.50	20.30	19.00	19.20	19.10	18.90	18.80	18.80	18.50
2019-05-14 10:52:53	19.30	19.50	20.10	19.50	19.70	19.60	23.70	21.80	23.80	19.70	19.70	19.60	19.20	19.40	19.50	19.50	19.00	19.90	19.80	19.30	19.20	20.00	20.90	19.50	20.30	19.00	19.10	19.10	18.80	18.80	18.80	18.60
2019-05-14 10:52:53	19.30	19.50	20.10	19.50	19.70	19.50	23.80	21.80	23.90	19.80	19.70	19.70	19.30	19.40	19.60	19.50	19.10	20.00	19.90	19.40	19.30	20.10	20.90	19.50	20.30	19.00	19.10	19.10	18.80	18.80	18.80	18.50
2019-05-14 10:52:54	19.30	19.50	20.00	19.50	19.60	19.40	23.70	21.70	23.90	19.80	19.70	19.70	19.40	19.40	19.60	19.50	19.10	20.00	19.90	19.40	19.30	20.10	20.90	19.50	20.30	19.00	19.10	19.10	18.80	18.80	18.80	18.50
2019-05-14 10:52:54	19.40	19.50	20.00	19.50	19.70	19.50	23.60	21.70	23.80	19.70	19.60	19.60	19.30	19.40	19.50	19.40	19.10	20.00	19.90	19.40	19.40	20.10	20.90	19.60	20.20	19.00	19.10	19.00	18.90	18.80	18.80	18.50
2019-05-14 10:52:54	19.40	19.50	20.00	19.50	19.70	19.50	23.60	21.70	23.80	19.70	19.60	19.60	19.30	19.40	19.50	19.40	19.10	20.00	19.90	19.40	19.40	20.10	20.90	19.60	20.20	19.10	19.20	19.00	18.90	18.80	18.90	18.60
2019-05-14 10:52:54	19.40	19.50	20.10	19.50	19.70	19.50	23.70	21.70	23.90	19.80	19.70	19.70	19.40	19.50	19.50	19.50	19.10	19.90	19.90	19.50	19.30	20.10	20.90	19.60	20.30	19.00	19.20	19.10	18.90	18.80	18.90	18.60
2019-05-14 10:52:54	19.40	19.50	20.10	19.60	19.70	19.50	23.70	21.80	23.80	19.80	19.70	19.70	19.30	19.50	19.50	19.50	19.00	19.90	19.80	19.40	19.30	20.10	21.00	19.60	20.30	19.00	19.10	19.00	18.90	18.80	18.90	18.60
2019-05-14 10:52:55	19.40	19.60	20.10	19.60	19.70	19.50	23.70	21.90	23.80	19.90	19.70	19.70	19.40	19.50	19.60	19.60	19.00	19.90	19.80	19.40	19.30	20.10	21.00	19.60	20.20	19.10	19.10	19.00	18.80	18.80	18.80	18.50
2019-05-14 10:52:55	19.40	19.50	20.10	19.60	19.80	19.60	23.70	22.00	23.90	19.90	19.70	19.70	19.40	19.50	19.60	19.60	19.10	20.00	19.80	19.50	19.40	20.10	21.00	19.60	20.20	19.10	19.10	19.00	18.80	18.80	18.80	18.60
2019-05-14 10:52:55	19.40	19.50	20.10	19.50	19.70	19.50	23.60	22.00	23.90	19.80	19.70	19.60	19.30	19.50	19.50	19.50	19.10	20.00	19.80	19.50	19.40	20.10	21.00	19.60	20.30	19.10	19.10	19.00	18.80	18.80	18.80	18.60
2019-05-14 10:52:55	19.40	19.50	20.10	19.40	19.60	19.40	23.60	21.90	23.90	19.80	19.70	19.60	19.30	19.50	19.50	19.50	19.00	19.90	19.80	19.40	19.30	20.10	20.90	19.50	20.30	19.00	19.10	19.00	18.80	18.80	18.80	18.50
2019-05-14 10:52:55	19.30	19.40	20.00	19.50	19.60	19.50	23.70	22.00	23.90	19.90	19.70	19.60	19.30	19.40	19.40	19.50	19.10	20.10	19.80	19.50	19.40	20.20	20.90	19.60	20.30	19.00	19.10	19.00	18.90	18.80	18.80	18.50
2019-05-14 10:52:56	19.30	19.40	20.00	19.50	19.60	19.50	23.70	22.20	24.00	20.10	19.70	19.60	19.30	19.40	19.50	19.50	19.10	20.10	19.90	19.50	19.40	20.20	20.90	19.70	20.20	19.00	19.10	19.00	18.90	18.80	18.80	18.50
2019-05-14 10:52:56	19.30	19.50	20.00	19.50	19.70	19.40	23.70	22.60	24.10	20.40	19.70	19.60	19.30	19.40	19.50	19.50	19.00	20.00	19.90	19.40	19.30	20.00	20.90	19.70	20.20	19.00	19.10	19.00	18.80	18.80	18.80	18.50
2019-05-14 10:52:56	19.40	19.50	20.00	19.40	19.70	19.40	23.50	23.00	24.30	20.80	19.70	19.70	19.30	19.40	19.50	19.50	19.10	20.00	19.80	19.40	19.30	20.00	20.80	19.70	20.20	19.00	19.10	19.00	18.80	18.80	18.80	18.50
2019-05-14 10:52:56	19.40	19.50	20.00	19.50	19.60	19.40	23.30	23.30	24.50	21.20	19.70	19.70	19.30	19.50	19.50	19.50	19.00	19.90	19.70	19.30	19.20	20.00	20.70	19.60	20.20	19.00	19.10	19.10	18.80	18.80	18.80	18.50
2019-05-14 10:52:56	19.40	19.50	20.00	19.50	19.60	19.40	23.30	23.30	24.60	21.60	19.80	19.70	19.30	19.50	19.50	19.50	19.00	19.90	19.70	19.30	19.20	20.00	20.70	19.60	20.20	19.10	19.00	19.00	18.80	18.80	18.80	18.50
2019-05-14 10:52:57	19.40	19.60	20.10	19.50	19.60	19.40	23.40	23.50	24.60	21.60	19.80	19.60	19.30	19.50	19.60	19.50	19.00	19.80	19.70	19.30	19.30	20.40	20.40	19.50	20.20	19.10	19.00	19.00	18.80	18.80	18.80	18.50
2019-05-14 10:52:57	19.30	19.50	20.10	19.50	19.70	19.80	24.00	22.60	24.40	20.90	19.70	19.60	19.30	19.40	19.50	19.50	19.00	19.90	19.80	19.50	21.00	19.80	20.00	19.40	20.10	19.00	19.10	18.90	18.80	18.70	18.80	18.60
2019-05-14 10:52:57	19.30	19.50	20.10	19.50	19.70	21.30	23.90	21.00	23.70	20.00	19.60	19.60	19.30	19.40	19.50	19.50	19.00	19.80	19.80	19.50	21.50	19.40	20.00	19.30	20.10	19.00	19.10	18.90	18.80	18.70	18.80	18.60
2019-05-14 10:52:57	19.30	19.40	20.00	19.50	20.20	23.30	22.20	19.60	21.80	19.50	19.60	19.70	19.30	19.40	19.40	19.50	19.00	19.90	19.80	19.50	21.70	19.40	20.00	19.30	20.10	19.00	19.10	18.90	18.80	18.80	18.80	18.50
2019-05-14 10:52:58	19.30	19.40	20.00	19.50	20.20	23.30	22.20	19.60	19.90	19.40	19.60	19.70	19.30	19.40	19.40	19.40	19.00	19.90	19.80	19.50	21.70	19.40	20.00	19.30	19.70	19.00	19.10	19.00	18.80	18.80	18.80	18.50
2019-05-14 10:52:58	19.30	19.40	20.00	19.50	22.10	23.70	20.00	19.10	19.30	19.30	19.60	19.60	19.30	19.40	19.40	19.40	19.10	20.00	19.90	19.90	21.70	19.60	19.60	19.20	19.10	19.00	19.10	19.00	18.80	18.80	18.80	18.50
2019-05-14 10:52:58	19.30	19.50	20.10	19.90	24.00	22.90	19.30	19.00	19.30	19.30	19.50	19.50	19.20	19.30	19.40	19.40	19.10	20.00	20.00	20.40	21.70	19.60	19.20	19.10	18.90	19.00	19.10	19.00	18.80	18.80	18.80	18.50
2019-05-14 10:52:58	19.30	19.50	20.10	20.70	24.50	21.40	19.30	19.00	19.30	19.30	19.50	19.50	19.20	19.30	19.40	19.40	19.10	20.00	20.00	20.70	21.40	19.50	19.20	19.20	18.90	19.00	19.10	19.10	18.80	18.80	18.80	18.50
2019-05-14 10:52:58	19.40	19.60	20.10	21.40	24.50	20.10	19.30	19.00	19.30	19.30	19.60	19.60	19.20	19.40	19.50	19.50	19.10	20.00	19.90	20.60	20.50	19.40	19.30	19.20	18.90	19.00	19.00	19.00	18.80	18.80	18.80	18.50
2019-05-14 10:52:59	19.30	19.60	20.10	21.60	24.30	19.60	19.20	19.00	19.30	19.30	19.60	19.60	19.20	19.40	19.50	19.50	19.10	20.00	19.90	20.50	19.90	19.40	19.30	19.10	18.90	19.00	19.00	18.90	18.80	18.80	18.80	18.50
2019-05-14 10:52:59	19.30	19.50	20.10	21.20	24.20	19.50	19.10	19.00	19.30	19.40	19.60	19.60	19.30	19.40	19.50	19.40	19.10	20.00	19.90	20.40	20.00	19.50	19.30	19.10	18.90	19.00	19.00	19.00	18.80	18.80	18.80	18.60
2019-05-14 10:52:59	19.40	19.60	20.10	20.30	24.20	19.90	19.10	19.00	19.30	19.40	19.60	19.60	19.30	19.40	19.50	19.40	19.20	20.00	19.90	20.10	20.10	19.50	19.20	19.10	18.90	19.00	19.10	19.00	18.80	18.80	18.80	18.50
2019-05-14 10:52:59	19.30	19.50	20.10	19.70	23.80	20.50	19.20	18.90	19.30	19.30	19.60	19.50	19.30	19.40	19.50	19.40	19.20	20.00	20.00	19.80	20.20	19.50	19.10	19.10	18.90	19.00	19.10	19.00	18.80	18.80	18.80	18.50
2019-05-14 10:52:59	19.30	19.50	19.90	19.50	23.30	20.80	19.20	18.90	19.30	19.30	19.70	19.60	19.30	19.50	19.60	19.50	19.10	20.00	19.90	19.60	20.40	19.40	19.10	19.10	18.90	18.90	19.10	19.00	18.80	18.80	18.80	18.50
2019-05-14 10:52:59	19.30	19.50	19.90	19.50	23.30	20.80	19.20	18.90	19.40	19.30	19.70	19.70	19.40	19.50	19.50	19.60	19.10	20.00	19.90	19.60	20.40	19.40	19.10	19.10	18.90	18.90	19.10	19.00	18.90	18.80	18.80	18.50
2019-05-14 10:53:00	19.30	19.50	19.90	19.50	23.20	20.50	19.20	18.90	19.40	19.40	19.70	19.70	19.30	19.40	19.50	19.50	19.10	20.00	19.90	19.60	20.50	19.40	19.20	19.10	18.90	19.00	19.10	19.00	18.90	18.80	18.80	18.50
2019-05-14 10:53:00	19.30	19.40	19.90	19.50	23.40	20.10	19.10	18.90	19.30	19.40	19.60	19.60	19.20	19.30	19.40	19.40	19.00	19.90	19.80	19.50	20.20	19.40	19.10	19.00	18.90	19.00	19.10	19.00	18.90	18.80	18.70	18.50
2019-05-14 10:53:00	19.30	19.40	20.00	19.50	23.50	19.80	19.10	18.90	19.30	19.30	19.60	19.60	19.20	19.40	19.50	19.50	19.00	19.90	19.80	19.50	20.20	19.40	19.10	19.00	18.90	18.90	19.10	19.00	18.90	18.80	18.70	18.60
2019-05-14 10:53:00	19.30	19.50	20.00	19.60	23.40	19.80	19.10	18.90	19.30	19.30	19.60	19.60	19.20	19.40	19.50	19.50	19.00	19.90	19.80	19.50	20.30	19.40	19.10	19.00	18.90	18.90	19.00	19.00	18.80	18.80	18.70	18.50
2019-05-14 10:53:00	19.30	19.50	20.00	19.50	23.20	19.80	19.20	18.90	19.30	19.30	19.50	19.50	19.20	19.40	19.40	19.50	19.00	19.90	19.80	19.40	20.20	19.30	19.00	19.00	19.00	18.90	19.00	19.00	18.80	18.80	18.70	18.50
2019-05-14 10:53:01	19.30	19.50	20.00	19.60	23.10	19.80	19.20	18.90	19.30	19.30	19.60	19.60	19.20	19.30	19.40	19.40	19.10	20.00	19.80	19.60	20.10	19.40	19.10	19.10	19.00	18.90	19.00	19.00	18.90	18.80	18.70	18.60
2019-05-14 10:53:01	19.30	19.60	20.10	19.60	23.30	19.60	19.10	18.90	19.40	19.40	19.70	19.60	19.30	19.40	19.50	19.40	19.10	20.10	19.90	19.80	20.10	19.50	19.10	19.10	19.00	18.90	19.00	19.00	18.90	18.80	18.70	18.60
2019-05-14 10:53:01	19.40	19.60	20.10	19.60	23.40	19.50	19.20	19.00	19.30	19.30	19.60	19.50	19.30	19.40	19.50	19.40	19.20	20.10	19.90	19.90	20.10	19.50	19.20	19.10	18.90	19.00	19.10	19.00	18.90	18.80	18.80	18.60
2019-05-14 10:53:01	19.40	19.50	20.00	19.70	23.40	19.60	19.20	19.10	19.30	19.30	19.60	19.60	19.30	19.50	19.60	19.50	19.10	20.00	19.90	19.90	20.10	19.40	19.20	19.10	18.90	19.00	19.10	19.00	18.90	18.80	18.80	18.60
2019-05-14 10:53:01	19.30	19.50	20.00	19.60	23.30	19.50	19.20	19.00	19.20	19.30	19.60	19.60	19.30	19.40	19.50	19.50	19.00	20.00	19.80	19.90	20.00	19.40	19.10	19.10	18.90	19.00	19.10	19.10	18.80	18.80	18.80	18.60
2019-05-14 10:53:02	19.20	19.50	19.90	19.60	23.30	19.50	19.10	18.90	19.10	19.20	19.40	19.50	19.20	19.30	19.40	19.40	19.10	20.00	19.90	19.90	20.10	19.40	19.20	19.10	18.90	18.90	19.00	19.00	18.80	18.80	18.80	18.50
2019-05-14 10:53:02	19.20	19.50	19.90	19.60	23.30	19.50	19.10	18.90	19.20	19.30	19.60	19.60	19.30	19.40	19.40	19.40	19.10	20.00	19.90	19.90	20.10	19.40	19.20	19.10	18.90	18.90	19.00	19.00	18.80	18.80	18.80	18.50
2019-05-14 10:53:02	19.30	19.50	20.00	19.60	23.30	19.50	19.10	18.90	19.30	19.40	19.70	19.70	19.40	19.50	19.50	19.50	19.10	19.90	19.80	19.80	20.00	19.30	19.10	19.00	18.90	18.90	19.00	19.00	18.80	18.80	18.80	18.50
2019-05-14 10:53:02	19.30	19.40	20.00	19.50	23.20	19.50	19.10	19.00	19.30	19.30	19.70	19.60	19.30	19.40	19.50	19.50	19.00	19.90	19.80	19.80	20.00	19.40	19.00	19.00	18.90	18.90	19.10	19.10	18.90	18.80	18.80	18.60
2019-05-14 10:53:02	19.20	19.40	20.00	19.50	23.20	19.50	19.10	19.00	19.30	19.30	19.70	19.60	19.30	19.40	19.50	19.50	19.10	20.00	19.80	19.80	20.00	19.40	19.10	19.10	18.90	18.90	19.00	19.00	18.90	18.80	18.80	18.60
2019-05-14 10:53:03	19.20	19.40	20.00	19.60	23.20	19.50	19.10	18.90	19.40	19.40	19.60	19.70	19.30	19.50	19.50	19.50	19.10	20.00	19.80	19.80	20.00	19.40	19.10	19.10	18.90	18.90	19.00	19.00	18.90	18.80	18.80	18.50
2019-05-14 10:53:03	19.30	19.40	20.00	19.60	23.30	19.50	19.10	18.90	19.40	19.40	19.60	19.70	19.30	19.50	19.50	19.50	19.10	20.00	19.90	19.90	20.10	19.40	19.10	19.10	18.90	18.90	19.00	19.00	18.80	18.80	18.80	18.60
2019-05-14 10:53:03	19.20	19.40	20.00	19.50	23.30	19.60	19.10	18.90	19.30	19.40	19.60	19.60	19.30	19.40	19.50	19.50	19.10	20.00	19.90	19.80	20.10	19.40	19.00	19.10	18.90	18.90	19.00	19.00	18.80	18.80	18.80	18.50
2019-05-14 10:53:03	19.20	19.40	19.90	19.40	23.20	19.70	19.10	18.90	19.10	19.20	19.50	19.50	19.20	19.30	19.40	19.30	19.10	20.00	19.90	19.70	20.10	19.40	19.00	19.10	18.90	18.90	19.00	18.90	18.80	18.70	18.70	18.50
2019-05-14 10:53:04	19.30	19.30	19.90	19.50	23.10	19.70	19.10	18.90	19.20	19.30	19.60	19.50	19.30	19.40	19.50	19.40	19.10	20.00	19.80	19.60	20.10	19.50	19.10	19.10	19.00	18.90	19.10	19.00	18.80	18.80	18.80	18.50
2019-05-14 10:53:04	19.30	19.30	20.00	19.50	22.90	19.70	19.10	18.80	19.30	19.40	19.70	19.60	19.40	19.50	19.60	19.50	19.20	20.00	19.90	19.50	20.30	19.40	19.10	19.10	19.00	19.00	19.10	19.00	18.80	18.80	18.80	18.60
2019-05-14 10:53:04	19.20	19.40	19.90	19.50	22.40	19.90	19.10	18.80	19.40	19.40	19.70	19.60	19.30	19.50	19.50	19.60	19.20	20.00	19.90	19.50	20.50	19.40	19.10	19.20	18.90	18.90	19.00	19.00	18.80	18.80	18.70	18.50
2019-05-14 10:53:04	19.20	19.50	20.00	19.50	21.90	20.40	19.10	18.90	19.40	19.40	19.70	19.60	19.30	19.50	19.50	19.60	19.20	20.00	19.90	19.50	20.50	19.50	19.20	19.20	18.90	18.90	19.00	19.00	18.80	18.80	18.70	18.40
2019-05-14 10:53:04	19.30	19.50	20.00	19.50	21.60	21.20	19.20	18.90	19.30	19.40	19.60	19.50	19.20	19.40	19.40	19.50	19.20	20.00	19.90	19.50	20.40	19.60	19.20	19.20	18.90	18.90	19.10	19.00	18.80	18.80	18.70	18.40
2019-05-14 10:53:05	19.20	19.40	19.90	19.50	21.10	22.10	19.20	19.00	19.30	19.40	19.60	19.50	19.30	19.40	19.50	19.50	19.20	20.00	19.90	19.50	20.20	19.90	19.20	19.10	18.90	18.90	19.10	19.00	18.80	18.80	18.70	18.40
2019-05-14 10:53:05	19.30	19.40	20.00	19.50	20.30	23.00	19.40	19.00	19.20	19.40	19.60	19.60	19.30	19.40	19.50	19.50	19.20	20.00	19.90	19.50	20.20	20.20	19.20	19.10	18.90	18.90	19.10	19.00	18.80	18.80	18.70	18.50
2019-05-14 10:53:05	19.30	19.40	20.00	19.50	20.30	23.00	19.40	19.00	19.20	19.30	19.50	19.50	19.20	19.40	19.40	19.50	19.20	20.00	19.90	19.50	20.20	20.20	19.20	19.10	18.90	18.90	19.00	19.00	18.80	18.80	18.80	18.50
2019-05-14 10:53:05	19.40	19.50	20.00	19.50	19.80	23.00	19.80	19.10	19.30	19.30	19.50	19.50	19.20	19.30	19.40	19.50	19.20	20.00	19.90	19.50	19.80	20.40	19.30	19.10	18.80	18.90	19.00	19.00	18.80	18.80	18.80	18.50
2019-05-14 10:53:05	19.30	19.50	19.90	19.50	19.70	22.00	20.50	19.20	19.90	19.50	19.60	19.60	19.30	19.40	19.50	19.50	19.20	20.00	19.90	19.50	19.40	20.50	19.30	19.20	18.80	18.90	19.00	19.00	18.80	18.70	18.70	18.50
2019-05-14 10:53:06	19.30	19.50	20.00	19.60	19.70	20.60	21.60	19.40	21.10	19.50	19.70	19.70	19.40	19.50	19.60	19.60	19.20	20.10	19.90	19.50	19.40	20.40	19.40	19.30	18.90	18.90	19.00	18.90	18.80	18.70	18.80	18.50
2019-05-14 10:53:06	19.30	19.50	20.10	19.60	19.70	19.70	22.00	19.90	21.90	20.30	19.70	19.70	19.40	19.50	19.60	19.60	19.20	20.00	19.90	19.50	19.40	20.20	19.50	19.30	19.10	18.90	19.00	18.90	18.80	18.70	18.80	18.40
2019-05-14 10:53:06	19.30	19.50	20.00	19.50	19.60	19.50	20.70	21.80	21.90	20.30	19.70	19.70	19.40	19.50	19.60	19.60	19.20	19.90	19.80	19.50	19.30	19.80	19.50	19.60	19.30	19.10	19.00	19.00	18.80	18.70	18.70	18.40
2019-05-14 10:53:06	19.30	19.50	20.00	19.40	19.60	19.40	19.60	22.30	21.30	22.10	19.80	19.60	19.40	19.50	19.50	19.50	19.20	19.90	19.80	19.50	19.30	19.50	19.40	20.00	19.40	19.50	19.60	19.00	18.80	18.80	18.70	18.50
2019-05-14 10:53:06	19.30	19.40	19.90	19.40	19.70	19.40	19.30	20.20	20.40	22.20	20.00	19.60	19.30	19.40	19.40	19.50	19.20	20.00	19.80	19.40	19.30	19.40	19.30	20.30	19.40	19.50	19.60	19.00	18.80	18.80	18.70	18.50
2019-05-14 10:53:06	19.30	19.50	20.00	19.50	19.70	19.40	19.20	19.10	19.80	20.30	20.10	19.70	19.30	19.40	19.40	19.50	19.10	20.00	19.80	19.40	19.30	19.40	19.60	20.50	19.50	20.00	21.20	19.60	18.90	18.80	18.70	18.50
2019-05-14 10:53:07	19.40	19.50	20.10	19.50	19.60	19.40	19.20	19.00	19.30	19.40	19.90	19.60	19.30	19.40	19.40	19.40	19.10	20.00	19.80	19.40	19.30	19.40	19.80	20.60	19.80	20.30	22.10	21.40	19.40	18.80	18.70	18.50
2019-05-14 10:53:07	19.40	19.50	20.00	19.50	19.60	19.40	19.10	19.00	19.30	19.40	19.70	19.70	19.40	19.50	19.50	19.50	19.10	20.00	19.80	19.40	19.30	19.40	19.70	20.70	20.00	20.50	21.50	22.70	21.40	19.70	18.90	18.60
2019-05-14 10:53:07	19.30	19.50	20.00	19.50	19.60	19.40	19.10	19.00	19.40	19.40	19.80	19.80	19.40	19.50	19.60	19.60	19.10	20.00	19.80	19.40	19.30	19.40	19.70	20.80	19.90	20.60	21.00	22.50	23.00	21.00	19.50	18.60
2019-05-14 10:53:07	19.30	19.50	20.00	19.50	19.60	19.30	19.10	19.00	19.50	19.40	19.70	19.80	19.40	19.50	19.60	19.60	19.10	19.90	19.80	19.40	19.30	19.30	19.60	20.80	19.80	20.60	21.10	22.30	23.00	21.50	20.00	18.70
2019-05-14 10:53:08	19.30	19.50	20.00	19.50	19.50	19.30	19.00	19.00	19.40	19.50	19.70	19.80	19.40	19.50	19.50	19.50	19.00	19.90	19.80	19.40	19.30	19.30	19.60	20.70	19.80	20.70	21.10	22.40	23.00	21.60	20.00	18.70
2019-05-14 10:53:08	19.30	19.50	20.00	19.50	19.50	19.30	19.10	19.10	19.30	19.40	19.70	19.70	19.30	19.40	19.40	19.40	19.10	19.90	19.80	19.40	19.30	19.40	19.60	20.70	19.80	20.70	21.10	22.40	23.00	21.60	20.00	18.70
2019-05-14 10:53:08	19.40	19.50	20.00	19.50	19.60	19.40	19.20	19.10	19.30	19.40	19.70	19.70	19.30	19.40	19.50	19.40	19.20	20.00	19.90	19.40	19.40	19.40	19.70	20.80	19.80	20.60	21.30	22.30	23.10	21.50	20.00	18.70
2019-05-14 10:53:08	19.30	19.40	20.00	19.50	19.60	19.40	19.20	19.00	19.30	19.50	19.70	19.70	19.40	19.50	19.60	19.50	19.20	20.00	19.90	19.40	19.30	19.40	19.70	20.80	20.00	20.70	21.50	22.40	23.20	21.50	20.10	18.80
2019-05-14 10:53:08	19.30	19.40	20.00	19.50	19.60	19.40	19.20	19.00	19.40	19.40	19.70	19.70	19.30	19.50	19.60	19.60	19.20	20.00	19.90	19.40	19.30	19.40	19.70	20.80	20.00	20.80	21.60	22.50	23.20	21.60	20.20	18.80
2019-05-14 10:53:09	19.30	19.40	20.00	19.50	19.60	19.40	19.20	19.10	19.40	19.40	19.70	19.60	19.30	19.50	19.60	19.60	19.10	20.00	19.90	19.40	19.30	19.40	19.70	20.70	20.00	20.70	21.50	22.40	23.10	21.60	20.10	18.80
2019-05-14 10:53:09	19.30	19.50	20.00	19.40	19.60	19.40	19.20	19.10	19.30	19.40	19.60	19.60	19.30	19.40	19.50	19.50	19.10	20.00	19.80	19.40	19.30	19.40	19.80	20.80	19.90	20.60	21.30	22.30	23.10	21.50	19.90	18.70
2019-05-14 10:53:09	19.30	19.50	20.00	19.40	19.60	19.30	19.20	19.00	19.30	19.40	19.70	19.70	19.30	19.50	19.50	19.50	19.10	20.00	19.80	19.40	19.30	19.50	19.80	20.80	19.90	20.60	21.30	22.30	23.10	21.50	19.90	18.70
2019-05-14 10:53:09	19.30	19.50	20.00	19.50	19.60	19.40	19.10	19.00	19.30	19.40	19.70	19.70	19.30	19.50	19.50	19.50	19.10	20.00	19.90	19.40	19.30	19.50	19.90	20.90	19.90	20.60	21.40	22.40	23.10	21.50	19.90	18.70
2019-05-14 10:53:09	19.30	19.50	20.00	19.50	19.60	19.40	19.10	19.00	19.30	19.40	19.80	19.70	19.30	19.50	19.60	19.60	19.20	20.00	19.90	19.50	19.40	19.50	19.80	20.90	19.90	20.60	21.50	22.40	23.10	21.50	19.90	18.70
2019-05-14 10:53:10	19.30	19.50	20.10	19.50	19.70	19.40	19.10	19.00	19.30	19.40	19.80	19.70	19.30	19.40	19.60	19.50	19.20	20.10	19.90	19.50	19.40	19.50	19.80	20.80	20.00	20.70	21.50	22.40	23.20	21.60	20.10	18.80
2019-05-14 10:53:10	19.40	19.50	20.10	19.50	19.70	19.50	19.20	19.10	19.30	19.40	19.70	19.70	19.30	19.40	19.50	19.50	19.20	20.10	19.90	19.50	19.40	19.50	19.80	20.80	20.00	20.60	21.50	22.40	23.20	21.50	20.00	18.70
2019-05-14 10:53:10	19.30	19.60	20.00	19.60	19.60	19.40	19.20	19.00	19.20	19.30	19.60	19.60	19.30	19.40	19.50	19.40	19.10	20.10	19.90	19.50	19.30	19.50	19.80	20.80	19.90	20.60	21.40	22.40	23.10	21.50	19.90	18.70
2019-05-14 10:53:10	19.30	19.50	20.00	19.50	19.60	19.40	19.20	19.00	19.20	19.30	19.60	19.60	19.30	19.40	19.50	19.40	19.10	20.10	19.80	19.50	19.30	19.40	19.70	20.80	19.90	20.50	21.50	22.40	23.20	21.50	20.00	18.70
2019-05-14 10:53:10	19.30	19.40	20.00	19.50	19.60	19.40	19.20	19.00	19.20	19.30	19.60	19.60	19.30	19.40	19.50	19.50	19.20	20.10	19.90	19.50	19.40	19.40	19.70	20.80	19.90	20.40	21.50	22.40	23.20	21.50	20.00	18.70
2019-05-14 10:53:11	19.30	19.40	19.90	19.50	19.60	19.40	19.10	19.00	19.30	19.30	19.70	19.70	19.30	19.50	19.50	19.50	19.20	20.00	19.90	19.50	19.40	19.50	19.70	20.70	19.80	20.40	21.60	22.40	23.20	21.70	20.10	18.70
2019-05-14 10:53:11	19.30	19.40	19.90	19.50	19.60	19.40	19.10	19.00	19.30	19.30	19.70	19.60	19.30	19.40	19.50	19.40	19.10	20.00	19.90	19.40	19.30	19.50	19.70	20.50	19.80	20.40	21.60	22.40	23.20	21.70	20.10	18.70
2019-05-14 10:53:11	19.30	19.40	20.00	19.50	19.60	19.40	19.00	19.00	19.30	19.30	19.70	19.60	19.30	19.30	19.50	19.40	19.10	19.90	19.90	19.40	19.30	19.40	19.60	20.50	19.80	20.30	21.70	22.50	23.30	21.80	20.10	18.70
2019-05-14 10:53:11	19.30	19.40	19.90	19.40	19.60	19.40	19.00	19.10	19.20	19.40	19.70	19.60	19.40	19.40	19.50	19.50	19.10	19.90	19.90	19.40	19.30	19.40	19.50	20.40	19.90	20.30	21.70	22.50	23.40	21.80	20.00	18.80
2019-05-14 10:53:11	19.30	19.40	19.90	19.40	19.60	19.40	19.00	19.10	19.30	19.40	19.60	19.60	19.40	19.40	19.50	19.50	19.10	19.90	19.90	19.40	19.30	19.40	19.50	20.40	19.80	20.30	21.80	22.60	23.40	21.80	20.00	18.70
2019-05-14 10:53:12	19.30	19.50	19.90	19.50	19.60	19.40	19.10	19.00	19.20	19.20	19.60	19.60	19.30	19.40	19.40	19.40	19.10	20.00	19.80	19.40	19.30	19.40	19.50	20.40	19.80	20.40	21.90	22.70	23.50	22.00	20.10	18.80
