# Supplementary material for: eHomeSeniors Dataset: An Infrared Thermal Sensor Dataset for Automatic Fall Detection Research
Source: Sensors (Basel). 2019 Oct 21;19(20):4565. doi: 10.3390/s19204565 (PMC6832422; doi:10.3390/s19204565)
Supplement: Supplementary file 1 [file sensors-19-04565-s001.zip › eHomeSeniors dataset/melexis sensor/melexis-G1-1-f12.csv]

10:26:57|90640-D87 4E57-2.65-0x33|Emissivity:|1.000|Config regs:|'0009|'00AB|'299F|'0000|'2061|'0004|'0320|'03E0|'0713|'A156|'6186|'048D|'0000|'1A81|'0000|'0000|'BE33
10:26:57|90640-D87 4E57-2.65-0x33|IR 1 [C]|IR 2 [C]|IR 3 [C]|IR 4 [C]|IR 5 [C]|IR 6 [C]|IR 7 [C]|IR 8 [C]|IR 9 [C]|IR 10 [C]|IR 11 [C]|IR 12 [C]|IR 13 [C]|IR 14 [C]|IR 15 [C]|IR 16 [C]|IR 17 [C]|IR 18 [C]|IR 19 [C]|IR 20 [C]|IR 21 [C]|IR 22 [C]|IR 23 [C]|IR 24 [C]|IR 25 [C]|IR 26 [C]|IR 27 [C]|IR 28 [C]|IR 29 [C]|IR 30 [C]|IR 31 [C]|IR 32 [C]|IR 33 [C]|IR 34 [C]|IR 35 [C]|IR 36 [C]|IR 37 [C]|IR 3…
10:26:57|90640-D87 4E57-2.65-0x33|18.05|17.83|18.03|18.19|18.49|18.59|18.65|18.73|18.57|18.73|18.51|18.63|18.41|18.83|18.57|18.89|18.61|18.67|18.89|18.75|18.63|18.67|18.85|18.89|18.71|18.33|18.57|18.73|18.37|17.95|17.95|17.91|18.39|17.87|18.37|18.15|18.27|18.25|18.71|18.39|18.87|18.63|18.73|18.71|18.89|18.97|18.75|18.73|18.79|18.57|18.79|18.63|18.81|18.69|18.91|18.53|18.47|18.41|18.83|18.65|18.65…
10:26:57|90640-D87 4E57-2.65-0x33|18.01|17.81|17.99|18.15|18.47|18.51|18.59|18.59|18.55|18.75|18.53|18.61|18.41|18.87|18.57|18.91|18.55|18.67|18.91|18.73|18.71|18.63|18.87|18.83|18.69|18.33|18.57|18.73|18.41|17.93|17.83|17.97|18.33|17.87|18.39|18.15|18.23|18.19|18.65|18.41|18.95|18.61|18.73|18.71|18.79|18.95|18.63|18.71|18.75|18.53|18.77|18.57|18.83|18.63|18.89|18.51|18.47|18.43|18.77|18.67|18.59…
10:26:57|90640-D87 4E57-2.65-0x33|18.03|17.85|18.11|18.11|18.45|18.45|18.43|18.47|18.61|18.77|18.57|18.59|18.43|18.89|18.57|18.91|18.63|18.67|18.89|18.71|18.77|18.61|18.87|18.79|18.63|18.33|18.53|18.73|18.35|17.91|17.63|17.93|18.27|17.91|18.41|18.09|18.19|18.27|18.59|18.41|18.95|18.61|18.73|18.73|18.77|18.97|18.61|18.73|18.71|18.57|18.75|18.61|18.85|18.59|18.87|18.51|18.47|18.47|18.71|18.69|18.53…
10:26:57|90640-D87 4E57-2.65-0x33|18.05|17.87|18.21|18.15|18.45|18.41|18.39|18.45|18.65|18.83|18.61|18.63|18.45|18.91|18.57|18.91|18.71|18.59|18.87|18.73|18.83|18.67|18.87|18.83|18.59|18.41|18.49|18.75|18.31|18.03|17.59|17.93|18.27|17.93|18.45|18.11|18.23|18.35|18.67|18.47|19.03|18.61|18.73|18.75|18.81|18.99|18.61|18.75|18.73|18.61|18.75|18.63|18.85|18.55|18.89|18.51|18.39|18.51|18.69|18.71|18.43…
10:26:57|90640-D87 4E57-2.65-0x33|18.01|17.89|18.25|18.19|18.33|18.37|18.41|18.43|18.65|18.83|18.61|18.67|18.37|18.93|18.59|18.91|18.59|18.53|18.85|18.75|18.79|18.71|18.91|18.85|18.55|18.47|18.57|18.77|18.35|18.09|17.67|17.97|18.27|17.87|18.47|18.05|18.25|18.39|18.67|18.47|19.01|18.57|18.73|18.75|18.83|18.95|18.61|18.69|18.75|18.59|18.75|18.53|18.85|18.57|18.91|18.53|18.33|18.49|18.67|18.71|18.33…
10:26:57|90640-D87 4E57-2.65-0x33|17.97|17.87|18.29|18.25|18.23|18.29|18.43|18.41|18.65|18.73|18.61|18.71|18.39|18.89|18.61|18.89|18.49|18.53|18.85|18.77|18.77|18.69|18.95|18.81|18.51|18.43|18.63|18.75|18.39|18.13|17.73|17.87|18.19|17.83|18.41|17.99|18.23|18.43|18.67|18.47|18.95|18.55|18.69|18.75|18.89|18.91|18.59|18.65|18.67|18.57|18.75|18.51|18.81|18.59|18.93|18.55|18.29|18.47|18.69|18.71|18.43…
10:26:57|90640-D87 4E57-2.65-0x33|17.97|17.87|18.25|18.25|18.21|18.21|18.41|18.39|18.65|18.65|18.65|18.75|18.35|18.85|18.51|18.87|18.55|18.53|18.79|18.79|18.81|18.67|18.97|18.79|18.47|18.39|18.61|18.73|18.35|18.07|17.53|17.69|18.11|17.89|18.35|17.97|18.21|18.39|18.67|18.49|18.89|18.47|18.67|18.71|18.87|18.91|18.57|18.67|18.61|18.55|18.75|18.49|18.77|18.53|18.95|18.65|18.33|18.49|18.71|18.63|18.39…
10:26:57|90640-D87 4E57-2.65-0x33|17.97|17.87|18.21|18.25|18.19|18.25|18.39|18.31|18.65|18.73|18.69|18.71|18.33|18.81|18.43|18.77|18.61|18.55|18.75|18.73|18.85|18.75|18.97|18.83|18.45|18.29|18.59|18.69|18.31|18.09|17.51|17.65|18.07|17.95|18.33|17.95|18.17|18.35|18.59|18.51|18.89|18.49|18.65|18.69|18.85|18.91|18.57|18.69|18.57|18.53|18.73|18.47|18.77|18.55|19.01|18.73|18.31|18.51|18.77|18.63|18.43…
10:26:57|90640-D87 4E57-2.65-0x33|17.97|17.87|18.15|18.25|18.15|18.29|18.43|18.31|18.65|18.75|18.69|18.67|18.31|18.79|18.41|18.67|18.59|18.57|18.77|18.67|18.87|18.77|18.91|18.85|18.45|18.29|18.59|18.67|18.27|18.11|17.69|17.69|18.05|17.85|18.31|17.97|18.13|18.27|18.53|18.53|18.91|18.47|18.63|18.69|18.83|18.83|18.57|18.69|18.53|18.43|18.71|18.49|18.77|18.49|18.99|18.73|18.29|18.57|18.83|18.63|18.47…
10:26:57|90640-D87 4E57-2.65-0x33|18.01|17.95|18.11|18.17|18.15|18.33|18.51|18.33|18.67|18.81|18.73|18.75|18.33|18.79|18.43|18.71|18.61|18.61|18.81|18.65|18.91|18.77|18.89|18.89|18.49|18.33|18.63|18.71|18.27|18.05|17.79|17.77|18.13|17.89|18.21|18.03|18.21|18.23|18.57|18.59|18.99|18.49|18.65|18.73|18.83|18.79|18.65|18.71|18.59|18.45|18.73|18.53|18.83|18.47|18.99|18.77|18.35|18.65|18.89|18.65|18.53…
10:26:57|90640-D87 4E57-2.65-0x33|18.15|18.01|18.07|18.09|18.15|18.35|18.49|18.35|18.69|18.85|18.71|18.81|18.45|18.79|18.45|18.75|18.61|18.63|18.83|18.63|18.95|18.77|18.91|18.91|18.63|18.35|18.59|18.73|18.37|18.05|17.91|17.81|18.19|18.05|18.21|18.09|18.27|18.39|18.59|18.63|19.05|18.55|18.67|18.79|18.83|18.87|18.71|18.73|18.63|18.55|18.73|18.59|18.87|18.55|18.97|18.77|18.39|18.69|18.87|18.57|18.59…
10:26:57|90640-D87 4E57-2.65-0x33|18.21|18.05|18.03|17.91|18.13|18.35|18.45|18.29|18.69|18.89|18.67|18.77|18.55|18.77|18.45|18.79|18.61|18.65|18.83|18.57|18.97|18.83|18.91|18.83|18.69|18.41|18.53|18.71|18.45|18.11|17.93|17.71|18.19|18.11|18.19|18.13|18.39|18.51|18.67|18.65|19.07|18.59|18.71|18.83|18.81|18.91|18.71|18.73|18.63|18.63|18.79|18.63|18.97|18.61|18.95|18.75|18.49|18.71|18.85|18.57|18.67…
10:26:57|90640-D87 4E57-2.65-0x33|18.21|18.09|18.01|17.89|18.17|18.37|18.51|18.33|18.73|18.93|18.67|18.75|18.51|18.77|18.45|18.83|18.51|18.67|18.83|18.59|19.01|18.87|18.97|18.77|18.69|18.47|18.59|18.71|18.41|18.17|17.99|17.79|18.19|18.11|18.19|18.17|18.41|18.47|18.73|18.73|19.09|18.63|18.75|18.85|18.79|18.95|18.73|18.75|18.63|18.71|18.85|18.73|18.99|18.55|18.93|18.73|18.59|18.65|18.85|18.69|18.75…
10:26:57|90640-D87 4E57-2.65-0x33|18.21|18.13|18.01|17.93|18.21|18.31|18.55|18.45|18.75|18.93|18.67|18.81|18.49|18.75|18.45|18.83|18.49|18.69|18.83|18.61|19.05|18.91|19.01|18.75|18.69|18.53|18.63|18.67|18.37|18.23|18.03|17.93|18.17|18.11|18.21|18.21|18.45|18.45|18.73|18.81|19.03|18.67|18.77|18.87|18.85|18.99|18.75|18.77|18.61|18.77|18.85|18.83|19.03|18.55|18.93|18.71|18.59|18.61|18.85|18.73|18.77…
10:26:57|90640-D87 4E57-2.65-0x33|18.21|18.17|18.09|17.97|18.25|18.25|18.47|18.55|18.83|18.93|18.73|18.85|18.53|18.73|18.45|18.83|18.57|18.71|18.85|18.63|19.09|18.95|19.07|18.73|18.81|18.57|18.55|18.65|18.39|18.27|18.17|18.01|18.15|18.09|18.23|18.23|18.49|18.49|18.73|18.77|18.99|18.67|18.79|18.81|18.89|18.99|18.77|18.77|18.59|18.77|18.85|18.77|19.07|18.63|18.93|18.69|18.59|18.65|18.85|18.83|18.79…
10:26:57|90640-D87 4E57-2.65-0x33|18.21|18.25|18.17|18.07|18.29|18.25|18.47|18.63|18.91|18.87|18.77|18.77|18.57|18.75|18.51|18.89|18.63|18.63|18.87|18.61|19.13|18.97|19.05|18.69|18.83|18.53|18.53|18.65|18.41|18.19|18.23|17.97|18.21|18.13|18.25|18.23|18.57|18.51|18.77|18.73|19.03|18.67|18.87|18.75|18.91|18.99|18.85|18.77|18.59|18.77|18.97|18.71|19.05|18.69|18.83|18.67|18.57|18.69|18.91|18.87|18.83…
10:26:58|90640-D87 4E57-2.65-0x33|18.21|18.31|18.33|18.15|18.29|18.25|18.47|18.69|18.89|18.81|18.83|18.71|18.53|18.77|18.45|18.85|18.53|18.55|18.95|18.59|19.09|18.99|19.01|18.65|18.65|18.49|18.51|18.65|18.27|18.13|18.29|17.97|18.25|18.11|18.25|18.31|18.63|18.55|18.81|18.71|19.05|18.63|18.95|18.79|18.93|18.93|18.85|18.77|18.59|18.75|18.99|18.71|19.03|18.61|18.75|18.69|18.55|18.59|18.87|18.79|18.77…
10:26:58|90640-D87 4E57-2.65-0x33|18.17|18.33|18.37|18.09|18.27|18.25|18.43|18.67|18.83|18.75|18.85|18.65|18.47|18.79|18.45|18.85|18.51|18.59|18.99|18.61|19.03|18.93|18.95|18.71|18.57|18.49|18.47|18.69|18.23|18.13|18.31|18.17|18.19|18.13|18.37|18.35|18.49|18.49|18.71|18.65|19.05|18.57|19.01|18.81|18.85|18.85|18.87|18.75|18.61|18.69|19.03|18.69|19.03|18.59|18.75|18.69|18.49|18.53|18.85|18.75|18.75…
10:26:58|90640-D87 4E57-2.65-0x33|18.07|18.29|18.29|18.03|18.37|18.25|18.39|18.65|18.73|18.71|18.77|18.61|18.53|18.79|18.51|18.83|18.43|18.63|18.93|18.61|18.97|18.87|18.81|18.75|18.61|18.49|18.49|18.73|18.29|18.13|18.03|18.27|18.13|18.11|18.35|18.27|18.45|18.43|18.61|18.61|18.97|18.55|18.97|18.77|18.79|18.87|18.87|18.87|18.63|18.69|18.99|18.63|19.03|18.61|18.75|18.67|18.43|18.53|18.83|18.63|18.73…
10:26:58|90640-D87 4E57-2.65-0x33|18.01|18.25|18.23|18.09|18.47|18.29|18.37|18.63|18.65|18.65|18.71|18.63|18.61|18.79|18.57|18.79|18.37|18.55|18.91|18.53|18.93|18.89|18.69|18.73|18.67|18.45|18.53|18.77|18.37|18.09|17.89|18.23|18.15|18.11|18.33|18.21|18.47|18.39|18.59|18.59|18.93|18.55|18.95|18.75|18.79|18.91|18.83|18.89|18.67|18.69|18.93|18.59|18.99|18.65|18.65|18.67|18.43|18.55|18.85|18.61|18.65…
10:26:58|90640-D87 4E57-2.65-0x33|17.95|18.23|18.23|18.13|18.43|18.31|18.39|18.61|18.71|18.67|18.79|18.65|18.55|18.79|18.55|18.75|18.39|18.49|18.93|18.47|18.83|18.85|18.71|18.71|18.59|18.41|18.61|18.81|18.39|18.05|17.83|18.19|18.17|18.11|18.31|18.21|18.49|18.29|18.59|18.49|18.91|18.57|18.93|18.77|18.79|18.91|18.79|18.81|18.71|18.63|18.87|18.61|18.97|18.59|18.57|18.71|18.43|18.43|18.87|18.69|18.59…
10:26:58|90640-D87 4E57-2.65-0x33|17.91|18.15|18.25|18.19|18.41|18.33|18.41|18.75|18.77|18.61|18.81|18.63|18.51|18.79|18.55|18.79|18.41|18.45|18.97|18.65|18.77|18.81|18.73|18.73|18.53|18.37|18.69|18.85|18.41|18.05|17.85|18.23|18.07|18.13|18.31|18.23|18.39|18.23|18.59|18.53|18.91|18.61|18.91|18.79|18.73|18.93|18.83|18.75|18.63|18.59|18.93|18.63|18.89|18.55|18.61|18.77|18.41|18.41|18.91|18.71|18.45…
10:26:58|90640-D87 4E57-2.65-0x33|17.91|18.15|18.41|18.23|18.39|18.35|18.41|18.87|18.87|18.57|18.79|18.61|18.53|18.79|18.61|18.83|18.47|18.41|18.95|18.73|18.87|18.77|18.79|18.75|18.55|18.41|18.77|18.89|18.35|18.05|17.91|18.27|17.97|18.11|18.31|18.21|18.29|18.17|18.59|18.61|18.91|18.59|18.89|18.83|18.67|18.91|18.85|18.83|18.63|18.61|18.97|18.63|18.83|18.55|18.63|18.79|18.39|18.51|18.95|18.69|18.33…
10:26:58|90640-D87 4E57-2.65-0x33|17.95|18.23|18.41|18.07|18.35|18.33|18.39|18.79|18.85|18.53|18.75|18.67|18.53|18.77|18.65|18.79|18.51|18.35|18.91|18.71|18.89|18.73|18.83|18.79|18.55|18.33|18.75|18.85|18.29|17.89|17.95|18.35|18.01|18.07|18.21|18.19|18.27|18.11|18.61|18.67|18.81|18.55|18.87|18.85|18.65|18.89|18.87|18.89|18.59|18.61|18.93|18.61|18.85|18.53|18.61|18.81|18.43|18.51|18.89|18.65|18.33…
10:26:58|90640-D87 4E57-2.65-0x33|18.05|18.31|18.47|18.05|18.37|18.31|18.43|18.71|18.89|18.55|18.77|18.71|18.59|18.75|18.57|18.75|18.53|18.31|18.87|18.69|18.83|18.69|18.79|18.81|18.59|18.27|18.73|18.81|18.39|17.89|18.03|18.33|18.03|17.95|18.11|18.17|18.25|18.13|18.63|18.67|18.79|18.57|18.85|18.73|18.63|18.89|18.89|18.83|18.55|18.59|18.89|18.63|18.87|18.59|18.59|18.67|18.45|18.43|18.85|18.59|18.33…
10:26:58|90640-D87 4E57-2.65-0x33|18.09|18.21|18.43|17.95|18.41|18.29|18.49|18.71|18.95|18.55|18.79|18.71|18.65|18.81|18.51|18.77|18.57|18.35|18.85|18.69|18.79|18.71|18.77|18.87|18.65|18.29|18.73|18.73|18.41|17.79|18.05|18.29|18.05|17.93|18.09|18.15|18.29|18.15|18.57|18.69|18.85|18.61|18.79|18.63|18.65|18.91|18.79|18.79|18.65|18.59|18.79|18.65|18.83|18.65|18.65|18.67|18.53|18.37|18.77|18.55|18.47…
10:26:58|90640-D87 4E57-2.65-0x33|18.09|18.13|18.25|17.93|18.47|18.27|18.57|18.73|18.89|18.55|18.85|18.73|18.61|18.87|18.59|18.79|18.67|18.39|18.87|18.69|18.81|18.73|18.81|18.93|18.71|18.31|18.71|18.67|18.39|17.71|17.89|18.27|18.07|17.91|18.07|18.21|18.33|18.13|18.53|18.69|18.91|18.61|18.73|18.59|18.67|18.97|18.77|18.77|18.73|18.65|18.79|18.73|18.81|18.73|18.71|18.75|18.59|18.47|18.71|18.59|18.51…
10:26:58|90640-D87 4E57-2.65-0x33|18.09|18.07|18.17|17.97|18.51|18.21|18.63|18.81|18.87|18.63|18.89|18.77|18.61|18.91|18.65|18.89|18.73|18.43|18.89|18.77|18.81|18.77|18.83|18.95|18.73|18.33|18.75|18.89|18.43|17.83|17.95|18.39|18.09|17.87|18.11|18.25|18.35|18.09|18.67|18.75|18.91|18.59|18.81|18.55|18.67|19.01|18.83|18.73|18.77|18.69|18.85|18.79|18.87|18.79|18.81|18.81|18.65|18.53|18.81|18.67|18.53…
10:26:58|90640-D87 4E57-2.65-0x33|17.91|18.01|18.19|18.01|18.49|18.15|18.59|18.83|18.85|18.69|18.87|18.81|18.57|18.95|18.67|18.89|18.63|18.45|18.87|18.83|18.81|18.81|18.87|18.97|18.61|18.35|18.85|18.93|18.37|17.93|17.99|18.45|18.11|17.91|18.15|18.21|18.37|18.13|18.69|18.73|18.91|18.65|18.87|18.55|18.67|18.99|18.87|18.69|18.79|18.77|18.89|18.79|18.93|18.81|18.89|18.83|18.63|18.47|18.83|18.59|18.55…
10:26:58|90640-D87 4E57-2.65-0x33|17.83|17.89|18.23|18.03|18.49|18.09|18.57|18.89|18.85|18.69|18.87|18.85|18.55|18.91|18.69|18.85|18.57|18.51|18.87|18.91|18.81|18.75|18.93|18.95|18.57|18.37|18.87|18.85|18.35|18.01|18.03|18.41|18.15|17.95|18.21|18.19|18.35|18.19|18.65|18.73|18.89|18.71|18.91|18.55|18.69|18.99|18.87|18.67|18.79|18.85|18.95|18.79|18.95|18.83|18.87|18.87|18.63|18.43|18.83|18.53|18.39…
10:26:58|90640-D87 4E57-2.65-0x33|17.83|17.85|18.21|18.05|18.55|18.09|18.53|18.87|18.81|18.69|18.79|18.89|18.61|18.87|18.65|18.81|18.65|18.55|18.85|18.97|18.89|18.77|18.93|18.93|18.65|18.39|18.87|18.77|18.33|17.95|13.99|18.25|18.17|17.97|18.27|18.21|18.33|18.19|18.61|18.71|18.87|18.75|18.95|18.55|18.71|18.97|18.87|18.63|18.79|18.83|18.99|18.71|18.97|18.91|18.87|18.79|18.63|18.49|18.83|18.57|18.35…
10:26:59|90640-D87 4E57-2.65-0x33|17.83|17.97|18.19|17.95|18.59|18.17|18.49|18.79|18.77|18.71|18.69|18.81|18.65|18.85|18.59|18.81|18.71|18.55|18.81|18.99|18.93|18.73|18.91|18.95|18.71|18.47|18.87|18.85|18.39|18.07|17.05|18.31|18.13|17.97|18.35|18.21|18.45|18.25|18.63|18.67|18.93|18.77|18.89|18.55|18.65|18.93|18.83|18.59|18.79|18.81|18.93|18.63|18.97|18.97|18.85|18.77|18.69|18.53|18.85|18.59|18.49…
10:26:59|90640-D87 4E57-2.65-0x33|17.91|18.01|18.17|17.91|18.63|18.25|18.45|18.71|18.79|18.73|18.67|18.75|18.61|18.83|18.57|18.81|18.73|18.55|18.79|19.01|18.89|18.69|18.83|18.95|18.67|18.45|18.67|18.83|18.39|18.07|16.85|18.39|18.09|17.91|18.33|18.09|18.45|18.19|18.65|18.65|18.91|18.69|18.83|18.53|18.59|18.95|18.79|18.59|18.77|18.81|18.89|18.63|18.97|18.93|18.83|18.73|18.67|18.45|18.79|18.59|18.51…
10:26:59|90640-D87 4E57-2.65-0x33|17.97|17.95|18.15|17.97|18.61|18.15|18.41|18.65|18.81|18.81|18.71|18.81|18.59|18.79|18.55|18.81|18.75|18.51|18.77|18.97|18.85|18.67|18.77|18.93|18.63|18.41|18.63|18.91|18.39|18.09|17.11|18.39|18.13|17.95|18.51|18.13|18.45|18.15|18.59|18.63|18.97|18.71|18.91|18.57|18.65|18.95|18.79|18.59|18.73|18.81|18.99|18.63|19.01|18.89|18.83|18.69|18.67|18.45|18.91|18.59|18.51…
10:26:59|90640-D87 4E57-2.65-0x33|17.89|17.91|18.07|17.97|18.55|18.07|18.35|18.59|18.73|18.79|18.63|18.79|18.55|18.75|18.59|18.81|18.69|18.47|18.73|18.93|18.71|18.65|18.75|18.91|18.53|18.37|18.61|18.87|18.29|18.11|17.19|18.39|18.17|17.85|18.49|18.05|18.39|18.05|18.55|18.55|18.91|18.69|18.89|18.59|18.71|18.97|18.79|18.61|18.69|18.69|18.97|18.59|18.95|18.83|18.83|18.69|18.67|18.43|18.89|18.57|18.51…
10:26:59|90640-D87 4E57-2.65-0x33|17.91|18.05|18.07|17.97|18.51|18.15|18.37|18.67|18.75|18.83|18.63|18.79|18.53|18.79|18.65|18.83|18.65|18.49|18.71|18.97|18.69|18.65|18.75|18.85|18.53|18.41|18.61|18.83|18.21|18.11|17.27|18.29|18.23|17.89|18.43|17.99|18.35|18.07|18.55|18.57|19.01|18.69|18.89|18.63|18.79|18.99|18.81|18.63|18.69|18.67|18.99|18.57|18.99|18.79|18.89|18.71|18.79|18.43|18.93|18.57|18.51…
10:26:59|90640-D87 4E57-2.65-0x33|17.89|18.17|18.13|17.97|18.57|18.23|18.33|18.75|18.85|18.87|18.71|18.79|18.57|18.83|18.61|18.85|18.65|18.51|18.73|18.99|18.67|18.65|18.71|18.79|18.61|18.45|18.75|18.81|18.29|18.11|17.53|18.27|18.27|17.99|18.37|17.95|18.33|18.15|18.55|18.65|19.11|18.75|18.89|18.61|18.85|18.97|18.83|18.63|18.69|18.67|18.99|18.61|19.03|18.69|18.87|18.67|18.83|18.47|18.97|18.57|18.51…
10:26:59|90640-D87 4E57-2.65-0x33|17.87|18.09|18.17|17.99|18.57|18.17|18.31|18.77|18.93|18.85|18.77|18.77|18.61|18.85|18.59|18.79|18.65|18.47|18.75|18.99|18.67|18.73|18.67|18.73|18.63|18.43|18.87|18.93|18.35|18.11|17.71|18.37|18.33|18.07|18.43|17.99|18.39|18.21|18.59|18.73|19.13|18.81|18.91|18.59|18.89|18.95|18.89|18.63|18.65|18.67|19.07|18.63|19.05|18.69|18.89|18.63|18.81|18.51|19.09|18.63|18.57…
10:26:59|90640-D87 4E57-2.65-0x33|17.83|18.03|18.35|18.07|18.61|18.21|18.49|18.79|18.95|18.85|18.79|18.75|18.61|18.87|18.59|18.75|18.75|18.51|18.85|18.99|18.73|18.79|18.71|18.75|18.69|18.41|18.93|19.03|18.43|18.19|17.99|18.53|18.39|17.97|18.49|18.05|18.43|18.25|18.63|18.83|19.15|18.83|18.93|18.65|18.93|18.97|18.95|18.65|18.61|18.67|19.13|18.71|19.07|18.65|18.91|18.81|18.79|18.49|19.13|18.69|18.63…
10:26:59|90640-D87 4E57-2.65-0x33|17.83|18.09|18.37|18.03|18.55|18.19|18.51|18.73|18.95|18.87|18.81|18.69|18.61|18.87|18.59|18.75|18.75|18.47|18.85|18.99|18.77|18.77|18.73|18.79|18.73|18.35|18.89|18.89|18.49|18.25|18.13|18.63|18.35|17.95|18.39|18.09|18.31|18.27|18.53|18.83|19.11|18.85|18.87|18.69|18.89|18.99|18.97|18.65|18.59|18.65|19.07|18.77|18.93|18.59|18.95|18.87|18.81|18.45|19.05|18.73|18.59…
10:26:59|90640-D87 4E57-2.65-0x33|17.79|18.13|18.37|17.99|18.49|18.17|18.43|18.67|18.83|18.89|18.77|18.63|18.53|18.87|18.57|18.75|18.75|18.43|18.87|18.97|18.73|18.73|18.69|18.81|18.73|18.35|18.89|18.77|18.37|18.29|18.33|18.65|18.31|17.93|18.35|18.15|18.27|18.31|18.43|18.77|19.07|18.85|18.81|18.71|18.85|18.91|18.97|18.63|18.55|18.57|19.01|18.65|18.81|18.61|18.99|18.95|18.83|18.47|18.97|18.57|18.55…
10:26:59|90640-D87 4E57-2.65-0x33|17.77|18.03|18.33|17.97|18.45|18.17|18.37|18.65|18.73|18.91|18.75|18.51|18.47|18.91|18.57|18.73|18.75|18.45|18.91|18.95|18.71|18.73|18.67|18.75|18.75|18.43|18.91|18.75|18.29|18.27|18.39|18.75|18.21|17.91|18.31|18.15|18.29|18.35|18.41|18.73|19.05|18.87|18.83|18.75|18.79|18.85|18.91|18.63|18.59|18.51|18.99|18.61|18.73|18.63|18.99|18.95|18.77|18.51|19.05|18.53|18.51…
10:26:59|90640-D87 4E57-2.65-0x33|17.87|18.01|18.31|17.95|18.47|18.17|18.37|18.63|18.67|18.93|18.77|18.41|18.39|18.87|18.53|18.71|18.75|18.47|18.89|18.93|18.75|18.73|18.67|18.71|18.75|18.51|18.89|18.73|18.19|18.17|15.63|18.67|18.13|17.95|18.29|18.19|18.31|18.35|18.41|18.59|18.95|18.77|18.85|18.73|18.73|18.81|18.85|18.59|18.63|18.51|18.99|18.57|18.67|18.57|19.01|18.93|18.73|18.57|19.03|18.51|18.47…
10:26:59|90640-D87 4E57-2.65-0x33|17.95|18.03|18.27|17.89|18.49|18.23|18.37|18.55|18.61|18.99|18.79|18.45|18.39|18.89|18.55|18.75|18.73|18.51|18.85|18.91|18.77|18.83|18.67|18.71|18.73|18.53|18.85|18.73|18.17|18.11|16.45|18.63|18.09|17.97|18.41|18.21|18.31|18.35|18.47|18.55|18.93|18.77|18.93|18.71|18.75|18.77|18.89|18.61|18.65|18.49|18.99|18.59|18.77|18.61|19.03|18.91|18.77|18.59|19.01|18.53|18.57…
10:26:59|90640-D87 4E57-2.65-0x33|17.93|18.05|18.29|17.93|18.57|18.29|18.33|18.47|18.69|19.05|18.77|18.47|18.35|18.91|18.55|18.77|18.75|18.53|18.91|18.89|18.75|18.83|18.65|18.71|18.73|18.53|18.77|18.73|18.13|17.99|15.85|18.51|18.05|17.97|18.45|18.27|18.31|18.41|18.51|18.51|18.91|18.77|18.93|18.65|18.77|18.75|18.93|18.59|18.67|18.47|18.99|18.57|18.79|18.57|18.99|18.83|18.81|18.63|18.99|18.57|18.57…
10:26:59|90640-D87 4E57-2.65-0x33|17.89|17.87|18.21|17.87|18.51|18.13|18.27|18.45|18.69|18.99|18.73|18.37|18.31|18.87|18.55|18.73|18.71|18.47|18.87|18.81|18.71|18.81|18.61|18.65|18.71|18.41|18.69|18.63|18.07|17.99|15.97|18.29|18.15|17.95|18.37|18.23|18.21|18.37|18.51|18.45|18.85|18.75|18.91|18.59|18.69|18.71|18.83|18.55|18.57|18.43|18.91|18.53|18.69|18.53|18.97|18.75|18.79|18.65|18.87|18.59|18.57…
10:26:59|90640-D87 4E57-2.65-0x33|17.85|17.79|18.15|17.81|18.43|18.07|18.25|18.43|18.61|18.93|18.65|18.35|18.31|18.83|18.53|18.71|18.59|18.41|18.81|18.75|18.65|18.79|18.55|18.59|18.63|18.35|18.69|18.55|18.01|17.95|16.23|18.11|18.25|17.93|18.31|18.09|18.13|18.31|18.51|18.45|18.79|18.71|18.89|18.67|18.61|18.67|18.75|18.53|18.49|18.41|18.85|18.43|18.61|18.51|18.95|18.67|18.77|18.59|18.77|18.57|18.49…
10:27:00|90640-D87 4E57-2.65-0x33|17.85|17.89|18.13|17.81|18.39|18.05|18.27|18.41|18.57|18.89|18.61|18.39|18.35|18.85|18.53|18.69|18.57|18.45|18.79|18.83|18.63|18.89|18.53|18.65|18.59|18.29|18.71|18.51|17.99|17.91|16.45|18.05|18.15|17.95|18.31|18.07|18.27|18.27|18.55|18.47|18.85|18.71|18.89|18.77|18.67|18.67|18.71|18.53|18.53|18.43|18.91|18.45|18.57|18.51|18.87|18.63|18.73|18.57|18.81|18.59|18.59…
10:27:00|90640-D87 4E57-2.65-0x33|17.79|17.91|18.03|17.81|18.27|18.05|18.29|18.39|18.59|18.85|18.63|18.43|18.33|18.81|18.45|18.69|18.53|18.49|18.75|18.91|18.69|18.89|18.51|18.63|18.55|18.29|18.81|18.47|18.01|17.87|16.67|18.07|18.07|17.97|18.31|17.99|18.29|18.39|18.57|18.47|18.91|18.69|18.89|18.75|18.73|18.67|18.67|18.53|18.57|18.43|18.95|18.49|18.55|18.47|18.81|18.57|18.69|18.53|18.85|18.67|18.61…
10:27:00|90640-D87 4E57-2.65-0x33|17.83|17.97|18.03|17.83|18.25|18.11|18.31|18.47|18.61|18.93|18.65|18.51|18.39|18.91|18.47|18.75|18.57|18.51|18.73|18.95|18.75|18.85|18.49|18.67|18.57|18.35|18.89|18.55|18.03|17.99|19.21|18.31|18.27|18.05|18.39|18.01|18.39|18.51|18.63|18.47|18.99|18.75|18.93|18.73|18.79|18.67|18.65|18.53|18.69|18.43|18.93|18.53|18.63|18.43|18.87|18.61|18.77|18.51|18.89|18.73|18.59…
10:27:00|90640-D87 4E57-2.65-0x33|17.99|18.01|18.13|17.85|18.29|18.17|18.35|18.55|18.71|18.95|18.55|18.51|18.47|18.99|18.55|18.81|18.61|18.53|18.79|18.99|18.75|18.81|18.47|18.71|18.61|18.39|18.89|18.63|18.15|18.09|18.79|18.53|18.43|18.19|18.47|17.99|18.47|18.65|18.69|18.41|19.05|18.79|18.97|18.63|18.83|18.73|18.63|18.55|18.79|18.49|18.91|18.57|18.69|18.47|18.91|18.61|18.85|18.59|18.93|18.75|18.57…
10:27:00|90640-D87 4E57-2.65-0x33|18.07|18.11|18.21|17.95|18.33|18.23|18.39|18.49|18.79|18.95|18.53|18.51|18.53|18.99|18.61|18.75|18.65|18.51|18.83|19.01|18.75|18.85|18.51|18.77|18.65|18.43|18.89|18.63|18.25|18.11|18.65|18.59|18.35|18.25|18.39|17.99|18.53|18.69|18.69|18.37|19.07|18.83|18.97|18.61|18.81|18.77|18.63|18.57|18.75|18.53|18.95|18.61|18.79|18.49|18.99|18.61|18.81|18.67|18.95|18.77|18.61…
10:27:00|90640-D87 4E57-2.65-0x33|18.17|18.19|18.43|18.05|18.43|18.27|18.43|18.43|18.77|18.95|18.49|18.51|18.49|18.99|18.65|18.71|18.67|18.49|18.79|18.97|18.67|18.83|18.51|18.77|18.67|18.47|18.77|18.63|18.23|18.03|16.01|18.47|18.27|18.21|18.31|17.95|18.51|18.57|18.69|18.29|19.01|18.77|18.97|18.63|18.79|18.75|18.63|18.59|18.71|18.49|18.93|18.59|18.79|18.53|18.95|18.53|18.79|18.65|18.91|18.67|18.53…
10:27:00|90640-D87 4E57-2.65-0x33|18.23|18.25|18.47|17.97|18.43|18.27|18.45|18.47|18.75|18.91|18.43|18.51|18.45|18.97|18.67|18.73|18.67|18.45|18.75|18.97|18.65|18.81|18.49|18.75|18.67|18.49|18.73|18.63|18.21|18.17|16.93|18.45|18.19|18.15|18.29|17.91|18.55|18.51|18.73|18.33|19.09|18.71|18.93|18.63|18.77|18.73|18.69|18.61|18.69|18.45|18.99|18.63|18.79|18.55|18.97|18.53|18.83|18.61|18.97|18.63|18.47…
10:27:00|90640-D87 4E57-2.65-0x33|18.05|18.29|18.59|17.97|18.37|18.27|18.45|18.45|18.59|18.87|18.39|18.51|18.33|18.95|18.57|18.67|18.53|18.41|18.67|18.97|18.59|18.79|18.47|18.73|18.53|18.51|18.61|18.57|18.13|18.17|17.11|18.39|18.11|18.09|18.27|17.93|18.57|18.51|18.75|18.33|19.03|18.69|18.91|18.53|18.75|18.77|18.73|18.55|18.67|18.45|18.95|18.61|18.79|18.49|18.91|18.55|18.79|18.59|18.91|18.55|18.43…
10:27:00|90640-D87 4E57-2.65-0x33|18.03|18.39|18.65|17.97|18.33|18.37|18.47|18.53|18.57|18.85|18.37|18.51|18.33|18.91|18.55|18.61|18.49|18.39|18.63|19.03|18.63|18.79|18.47|18.73|18.49|18.49|18.57|18.63|18.17|18.25|17.39|18.31|18.15|18.13|18.33|17.97|18.63|18.53|18.75|18.41|19.07|18.69|18.89|18.51|18.79|18.83|18.81|18.53|18.71|18.47|18.89|18.61|18.89|18.53|18.93|18.59|18.79|18.59|18.83|18.57|18.51…
10:27:00|90640-D87 4E57-2.65-0x33|18.07|18.41|18.65|17.97|18.35|18.45|18.47|18.59|18.65|18.83|18.35|18.51|18.35|18.89|18.55|18.57|18.53|18.37|18.61|19.07|18.73|18.79|18.49|18.73|18.45|18.47|18.49|18.67|18.33|18.31|17.43|18.19|18.17|18.09|18.39|17.99|18.67|18.57|18.75|18.37|19.11|18.63|18.87|18.51|18.83|18.83|18.89|18.51|18.75|18.49|18.85|18.59|18.99|18.55|18.95|18.55|18.79|18.61|18.77|18.53|18.57…
10:27:00|90640-D87 4E57-2.65-0x33|18.09|18.39|18.63|18.05|18.35|18.39|18.47|18.65|18.71|18.75|18.31|18.53|18.35|18.95|18.53|18.61|18.55|18.33|18.59|19.03|18.81|18.81|18.49|18.79|18.41|18.39|18.49|18.81|18.45|18.35|17.55|18.11|18.13|18.05|18.39|18.05|18.71|18.59|18.85|18.39|19.03|18.57|18.91|18.49|18.79|18.83|18.85|18.47|18.75|18.49|18.91|18.55|18.91|18.55|18.99|18.57|18.79|18.61|18.85|18.55|18.51…
10:27:00|90640-D87 4E57-2.65-0x33|18.11|18.37|18.53|18.13|18.43|18.35|18.59|18.71|18.73|18.69|18.37|18.55|18.35|18.99|18.55|18.65|18.69|18.39|18.71|19.01|18.85|18.83|18.53|18.85|18.43|18.39|18.55|18.87|18.45|18.39|17.77|18.23|18.09|18.09|18.39|18.07|18.69|18.47|18.87|18.47|18.95|18.61|18.95|18.51|18.77|18.85|18.81|18.57|18.77|18.45|18.97|18.67|18.91|18.55|19.03|18.65|18.79|18.67|18.91|18.63|18.47…
10:27:00|90640-D87 4E57-2.65-0x33|18.15|18.31|18.45|18.11|18.53|18.43|18.63|18.63|18.75|18.73|18.43|18.55|18.37|18.97|18.57|18.67|18.75|18.45|18.73|18.87|18.91|18.85|18.57|18.81|18.47|18.37|18.55|18.79|18.47|18.47|17.87|18.29|18.19|18.13|18.29|18.09|18.67|18.45|18.81|18.55|18.99|18.67|18.91|18.55|18.83|18.89|18.79|18.67|18.79|18.43|18.93|18.69|18.95|18.57|19.03|18.73|18.83|18.75|18.81|18.71|18.55…
10:27:00|90640-D87 4E57-2.65-0x33|18.17|18.27|18.47|18.09|18.43|18.49|18.67|18.63|18.75|18.77|18.45|18.55|18.37|18.95|18.51|18.67|18.67|18.49|18.77|18.81|18.85|18.87|18.65|18.77|18.45|18.35|18.69|18.73|18.33|18.45|17.97|18.27|18.27|18.09|18.21|18.05|18.65|18.43|18.75|18.61|19.01|18.71|18.87|18.63|18.89|18.93|18.77|18.73|18.81|18.49|18.89|18.73|18.97|18.55|19.03|18.71|18.85|18.75|18.83|18.79|18.53…
10:27:00|90640-D87 4E57-2.65-0x33|18.19|18.15|18.49|18.17|18.33|18.41|18.71|18.63|18.75|18.79|18.47|18.47|18.37|18.91|18.45|18.65|18.59|18.45|18.81|18.81|18.79|18.93|18.71|18.77|18.43|18.37|18.73|18.71|18.29|18.47|17.97|18.21|18.29|18.07|18.29|18.07|18.65|18.41|18.71|18.67|19.05|18.75|18.83|18.71|18.95|18.97|18.73|18.79|18.79|18.55|18.93|18.75|18.99|18.53|19.01|18.69|18.83|18.75|18.83|18.79|18.49…
10:27:00|90640-D87 4E57-2.65-0x33|18.21|18.11|18.53|18.23|18.33|18.33|18.65|18.63|18.77|18.81|18.45|18.39|18.33|18.87|18.49|18.63|18.61|18.41|18.79|18.81|18.81|18.97|18.79|18.75|18.53|18.39|18.61|18.69|18.19|18.37|17.81|18.07|18.29|18.05|18.35|18.03|18.63|18.37|18.69|18.63|19.01|18.69|18.79|18.71|18.95|18.95|18.69|18.71|18.77|18.49|18.95|18.71|19.01|18.45|18.99|18.73|18.81|18.57|18.83|18.75|18.45…
10:27:01|90640-D87 4E57-2.65-0x33|18.21|18.17|18.55|18.27|18.31|18.37|18.59|18.57|18.77|18.85|18.47|18.43|18.35|18.95|18.51|18.59|18.63|18.35|18.75|18.73|18.81|18.89|18.77|18.69|18.53|18.33|18.49|18.67|18.09|18.25|17.81|18.23|18.17|18.01|18.41|18.05|18.61|18.31|18.67|18.57|18.93|18.67|18.85|18.69|18.85|18.93|18.67|18.63|18.77|18.41|18.85|18.67|18.93|18.37|18.87|18.75|18.77|18.49|18.83|18.69|18.33…
10:27:01|90640-D87 4E57-2.65-0x33|18.03|18.15|18.47|18.31|18.27|18.41|18.61|18.53|18.77|18.81|18.49|18.47|18.33|18.93|18.45|18.55|18.61|18.31|18.75|18.67|18.85|18.83|18.77|18.63|18.55|18.33|18.51|18.65|18.15|18.15|17.65|18.35|18.07|17.99|18.47|18.01|18.59|18.31|18.65|18.57|18.87|18.51|18.81|18.61|18.75|18.89|18.65|18.65|18.77|18.45|18.77|18.65|18.85|18.33|18.77|18.73|18.73|18.53|18.83|18.57|18.29…
10:27:01|90640-D87 4E57-2.65-0x33|17.93|18.03|18.41|18.33|18.25|18.33|18.63|18.53|18.77|18.77|18.49|18.45|18.31|18.89|18.41|18.63|18.59|18.35|18.75|18.63|18.89|18.73|18.77|18.71|18.57|18.33|18.51|18.65|18.21|18.25|17.63|18.35|18.11|17.99|18.47|17.99|18.53|18.31|18.69|18.57|18.81|18.47|18.79|18.61|18.77|18.85|18.57|18.67|18.81|18.49|18.81|18.63|18.85|18.29|18.71|18.71|18.67|18.55|18.83|18.55|18.33…
10:27:01|90640-D87 4E57-2.65-0x33|18.05|18.05|18.47|18.35|18.27|18.33|18.71|18.53|18.83|18.73|18.55|18.45|18.33|18.85|18.43|18.71|18.65|18.39|18.75|18.61|18.83|18.65|18.73|18.79|18.49|18.33|18.69|18.71|18.37|18.33|17.61|18.35|18.15|18.03|18.47|18.15|18.49|18.35|18.73|18.61|18.77|18.47|18.79|18.65|18.79|18.83|18.51|18.71|18.85|18.53|18.85|18.75|18.85|18.37|18.65|18.83|18.63|18.43|18.83|18.61|18.37…
10:27:01|90640-D87 4E57-2.65-0x33|18.13|18.17|18.55|18.43|18.31|18.35|18.75|18.53|18.89|18.77|18.61|18.49|18.37|18.91|18.51|18.83|18.71|18.41|18.77|18.71|18.81|18.63|18.71|18.77|18.43|18.43|18.85|18.79|18.43|18.15|17.61|18.31|18.07|18.09|18.47|18.23|18.43|18.39|18.75|18.67|18.83|18.49|18.87|18.71|18.79|18.83|18.57|18.75|18.81|18.57|18.87|18.87|18.89|18.45|18.73|18.87|18.55|18.43|18.91|18.69|18.39…
10:27:01|90640-D87 4E57-2.65-0x33|18.19|18.19|18.51|18.41|18.29|18.37|18.63|18.53|18.87|18.81|18.63|18.53|18.47|18.97|18.57|18.85|18.63|18.41|18.75|18.75|18.85|18.61|18.67|18.75|18.53|18.45|18.71|18.81|18.55|18.05|17.35|18.17|18.01|17.95|18.41|18.13|18.37|18.43|18.77|18.71|18.87|18.55|18.87|18.67|18.77|18.85|18.63|18.75|18.79|18.59|18.89|18.81|18.93|18.45|18.73|18.77|18.47|18.35|18.89|18.69|18.39…
10:27:01|90640-D87 4E57-2.65-0x33|18.15|18.09|18.47|18.31|18.27|18.39|18.51|18.45|18.83|18.73|18.65|18.49|18.53|19.01|18.61|18.81|18.55|18.39|18.71|18.65|18.79|18.47|18.63|18.69|18.53|18.37|18.57|18.75|18.51|17.87|17.21|17.97|17.93|17.89|18.39|18.03|18.31|18.45|18.73|18.73|18.91|18.59|18.83|18.61|18.75|18.85|18.51|18.73|18.81|18.59|18.89|18.75|18.87|18.43|18.69|18.67|18.43|18.27|18.83|18.67|18.33…
10:27:01|90640-D87 4E57-2.65-0x33|18.05|18.01|18.43|18.21|18.21|18.39|18.43|18.39|18.81|18.67|18.55|18.45|18.49|18.97|18.63|18.77|18.55|18.37|18.73|18.57|18.77|18.35|18.53|18.63|18.51|18.29|18.57|18.69|18.55|17.79|17.23|17.79|17.87|17.87|18.37|17.91|18.25|18.39|18.69|18.69|18.95|18.51|18.79|18.59|18.73|18.77|18.41|18.69|18.83|18.51|18.89|18.73|18.83|18.37|18.65|18.73|18.39|18.27|18.77|18.61|18.27…
10:27:01|90640-D87 4E57-2.65-0x33|18.05|18.07|18.35|18.07|18.17|18.35|18.37|18.45|18.81|18.69|18.49|18.43|18.45|18.85|18.67|18.71|18.57|18.39|18.75|18.57|18.77|18.39|18.47|18.53|18.51|18.29|18.59|18.77|18.61|17.77|17.27|17.71|17.95|17.87|18.21|17.83|18.25|18.35|18.69|18.67|18.87|18.45|18.69|18.59|18.75|18.73|18.41|18.67|18.79|18.47|18.81|18.73|18.85|18.33|18.57|18.73|18.47|18.29|18.69|18.57|18.39…
10:27:01|90640-D87 4E57-2.65-0x33|18.03|18.07|18.29|18.01|18.17|18.33|18.43|18.51|18.83|18.71|18.59|18.41|18.43|18.75|18.71|18.67|18.53|18.41|18.77|18.57|18.75|18.43|18.59|18.53|18.53|18.29|18.51|18.77|18.55|17.75|17.31|17.69|18.03|17.85|18.13|17.81|18.25|18.27|18.69|18.63|18.81|18.43|18.59|18.55|18.77|18.71|18.41|18.61|18.77|18.45|18.75|18.69|18.87|18.33|18.59|18.77|18.47|18.27|18.61|18.63|18.41…
10:27:01|90640-D87 4E57-2.65-0x33|18.01|18.03|18.25|18.05|18.17|18.25|18.43|18.45|18.79|18.63|18.59|18.39|18.41|18.73|18.75|18.63|18.49|18.31|18.79|18.57|18.73|18.39|18.61|18.43|18.55|18.33|18.45|18.71|18.49|17.73|17.33|17.67|18.05|17.83|18.01|17.81|18.09|18.21|18.67|18.59|18.75|18.41|18.55|18.51|18.75|18.69|18.39|18.57|18.73|18.45|18.77|18.65|18.81|18.33|18.61|18.73|18.37|18.25|18.55|18.67|18.49…
10:27:01|90640-D87 4E57-2.65-0x33|17.99|18.07|18.35|18.09|18.15|18.23|18.43|18.47|18.81|18.63|18.63|18.37|18.39|18.71|18.75|18.59|18.43|18.31|18.87|18.57|18.73|18.35|18.57|18.43|18.59|18.37|18.55|18.65|18.25|17.65|17.11|17.61|18.07|17.99|18.07|17.93|18.09|18.29|18.65|18.71|18.77|18.49|18.51|18.53|18.73|18.77|18.43|18.61|18.69|18.51|18.79|18.67|18.75|18.41|18.63|18.79|18.37|18.33|18.59|18.73|18.49…
10:27:01|90640-D87 4E57-2.65-0x33|18.01|18.09|18.41|18.05|18.11|18.23|18.41|18.43|18.81|18.65|18.63|18.27|18.35|18.79|18.73|18.57|18.37|18.29|18.87|18.57|18.71|18.37|18.53|18.35|18.55|18.29|18.57|18.75|18.21|17.69|17.03|17.59|18.17|18.11|18.15|18.03|18.19|18.35|18.71|18.79|18.79|18.53|18.51|18.53|18.71|18.81|18.47|18.63|18.73|18.53|18.83|18.67|18.81|18.47|18.61|18.77|18.39|18.39|18.51|18.77|18.59…
10:27:01|90640-D87 4E57-2.65-0x33|18.09|18.11|18.43|18.07|18.25|18.27|18.47|18.47|18.91|18.67|18.63|18.27|18.37|18.85|18.73|18.57|18.45|18.33|18.93|18.59|18.79|18.45|18.69|18.39|18.59|18.33|18.71|18.83|18.31|17.73|17.17|17.67|18.25|18.17|18.23|18.05|18.29|18.39|18.75|18.75|18.81|18.65|18.53|18.61|18.69|18.87|18.49|18.69|18.75|18.55|18.85|18.67|18.85|18.55|18.65|18.79|18.41|18.45|18.51|18.77|18.69…
10:27:01|90640-D87 4E57-2.65-0x33|18.09|18.03|18.45|18.15|18.29|18.29|18.53|18.53|18.93|18.61|18.63|18.39|18.39|18.79|18.73|18.57|18.51|18.31|18.97|18.65|18.87|18.53|18.75|18.43|18.63|18.39|18.77|18.89|18.41|17.85|17.31|17.91|18.19|18.21|18.35|18.07|18.19|18.43|18.73|18.73|18.77|18.67|18.59|18.69|18.67|18.91|18.57|18.73|18.69|18.57|18.83|18.67|18.75|18.63|18.67|18.81|18.41|18.49|18.55|18.77|18.55…
10:27:01|90640-D87 4E57-2.65-0x33|18.13|17.95|18.39|18.23|18.27|18.31|18.59|18.59|18.91|18.57|18.63|18.45|18.37|18.73|18.71|18.57|18.51|18.29|19.01|18.71|18.81|18.61|18.71|18.47|18.61|18.43|18.81|18.93|18.47|17.95|17.37|18.07|18.15|18.13|18.35|18.15|18.17|18.41|18.73|18.73|18.75|18.65|18.63|18.71|18.65|18.99|18.63|18.75|18.63|18.57|18.81|18.61|18.67|18.67|18.69|18.81|18.41|18.53|18.59|18.83|18.51…
10:27:02|90640-D87 4E57-2.65-0x33|18.11|17.89|18.35|18.19|18.27|18.21|18.59|18.61|18.89|18.55|18.65|18.53|18.37|18.75|18.69|18.63|18.53|18.23|18.97|18.67|18.77|18.61|18.69|18.49|18.61|18.37|18.79|18.89|18.53|17.97|17.45|18.17|18.05|18.07|18.23|18.15|18.17|18.41|18.69|18.75|18.75|18.65|18.73|18.75|18.57|18.97|18.71|18.77|18.61|18.59|18.77|18.57|18.63|18.73|18.67|18.83|18.43|18.57|18.51|18.81|18.47…
10:27:02|90640-D87 4E57-2.65-0x33|18.03|17.85|18.31|18.15|18.27|18.23|18.65|18.63|18.87|18.53|18.73|18.61|18.35|18.75|18.69|18.69|18.53|18.23|18.93|18.63|18.77|18.61|18.73|18.49|18.65|18.31|18.71|18.85|18.53|18.05|17.71|18.33|17.95|17.99|18.21|18.15|18.17|18.51|18.65|18.69|18.73|18.59|18.83|18.77|18.55|18.97|18.79|18.75|18.59|18.59|18.73|18.59|18.59|18.67|18.65|18.73|18.45|18.47|18.43|18.67|18.45…
10:27:02|90640-D87 4E57-2.65-0x33|18.03|17.97|18.29|18.09|18.27|18.29|18.71|18.71|18.87|18.63|18.81|18.67|18.33|18.79|18.69|18.65|18.53|18.31|18.89|18.71|18.77|18.63|18.77|18.57|18.67|18.25|18.65|18.81|18.53|18.15|17.85|18.41|17.99|18.03|18.35|18.15|18.31|18.59|18.67|18.65|18.77|18.63|18.91|18.77|18.53|18.95|18.83|18.73|18.67|18.59|18.87|18.61|18.65|18.63|18.61|18.65|18.53|18.47|18.51|18.65|18.49…
10:27:02|90640-D87 4E57-2.65-0x33|18.01|18.07|18.29|18.03|18.29|18.29|18.59|18.69|18.85|18.71|18.73|18.73|18.39|18.83|18.65|18.61|18.49|18.37|18.85|18.79|18.77|18.65|18.65|18.57|18.67|18.21|18.59|18.79|18.53|18.17|17.85|18.41|18.03|18.09|18.37|18.11|18.31|18.49|18.69|18.59|18.81|18.67|18.89|18.77|18.51|18.95|18.87|18.79|18.75|18.59|18.91|18.71|18.71|18.67|18.59|18.59|18.59|18.49|18.51|18.63|18.53…
10:27:02|90640-D87 4E57-2.65-0x33|18.05|18.09|18.27|18.13|18.31|18.33|18.55|18.69|18.81|18.77|18.65|18.65|18.43|18.87|18.59|18.63|18.45|18.33|18.79|18.81|18.77|18.67|18.63|18.63|18.67|18.25|18.53|18.79|18.51|18.17|17.85|18.41|18.21|18.13|18.37|18.13|18.29|18.45|18.69|18.53|18.77|18.69|18.85|18.75|18.57|18.93|18.87|18.83|18.71|18.59|18.89|18.79|18.83|18.69|18.63|18.61|18.73|18.49|18.55|18.59|18.65…
10:27:02|90640-D87 4E57-2.65-0x33|18.23|18.11|18.31|18.21|18.35|18.37|18.55|18.69|18.77|18.83|18.61|18.57|18.39|18.89|18.61|18.65|18.47|18.37|18.87|18.83|18.77|18.69|18.73|18.69|18.79|18.35|18.67|18.81|18.67|18.17|17.65|18.41|18.37|18.09|18.37|18.15|18.27|18.51|18.69|18.47|18.75|18.71|18.83|18.75|18.63|18.97|18.89|18.83|18.69|18.67|18.89|18.77|18.87|18.71|18.67|18.61|18.85|18.61|18.59|18.67|18.77…
10:27:02|90640-D87 4E57-2.65-0x33|18.27|18.05|18.35|18.27|18.37|18.29|18.55|18.59|18.73|18.77|18.57|18.61|18.37|18.83|18.63|18.67|18.49|18.27|18.87|18.85|18.77|18.59|18.81|18.81|18.79|18.23|18.67|18.79|18.69|18.11|17.57|18.35|18.31|18.05|18.31|18.17|18.19|18.49|18.65|18.41|18.73|18.71|18.73|18.75|18.71|19.01|18.89|18.83|18.67|18.67|18.89|18.75|18.77|18.73|18.77|18.61|18.75|18.59|18.53|18.69|18.69…
10:27:02|90640-D87 4E57-2.65-0x33|18.17|17.99|18.27|18.31|18.37|18.21|18.47|18.51|18.65|18.71|18.57|18.65|18.43|18.77|18.65|18.67|18.53|18.25|18.85|18.85|18.79|18.57|18.77|18.83|18.83|18.23|18.63|18.77|18.79|18.11|17.49|18.29|18.25|18.01|18.25|18.17|18.19|18.51|18.61|18.33|18.71|18.73|18.65|18.69|18.77|18.89|18.87|18.79|18.65|18.65|18.89|18.69|18.75|18.77|18.79|18.57|18.71|18.63|18.49|18.63|18.61…
10:27:02|90640-D87 4E57-2.65-0x33|18.11|17.93|18.23|18.21|18.39|18.17|18.43|18.43|18.59|18.69|18.59|18.63|18.49|18.75|18.67|18.67|18.59|18.29|18.85|18.73|18.83|18.65|18.75|18.73|18.81|18.29|18.61|18.67|18.77|18.05|17.45|18.15|18.13|17.99|18.17|18.19|18.23|18.55|18.63|18.27|18.73|18.77|18.71|18.67|18.77|18.79|18.81|18.77|18.73|18.65|18.83|18.65|18.75|18.83|18.81|18.55|18.67|18.69|18.49|18.59|18.59…
10:27:02|90640-D87 4E57-2.65-0x33|17.91|17.87|18.31|18.17|18.31|18.15|18.47|18.37|18.57|18.69|18.61|18.61|18.47|18.73|18.67|18.67|18.63|18.33|18.85|18.69|18.79|18.71|18.81|18.65|18.77|18.35|18.71|18.67|18.77|18.09|20.33|18.09|18.03|17.99|18.17|18.17|18.27|18.57|18.65|18.27|18.75|18.83|18.77|18.71|18.77|18.87|18.75|18.71|18.81|18.67|18.77|18.69|18.75|18.77|18.83|18.53|18.63|18.67|18.49|18.63|18.57…
10:27:02|90640-D87 4E57-2.65-0x33|17.83|17.93|18.37|18.25|18.31|18.25|18.49|18.43|18.55|18.61|18.63|18.65|18.45|18.75|18.67|18.75|18.67|18.29|18.85|18.77|18.77|18.61|18.85|18.73|18.75|18.35|18.73|18.67|18.71|18.09|19.67|18.15|18.01|17.99|18.25|18.15|18.33|18.59|18.65|18.25|18.73|18.83|18.77|18.75|18.83|18.95|18.75|18.67|18.77|18.69|18.79|18.73|18.75|18.71|18.83|18.51|18.65|18.65|18.53|18.65|18.43…
10:27:02|90640-D87 4E57-2.65-0x33|17.75|17.99|18.37|18.27|18.23|18.33|18.47|18.49|18.55|18.55|18.65|18.69|18.49|18.77|18.73|18.83|18.65|18.27|18.77|18.77|18.75|18.61|18.91|18.73|18.75|18.35|18.69|18.67|18.71|17.99|14.41|18.07|18.01|17.99|18.33|18.17|18.39|18.63|18.65|18.23|18.73|18.75|18.77|18.81|18.89|18.93|18.75|18.65|18.73|18.73|18.81|18.73|18.75|18.73|18.83|18.37|18.67|18.69|18.57|18.65|18.39…
10:27:02|90640-D87 4E57-2.65-0x33|17.71|17.97|18.35|18.23|18.15|18.33|18.43|18.45|18.53|18.55|18.65|18.65|18.51|18.81|18.77|18.83|18.63|18.23|18.67|18.73|18.71|18.57|18.95|18.75|18.73|18.35|18.63|18.69|18.71|17.95|16.99|18.13|17.99|17.99|18.45|18.17|18.39|18.65|18.65|18.19|18.75|18.67|18.79|18.79|18.81|18.89|18.71|18.63|18.73|18.75|18.75|18.71|18.73|18.73|18.81|18.37|18.63|18.71|18.63|18.63|18.33…
10:27:02|90640-D87 4E57-2.65-0x33|17.51|17.95|18.31|18.19|18.09|18.33|18.33|18.41|18.51|18.55|18.63|18.61|18.47|18.79|18.65|18.83|18.63|18.19|18.55|18.69|18.75|18.53|18.85|18.71|18.67|18.35|18.65|18.71|18.65|17.93|16.43|18.11|17.97|17.93|18.45|18.13|18.37|18.57|18.59|18.17|18.77|18.61|18.79|18.73|18.73|18.87|18.67|18.59|18.73|18.71|18.69|18.63|18.71|18.71|18.79|18.31|18.59|18.71|18.63|18.51|18.27…
10:27:02|90640-D87 4E57-2.65-0x33|17.45|17.93|18.29|18.27|18.05|18.25|18.27|18.41|18.51|18.63|18.67|18.71|18.51|18.83|18.61|18.77|18.63|18.21|18.53|18.75|18.79|18.55|18.77|18.67|18.63|18.37|18.69|18.81|18.61|17.85|16.75|18.05|17.97|17.89|18.49|18.17|18.39|18.51|18.55|18.17|18.87|18.65|18.87|18.69|18.79|18.87|18.69|18.57|18.75|18.69|18.71|18.63|18.73|18.71|18.85|18.35|18.67|18.73|18.69|18.51|18.27…
10:27:03|90640-D87 4E57-2.65-0x33|17.57|17.91|18.19|18.29|18.13|18.23|18.27|18.41|18.53|18.69|18.71|18.79|18.53|18.85|18.59|18.71|18.63|18.23|18.61|18.79|18.81|18.57|18.77|18.63|18.61|18.39|18.69|18.85|18.65|17.89|17.25|18.05|17.97|17.95|18.53|18.19|18.41|18.47|18.53|18.19|18.89|18.67|18.95|18.73|18.83|18.91|18.71|18.59|18.77|18.73|18.73|18.63|18.75|18.73|18.91|18.39|18.73|18.77|18.75|18.53|18.27…
10:27:03|90640-D87 4E57-2.65-0x33|17.57|17.77|18.09|18.27|18.19|18.23|18.25|18.37|18.53|18.67|18.73|18.73|18.55|18.77|18.55|18.69|18.61|18.17|18.59|18.73|18.81|18.59|18.75|18.61|18.59|18.39|18.67|18.71|18.57|17.83|17.37|17.95|17.87|17.93|18.53|18.19|18.33|18.43|18.43|18.19|18.81|18.67|18.99|18.75|18.79|18.85|18.61|18.61|18.77|18.77|18.65|18.61|18.79|18.73|18.87|18.41|18.59|18.71|18.67|18.47|18.13…
10:27:03|90640-D87 4E57-2.65-0x33|17.45|17.71|18.15|18.25|18.17|18.23|18.23|18.33|18.49|18.65|18.69|18.67|18.51|18.71|18.49|18.67|18.63|18.11|18.53|18.67|18.81|18.61|18.59|18.59|18.45|18.39|18.71|18.65|18.45|17.79|17.65|17.91|17.79|17.91|18.53|18.23|18.27|18.39|18.35|18.25|18.75|18.67|18.97|18.75|18.75|18.85|18.53|18.51|18.77|18.73|18.59|18.57|18.83|18.69|18.83|18.39|18.47|18.73|18.67|18.55|18.09…
10:27:03|90640-D87 4E57-2.65-0x33|17.39|17.67|18.13|18.21|18.15|18.29|18.21|18.35|18.45|18.59|18.67|18.61|18.47|18.57|18.45|18.69|18.65|18.11|18.47|18.63|18.81|18.51|18.51|18.55|18.39|18.45|18.75|18.61|18.35|17.79|17.71|17.89|17.75|17.89|18.47|18.27|18.23|18.35|18.29|18.31|18.65|18.67|18.91|18.75|18.65|18.85|18.59|18.51|18.75|18.69|18.59|18.55|18.75|18.65|18.83|18.37|18.39|18.73|18.63|18.53|17.97…
10:27:03|90640-D87 4E57-2.65-0x33|17.31|17.63|18.21|18.17|18.09|18.33|18.27|18.37|18.45|18.53|18.57|18.55|18.45|18.53|18.45|18.69|18.63|18.11|18.49|18.59|18.81|18.49|18.53|18.51|18.29|18.43|18.65|18.57|18.39|17.85|17.87|17.95|17.71|17.95|18.41|18.35|18.19|18.31|18.25|18.33|18.55|18.69|18.85|18.75|18.63|18.85|18.63|18.61|18.73|18.63|18.59|18.53|18.69|18.63|18.83|18.37|18.33|18.65|18.59|18.55|17.99…
10:27:03|90640-D87 4E57-2.65-0x33|17.33|17.59|18.23|18.23|18.13|18.39|18.35|18.43|18.47|18.55|18.51|18.59|18.45|18.55|18.47|18.65|18.63|18.11|18.51|18.53|18.83|18.53|18.55|18.55|18.29|18.49|18.57|18.51|18.43|17.91|17.97|18.07|17.81|18.01|18.33|18.43|18.27|18.29|18.23|18.37|18.59|18.71|18.79|18.77|18.71|18.87|18.67|18.65|18.75|18.61|18.59|18.53|18.73|18.63|18.81|18.39|18.33|18.61|18.53|18.59|18.03…
10:27:03|90640-D87 4E57-2.65-0x33|17.29|17.55|18.21|18.29|18.11|18.39|18.29|18.47|18.49|18.57|18.45|18.57|18.41|18.57|18.45|18.61|18.61|18.11|18.41|18.47|18.75|18.57|18.51|18.53|18.19|18.55|18.57|18.45|18.39|17.97|17.91|18.03|17.91|15.17|18.27|18.39|18.35|18.29|18.21|18.31|18.63|18.69|18.73|18.71|18.79|18.93|18.71|18.65|18.77|18.61|18.59|18.49|18.69|18.57|18.79|18.41|18.33|18.63|18.47|18.65|18.05…
10:27:03|90640-D87 4E57-2.65-0x33|17.29|17.65|18.19|18.31|18.11|18.29|18.23|18.49|18.51|18.57|18.39|18.55|18.37|18.57|18.43|18.61|18.59|18.15|18.41|18.53|18.67|18.61|18.53|18.53|18.17|18.51|18.57|18.45|18.37|18.05|17.87|17.87|17.81|16.11|18.19|18.35|18.33|18.29|18.27|18.35|18.73|18.69|18.69|18.67|18.79|18.91|18.69|18.65|18.77|18.61|18.61|18.45|18.69|18.59|18.85|18.43|18.39|18.65|18.49|18.69|17.97…
10:27:03|90640-D87 4E57-2.65-0x33|17.57|17.73|18.25|18.31|18.13|18.21|18.21|18.51|18.61|18.57|18.43|18.53|18.41|18.57|18.47|18.61|18.63|18.19|18.45|18.57|18.73|18.65|18.55|18.53|18.29|18.55|18.65|18.51|18.45|18.11|17.63|17.79|17.73|16.59|18.11|18.23|18.31|18.31|18.31|18.53|18.83|18.75|18.67|18.75|18.77|18.93|18.67|18.73|18.77|18.65|18.63|18.59|18.69|18.75|18.89|18.45|18.43|18.69|18.51|18.75|18.03…
10:27:03|90640-D87 4E57-2.65-0x33|17.71|17.67|18.21|18.23|18.13|18.27|18.19|18.49|18.63|18.53|18.45|18.49|18.43|18.61|18.49|18.65|18.65|18.23|18.47|18.63|18.77|18.75|18.55|18.57|18.39|18.51|18.65|18.51|18.51|18.09|17.57|17.81|17.85|16.79|18.09|18.17|18.27|18.31|18.31|18.57|18.77|18.79|18.71|18.73|18.69|18.95|18.69|18.79|18.71|18.67|18.63|18.69|18.69|18.79|18.83|18.45|18.49|18.71|18.47|18.79|18.07…
10:27:03|90640-D87 4E57-2.65-0x33|17.77|17.71|18.23|18.23|18.25|18.31|18.29|18.47|18.63|18.49|18.51|18.47|18.47|18.65|18.53|18.67|18.59|18.27|18.41|18.69|18.75|18.85|18.61|18.61|18.41|18.49|18.67|18.51|18.39|18.01|17.51|17.83|17.95|17.19|18.07|18.23|18.23|18.31|18.31|18.63|18.73|18.77|18.75|18.75|18.69|18.95|18.71|18.79|18.67|18.67|18.63|18.71|18.69|18.79|18.77|18.49|18.55|18.65|18.43|18.83|18.11…
10:27:03|90640-D87 4E57-2.65-0x33|17.79|17.77|18.27|18.25|18.27|18.23|18.39|18.57|18.65|18.57|18.57|18.45|18.53|18.69|18.57|18.69|18.55|18.39|18.43|18.71|18.75|18.75|18.69|18.69|18.45|18.51|18.71|18.59|18.37|18.03|17.47|17.79|17.85|17.39|18.07|18.31|18.19|18.33|18.33|18.71|18.77|18.77|18.77|18.79|18.65|18.97|18.67|18.81|18.59|18.69|18.67|18.75|18.59|18.75|18.75|18.53|18.57|18.61|18.53|18.89|18.13…
10:27:03|90640-D87 4E57-2.65-0x33|17.75|17.81|18.27|18.27|18.39|18.23|18.41|18.65|18.69|18.65|18.61|18.43|18.55|18.73|18.57|18.69|18.55|18.49|18.53|18.71|18.77|18.73|18.73|18.75|18.49|18.51|18.67|18.67|18.37|18.05|17.59|17.79|17.77|17.51|18.07|18.25|18.17|18.31|18.35|18.71|18.81|18.79|18.77|18.73|18.61|18.97|18.65|18.81|18.59|18.75|18.71|18.83|18.59|18.79|18.73|18.61|18.59|18.67|18.61|18.87|18.15…
10:27:03|90640-D87 4E57-2.65-0x33|17.77|17.87|18.27|18.33|18.49|18.29|18.43|18.65|18.73|18.71|18.63|18.53|18.57|18.81|18.57|18.71|18.55|18.51|18.61|18.71|18.77|18.79|18.77|18.75|18.51|18.47|18.63|18.67|18.37|17.97|17.69|17.89|17.87|17.61|18.05|18.27|18.25|18.31|18.37|18.71|18.81|18.81|18.89|18.75|18.63|18.97|18.63|18.81|18.63|18.79|18.67|18.89|18.67|18.83|18.85|18.67|18.63|18.65|18.49|18.85|18.21…
10:27:03|90640-D87 4E57-2.65-0x33|17.73|17.93|18.25|18.37|18.51|18.35|18.51|18.65|18.75|18.77|18.57|18.55|18.57|18.81|18.57|18.73|18.49|18.53|18.59|18.71|18.69|18.77|18.75|18.75|18.45|18.45|18.67|18.67|18.31|17.89|17.63|17.89|17.95|17.67|18.03|18.23|18.33|18.29|18.39|18.67|18.81|18.77|18.89|18.71|18.65|18.89|18.61|18.83|18.65|18.77|18.65|18.83|18.67|18.77|18.85|18.69|18.67|18.67|18.49|18.85|18.27…
10:27:03|90640-D87 4E57-2.65-0x33|17.77|18.01|18.23|18.37|18.53|18.49|18.57|18.55|18.77|18.83|18.53|18.59|18.57|18.89|18.57|18.73|18.45|18.51|18.57|18.71|18.69|18.85|18.73|18.77|18.41|18.53|18.71|18.71|18.33|18.03|17.73|18.07|18.09|17.79|18.17|18.19|18.37|18.27|18.43|18.63|18.81|18.73|18.81|18.67|18.69|18.87|18.63|18.85|18.71|18.75|18.71|18.79|18.69|18.79|18.91|18.71|18.61|18.69|18.57|18.85|18.35…
10:27:04|90640-D87 4E57-2.65-0x33|17.87|18.07|18.33|18.37|18.59|18.63|18.57|18.55|18.87|18.89|18.57|18.63|18.63|18.95|18.61|18.73|18.45|18.49|18.61|18.71|18.67|18.91|18.75|18.79|18.39|18.59|18.71|18.75|18.35|18.09|17.75|18.23|18.21|17.73|18.23|18.23|18.39|18.37|18.45|18.65|18.81|18.73|18.73|18.71|18.73|18.85|18.65|18.81|18.77|18.77|18.77|18.79|18.71|18.79|18.97|18.73|18.55|18.67|18.65|18.87|18.41…
10:27:04|90640-D87 4E57-2.65-0x33|17.85|17.97|18.33|18.33|18.57|18.49|18.57|18.57|18.91|18.83|18.61|18.65|18.69|18.97|18.65|18.71|18.45|18.41|18.65|18.71|18.65|18.91|18.77|18.77|18.37|18.61|18.71|18.67|18.31|18.03|17.77|18.27|18.01|17.67|18.25|18.25|18.39|18.39|18.57|18.67|18.85|18.73|18.75|18.75|18.69|18.85|18.63|18.79|18.75|18.79|18.87|18.79|18.69|18.79|19.05|18.75|18.53|18.67|18.63|18.81|18.31…
10:27:04|90640-D87 4E57-2.65-0x33|17.85|17.89|18.27|18.29|18.57|18.47|18.61|18.59|18.83|18.79|18.61|18.67|18.73|18.99|18.71|18.69|18.53|18.43|18.71|18.71|18.69|18.91|18.79|18.75|18.41|18.63|18.75|18.69|18.49|18.07|17.89|18.29|17.85|17.69|18.27|18.19|18.39|18.49|18.67|18.75|18.87|18.71|18.75|18.73|18.65|18.89|18.63|18.83|18.73|18.77|18.95|18.81|18.69|18.71|19.05|18.75|18.51|18.67|18.61|18.83|18.33…
10:27:04|90640-D87 4E57-2.65-0x33|17.83|17.91|18.21|18.23|18.55|18.35|18.55|18.47|18.75|18.79|18.59|18.57|18.75|18.97|18.75|18.61|18.59|18.45|18.75|18.71|18.71|18.89|18.81|18.71|18.43|18.65|18.77|18.75|18.57|18.09|17.91|18.17|17.97|17.69|18.17|18.19|18.45|18.49|18.59|18.73|18.93|18.69|18.75|18.69|18.69|18.93|18.63|18.85|18.69|18.73|18.93|18.81|18.69|18.69|19.01|18.75|18.55|18.67|18.59|18.83|18.37…
10:27:04|90640-D87 4E57-2.65-0x33|17.83|17.93|18.25|18.19|18.43|18.25|18.59|18.43|18.69|18.79|18.53|18.49|18.71|18.95|18.73|18.55|18.59|18.47|18.67|18.71|18.69|18.87|18.81|18.67|18.29|18.59|18.71|18.73|18.45|18.01|15.05|17.97|18.07|17.75|18.15|18.09|18.41|18.45|18.53|18.65|18.87|18.61|18.75|18.63|18.71|18.89|18.63|18.81|18.65|18.77|18.91|18.75|18.69|18.69|18.99|18.67|18.51|18.55|18.57|18.77|18.35…
10:27:04|90640-D87 4E57-2.65-0x33|17.83|17.77|18.29|18.25|18.33|18.27|18.63|18.43|18.65|18.69|18.51|18.43|18.69|18.97|18.73|18.55|18.61|18.37|18.61|18.73|18.69|18.85|18.81|18.71|18.25|18.55|18.67|18.79|18.41|18.01|15.99|17.99|18.07|17.81|18.23|18.09|18.27|18.43|18.49|18.59|18.89|18.57|18.67|18.59|18.67|18.85|18.53|18.79|18.59|18.75|18.87|18.71|18.71|18.71|18.87|18.61|18.47|18.53|18.59|18.73|18.33…
10:27:04|90640-D87 4E57-2.65-0x33|17.69|17.69|18.21|18.31|18.43|18.29|18.65|18.43|18.65|18.67|18.49|18.37|18.69|18.99|18.69|18.55|18.61|18.37|18.69|18.75|18.73|18.83|18.85|18.75|18.31|18.51|18.69|18.83|18.45|18.13|20.71|18.19|18.07|17.81|18.23|18.05|18.25|18.43|18.45|18.57|18.91|18.69|18.67|18.65|18.63|18.83|18.53|18.83|18.59|18.75|18.85|18.65|18.73|18.75|18.83|18.61|18.43|18.45|18.61|18.79|18.31…
10:27:04|90640-D87 4E57-2.65-0x33|17.63|17.57|18.15|18.31|18.51|18.33|18.67|18.41|18.65|18.69|18.47|18.41|18.69|19.01|18.67|18.59|18.61|18.43|18.75|18.73|18.77|18.85|18.89|18.85|18.35|18.49|18.71|18.87|18.49|18.25|20.13|18.27|18.13|17.81|18.35|18.11|18.33|18.43|18.41|18.55|19.01|18.79|18.67|18.71|18.69|18.81|18.57|18.87|18.65|18.75|18.85|18.65|18.77|18.77|18.81|18.61|18.59|18.49|18.67|18.85|18.49…
10:27:04|90640-D87 4E57-2.65-0x33|17.75|17.57|18.19|18.31|18.53|18.37|18.59|18.41|18.67|18.69|18.47|18.45|18.71|19.03|18.73|18.63|18.63|18.49|18.67|18.73|18.87|18.87|18.83|18.87|18.35|18.49|18.67|18.91|18.51|18.29|19.69|18.25|18.19|17.79|18.39|18.09|18.41|18.49|18.39|18.55|19.03|18.81|18.67|18.69|18.73|18.87|18.61|18.79|18.71|18.75|18.87|18.65|18.81|18.73|18.79|18.63|18.65|18.55|18.73|18.89|18.55…
10:27:04|90640-D87 4E57-2.65-0x33|17.83|17.55|18.21|18.29|18.53|18.33|18.49|18.43|18.67|18.71|18.45|18.45|18.71|19.01|18.77|18.57|18.65|18.43|18.59|18.65|18.85|18.83|18.77|18.77|18.35|18.45|18.61|18.79|18.43|18.15|19.25|18.21|18.19|17.77|18.29|18.05|18.35|18.51|18.31|18.53|18.91|18.81|18.65|18.67|18.69|18.91|18.57|18.71|18.63|18.73|18.87|18.63|18.73|18.69|18.81|18.63|18.57|18.59|18.63|18.81|18.45…
10:27:04|90640-D87 4E57-2.65-0x33|17.83|17.59|18.29|18.27|18.43|18.29|18.53|18.45|18.77|18.73|18.45|18.45|18.75|18.99|18.71|18.51|18.69|18.43|18.57|18.59|18.75|18.79|18.81|18.67|18.33|18.41|18.45|18.69|18.33|18.03|19.05|18.17|18.19|17.81|18.21|17.99|18.31|18.45|18.25|18.43|18.79|18.83|18.63|18.63|18.65|18.93|18.55|18.73|18.63|18.79|18.87|18.69|18.65|18.65|18.83|18.63|18.51|18.59|18.55|18.83|18.35…
10:27:04|90640-D87 4E57-2.65-0x33|17.79|17.55|18.27|18.19|18.37|18.21|18.53|18.43|18.81|18.79|18.47|18.51|18.75|18.95|18.69|18.53|18.73|18.39|18.57|18.45|18.69|18.83|18.85|18.59|18.31|18.41|18.41|18.71|18.31|18.05|18.93|18.05|18.01|17.79|18.15|17.97|18.35|18.41|18.31|18.37|18.81|18.85|18.65|18.61|18.53|18.89|18.55|18.75|18.61|18.77|18.83|18.75|18.69|18.63|18.81|18.63|18.47|18.61|18.51|18.85|18.41…
10:27:04|90640-D87 4E57-2.65-0x33|17.69|17.53|18.39|18.13|18.29|18.15|18.47|18.43|18.75|18.77|18.49|18.57|18.69|18.91|18.61|18.55|18.69|18.35|18.65|18.41|18.61|18.87|18.85|18.51|18.27|18.41|18.47|18.73|18.21|18.05|18.85|18.07|17.85|17.77|18.11|17.91|18.39|18.45|18.37|18.35|18.77|18.73|18.65|18.59|18.49|18.91|18.55|18.75|18.59|18.71|18.79|18.73|18.67|18.59|18.79|18.63|18.43|18.49|18.49|18.89|18.41…
10:27:04|90640-D87 4E57-2.65-0x33|17.71|17.71|18.49|18.19|18.29|18.31|18.49|18.43|18.71|18.73|18.51|18.63|18.71|18.91|18.61|18.57|18.67|18.45|18.71|18.53|18.65|18.91|18.85|18.49|18.31|18.53|18.53|18.77|18.25|18.11|18.79|18.15|17.89|17.83|18.27|17.95|18.31|18.49|18.47|18.33|18.83|18.71|18.73|18.57|18.61|18.93|18.63|18.75|18.67|18.73|18.83|18.71|18.77|18.55|18.81|18.63|18.51|18.51|18.57|18.93|18.57…
10:27:04|90640-D87 4E57-2.65-0x33|17.79|17.87|18.49|18.23|18.29|18.39|18.49|18.43|18.69|18.71|18.51|18.69|18.65|18.91|18.71|18.59|18.61|18.53|18.75|18.59|18.67|18.95|18.91|18.47|18.33|18.63|18.61|18.79|18.39|18.17|18.63|18.15|17.93|17.99|18.33|18.01|18.33|18.59|18.57|18.45|18.87|18.77|18.79|18.63|18.71|18.99|18.69|18.83|18.73|18.77|18.85|18.63|18.79|18.57|18.83|18.63|18.57|18.61|18.65|18.81|18.63…
10:27:05|90640-D87 4E57-2.65-0x33|17.85|17.95|18.47|18.11|18.29|18.43|18.47|18.45|18.65|18.71|18.49|18.75|18.67|18.97|18.77|18.51|18.55|18.55|18.77|18.53|18.67|18.87|18.95|18.49|18.33|18.67|18.65|18.71|18.51|18.23|18.49|18.13|17.87|18.03|18.33|18.05|18.31|18.59|18.51|18.55|18.89|18.81|18.73|18.65|18.75|19.03|18.69|18.81|18.69|18.79|18.79|18.55|18.71|18.57|18.87|18.61|18.45|18.69|18.69|18.77|18.71…
10:27:05|90640-D87 4E57-2.65-0x33|17.57|17.95|18.51|18.09|18.25|18.45|18.51|18.47|18.69|18.71|18.49|18.81|18.63|19.01|18.79|18.51|18.61|18.57|18.75|18.53|18.69|18.79|18.99|18.51|18.39|18.71|18.65|18.63|18.37|18.23|18.51|18.15|17.81|18.09|18.33|18.17|18.29|18.55|18.45|18.63|18.89|18.83|18.69|18.67|18.79|19.03|18.69|18.81|18.67|18.81|18.73|18.63|18.63|18.55|18.89|18.57|18.43|18.63|18.73|18.81|18.69…
10:27:05|90640-D87 4E57-2.65-0x33|17.49|17.89|18.55|18.03|18.23|18.35|18.55|18.51|18.75|18.63|18.51|18.81|18.61|19.01|18.83|18.47|18.67|18.59|18.75|18.55|18.73|18.75|18.97|18.51|18.39|18.65|18.67|18.59|18.33|18.25|18.53|18.19|17.89|18.17|18.49|18.29|18.43|18.53|18.49|18.73|18.97|18.87|18.79|18.69|18.75|19.05|18.75|18.83|18.71|18.83|18.73|18.71|18.67|18.53|18.87|18.55|18.33|18.59|18.79|18.87|18.69…
10:27:05|90640-D87 4E57-2.65-0x33|17.43|17.85|18.59|18.05|18.19|18.27|18.61|18.55|18.69|18.57|18.53|18.81|18.65|19.01|18.87|18.49|18.65|18.61|18.83|18.57|18.77|18.71|18.97|18.51|18.39|18.59|18.63|18.55|18.33|18.27|18.35|18.19|17.95|18.09|18.55|18.35|18.45|18.45|18.53|18.71|18.95|18.79|18.79|18.69|18.71|18.97|18.81|18.85|18.75|18.89|18.73|18.75|18.71|18.53|18.85|18.61|18.31|18.55|18.77|18.85|18.69…
10:27:05|90640-D87 4E57-2.65-0x33|17.45|17.95|18.61|18.05|18.13|18.31|18.65|18.53|18.63|18.67|18.53|18.79|18.67|19.01|18.89|18.45|18.61|18.65|18.87|18.59|18.79|18.71|18.97|18.47|18.37|18.57|18.59|18.57|18.31|18.17|18.29|18.27|17.99|18.11|18.53|18.39|18.41|18.37|18.51|18.69|18.93|18.79|18.83|18.67|18.65|18.89|18.77|18.85|18.71|18.93|18.73|18.77|18.77|18.53|18.89|18.65|18.33|18.51|18.81|18.81|18.75…
10:27:05|90640-D87 4E57-2.65-0x33|17.47|18.05|18.75|18.05|18.17|18.35|18.69|18.51|18.67|18.75|18.63|18.77|18.59|19.01|18.93|18.49|18.63|18.69|18.99|18.61|18.83|18.71|19.03|18.49|18.35|18.57|18.71|18.59|18.27|18.17|18.43|18.47|18.03|18.17|18.51|18.39|18.39|18.45|18.49|18.73|18.93|18.77|18.87|18.65|18.61|18.93|18.79|18.93|18.69|18.93|18.75|18.73|18.83|18.51|18.93|18.69|18.35|18.57|18.85|18.83|18.73…
10:27:05|90640-D87 4E57-2.65-0x33|17.59|18.23|18.81|18.03|18.21|18.31|18.73|18.55|18.73|18.79|18.73|18.69|18.53|18.99|18.97|18.51|18.65|18.71|19.01|18.55|18.87|18.75|19.11|18.57|18.35|18.61|18.77|18.57|18.25|18.11|18.45|18.43|18.13|18.23|18.57|18.41|18.37|18.55|18.55|18.77|18.91|18.77|18.89|18.65|18.61|18.97|18.77|18.95|18.69|18.95|18.73|18.71|18.79|18.51|19.03|18.75|18.39|18.63|18.87|18.87|18.77…
10:27:05|90640-D87 4E57-2.65-0x33|17.71|18.29|18.73|18.01|18.29|18.33|18.77|18.57|18.73|18.81|18.63|18.61|18.57|18.97|18.93|18.53|18.65|18.73|18.89|18.49|18.85|18.79|19.05|18.65|18.39|18.65|18.73|18.55|18.23|18.05|18.13|18.21|18.21|18.23|18.63|18.39|18.35|18.59|18.59|18.73|18.89|18.73|18.89|18.65|18.61|18.97|18.75|18.89|18.69|18.95|18.71|18.71|18.75|18.53|19.05|18.81|18.41|18.69|18.89|18.85|18.81…
10:27:05|90640-D87 4E57-2.65-0x33|17.81|18.35|18.63|17.97|18.35|18.41|18.79|18.45|18.71|18.79|18.59|18.67|18.59|19.01|18.89|18.55|18.65|18.69|18.77|18.51|18.81|18.81|18.97|18.67|18.41|18.69|18.67|18.55|18.21|18.01|17.93|18.05|18.21|18.21|18.57|18.37|18.33|18.61|18.59|18.69|18.85|18.69|18.83|18.63|18.61|18.95|18.73|18.83|18.75|18.93|18.69|18.69|18.71|18.53|19.09|18.85|18.39|18.73|18.95|18.81|18.75…
10:27:05|90640-D87 4E57-2.65-0x33|17.87|18.33|18.53|17.93|18.37|18.47|18.75|18.41|18.75|18.77|18.57|18.71|18.61|19.05|18.91|18.57|18.61|18.65|18.75|18.53|18.77|18.83|18.83|18.67|18.41|18.65|18.57|18.55|18.27|18.03|17.97|17.99|18.21|18.11|18.51|18.43|18.31|18.57|18.59|18.61|18.81|18.69|18.77|18.55|18.61|18.89|18.71|18.79|18.75|18.85|18.67|18.73|18.67|18.55|19.03|18.75|18.37|18.61|18.87|18.65|18.69…
10:27:05|90640-D87 4E57-2.65-0x33|17.93|18.23|18.45|17.99|18.41|18.45|18.73|18.43|18.81|18.77|18.57|18.71|18.65|19.05|18.93|18.61|18.59|18.55|18.73|18.59|18.75|18.79|18.79|18.69|18.43|18.57|18.51|18.59|18.27|17.95|17.93|17.93|18.29|18.11|18.61|18.49|18.35|18.55|18.59|18.55|18.75|18.69|18.75|18.49|18.67|18.85|18.73|18.77|18.75|18.79|18.77|18.79|18.73|18.59|19.01|18.67|18.39|18.51|18.81|18.59|18.59…
10:27:05|90640-D87 4E57-2.65-0x33|17.83|18.13|18.41|18.03|18.37|18.43|18.63|18.43|18.75|18.77|18.61|18.71|18.65|19.05|18.83|18.63|18.61|18.53|18.73|18.65|18.65|18.75|18.79|18.71|18.43|18.51|18.55|18.61|18.23|17.87|14.77|17.75|18.35|18.01|18.61|18.49|18.37|18.43|18.59|18.53|18.71|18.67|18.73|18.53|18.71|18.79|18.75|18.75|18.75|18.79|18.79|18.75|18.77|18.63|18.99|18.67|18.41|18.55|18.77|18.57|18.49…
10:27:05|90640-D87 4E57-2.65-0x33|17.81|18.13|18.35|18.09|18.33|18.37|18.53|18.47|18.69|18.81|18.63|18.67|18.63|19.09|18.79|18.61|18.61|18.59|18.71|18.73|18.65|18.83|18.79|18.71|18.41|18.55|18.57|18.65|18.27|17.97|15.85|17.77|18.33|18.01|18.67|18.47|18.35|18.37|18.61|18.51|18.67|18.63|18.73|18.55|18.71|18.73|18.75|18.73|18.75|18.79|18.81|18.71|18.79|18.65|18.85|18.65|18.41|18.57|18.79|18.53|18.63…
10:27:05|90640-D87 4E57-2.65-0x33|17.83|18.15|18.47|18.15|18.27|18.33|18.57|18.51|18.65|18.85|18.65|18.63|18.63|19.11|18.81|18.59|18.61|18.63|18.83|18.81|18.63|18.89|18.79|18.71|18.39|18.53|18.51|18.69|18.31|18.05|18.67|17.91|18.31|18.05|18.71|18.49|18.35|18.39|18.63|18.57|18.63|18.67|18.73|18.51|18.73|18.75|18.75|18.75|18.75|18.79|18.85|18.71|18.81|18.75|18.85|18.69|18.41|18.53|18.83|18.57|18.69…
10:27:05|90640-D87 4E57-2.65-0x33|17.77|17.93|18.43|18.07|18.23|18.29|18.61|18.53|18.63|18.85|18.65|18.63|18.63|18.97|18.77|18.63|18.61|18.53|18.87|18.85|18.61|18.89|18.79|18.79|18.37|18.41|18.45|18.59|18.27|17.79|18.31|18.03|18.15|17.99|18.63|18.43|18.27|18.41|18.57|18.61|18.55|18.69|18.69|18.47|18.75|18.77|18.65|18.75|18.69|18.79|18.87|18.71|18.75|18.77|18.83|18.73|18.39|18.49|18.77|18.55|18.65…
10:27:05|90640-D87 4E57-2.65-0x33|17.79|17.83|18.41|18.07|18.29|18.25|18.57|18.55|18.65|18.85|18.57|18.63|18.55|18.85|18.79|18.65|18.69|18.49|18.85|18.83|18.55|18.83|18.69|18.79|18.43|18.39|18.49|18.51|18.13|17.63|17.49|18.03|18.01|17.87|18.55|18.37|18.19|18.31|18.53|18.65|18.49|18.61|18.65|18.39|18.75|18.75|18.57|18.67|18.63|18.67|18.87|18.67|18.69|18.71|18.81|18.67|18.37|18.51|18.71|18.59|18.61…
10:27:06|90640-D87 4E57-2.65-0x33|17.83|17.81|18.35|18.03|18.35|18.31|18.55|18.51|18.69|18.81|18.51|18.67|18.57|18.93|18.83|18.55|18.71|18.53|18.85|18.79|18.51|18.87|18.69|18.73|18.51|18.45|18.55|18.53|18.13|17.69|17.25|17.87|18.07|17.85|18.39|18.33|18.25|18.31|18.45|18.71|18.57|18.57|18.65|18.33|18.77|18.75|18.59|18.61|18.67|18.67|18.81|18.65|18.73|18.67|18.89|18.63|18.51|18.53|18.65|18.65|18.69…
10:27:06|90640-D87 4E57-2.65-0x33|17.87|17.79|18.37|18.01|18.39|18.37|18.61|18.47|18.71|18.77|18.49|18.69|18.57|18.99|18.83|18.53|18.71|18.57|18.77|18.75|18.51|18.91|18.73|18.67|18.53|18.51|18.53|18.55|18.19|17.75|17.15|17.65|18.13|17.93|18.35|18.35|18.31|18.27|18.39|18.69|18.65|18.65|18.65|18.43|18.79|18.83|18.61|18.59|18.71|18.71|18.77|18.69|18.77|18.61|18.89|18.63|18.55|18.45|18.61|18.61|18.75…
10:27:06|90640-D87 4E57-2.65-0x33|17.91|17.93|18.39|18.03|18.43|18.27|18.59|18.39|18.73|18.73|18.47|18.71|18.57|19.03|18.83|18.47|18.71|18.59|18.71|18.71|18.51|18.87|18.77|18.63|18.55|18.51|18.51|18.49|18.23|17.71|17.09|17.35|18.11|17.99|18.23|18.37|18.31|18.23|18.45|18.67|18.65|18.67|18.65|18.51|18.83|18.89|18.61|18.57|18.65|18.75|18.75|18.73|18.81|18.63|18.87|18.63|18.57|18.45|18.57|18.57|18.73…
10:27:06|90640-D87 4E57-2.65-0x33|17.79|17.93|18.35|18.05|18.27|18.17|18.61|18.33|18.69|18.71|18.49|18.73|18.49|19.07|18.89|18.43|18.63|18.61|18.65|18.69|18.45|18.83|18.73|18.61|18.51|18.51|18.49|18.43|18.01|17.67|17.11|17.17|18.09|17.85|18.13|18.31|18.31|18.23|18.51|18.67|18.65|18.65|18.65|18.59|18.87|18.91|18.63|18.55|18.59|18.75|18.73|18.75|18.85|18.65|18.87|18.63|18.59|18.45|18.53|18.53|18.65…
10:27:06|90640-D87 4E57-2.65-0x33|17.71|17.87|18.29|18.01|18.19|18.13|18.59|18.31|18.63|18.67|18.47|18.71|18.47|19.05|18.91|18.41|18.53|18.51|18.57|18.69|18.43|18.79|18.67|18.67|18.45|18.47|18.45|18.39|17.93|17.75|17.15|17.19|18.05|17.79|18.07|18.23|18.31|18.19|18.37|18.63|18.59|18.61|18.59|18.63|18.85|18.89|18.53|18.51|18.61|18.73|18.71|18.75|18.85|18.63|18.85|18.59|18.59|18.41|18.53|18.47|18.59…
10:27:06|90640-D87 4E57-2.65-0x33|17.79|17.89|18.29|17.99|18.15|18.11|18.61|18.29|18.67|18.63|18.47|18.69|18.39|19.03|18.81|18.39|18.57|18.49|18.59|18.69|18.61|18.77|18.71|18.71|18.57|18.49|18.53|18.37|17.93|17.83|17.17|17.21|18.01|17.87|18.03|18.23|18.31|18.21|18.35|18.61|18.53|18.61|18.53|18.67|18.83|18.85|18.45|18.55|18.63|18.67|18.69|18.77|18.85|18.57|18.83|18.57|18.59|18.39|18.53|18.53|18.55…
10:27:06|90640-D87 4E57-2.65-0x33|17.89|17.89|18.31|18.11|18.15|18.11|18.65|18.31|18.75|18.59|18.49|18.63|18.35|18.97|18.75|18.51|18.63|18.49|18.63|18.73|18.71|18.75|18.77|18.65|18.61|18.45|18.63|18.45|17.95|17.93|17.29|17.41|18.03|17.97|18.15|18.25|18.39|18.25|18.37|18.63|18.59|18.65|18.57|18.75|18.81|18.85|18.43|18.61|18.65|18.65|18.79|18.83|18.87|18.55|18.81|18.59|18.65|18.39|18.63|18.61|18.43…
10:27:06|90640-D87 4E57-2.65-0x33|17.89|17.89|18.31|18.21|18.21|18.11|18.65|18.33|18.73|18.53|18.55|18.57|18.35|18.91|18.69|18.55|18.57|18.49|18.67|18.77|18.63|18.73|18.79|18.59|18.51|18.41|18.55|18.43|17.91|18.01|17.47|17.65|18.05|17.87|18.19|18.31|18.45|18.27|18.39|18.67|18.63|18.57|18.59|18.69|18.79|18.81|18.41|18.65|18.67|18.65|18.81|18.81|18.89|18.51|18.79|18.59|18.61|18.33|18.59|18.53|18.33…
10:27:06|90640-D87 4E57-2.65-0x33|17.89|17.89|18.31|18.27|18.27|18.13|18.65|18.23|18.65|18.45|18.59|18.65|18.35|18.93|18.71|18.61|18.53|18.39|18.69|18.83|18.57|18.67|18.81|18.65|18.43|18.35|18.47|18.49|17.87|17.93|17.55|17.81|17.95|17.79|18.23|18.37|18.37|18.27|18.51|18.69|18.55|18.49|18.55|18.65|18.77|18.77|18.51|18.69|18.59|18.65|18.85|18.79|18.85|18.49|18.83|18.59|18.61|18.29|18.61|18.51|18.29…
10:27:06|90640-D87 4E57-2.65-0x33|17.93|17.91|18.25|18.33|18.29|18.15|18.71|18.25|18.69|18.47|18.65|18.73|18.39|18.95|18.75|18.67|18.57|18.41|18.75|18.89|18.59|18.63|18.83|18.71|18.35|18.37|18.61|18.55|17.93|17.95|17.61|17.91|17.87|17.85|18.27|18.43|18.31|18.31|18.61|18.71|18.55|18.57|18.59|18.75|18.77|18.77|18.61|18.73|18.59|18.69|18.89|18.85|18.83|18.53|18.89|18.67|18.61|18.39|18.63|18.65|18.33…
10:27:06|90640-D87 4E57-2.65-0x33|17.97|17.87|18.19|18.37|18.31|18.33|18.77|18.25|18.73|18.45|18.71|18.77|18.43|18.93|18.79|18.69|18.61|18.43|18.81|18.93|18.61|18.67|18.83|18.75|18.35|18.35|18.67|18.63|17.99|17.97|17.67|17.95|17.91|17.91|18.27|18.49|18.41|18.35|18.59|18.73|18.63|18.65|18.63|18.77|18.71|18.77|18.63|18.77|18.63|18.71|18.95|18.89|18.85|18.55|18.81|18.73|18.65|18.47|18.65|18.77|18.47…
10:27:06|90640-D87 4E57-2.65-0x33|17.87|17.83|18.21|18.39|18.43|18.41|18.71|18.31|18.81|18.47|18.71|18.81|18.51|18.91|18.85|18.71|18.69|18.45|18.89|18.95|18.63|18.71|18.87|18.79|18.41|18.39|18.67|18.69|17.99|17.99|17.75|17.97|17.95|18.05|18.27|18.57|18.49|18.35|18.55|18.85|18.71|18.67|18.65|18.85|18.73|18.81|18.63|18.87|18.65|18.69|18.99|18.89|18.85|18.59|18.81|18.79|18.67|18.61|18.67|18.81|18.51…
10:27:06|90640-D87 4E57-2.65-0x33|17.93|17.99|18.21|18.41|18.53|18.45|18.65|18.43|18.87|18.49|18.71|18.85|18.59|18.97|18.89|18.77|18.75|18.43|18.95|18.99|18.63|18.75|18.91|18.77|18.47|18.39|18.67|18.71|18.05|17.97|17.75|17.93|18.19|18.17|18.31|18.63|18.51|18.35|18.55|18.97|18.81|18.69|18.65|18.91|18.81|18.83|18.75|18.95|18.67|18.69|18.99|18.89|18.83|18.63|18.83|18.85|18.71|18.67|18.75|18.83|18.65…
10:27:06|90640-D87 4E57-2.65-0x33|17.95|18.03|18.17|18.43|18.51|18.49|18.77|18.53|18.87|18.51|18.73|18.89|18.53|18.95|18.87|18.83|18.73|18.43|18.97|19.03|18.63|18.79|18.97|18.77|18.47|18.39|18.71|18.73|18.09|17.95|17.67|17.89|18.39|18.09|18.35|18.65|18.53|18.41|18.57|18.99|18.89|18.77|18.65|18.99|18.83|18.77|18.79|18.95|18.69|18.67|18.99|18.89|18.83|18.65|18.85|18.81|18.75|18.67|18.83|18.83|18.65…
10:27:06|90640-D87 4E57-2.65-0x33|17.95|18.05|18.13|18.41|18.47|18.51|18.79|18.49|18.85|18.53|18.73|18.81|18.55|19.03|18.83|18.85|18.69|18.49|18.97|18.99|18.61|18.69|19.01|18.79|18.45|18.39|18.73|18.79|18.11|17.87|17.65|17.83|18.35|17.99|18.35|18.65|18.39|18.45|18.63|19.01|18.79|18.81|18.67|19.03|18.89|18.77|18.83|18.93|18.67|18.63|19.03|18.87|18.81|18.67|18.93|18.83|18.73|18.65|18.95|18.81|18.63…
10:27:07|90640-D87 4E57-2.65-0x33|17.87|18.07|18.19|18.39|18.39|18.53|18.79|18.45|18.81|18.55|18.71|18.75|18.43|19.01|18.89|18.87|18.63|18.53|18.93|18.97|18.65|18.61|18.97|18.73|18.27|18.39|18.77|18.77|18.01|17.79|17.63|17.83|18.31|17.93|18.35|18.65|18.27|18.41|18.69|18.99|18.71|18.79|18.69|19.01|18.85|18.75|18.85|18.85|18.65|18.61|18.99|18.79|18.79|18.63|18.93|18.77|18.65|18.63|18.97|18.73|18.55…
10:27:07|90640-D87 4E57-2.65-0x33|17.79|18.01|18.23|18.37|18.31|18.43|18.79|18.51|18.77|18.57|18.69|18.73|18.39|18.95|18.89|18.89|18.57|18.43|18.89|18.99|18.69|18.61|18.95|18.73|18.17|18.27|18.79|18.83|18.01|17.75|17.61|17.89|18.19|17.89|18.41|18.65|18.13|18.37|18.73|18.97|18.69|18.77|18.75|18.99|18.81|18.73|18.79|18.79|18.61|18.59|18.99|18.71|18.69|18.59|18.89|18.71|18.47|18.61|18.97|18.67|18.55…
10:27:07|90640-D87 4E57-2.65-0x33|17.67|17.95|18.15|18.35|18.27|18.33|18.79|18.57|18.75|18.57|18.73|18.71|18.39|18.89|18.83|18.91|18.61|18.43|18.87|19.01|18.65|18.59|18.89|18.73|18.27|18.23|18.73|18.79|18.01|17.71|17.59|17.95|18.09|17.91|18.39|18.61|18.09|18.37|18.77|18.89|18.67|18.79|18.81|18.93|18.77|18.73|18.73|18.77|18.57|18.63|18.99|18.73|18.61|18.59|18.87|18.65|18.39|18.45|18.97|18.61|18.55…
10:27:07|90640-D87 4E57-2.65-0x33|17.65|17.95|18.09|18.23|18.25|18.31|18.79|18.53|18.73|18.57|18.77|18.71|18.39|18.85|18.77|18.89|18.65|18.41|18.87|18.91|18.61|18.53|18.83|18.69|18.31|18.23|18.67|18.79|18.01|17.71|17.57|17.89|18.11|17.93|18.29|18.57|18.13|18.37|18.75|18.83|18.77|18.81|18.81|18.87|18.79|18.73|18.73|18.75|18.55|18.65|19.03|18.75|18.65|18.59|18.85|18.61|18.37|18.39|18.93|18.55|18.55…
10:27:07|90640-D87 4E57-2.65-0x33|17.57|17.97|18.15|18.19|18.27|18.29|18.71|18.49|18.73|18.59|18.79|18.71|18.39|18.81|18.71|18.87|18.65|18.39|18.89|18.83|18.55|18.49|18.89|18.67|18.27|18.23|18.79|18.81|18.01|17.71|17.31|17.83|18.13|17.87|18.21|18.47|18.17|18.39|18.75|18.79|18.77|18.73|18.81|18.83|18.81|18.65|18.73|18.71|18.55|18.61|19.07|18.73|18.69|18.59|18.83|18.67|18.35|18.41|18.91|18.53|18.55…
10:27:07|90640-D87 4E57-2.65-0x33|17.57|17.97|18.21|18.13|18.29|18.27|18.65|18.47|18.73|18.59|18.75|18.61|18.39|18.83|18.65|18.85|18.65|18.39|18.91|18.85|18.57|18.53|18.95|18.69|18.29|18.25|18.83|18.81|18.01|17.77|17.29|17.91|18.09|17.81|18.19|18.39|18.19|18.41|18.71|18.75|18.77|18.65|18.69|18.79|18.87|18.57|18.69|18.67|18.61|18.59|18.95|18.71|18.79|18.59|18.87|18.73|18.45|18.43|18.89|18.51|18.49…
10:27:07|90640-D87 4E57-2.65-0x33|17.51|17.97|18.17|18.07|18.27|18.25|18.65|18.45|18.75|18.59|18.75|18.51|18.37|18.85|18.53|18.81|18.67|18.39|18.87|18.85|18.61|18.57|18.93|18.69|18.39|18.27|18.69|18.75|18.01|17.83|17.39|17.89|18.05|17.85|18.17|18.33|18.21|18.41|18.67|18.69|18.77|18.69|18.65|18.75|18.93|18.63|18.65|18.67|18.67|18.63|18.83|18.69|18.87|18.61|18.89|18.71|18.53|18.43|18.87|18.45|18.43…
10:27:07|90640-D87 4E57-2.65-0x33|17.51|17.99|18.15|18.07|18.27|18.23|18.61|18.33|18.71|18.57|18.75|18.47|18.35|18.83|18.49|18.75|18.69|18.39|18.85|18.79|18.63|18.59|18.91|18.63|18.41|18.29|18.63|18.79|18.01|17.75|17.49|17.87|17.99|17.89|18.23|18.29|18.13|18.41|18.63|18.63|18.75|18.73|18.63|18.71|18.81|18.67|18.63|18.67|18.65|18.65|18.79|18.67|18.81|18.63|18.79|18.69|18.45|18.43|18.75|18.39|18.39…
10:27:07|90640-D87 4E57-2.65-0x33|17.61|18.01|18.19|18.07|18.27|18.23|18.53|18.29|18.75|18.57|18.73|18.45|18.35|18.81|18.49|18.71|18.59|18.41|18.77|18.75|18.61|18.61|18.83|18.59|18.49|18.31|18.51|18.83|18.15|17.69|17.33|17.93|17.95|17.97|18.29|18.23|18.05|18.35|18.59|18.57|18.73|18.77|18.61|18.75|18.77|18.71|18.63|18.63|18.63|18.61|18.77|18.67|18.75|18.59|18.71|18.59|18.37|18.39|18.65|18.41|18.35…
10:27:07|90640-D87 4E57-2.65-0x33|17.71|18.07|18.25|18.01|18.27|18.15|18.47|18.27|18.79|18.59|18.73|18.47|18.37|18.79|18.51|18.69|18.53|18.43|18.71|18.69|18.61|18.65|18.79|18.67|18.57|18.35|18.43|18.71|18.21|17.67|17.35|18.01|18.07|18.05|18.27|18.19|18.07|18.31|18.63|18.53|18.85|18.81|18.63|18.79|18.77|18.77|18.63|18.61|18.59|18.59|18.83|18.69|18.71|18.57|18.73|18.59|18.45|18.37|18.67|18.45|18.47…
10:27:07|90640-D87 4E57-2.65-0x33|17.73|18.13|18.31|18.05|18.29|18.15|18.41|18.27|18.81|18.61|18.73|18.49|18.41|18.79|18.47|18.67|18.53|18.45|18.75|18.63|18.67|18.69|18.77|18.73|18.69|18.37|18.43|18.67|18.23|17.67|17.33|18.07|18.19|18.11|18.25|18.29|18.09|18.41|18.67|18.41|18.87|18.81|18.65|18.77|18.77|18.85|18.63|18.65|18.57|18.65|18.89|18.69|18.69|18.55|18.75|18.57|18.53|18.43|18.69|18.59|18.57…
10:27:07|90640-D87 4E57-2.65-0x33|17.73|18.17|18.35|18.15|18.29|18.21|18.39|18.33|18.81|18.69|18.71|18.49|18.43|18.85|18.47|18.67|18.53|18.47|18.77|18.65|18.71|18.73|18.73|18.73|18.71|18.33|18.41|18.57|18.23|17.67|17.29|17.97|18.23|18.13|18.27|18.37|18.15|18.49|18.65|18.41|18.85|18.79|18.69|18.73|18.73|18.91|18.63|18.67|18.61|18.69|18.89|18.67|18.75|18.59|18.79|18.53|18.59|18.47|18.69|18.61|18.59…
10:27:07|90640-D87 4E57-2.65-0x33|17.91|18.21|18.25|18.23|18.35|18.27|18.41|18.37|18.79|18.71|18.67|18.49|18.45|18.89|18.43|18.67|18.53|18.49|18.83|18.67|18.69|18.75|18.61|18.73|18.71|18.29|18.35|18.49|18.29|17.67|17.31|17.91|18.25|18.25|18.27|18.39|18.21|18.53|18.63|18.53|18.83|18.73|18.73|18.69|18.69|18.93|18.63|18.67|18.65|18.67|18.87|18.65|18.79|18.69|18.83|18.59|18.63|18.53|18.69|18.63|18.61…
10:27:07|90640-D87 4E57-2.65-0x33|17.97|18.13|18.23|18.27|18.39|18.31|18.43|18.45|18.77|18.65|18.63|18.55|18.47|18.85|18.41|18.61|18.53|18.39|18.81|18.71|18.67|18.69|18.49|18.69|18.71|18.23|18.29|18.53|18.33|17.71|17.31|17.91|18.19|18.27|18.41|18.41|18.23|18.57|18.67|18.63|18.77|18.69|18.69|18.67|18.69|18.93|18.67|18.67|18.53|18.65|18.85|18.63|18.71|18.71|18.79|18.63|18.59|18.51|18.69|18.63|18.59…
10:27:07|90640-D87 4E57-2.65-0x33|17.75|18.07|18.37|18.31|18.35|18.35|18.61|18.53|18.65|18.59|18.73|18.61|18.51|18.81|18.41|18.57|18.53|18.37|18.85|18.75|18.65|18.63|18.61|18.65|18.71|18.17|18.33|18.57|18.21|17.75|17.43|17.91|18.15|18.25|18.53|18.53|18.25|18.59|18.71|18.65|18.73|18.71|18.67|18.69|18.69|18.87|18.71|18.71|18.51|18.61|18.83|18.65|18.65|18.67|18.75|18.65|18.55|18.45|18.69|18.73|18.59…
10:27:07|90640-D87 4E57-2.65-0x33|17.67|18.09|18.41|18.35|18.31|18.39|18.67|18.55|18.61|18.59|18.81|18.61|18.55|18.75|18.41|18.63|18.53|18.41|18.87|18.65|18.63|18.61|18.71|18.73|18.71|18.13|18.37|18.65|18.19|17.75|17.45|17.91|18.17|18.23|18.51|18.55|18.27|18.61|18.61|18.67|18.71|18.73|18.75|18.71|18.73|18.81|18.67|18.75|18.47|18.59|18.85|18.67|18.59|18.63|18.75|18.67|18.55|18.39|18.73|18.83|18.59…
10:27:08|90640-D87 4E57-2.65-0x33|17.71|18.11|18.35|18.37|18.21|18.41|18.69|18.57|18.57|18.59|18.77|18.61|18.51|18.69|18.41|18.63|18.53|18.45|18.87|18.57|18.55|18.59|18.81|18.81|18.69|18.09|18.37|18.65|18.17|17.75|17.55|18.01|18.17|18.27|18.49|18.53|18.29|18.53|18.53|18.69|18.69|18.71|18.83|18.73|18.75|18.83|18.65|18.69|18.43|18.61|18.87|18.63|18.53|18.65|18.75|18.69|18.53|18.39|18.77|18.81|18.57…
10:27:08|90640-D87 4E57-2.65-0x33|17.77|18.07|18.31|18.31|18.15|18.37|18.67|18.47|18.55|18.55|18.77|18.63|18.49|18.63|18.41|18.63|18.53|18.39|18.81|18.49|18.51|18.61|18.83|18.75|18.69|18.17|18.39|18.59|18.17|17.73|17.59|18.05|18.17|18.31|18.47|18.51|18.37|18.47|18.53|18.71|18.73|18.71|18.71|18.77|18.75|18.85|18.57|18.65|18.43|18.65|18.83|18.61|18.61|18.69|18.71|18.73|18.55|18.41|18.69|18.81|18.65…
10:27:08|90640-D87 4E57-2.65-0x33|17.81|18.03|18.23|18.25|18.17|18.33|18.57|18.37|18.59|18.53|18.73|18.65|18.61|18.57|18.29|18.63|18.63|18.41|18.79|18.43|18.59|18.63|18.77|18.69|18.75|18.23|18.43|18.55|18.19|17.71|17.53|17.93|18.17|18.25|18.45|18.33|18.43|18.59|18.53|18.65|18.75|18.63|18.61|18.73|18.75|18.87|18.51|18.59|18.41|18.71|18.79|18.55|18.67|18.63|18.67|18.75|18.57|18.43|18.61|18.77|18.73…
10:27:08|90640-D87 4E57-2.65-0x33|17.89|18.01|18.25|18.29|18.19|18.47|18.55|18.39|18.63|18.61|18.75|18.75|18.71|18.61|18.29|18.71|18.71|18.43|18.77|18.51|18.65|18.69|18.79|18.73|18.81|18.31|18.47|18.61|18.21|17.81|17.63|18.07|18.39|18.33|18.63|18.33|18.45|18.69|18.53|18.59|18.77|18.65|18.71|18.77|18.79|18.89|18.51|18.55|18.41|18.77|18.83|18.57|18.71|18.67|18.83|18.75|18.71|18.45|18.61|18.73|18.79…
10:27:08|90640-D87 4E57-2.65-0x33|17.89|18.01|18.39|18.33|18.17|18.51|18.67|18.41|18.61|18.67|18.81|18.83|18.67|18.65|18.37|18.77|18.73|18.45|18.75|18.57|18.65|18.75|18.81|18.77|18.79|18.39|18.53|18.65|18.09|17.81|17.63|18.19|18.59|18.27|18.69|18.33|18.39|18.57|18.53|18.63|18.79|18.71|18.81|18.79|18.83|18.81|18.51|18.71|18.41|18.75|18.87|18.57|18.75|18.65|18.89|18.83|18.75|18.39|18.61|18.79|18.73…
10:27:08|90640-D87 4E57-2.65-0x33|17.85|17.91|18.35|18.27|18.13|18.45|18.65|18.33|18.55|18.55|18.77|18.79|18.61|18.53|18.41|18.73|18.71|18.39|18.71|18.59|18.61|18.65|18.79|18.63|18.75|18.47|18.55|18.57|17.95|17.67|17.65|18.25|18.55|18.19|18.49|18.29|18.31|18.43|18.49|18.63|18.73|18.73|18.79|18.77|18.77|18.71|18.57|18.73|18.31|18.71|18.91|18.55|18.73|18.59|18.87|18.81|18.71|18.31|18.53|18.73|18.63…
10:27:08|90640-D87 4E57-2.65-0x33|17.71|17.83|18.35|18.21|18.09|18.39|18.61|18.27|18.59|18.51|18.75|18.75|18.51|18.43|18.41|18.71|18.67|18.33|18.69|18.61|18.59|18.57|18.75|18.51|18.63|18.43|18.45|18.49|17.89|17.63|17.61|18.25|18.51|18.19|18.39|18.15|18.23|18.45|18.45|18.57|18.67|18.63|18.77|18.63|18.71|18.65|18.61|18.73|18.31|18.63|18.87|18.49|18.71|18.51|18.85|18.75|18.67|18.21|18.47|18.69|18.55…
10:27:08|90640-D87 4E57-2.65-0x33|17.71|17.81|18.39|18.33|18.15|18.43|18.61|18.41|18.65|18.51|18.75|18.85|18.55|18.53|18.43|18.75|18.67|18.37|18.71|18.63|18.61|18.61|18.75|18.57|18.55|18.45|18.45|18.55|17.95|17.75|17.73|18.35|18.57|18.23|18.37|18.17|18.33|18.49|18.51|18.61|18.77|18.57|18.71|18.63|18.81|18.69|18.67|18.77|18.43|18.59|18.87|18.47|18.81|18.53|18.85|18.73|18.67|18.23|18.55|18.69|18.63…
10:27:08|90640-D87 4E57-2.65-0x33|17.61|17.79|18.43|18.37|18.25|18.47|18.63|18.47|18.61|18.51|18.77|18.87|18.51|18.53|18.37|18.71|18.63|18.41|18.71|18.65|18.63|18.65|18.73|18.63|18.59|18.47|18.53|18.61|17.97|17.85|17.75|18.39|18.63|18.23|18.35|18.09|18.41|18.51|18.55|18.61|18.79|18.63|18.67|18.65|18.81|18.61|18.67|18.69|18.47|18.57|18.87|18.49|18.83|18.51|18.85|18.77|18.67|18.27|18.63|18.75|18.63…
10:27:08|90640-D87 4E57-2.65-0x33|17.57|17.71|18.37|18.33|18.33|18.45|18.65|18.47|18.57|18.47|18.77|18.79|18.47|18.59|18.37|18.71|18.57|18.35|18.69|18.69|18.63|18.69|18.69|18.67|18.61|18.37|18.49|18.45|17.97|17.93|17.75|18.33|18.63|18.21|18.23|18.01|18.53|18.51|18.55|18.59|18.81|18.67|18.73|18.65|18.77|18.59|18.65|18.59|18.43|18.53|18.93|18.49|18.83|18.53|18.91|18.79|18.65|18.29|18.57|18.71|18.61…
10:27:08|90640-D87 4E57-2.65-0x33|17.75|17.73|18.41|18.29|18.29|18.43|18.71|18.47|18.49|18.45|18.77|18.73|18.43|18.63|18.43|18.71|18.57|18.37|18.81|18.73|18.59|18.73|18.77|18.71|18.57|18.37|18.57|18.45|18.05|17.99|18.01|18.35|18.63|18.09|18.23|18.09|18.53|18.47|18.55|18.63|18.83|18.65|18.77|18.75|18.73|18.61|18.65|18.67|18.41|18.51|18.99|18.51|18.83|18.53|18.97|18.85|18.63|18.37|18.61|18.85|18.59…
10:27:08|90640-D87 4E57-2.65-0x33|17.85|17.77|18.37|18.15|18.27|18.37|18.69|18.41|18.43|18.53|18.77|18.69|18.39|18.59|18.49|18.71|18.57|18.31|18.81|18.69|18.55|18.75|18.77|18.63|18.53|18.29|18.55|18.35|18.13|18.01|18.03|18.29|18.59|18.05|18.19|18.09|18.49|18.43|18.59|18.67|18.83|18.63|18.81|18.77|18.79|18.63|18.63|18.73|18.41|18.49|18.93|18.53|18.85|18.53|18.91|18.83|18.55|18.37|18.65|18.83|18.53…
10:27:08|90640-D87 4E57-2.65-0x33|17.75|17.81|18.47|18.13|18.23|18.33|18.55|18.41|18.57|18.59|18.69|18.65|18.39|18.55|18.39|18.71|18.51|18.25|18.81|18.65|18.49|18.71|18.69|18.55|18.45|18.21|18.43|18.25|18.03|17.93|17.75|18.19|18.55|17.97|18.15|18.15|18.45|18.35|18.61|18.71|18.83|18.59|18.77|18.65|18.77|18.63|18.61|18.69|18.41|18.43|18.89|18.57|18.85|18.45|18.85|18.83|18.49|18.37|18.61|18.75|18.47…
10:27:08|90640-D87 4E57-2.65-0x33|17.67|17.65|18.43|18.17|18.19|18.31|18.43|18.37|18.61|18.53|18.63|18.59|18.39|18.53|18.31|18.71|18.45|18.25|18.81|18.61|18.43|18.59|18.63|18.57|18.39|18.25|18.39|18.31|17.95|17.81|17.51|17.99|18.39|17.89|18.09|18.19|18.37|18.29|18.59|18.75|18.89|18.57|18.75|18.61|18.79|18.63|18.57|18.67|18.41|18.39|18.95|18.61|18.83|18.37|18.87|18.83|18.47|18.37|18.59|18.69|18.47…
10:27:08|90640-D87 4E57-2.65-0x33|17.63|17.59|18.25|18.21|18.17|18.29|18.41|18.33|18.63|18.53|18.73|18.53|18.37|18.51|18.37|18.69|18.39|18.25|18.83|18.59|18.45|18.57|18.63|18.59|18.39|18.27|18.37|18.35|18.09|17.83|17.69|17.97|18.25|17.97|18.09|18.29|18.37|18.25|18.57|18.73|18.93|18.57|18.73|18.61|18.81|18.65|18.53|18.75|18.41|18.45|19.01|18.71|18.81|18.51|18.89|18.79|18.45|18.37|18.59|18.73|18.47…
10:27:08|90640-D87 4E57-2.65-0x33|17.59|17.51|18.19|18.29|18.15|18.27|18.39|18.33|18.65|18.49|18.81|18.57|18.35|18.49|18.41|18.79|18.33|18.25|18.85|18.65|18.47|18.59|18.63|18.59|18.39|18.19|18.35|18.37|18.15|17.73|17.77|18.07|18.23|18.03|18.21|18.37|18.37|18.21|18.61|18.73|18.89|18.57|18.75|18.61|18.75|18.67|18.57|18.81|18.35|18.51|19.01|18.79|18.83|18.57|18.87|18.77|18.41|18.37|18.57|18.77|18.53…
10:27:08|90640-D87 4E57-2.65-0x33|17.61|17.57|18.39|18.35|18.13|18.25|18.45|18.33|18.71|18.47|18.79|18.61|18.35|18.47|18.45|18.81|18.33|18.25|18.93|18.71|18.55|18.61|18.71|18.59|18.39|18.13|18.37|18.39|18.19|17.71|17.69|18.07|18.21|18.03|18.31|18.37|18.39|18.19|18.65|18.71|18.87|18.51|18.77|18.69|18.71|18.71|18.61|18.83|18.31|18.47|19.01|18.83|18.85|18.61|18.87|18.83|18.39|18.29|18.57|18.67|18.51…
10:27:09|90640-D87 4E57-2.65-0x33|17.65|17.61|18.41|18.19|18.11|18.21|18.53|18.37|18.71|18.45|18.79|18.69|18.35|18.45|18.51|18.83|18.35|18.21|18.95|18.73|18.63|18.61|18.73|18.59|18.41|18.09|18.39|18.45|18.25|17.61|17.63|17.97|18.29|18.03|18.27|18.39|18.35|18.17|18.71|18.71|18.79|18.47|18.77|18.77|18.67|18.75|18.59|18.87|18.27|18.45|19.07|18.87|18.87|18.65|18.83|18.83|18.41|18.23|18.65|18.67|18.51…
10:27:09|90640-D87 4E57-2.65-0x33|17.63|17.65|18.51|18.15|18.11|18.19|18.61|18.41|18.73|18.43|18.77|18.77|18.41|18.43|18.53|18.85|18.29|18.19|18.99|18.75|18.69|18.61|18.77|18.59|18.45|18.15|18.53|18.49|18.29|17.63|17.87|17.93|18.35|18.05|18.23|18.31|18.33|18.17|18.75|18.79|18.73|18.53|18.77|18.81|18.63|18.71|18.57|18.87|18.23|18.45|19.11|18.89|18.89|18.65|18.79|18.89|18.43|18.33|18.71|18.69|18.51…
10:27:09|90640-D87 4E57-2.65-0x33|17.61|17.69|18.53|18.13|18.11|18.17|18.61|18.43|18.75|18.49|18.75|18.79|18.45|18.49|18.55|18.83|18.23|18.21|18.95|18.67|18.67|18.61|18.81|18.63|18.49|18.17|18.59|18.59|18.33|17.75|17.93|17.77|18.33|18.07|18.29|18.31|18.35|18.17|18.69|18.85|18.81|18.59|18.77|18.85|18.63|18.67|18.51|18.87|18.25|18.45|19.03|18.89|18.79|18.65|18.83|18.93|18.39|18.43|18.67|18.71|18.35…
10:27:09|90640-D87 4E57-2.65-0x33|17.87|17.81|18.63|18.17|18.11|18.15|18.65|18.43|18.79|18.55|18.81|18.81|18.53|18.53|18.69|18.83|18.33|18.23|19.03|18.71|18.71|18.61|18.93|18.71|18.59|18.25|18.63|18.63|18.29|17.85|17.99|17.71|18.31|18.09|18.33|18.37|18.37|18.27|18.71|18.87|18.87|18.59|18.77|18.95|18.65|18.73|18.55|18.83|18.27|18.45|19.03|19.01|18.79|18.69|18.87|19.03|18.45|18.53|18.71|18.73|18.35…
10:27:09|90640-D87 4E57-2.65-0x33|18.03|17.83|18.61|18.07|18.09|18.11|18.63|18.41|18.81|18.61|18.85|18.81|18.57|18.65|18.81|18.77|18.39|18.21|19.09|18.79|18.73|18.59|18.95|18.67|18.67|18.33|18.65|18.73|18.23|17.83|18.09|17.91|18.41|18.09|18.31|18.41|18.41|18.27|18.65|18.89|18.89|18.57|18.79|18.97|18.69|18.77|18.63|18.79|18.29|18.45|19.09|19.09|18.81|18.71|18.95|19.09|18.53|18.61|18.89|18.73|18.35…
10:27:09|90640-D87 4E57-2.65-0x33|17.97|17.85|18.49|18.05|18.21|18.07|18.61|18.39|18.81|18.67|18.85|18.81|18.55|18.69|18.79|18.73|18.39|18.19|19.09|18.85|18.77|18.57|18.93|18.65|18.65|18.41|18.75|18.77|18.21|17.81|18.05|18.13|18.49|18.07|18.29|18.39|18.43|18.17|18.59|18.79|18.89|18.63|18.79|18.97|18.73|18.75|18.69|18.79|18.29|18.45|19.07|19.01|18.83|18.75|19.01|19.17|18.59|18.49|18.91|18.71|18.35…
10:27:09|90640-D87 4E57-2.65-0x33|17.97|17.93|18.43|18.07|18.31|18.15|18.59|18.35|18.81|18.59|18.85|18.81|18.53|18.75|18.77|18.65|18.39|18.27|19.09|18.79|18.79|18.59|18.91|18.67|18.63|18.49|18.77|18.67|18.19|17.81|18.03|18.15|18.49|18.05|18.33|18.39|18.57|18.17|18.45|18.71|18.87|18.67|18.85|18.97|18.57|18.73|18.67|18.79|18.29|18.45|19.05|18.95|18.83|18.79|19.01|19.17|18.59|18.49|18.89|18.69|18.45…
10:27:09|90640-D87 4E57-2.65-0x33|17.97|17.93|18.35|18.09|18.25|18.21|18.57|18.31|18.81|18.53|18.81|18.81|18.53|18.81|18.73|18.59|18.47|18.35|19.11|18.75|18.75|18.61|18.89|18.69|18.67|18.57|18.77|18.65|18.19|17.81|17.91|18.07|18.49|17.95|18.35|18.43|18.59|18.21|18.41|18.71|18.85|18.65|18.85|18.93|18.53|18.77|18.65|18.77|18.31|18.45|19.03|18.91|18.83|18.75|19.01|19.11|18.59|18.47|18.87|18.77|18.47…
10:27:09|90640-D87 4E57-2.65-0x33|17.97|17.89|18.29|18.11|18.19|18.25|18.55|18.35|18.81|18.55|18.77|18.77|18.53|18.69|18.69|18.65|18.53|18.37|19.07|18.65|18.71|18.63|18.87|18.67|18.71|18.53|18.77|18.73|18.19|17.71|17.85|18.11|18.43|17.93|18.37|18.47|18.51|18.23|18.47|18.71|18.91|18.63|18.87|18.89|18.55|18.81|18.63|18.75|18.39|18.45|18.99|18.87|18.81|18.71|19.07|19.07|18.59|18.45|18.85|18.83|18.51…
10:27:09|90640-D87 4E57-2.65-0x33|18.15|17.93|18.23|18.13|18.19|18.27|18.37|18.33|18.85|18.57|18.67|18.73|18.53|18.65|18.61|18.69|18.59|18.39|18.93|18.57|18.71|18.65|18.75|18.65|18.69|18.49|18.79|18.73|18.19|17.63|17.59|18.03|18.37|18.05|18.39|18.39|18.45|18.29|18.41|18.55|18.89|18.67|18.89|18.81|18.57|18.89|18.61|18.75|18.45|18.49|18.95|18.81|18.79|18.71|19.03|18.95|18.59|18.43|18.83|18.77|18.53…
10:27:09|90640-D87 4E57-2.65-0x33|18.25|17.99|18.19|18.19|18.21|18.31|18.31|18.33|18.89|18.59|18.61|18.67|18.55|18.69|18.57|18.55|18.57|18.39|18.83|18.63|18.73|18.67|18.65|18.61|18.69|18.47|18.83|18.57|18.15|17.57|17.39|17.79|18.39|18.17|18.45|18.33|18.47|18.35|18.41|18.51|18.99|18.71|18.83|18.75|18.65|18.97|18.61|18.77|18.43|18.53|18.97|18.79|18.85|18.73|18.93|18.87|18.61|18.43|18.89|18.73|18.45…
10:27:09|90640-D87 4E57-2.65-0x33|18.11|17.97|18.19|18.23|18.23|18.35|18.35|18.33|18.81|18.61|18.71|18.61|18.49|18.67|18.55|18.51|18.57|18.39|18.77|18.69|18.77|18.69|18.55|18.59|18.69|18.47|18.85|18.55|18.25|17.59|17.37|17.67|18.41|18.09|18.49|18.43|18.49|18.29|18.41|18.47|18.97|18.67|18.79|18.77|18.71|18.87|18.61|18.83|18.41|18.55|18.97|18.75|18.91|18.71|18.85|18.79|18.63|18.33|18.89|18.75|18.43…
10:27:09|90640-D87 4E57-2.65-0x33|18.07|18.01|18.19|18.09|18.25|18.33|18.39|18.35|18.75|18.61|18.73|18.59|18.51|18.79|18.53|18.53|18.57|18.39|18.73|18.71|18.79|18.73|18.47|18.47|18.69|18.41|18.79|18.47|18.35|17.75|17.35|17.67|18.41|18.01|18.31|18.41|18.55|18.25|18.31|18.43|19.03|18.63|18.71|18.79|18.73|18.79|18.55|18.87|18.47|18.55|18.87|18.71|18.93|18.69|18.79|18.73|18.73|18.31|18.77|18.69|18.45…
10:27:09|90640-D87 4E57-2.65-0x33|18.13|18.05|18.25|18.09|18.43|18.37|18.47|18.37|18.73|18.61|18.83|18.59|18.55|18.91|18.59|18.55|18.67|18.39|18.65|18.71|18.81|18.77|18.53|18.45|18.79|18.45|18.83|18.47|18.43|17.81|17.23|17.67|18.41|18.05|18.27|18.39|18.61|18.25|18.29|18.37|19.01|18.71|18.71|18.79|18.75|18.85|18.57|18.83|18.51|18.61|18.79|18.71|18.95|18.67|18.73|18.65|18.81|18.41|18.75|18.67|18.47…
10:27:09|90640-D87 4E57-2.65-0x33|18.09|17.95|18.29|18.13|18.49|18.37|18.53|18.33|18.69|18.67|18.89|18.65|18.57|18.91|18.63|18.53|18.67|18.31|18.57|18.73|18.81|18.77|18.57|18.55|18.79|18.43|18.85|18.49|18.49|17.81|17.23|17.77|18.29|18.07|18.35|18.37|18.59|18.23|18.29|18.35|18.97|18.77|18.67|18.77|18.71|18.89|18.61|18.79|18.47|18.65|18.85|18.69|18.91|18.65|18.73|18.57|18.71|18.47|18.77|18.63|18.57…
10:27:10|90640-D87 4E57-2.65-0x33|18.05|17.91|18.27|18.17|18.41|18.37|18.51|18.29|18.63|18.71|18.89|18.69|18.57|18.89|18.61|18.51|18.65|18.29|18.61|18.75|18.79|18.77|18.51|18.57|18.77|18.41|18.63|18.51|18.51|17.79|17.11|17.81|18.17|18.05|18.33|18.33|18.57|18.29|18.29|18.41|18.93|18.71|18.63|18.71|18.67|18.85|18.65|18.73|18.43|18.59|18.85|18.67|18.87|18.63|18.73|18.55|18.63|18.43|18.77|18.61|18.59…
10:27:10|90640-D87 4E57-2.65-0x33|18.03|18.01|18.27|18.17|18.37|18.37|18.51|18.25|18.59|18.67|18.89|18.63|18.57|18.81|18.61|18.53|18.65|18.21|18.67|18.71|18.79|18.81|18.49|18.57|18.77|18.39|18.57|18.55|18.55|17.77|17.01|17.67|17.93|18.05|18.31|18.31|18.65|18.35|18.39|18.47|18.83|18.69|18.73|18.67|18.67|18.83|18.63|18.69|18.47|18.55|18.87|18.67|18.79|18.63|18.79|18.55|18.57|18.41|18.81|18.61|18.55…
10:27:10|90640-D87 4E57-2.65-0x33|17.87|17.99|18.11|18.17|18.39|18.37|18.45|18.21|18.59|18.63|18.87|18.59|18.49|18.75|18.59|18.55|18.59|18.15|18.57|18.69|18.75|18.79|18.41|18.57|18.73|18.37|18.57|18.53|18.33|17.69|16.87|17.47|17.73|18.07|18.29|18.23|18.59|18.19|18.39|18.49|18.75|18.69|18.75|18.67|18.67|18.81|18.63|18.71|18.51|18.59|18.89|18.63|18.73|18.63|18.77|18.43|18.51|18.39|18.85|18.63|18.51…
10:27:10|90640-D87 4E57-2.65-0x33|17.85|18.19|18.09|18.21|18.41|18.35|18.39|18.27|18.59|18.67|18.85|18.55|18.49|18.79|18.57|18.57|18.55|18.29|18.59|18.77|18.71|18.81|18.41|18.65|18.69|18.45|18.57|18.61|18.31|17.91|16.93|17.43|17.79|18.09|18.25|18.17|18.53|18.17|18.39|18.51|18.69|18.69|18.77|18.67|18.73|18.79|18.61|18.73|18.53|18.63|18.93|18.59|18.77|18.63|18.71|18.41|18.47|18.37|18.87|18.65|18.47…
10:27:10|90640-D87 4E57-2.65-0x33|17.73|18.19|17.97|18.25|18.35|18.35|18.49|18.31|18.51|18.65|18.75|18.51|18.47|18.83|18.57|18.59|18.51|18.33|18.61|18.83|18.75|18.83|18.39|18.63|18.61|18.47|18.63|18.63|18.23|17.93|16.91|17.51|17.83|18.07|18.21|18.29|18.47|18.13|18.39|18.45|18.63|18.71|18.79|18.71|18.79|18.81|18.59|18.73|18.53|18.55|18.97|18.59|18.81|18.61|18.65|18.35|18.43|18.31|18.81|18.61|18.45…
10:27:10|90640-D87 4E57-2.65-0x33|17.71|18.07|17.87|18.17|18.29|18.39|18.51|18.27|18.45|18.63|18.67|18.55|18.51|18.87|18.57|18.61|18.47|18.27|18.63|18.79|18.77|18.75|18.37|18.55|18.55|18.45|18.63|18.59|18.17|17.83|16.89|17.43|17.95|18.05|18.17|18.29|18.35|18.11|18.41|18.41|18.69|18.73|18.77|18.75|18.83|18.83|18.59|18.73|18.53|18.49|18.97|18.59|18.77|18.59|18.67|18.31|18.39|18.25|18.79|18.57|18.53…
10:27:10|90640-D87 4E57-2.65-0x33|17.67|18.05|17.95|18.11|18.21|18.41|18.53|18.25|18.55|18.61|18.69|18.59|18.53|18.91|18.69|18.63|18.53|18.29|18.69|18.75|18.81|18.69|18.35|18.53|18.59|18.43|18.67|18.55|18.25|17.87|17.07|17.39|18.05|18.15|18.21|18.35|18.31|18.19|18.43|18.39|18.73|18.75|18.77|18.73|18.85|18.81|18.59|18.79|18.53|18.47|18.97|18.63|18.73|18.59|18.69|18.39|18.41|18.29|18.77|18.47|18.59…
10:27:10|90640-D87 4E57-2.65-0x33|17.71|18.13|18.01|18.09|18.15|18.39|18.55|18.29|18.63|18.71|18.71|18.57|18.55|18.89|18.71|18.59|18.59|18.35|18.73|18.77|18.85|18.73|18.35|18.55|18.63|18.57|18.69|18.53|18.31|17.93|17.23|17.47|18.09|18.23|18.17|18.41|18.37|18.27|18.43|18.37|18.79|18.77|18.71|18.71|18.89|18.79|18.57|18.85|18.55|18.45|18.91|18.67|18.75|18.59|18.61|18.47|18.53|18.33|18.75|18.47|18.69…
10:27:10|90640-D87 4E57-2.65-0x33|17.59|18.13|18.13|18.07|18.13|18.37|18.53|18.33|18.59|18.79|18.75|18.57|18.51|18.89|18.71|18.57|18.51|18.39|18.73|18.79|18.79|18.71|18.37|18.57|18.53|18.59|18.71|18.51|18.23|17.97|17.31|17.59|18.13|18.19|18.15|18.43|18.41|18.25|18.43|18.37|18.77|18.81|18.67|18.69|18.87|18.75|18.55|18.75|18.57|18.49|18.87|18.63|18.77|18.51|18.55|18.59|18.55|18.25|18.73|18.47|18.65…
10:27:10|90640-D87 4E57-2.65-0x33|17.55|18.13|18.23|18.05|18.09|18.33|18.49|18.37|18.53|18.73|18.77|18.57|18.47|18.89|18.69|18.65|18.49|18.39|18.71|18.75|18.73|18.63|18.39|18.59|18.43|18.53|18.71|18.71|18.27|18.11|17.47|17.85|18.11|18.13|18.19|18.43|18.39|18.21|18.55|18.41|18.75|18.83|18.73|18.67|18.81|18.71|18.67|18.75|18.55|18.51|18.93|18.63|18.81|18.49|18.59|18.67|18.53|18.23|18.75|18.45|18.59…
10:27:10|90640-D87 4E57-2.65-0x33|17.79|18.15|18.27|18.03|18.09|18.29|18.55|18.41|18.61|18.69|18.81|18.59|18.49|18.91|18.75|18.73|18.51|18.45|18.79|18.73|18.77|18.63|18.49|18.61|18.47|18.49|18.75|18.79|18.35|18.15|17.41|17.99|18.11|18.09|18.23|18.49|18.39|18.21|18.65|18.53|18.75|18.83|18.77|18.67|18.77|18.75|18.77|18.79|18.55|18.61|18.99|18.61|18.83|18.53|18.61|18.79|18.53|18.29|18.77|18.45|18.53…
10:27:10|90640-D87 4E57-2.65-0x33|17.91|18.19|18.31|18.15|18.09|18.31|18.61|18.49|18.67|18.61|18.85|18.69|18.51|18.85|18.79|18.71|18.53|18.45|18.85|18.71|18.79|18.65|18.57|18.61|18.51|18.49|18.79|18.81|18.41|18.21|17.43|17.91|18.07|18.05|18.19|18.53|18.43|18.21|18.71|18.63|18.83|18.83|18.83|18.69|18.75|18.79|18.77|18.83|18.55|18.71|19.09|18.59|18.81|18.55|18.73|18.89|18.59|18.33|18.87|18.45|18.45…
10:27:10|90640-D87 4E57-2.65-0x33|17.89|18.21|18.41|18.25|18.17|18.33|18.65|18.55|18.73|18.63|18.91|18.77|18.53|18.79|18.73|18.69|18.51|18.43|18.89|18.69|18.79|18.67|18.55|18.61|18.43|18.49|18.79|18.81|18.41|18.21|17.43|17.81|18.03|18.11|18.21|18.45|18.47|18.31|18.75|18.61|18.89|18.83|18.87|18.77|18.73|18.81|18.77|18.85|18.55|18.69|19.09|18.57|18.79|18.61|18.83|18.89|18.63|18.29|18.87|18.51|18.37…
10:27:10|90640-D87 4E57-2.65-0x33|17.89|18.23|18.51|18.31|18.25|18.41|18.69|18.59|18.81|18.65|18.97|18.79|18.55|18.69|18.69|18.75|18.51|18.41|18.95|18.77|18.81|18.65|18.55|18.63|18.39|18.45|18.81|18.85|18.43|18.25|17.45|17.75|17.99|18.17|18.35|18.47|18.53|18.41|18.69|18.61|18.93|18.85|18.97|18.85|18.73|18.83|18.79|18.89|18.53|18.67|19.13|18.63|18.81|18.69|18.89|18.89|18.59|18.27|18.95|18.57|18.33…
10:27:10|90640-D87 4E57-2.65-0x33|17.75|18.17|18.41|18.31|18.21|18.41|18.69|18.63|18.83|18.67|18.99|18.81|18.55|18.61|18.67|18.81|18.51|18.39|18.95|18.83|18.77|18.63|18.55|18.65|18.45|18.43|18.85|18.89|18.43|18.29|17.57|17.79|17.95|18.11|18.37|18.47|18.49|18.29|18.65|18.61|18.97|18.77|18.97|18.81|18.75|18.73|18.81|18.89|18.51|18.65|19.17|18.65|18.83|18.73|18.95|18.89|18.55|18.23|18.95|18.63|18.29…
10:27:11|90640-D87 4E57-2.65-0x33|17.77|18.25|18.33|18.23|18.17|18.47|18.69|18.55|18.85|18.79|19.01|18.83|18.55|18.69|18.65|18.79|18.51|18.39|18.95|18.87|18.81|18.71|18.55|18.63|18.51|18.41|18.79|18.77|18.47|18.45|17.67|17.95|18.11|18.15|18.37|18.47|18.55|18.29|18.59|18.61|19.01|18.77|18.95|18.77|18.81|18.73|18.77|18.89|18.63|18.63|19.15|18.67|18.93|18.77|18.97|18.89|18.69|18.21|18.81|18.69|18.49…
10:27:11|90640-D87 4E57-2.65-0x33|17.63|18.21|18.27|18.15|18.17|18.53|18.59|18.47|18.85|18.83|19.01|18.83|18.49|18.69|18.65|18.77|18.51|18.39|18.99|18.91|18.83|18.79|18.63|18.61|18.37|18.39|18.69|18.71|18.57|18.41|17.45|17.93|18.25|18.07|18.35|18.47|18.59|18.39|18.53|18.59|19.05|18.75|18.93|18.69|18.79|18.73|18.73|18.83|18.73|18.67|19.13|18.69|18.95|18.77|18.99|18.85|18.69|18.23|18.73|18.71|18.53…
10:27:11|90640-D87 4E57-2.65-0x33|17.51|18.09|18.23|18.13|18.17|18.49|18.57|18.51|18.85|18.81|19.01|18.91|18.49|18.65|18.65|18.85|18.51|18.39|19.03|18.93|18.85|18.73|18.69|18.67|18.31|18.25|18.61|18.85|18.65|18.31|17.43|18.01|18.13|17.99|18.23|18.47|18.49|18.41|18.59|18.57|19.09|18.73|18.87|18.61|18.77|18.73|18.77|18.79|18.75|18.71|19.17|18.71|18.85|18.77|19.03|18.81|18.67|18.25|18.61|18.73|18.59…
10:27:11|90640-D87 4E57-2.65-0x33|17.55|17.99|18.15|18.11|18.25|18.47|18.49|18.55|18.87|18.79|18.95|18.93|18.55|18.61|18.65|18.85|18.47|18.39|18.93|18.95|18.89|18.69|18.67|18.73|18.33|18.19|18.51|18.85|18.59|18.23|17.19|18.01|18.03|18.03|18.19|18.41|18.41|18.45|18.57|18.55|19.11|18.77|18.81|18.63|18.75|18.79|18.81|18.79|18.75|18.75|19.13|18.73|18.83|18.79|19.01|18.79|18.65|18.25|18.51|18.69|18.65…
10:27:11|90640-D87 4E57-2.65-0x33|17.57|18.11|18.15|18.15|18.31|18.49|18.47|18.59|18.87|18.69|18.89|18.87|18.59|18.57|18.65|18.81|18.43|18.35|18.83|18.87|18.89|18.77|18.65|18.65|18.33|18.23|18.41|18.75|18.51|18.25|17.09|17.81|17.93|18.05|18.19|18.33|18.37|18.47|18.57|18.51|18.99|18.79|18.81|18.65|18.67|18.83|18.77|18.77|18.67|18.77|19.09|18.73|18.75|18.79|18.89|18.75|18.61|18.23|18.39|18.65|18.63…
10:27:11|90640-D87 4E57-2.65-0x33|17.53|18.15|18.13|18.19|18.27|18.51|18.45|18.61|18.75|18.59|18.89|18.81|18.59|18.53|18.53|18.79|18.39|18.31|18.73|18.81|18.95|18.85|18.63|18.59|18.33|18.27|18.23|18.67|18.47|18.19|17.03|17.71|17.83|18.13|18.19|18.21|18.33|18.45|18.57|18.49|18.89|18.79|18.81|18.65|18.59|18.87|18.75|18.73|18.59|18.71|19.05|18.69|18.69|18.79|18.79|18.59|18.57|18.33|18.29|18.63|18.61…
10:27:11|90640-D87 4E57-2.65-0x33|17.55|18.13|18.11|18.21|18.25|18.49|18.43|18.59|18.63|18.47|18.89|18.79|18.59|18.57|18.43|18.69|18.35|18.23|18.65|18.79|19.01|18.85|18.61|18.59|18.33|18.33|18.21|18.69|18.43|18.27|17.11|17.79|17.87|18.21|18.21|18.21|18.43|18.43|18.51|18.47|18.85|18.79|18.77|18.65|18.57|18.91|18.71|18.69|18.55|18.65|18.95|18.65|18.71|18.79|18.79|18.55|18.55|18.43|18.33|18.61|18.49…
10:27:11|90640-D87 4E57-2.65-0x33|17.57|18.11|18.09|18.23|18.29|18.47|18.43|18.57|18.61|18.45|18.97|18.77|18.51|18.55|18.37|18.61|18.37|18.23|18.67|18.77|18.89|18.85|18.59|18.59|18.29|18.31|18.13|18.71|18.45|18.35|17.25|17.85|17.91|18.07|18.23|18.25|18.43|18.41|18.45|18.45|18.81|18.77|18.73|18.65|18.55|18.85|18.67|18.69|18.53|18.61|18.87|18.59|18.67|18.75|18.79|18.63|18.53|18.41|18.37|18.67|18.47…
10:27:11|90640-D87 4E57-2.65-0x33|17.61|18.09|18.09|18.21|18.33|18.41|18.45|18.53|18.61|18.51|18.99|18.75|18.51|18.63|18.39|18.63|18.41|18.35|18.71|18.71|18.79|18.91|18.59|18.61|18.27|18.37|18.15|18.63|18.49|18.29|17.29|17.83|18.01|18.07|18.23|18.29|18.59|18.41|18.39|18.45|18.87|18.77|18.73|18.67|18.61|18.81|18.69|18.71|18.63|18.59|18.91|18.55|18.69|18.73|18.79|18.63|18.47|18.41|18.51|18.73|18.47…
10:27:11|90640-D87 4E57-2.65-0x33|17.59|18.07|18.13|18.19|18.37|18.41|18.49|18.49|18.67|18.55|18.97|18.73|18.59|18.71|18.47|18.65|18.45|18.45|18.73|18.73|18.91|18.97|18.65|18.63|18.37|18.43|18.29|18.63|18.55|18.23|17.33|17.77|18.11|18.11|18.23|18.29|18.65|18.51|18.41|18.51|18.93|18.79|18.73|18.63|18.67|18.91|18.71|18.79|18.71|18.65|18.95|18.61|18.71|18.79|18.79|18.71|18.51|18.49|18.63|18.69|18.47…
10:27:11|90640-D87 4E57-2.65-0x33|17.61|18.15|18.17|18.23|18.41|18.51|18.59|18.63|18.73|18.61|18.95|18.79|18.65|18.77|18.55|18.71|18.49|18.49|18.75|18.83|19.01|18.99|18.69|18.67|18.45|18.45|18.41|18.65|18.61|18.21|17.51|17.95|18.07|18.15|18.31|18.35|18.79|18.59|18.59|18.55|18.99|18.81|18.83|18.67|18.69|18.99|18.79|18.85|18.65|18.71|19.01|18.65|18.79|18.85|18.89|18.77|18.57|18.57|18.71|18.67|18.49…
10:27:11|90640-D87 4E57-2.65-0x33|17.55|18.13|18.11|18.27|18.35|18.51|18.57|18.67|18.67|18.61|18.89|18.83|18.63|18.83|18.55|18.75|18.55|18.53|18.83|18.91|19.03|18.99|18.73|18.71|18.53|18.47|18.41|18.67|18.57|18.19|17.71|18.19|18.03|18.07|18.37|18.37|18.77|18.53|18.65|18.63|18.97|18.73|18.85|18.67|18.71|18.99|18.87|18.85|18.67|18.75|19.07|18.71|18.87|18.77|18.89|18.65|18.63|18.47|18.71|18.69|18.51…
10:27:11|90640-D87 4E57-2.65-0x33|17.49|18.09|18.11|18.27|18.29|18.39|18.53|18.73|18.61|18.47|18.81|18.83|18.59|18.69|18.55|18.77|18.59|18.49|18.89|18.99|19.03|18.89|18.75|18.73|18.59|18.47|18.39|18.69|18.53|18.13|17.87|18.33|17.93|17.97|18.45|18.37|18.69|18.45|18.61|18.69|18.85|18.65|18.77|18.65|18.69|18.97|18.87|18.85|18.61|18.77|18.99|18.75|18.77|18.69|18.87|18.59|18.57|18.43|18.71|18.69|18.39…
10:27:11|90640-D87 4E57-2.65-0x33|17.61|18.05|18.07|18.27|18.27|18.35|18.63|18.77|18.61|18.43|18.83|18.83|18.51|18.63|18.55|18.79|18.57|18.45|18.91|19.07|19.03|18.81|18.77|18.75|18.53|18.47|18.33|18.71|18.49|18.07|17.61|18.25|17.83|17.85|18.43|18.35|18.61|18.41|18.57|18.67|18.75|18.59|18.69|18.65|18.67|19.01|18.87|18.87|18.57|18.73|18.91|18.75|18.69|18.59|18.85|18.57|18.51|18.37|18.71|18.71|18.37…
10:27:11|90640-D87 4E57-2.65-0x33|17.75|18.17|18.07|18.19|18.23|18.25|18.63|18.77|18.63|18.41|18.87|18.91|18.55|18.71|18.57|18.77|18.59|18.39|18.91|19.09|19.05|18.77|18.81|18.77|18.51|18.47|18.31|18.75|18.49|18.17|17.59|18.27|17.81|17.87|18.41|18.35|18.53|18.41|18.51|18.69|18.87|18.55|18.69|18.67|18.73|19.07|18.93|18.93|18.61|18.71|18.87|18.79|18.67|18.53|18.89|18.59|18.57|18.35|18.69|18.77|18.41…
10:27:11|90640-D87 4E57-2.65-0x33|17.73|18.21|18.07|18.17|18.27|18.25|18.69|18.77|18.61|18.39|18.89|18.99|18.59|18.77|18.61|18.75|18.59|18.39|18.87|19.11|19.03|18.73|18.79|18.79|18.61|18.47|18.35|18.79|18.51|18.27|17.69|18.35|17.79|17.99|18.39|18.39|18.53|18.43|18.45|18.55|18.89|18.61|18.69|18.69|18.79|19.07|18.97|18.85|18.65|18.75|18.83|18.79|18.65|18.59|18.93|18.57|18.63|18.39|18.67|18.65|18.45…
10:27:12|90640-D87 4E57-2.65-0x33|17.77|18.35|18.11|18.17|18.29|18.31|18.73|18.77|18.63|18.49|18.89|18.89|18.61|18.85|18.63|18.75|18.57|18.47|18.83|18.99|18.99|18.71|18.77|18.73|18.67|18.59|18.37|18.69|18.51|18.19|17.77|18.25|17.83|18.07|18.47|18.41|18.59|18.45|18.47|18.51|18.97|18.65|18.65|18.69|18.89|19.05|19.03|18.83|18.71|18.77|18.83|18.77|18.73|18.63|18.89|18.53|18.73|18.41|18.71|18.61|18.63…
10:27:12|90640-D87 4E57-2.65-0x33|17.89|18.41|18.25|18.17|18.29|18.37|18.61|18.77|18.71|18.57|18.79|18.81|18.63|18.93|18.59|18.75|18.59|18.53|18.81|18.89|19.01|18.69|18.71|18.67|18.63|18.61|18.37|18.61|18.51|18.11|17.49|18.07|17.87|17.97|18.43|18.21|18.55|18.47|18.49|18.41|19.03|18.67|18.61|18.67|18.97|19.09|19.01|18.69|18.77|18.75|18.83|18.69|18.79|18.59|18.85|18.55|18.75|18.37|18.65|18.47|18.67…
10:27:12|90640-D87 4E57-2.65-0x33|17.93|18.31|18.29|18.17|18.29|18.39|18.59|18.75|18.79|18.59|18.71|18.77|18.65|18.89|18.55|18.75|18.59|18.51|18.79|18.83|19.01|18.69|18.65|18.61|18.59|18.69|18.43|18.67|18.51|18.11|17.41|17.95|17.87|17.95|18.43|18.15|18.57|18.49|18.61|18.41|19.01|18.69|18.67|18.65|19.03|19.13|19.03|18.65|18.73|18.73|18.83|18.63|18.85|18.55|18.85|18.57|18.71|18.33|18.71|18.47|18.71…
10:27:12|90640-D87 4E57-2.65-0x33|17.87|18.23|18.19|18.11|18.21|18.33|18.43|18.73|18.73|18.55|18.59|18.73|18.67|18.87|18.53|18.77|18.57|18.51|18.73|18.77|18.95|18.69|18.65|18.57|18.61|18.69|18.37|18.63|18.49|18.03|17.23|17.85|17.87|17.81|18.35|17.99|18.47|18.33|18.59|18.45|18.99|18.59|18.65|18.63|18.99|19.01|19.05|18.63|18.69|18.71|18.83|18.63|18.91|18.55|18.85|18.59|18.67|18.31|18.65|18.31|18.63…
10:27:12|90640-D87 4E57-2.65-0x33|17.87|18.25|18.21|18.23|18.23|18.43|18.39|18.69|18.69|18.63|18.57|18.75|18.67|18.83|18.51|18.77|18.55|18.51|18.67|18.77|18.91|18.61|18.65|18.59|18.63|18.69|18.37|18.63|18.47|18.07|17.15|17.69|17.93|17.85|18.45|18.03|18.51|18.33|18.61|18.49|19.07|18.61|18.65|18.61|18.99|18.99|19.11|18.61|18.81|18.69|18.77|18.63|18.93|18.55|18.85|18.61|18.77|18.29|18.69|18.33|18.77…
10:27:12|90640-D87 4E57-2.65-0x33|17.85|18.27|18.29|18.33|18.37|18.51|18.41|18.65|18.69|18.69|18.57|18.77|18.65|18.79|18.61|18.77|18.61|18.53|18.75|18.77|18.95|18.67|18.79|18.61|18.59|18.69|18.41|18.63|18.53|18.11|17.19|17.57|17.99|17.97|18.55|18.13|18.53|18.35|18.63|18.55|19.13|18.65|18.65|18.63|18.99|19.05|19.17|18.53|18.85|18.75|18.73|18.65|18.95|18.73|18.85|18.65|18.79|18.39|18.73|18.43|18.91…
10:27:12|90640-D87 4E57-2.65-0x33|17.81|18.23|18.35|18.35|18.47|18.55|18.41|18.67|18.67|18.75|18.55|18.73|18.61|18.87|18.69|18.67|18.65|18.53|18.81|18.77|18.97|18.67|18.83|18.63|18.55|18.63|18.43|18.65|18.57|18.21|17.31|17.61|17.95|18.07|18.51|18.19|18.51|18.35|18.53|18.59|19.13|18.67|18.65|18.63|18.95|19.09|19.13|18.45|18.77|18.77|18.75|18.65|18.87|18.77|18.85|18.67|18.71|18.45|18.59|18.51|18.85…
10:27:12|90640-D87 4E57-2.65-0x33|17.69|18.21|18.33|18.35|18.57|18.57|18.41|18.69|18.67|18.81|18.47|18.69|18.57|18.87|18.57|18.59|18.65|18.53|18.81|18.77|18.89|18.67|18.83|18.65|18.57|18.59|18.43|18.67|18.63|18.17|17.03|17.55|17.91|18.13|18.47|18.01|18.51|18.35|18.43|18.45|19.13|18.77|18.65|18.65|18.91|19.09|19.11|18.49|18.71|18.77|18.77|18.61|18.81|18.73|18.85|18.57|18.65|18.41|18.47|18.43|18.81…
10:27:12|90640-D87 4E57-2.65-0x33|17.67|18.23|18.33|18.45|18.63|18.57|18.43|18.73|18.69|18.83|18.41|18.65|18.55|18.77|18.49|18.57|18.67|18.41|18.83|18.77|18.83|18.67|18.85|18.69|18.61|18.53|18.45|18.63|18.63|18.17|17.09|17.69|17.91|18.19|18.45|17.99|18.49|18.37|18.45|18.45|19.09|18.81|18.63|18.67|18.85|19.11|19.07|18.53|18.69|18.79|18.81|18.59|18.75|18.71|18.89|18.59|18.65|18.39|18.55|18.45|18.77…
10:27:12|90640-D87 4E57-2.65-0x33|17.69|18.25|18.39|18.53|18.53|18.57|18.49|18.77|18.73|18.83|18.49|18.61|18.59|18.75|18.57|18.55|18.69|18.43|18.91|18.77|18.79|18.67|18.93|18.73|18.69|18.55|18.61|18.61|18.43|18.15|17.29|17.89|17.91|18.29|18.51|18.17|18.47|18.49|18.47|18.57|19.05|18.85|18.67|18.67|18.81|19.13|19.03|18.57|18.67|18.85|18.83|18.67|18.71|18.71|18.93|18.61|18.65|18.39|18.63|18.59|18.73…
10:27:12|90640-D87 4E57-2.65-0x33|17.69|18.25|18.43|18.51|18.43|18.51|18.53|18.75|18.75|18.79|18.55|18.67|18.61|18.73|18.61|18.59|18.69|18.45|18.91|18.71|18.73|18.65|18.91|18.67|18.69|18.53|18.75|18.67|18.37|18.15|17.45|17.95|17.97|18.37|18.49|18.23|18.47|18.57|18.53|18.67|18.99|18.87|18.73|18.65|18.79|19.13|18.99|18.59|18.63|18.87|18.83|18.73|18.75|18.69|18.91|18.61|18.65|18.37|18.81|18.69|18.71…
10:27:12|90640-D87 4E57-2.65-0x33|17.73|18.25|18.39|18.49|18.43|18.47|18.57|18.73|18.67|18.75|18.61|18.71|18.59|18.71|18.57|18.57|18.65|18.47|18.91|18.67|18.77|18.63|18.83|18.63|18.63|18.51|18.71|18.71|18.53|18.15|17.49|17.93|18.03|18.21|18.47|18.33|18.47|18.47|18.59|18.63|18.93|18.85|18.79|18.67|18.77|19.11|18.95|18.47|18.59|18.87|18.83|18.69|18.79|18.67|18.89|18.65|18.65|18.41|18.85|18.73|18.69…
10:27:12|90640-D87 4E57-2.65-0x33|17.77|18.27|18.37|18.35|18.43|18.47|18.53|18.57|18.61|18.73|18.63|18.67|18.59|18.69|18.55|18.57|18.65|18.45|18.87|18.55|18.75|18.61|18.79|18.51|18.59|18.55|18.69|18.59|18.53|18.05|17.49|17.91|17.99|18.17|18.47|18.35|18.47|18.41|18.41|18.61|18.89|18.85|18.71|18.71|18.77|19.11|18.91|18.45|18.57|18.89|18.79|18.67|18.75|18.65|18.81|18.65|18.67|18.45|18.71|18.69|18.61…
10:27:12|90640-D87 4E57-2.65-0x33|17.79|18.29|18.33|18.29|18.43|18.47|18.63|18.53|18.65|18.71|18.65|18.63|18.63|18.67|18.55|18.57|18.75|18.43|18.87|18.55|18.77|18.61|18.83|18.51|18.65|18.59|18.67|18.53|18.43|17.97|17.55|17.99|17.97|18.23|18.47|18.33|18.47|18.45|18.41|18.59|18.87|18.85|18.71|18.81|18.77|19.07|18.87|18.55|18.55|18.83|18.77|18.73|18.73|18.71|18.83|18.73|18.69|18.37|18.67|18.75|18.55…
10:27:12|90640-D87 4E57-2.65-0x33|17.87|18.37|18.31|18.25|18.43|18.55|18.71|18.61|18.69|18.71|18.67|18.51|18.67|18.75|18.55|18.57|18.83|18.49|18.87|18.55|18.79|18.61|18.85|18.55|18.69|18.63|18.65|18.49|18.35|18.01|17.61|18.01|18.07|18.29|18.43|18.31|18.49|18.49|18.41|18.59|18.91|18.85|18.69|18.81|18.79|19.03|18.85|18.63|18.65|18.77|18.79|18.79|18.75|18.77|18.85|18.79|18.73|18.39|18.67|18.75|18.57…
10:27:12|90640-D87 4E57-2.65-0x33|17.95|18.45|18.43|18.21|18.39|18.61|18.69|18.67|18.73|18.71|18.71|18.47|18.61|18.83|18.63|18.57|18.81|18.55|18.85|18.55|18.79|18.61|18.93|18.59|18.69|18.67|18.77|18.53|18.43|18.05|17.61|18.01|18.15|18.19|18.39|18.33|18.49|18.49|18.41|18.59|18.95|18.91|18.67|18.77|18.81|18.99|18.83|18.63|18.73|18.79|18.81|18.79|18.77|18.81|18.87|18.83|18.77|18.51|18.67|18.73|18.57…
10:27:12|90640-D87 4E57-2.65-0x33|18.01|18.37|18.45|18.27|18.35|18.51|18.65|18.67|18.75|18.77|18.73|18.45|18.55|18.87|18.69|18.61|18.79|18.55|18.81|18.55|18.79|18.61|18.91|18.65|18.67|18.65|18.87|18.53|18.49|18.09|17.65|17.99|18.19|18.17|18.41|18.33|18.57|18.47|18.43|18.57|18.93|18.95|18.75|18.71|18.73|18.93|18.75|18.63|18.77|18.79|18.79|18.77|18.79|18.83|18.73|18.85|18.69|18.61|18.77|18.71|18.67…
10:27:13|90640-D87 4E57-2.65-0x33|17.87|18.31|18.49|18.33|18.35|18.43|18.63|18.67|18.77|18.83|18.71|18.43|18.57|18.91|18.65|18.59|18.65|18.55|18.83|18.55|18.71|18.61|18.83|18.69|18.65|18.63|18.81|18.53|18.43|18.05|17.57|17.99|18.23|18.25|18.43|18.43|18.63|18.43|18.45|18.51|18.91|18.87|18.77|18.77|18.67|18.89|18.69|18.59|18.73|18.77|18.77|18.75|18.81|18.67|18.61|18.85|18.63|18.57|18.77|18.67|18.63…
10:27:13|90640-D87 4E57-2.65-0x33|17.83|18.35|18.53|18.41|18.37|18.47|18.63|18.71|18.79|18.83|18.71|18.57|18.61|18.89|18.63|18.67|18.61|18.47|18.85|18.69|18.73|18.71|18.79|18.73|18.63|18.71|18.77|18.59|18.39|17.91|17.51|18.01|18.15|18.33|18.51|18.55|18.59|18.41|18.57|18.55|18.87|18.81|18.75|18.83|18.63|18.87|18.69|18.63|18.77|18.77|18.77|18.75|18.77|18.63|18.57|18.87|18.65|18.55|18.81|18.65|18.61…
10:27:13|90640-D87 4E57-2.65-0x33|18.01|18.37|18.37|18.37|18.43|18.51|18.55|18.69|18.85|18.83|18.69|18.61|18.57|18.87|18.61|18.75|18.71|18.49|18.85|18.75|18.79|18.79|18.67|18.77|18.65|18.77|18.73|18.59|18.35|17.87|17.51|17.97|18.07|18.29|18.45|18.37|18.55|18.47|18.57|18.41|18.83|18.89|18.73|18.81|18.59|18.89|18.69|18.57|18.81|18.79|18.77|18.69|18.73|18.65|18.53|18.81|18.67|18.59|18.77|18.59|18.59…
10:27:13|90640-D87 4E57-2.65-0x33|18.07|18.43|18.31|18.35|18.47|18.39|18.45|18.63|18.81|18.73|18.65|18.63|18.51|18.81|18.57|18.83|18.79|18.47|18.85|18.77|18.77|18.67|18.61|18.77|18.59|18.59|18.67|18.69|18.31|17.73|17.49|17.97|17.95|18.25|18.45|18.31|18.51|18.49|18.61|18.39|18.77|18.93|18.75|18.79|18.55|18.89|18.71|18.59|18.73|18.79|18.73|18.63|18.69|18.65|18.57|18.75|18.49|18.55|18.75|18.59|18.57…
10:27:13|90640-D87 4E57-2.65-0x33|17.85|18.35|18.27|18.33|18.39|18.29|18.41|18.57|18.79|18.65|18.59|18.59|18.45|18.75|18.53|18.81|18.65|18.45|18.81|18.79|18.67|18.57|18.55|18.77|18.51|18.43|18.57|18.69|18.29|17.67|17.37|17.95|17.85|18.13|18.45|18.27|18.49|18.45|18.59|18.31|18.73|18.85|18.71|18.69|18.51|18.81|18.73|18.61|18.67|18.67|18.69|18.63|18.65|18.61|18.59|18.77|18.41|18.49|18.73|18.55|18.57…
10:27:13|90640-D87 4E57-2.65-0x33|17.75|18.29|18.23|18.27|18.33|18.23|18.37|18.51|18.77|18.57|18.53|18.57|18.39|18.71|18.49|18.79|18.59|18.49|18.77|18.77|18.59|18.45|18.51|18.71|18.43|18.41|18.53|18.73|18.29|17.49|17.35|17.93|17.87|18.09|18.39|18.23|18.53|18.43|18.63|18.31|18.77|18.77|18.71|18.61|18.43|18.75|18.73|18.63|18.61|18.65|18.77|18.63|18.65|18.57|18.57|18.79|18.45|18.43|18.71|18.53|18.59…
10:27:13|90640-D87 4E57-2.65-0x33|17.79|18.23|18.27|18.23|18.23|18.19|18.35|18.45|18.75|18.49|18.53|18.55|18.35|18.67|18.49|18.77|18.57|18.53|18.67|18.75|18.61|18.41|18.53|18.65|18.49|18.39|18.55|18.77|18.29|17.47|17.45|17.99|17.89|18.15|18.35|18.29|18.55|18.33|18.67|18.43|18.81|18.73|18.71|18.69|18.43|18.73|18.75|18.69|18.57|18.61|18.83|18.69|18.65|18.55|18.55|18.83|18.49|18.39|18.69|18.53|18.61…
10:27:13|90640-D87 4E57-2.65-0x33|17.83|18.17|18.31|18.33|18.25|18.27|18.35|18.49|18.75|18.53|18.55|18.61|18.33|18.71|18.51|18.79|18.57|18.51|18.61|18.73|18.63|18.55|18.55|18.59|18.49|18.35|18.57|18.87|18.29|17.57|17.57|18.11|17.81|18.21|18.39|18.35|18.53|18.33|18.71|18.55|18.95|18.69|18.75|18.77|18.45|18.73|18.81|18.75|18.59|18.59|18.83|18.75|18.59|18.53|18.47|18.81|18.47|18.37|18.73|18.55|18.53…
10:27:13|90640-D87 4E57-2.65-0x33|17.71|18.11|18.37|18.43|18.25|18.33|18.41|18.53|18.71|18.55|18.61|18.67|18.35|18.73|18.55|18.81|18.51|18.49|18.65|18.71|18.63|18.61|18.65|18.59|18.41|18.31|18.71|18.95|18.19|17.67|17.67|18.21|17.75|18.19|18.43|18.37|18.51|18.25|18.75|18.55|18.93|18.63|18.79|18.77|18.47|18.75|18.85|18.71|18.61|18.47|18.83|18.83|18.55|18.47|18.49|18.87|18.45|18.31|18.75|18.67|18.47…
10:27:13|90640-D87 4E57-2.65-0x33|17.59|18.01|18.35|18.47|18.23|18.35|18.45|18.49|18.65|18.55|18.65|18.65|18.35|18.75|18.57|18.79|18.45|18.47|18.67|18.67|18.63|18.63|18.71|18.51|18.33|18.29|18.73|18.89|18.09|17.61|17.73|18.23|17.65|18.15|18.35|18.37|18.57|18.25|18.63|18.55|18.95|18.57|18.77|18.77|18.43|18.75|18.85|18.67|18.57|18.43|18.77|18.79|18.47|18.41|18.53|18.83|18.43|18.25|18.77|18.69|18.37…
10:27:13|90640-D87 4E57-2.65-0x33|17.61|17.99|18.47|18.51|18.25|18.37|18.49|18.45|18.63|18.55|18.69|18.63|18.37|18.77|18.67|18.79|18.47|18.45|18.73|18.63|18.55|18.65|18.73|18.51|18.33|18.27|18.79|18.83|18.05|17.65|17.89|18.31|17.57|18.07|18.35|18.39|18.57|18.25|18.59|18.63|18.97|18.63|18.77|18.83|18.41|18.79|18.85|18.67|18.55|18.45|18.71|18.85|18.41|18.41|18.57|18.91|18.41|18.25|18.79|18.73|18.29…
10:27:13|90640-D87 4E57-2.65-0x33|17.65|17.89|18.49|18.57|18.29|18.29|18.53|18.41|18.61|18.53|18.75|18.67|18.41|18.73|18.71|18.81|18.51|18.41|18.79|18.67|18.51|18.63|18.77|18.49|18.35|18.33|18.85|18.87|18.03|17.61|18.05|18.51|17.59|18.03|18.37|18.43|18.57|18.27|18.63|18.65|18.91|18.69|18.71|18.89|18.47|18.85|18.81|18.69|18.53|18.47|18.71|18.93|18.45|18.41|18.61|18.93|18.39|18.25|18.73|18.79|18.37…
10:27:13|90640-D87 4E57-2.65-0x33|17.83|17.93|18.53|18.61|18.35|18.29|18.53|18.37|18.59|18.51|18.75|18.69|18.47|18.69|18.73|18.83|18.53|18.37|18.77|18.69|18.57|18.61|18.81|18.47|18.47|18.37|18.81|18.91|18.23|17.69|18.09|18.65|17.61|18.15|18.39|18.39|18.57|18.33|18.67|18.69|18.87|18.77|18.73|18.91|18.51|18.91|18.77|18.71|18.51|18.51|18.71|18.93|18.49|18.45|18.65|18.85|18.37|18.27|18.67|18.79|18.43…
10:27:13|90640-D87 4E57-2.65-0x33|17.99|18.05|18.57|18.65|18.41|18.33|18.53|18.45|18.57|18.61|18.75|18.61|18.53|18.69|18.75|18.81|18.55|18.45|18.75|18.79|18.63|18.71|18.85|18.57|18.57|18.43|18.83|19.03|18.41|17.89|18.13|18.75|17.65|18.19|18.27|18.35|18.61|18.37|18.59|18.71|18.89|18.83|18.81|18.91|18.63|18.95|18.87|18.73|18.59|18.53|18.77|18.93|18.57|18.49|18.73|18.87|18.55|18.35|18.73|18.79|18.41…
10:27:14|90640-D87 4E57-2.65-0x33|18.01|18.17|18.65|18.69|18.49|18.37|18.47|18.51|18.59|18.69|18.79|18.59|18.49|18.69|18.69|18.81|18.55|18.51|18.81|18.87|18.65|18.79|18.85|18.67|18.57|18.49|18.85|19.05|18.49|17.99|18.05|18.75|17.69|18.17|18.27|18.47|18.65|18.45|18.53|18.65|18.91|18.89|18.87|18.91|18.73|18.99|18.95|18.75|18.67|18.61|18.83|18.91|18.65|18.57|18.81|18.85|18.61|18.35|18.73|18.71|18.39…
10:27:14|90640-D87 4E57-2.65-0x33|18.11|18.39|18.73|18.69|18.55|18.41|18.49|18.61|18.61|18.79|18.83|18.61|18.53|18.81|18.71|18.77|18.55|18.53|18.85|18.91|18.67|18.85|18.85|18.75|18.57|18.47|18.85|18.97|18.55|18.09|17.99|18.71|17.83|18.23|18.25|18.57|18.67|18.51|18.57|18.59|18.97|18.93|18.89|18.91|18.81|19.03|19.01|18.77|18.71|18.67|18.87|18.89|18.71|18.63|18.77|18.83|18.69|18.35|18.79|18.75|18.65…
10:27:14|90640-D87 4E57-2.65-0x33|18.15|18.45|18.75|18.69|18.49|18.39|18.43|18.63|18.69|18.89|18.81|18.63|18.55|18.83|18.73|18.73|18.55|18.55|18.87|18.95|18.57|18.83|18.81|18.75|18.47|18.47|18.79|18.91|18.51|18.19|18.03|18.67|17.95|18.11|18.23|18.55|18.69|18.45|18.59|18.57|19.01|18.91|18.91|18.91|18.87|18.95|18.99|18.77|18.75|18.69|18.91|18.85|18.69|18.57|18.75|18.83|18.67|18.29|18.77|18.77|18.71…
10:27:14|90640-D87 4E57-2.65-0x33|18.17|18.33|18.69|18.63|18.43|18.35|18.37|18.63|18.75|18.89|18.79|18.65|18.57|18.87|18.75|18.73|18.55|18.47|18.89|18.93|18.59|18.89|18.79|18.77|18.47|18.51|18.75|18.79|18.47|18.25|18.07|18.59|18.05|18.09|18.19|18.53|18.79|18.41|18.53|18.55|19.03|18.89|18.87|18.91|18.85|18.87|18.87|18.77|18.75|18.71|18.87|18.81|18.79|18.61|18.81|18.83|18.69|18.31|18.71|18.79|18.81…
10:27:14|90640-D87 4E57-2.65-0x33|18.11|18.23|18.59|18.57|18.35|18.33|18.43|18.63|18.71|18.89|18.77|18.67|18.61|18.91|18.77|18.73|18.51|18.47|18.95|18.91|18.71|18.95|18.83|18.77|18.53|18.53|18.73|18.67|18.41|18.29|17.91|18.53|18.15|18.01|18.15|18.57|18.77|18.37|18.47|18.57|19.05|18.81|18.83|18.89|18.83|18.89|18.85|18.81|18.75|18.75|18.83|18.85|18.87|18.57|18.85|18.87|18.71|18.41|18.65|18.85|18.89…
10:27:14|90640-D87 4E57-2.65-0x33|18.03|18.15|18.49|18.57|18.33|18.37|18.47|18.71|18.65|18.87|18.75|18.61|18.63|18.83|18.77|18.77|18.45|18.43|18.97|18.91|18.79|18.93|18.85|18.79|18.57|18.47|18.69|18.79|18.33|18.07|17.85|18.61|18.09|17.99|18.25|18.59|18.73|18.31|18.47|18.57|19.01|18.79|18.85|18.85|18.87|18.89|18.91|18.83|18.65|18.77|18.91|18.87|18.87|18.53|18.87|18.89|18.65|18.47|18.63|18.87|18.87…
10:27:14|90640-D87 4E57-2.65-0x33|18.03|18.09|18.47|18.57|18.39|18.41|18.47|18.71|18.53|18.85|18.73|18.55|18.61|18.77|18.75|18.79|18.43|18.41|18.83|18.85|18.71|18.91|18.89|18.81|18.63|18.49|18.71|18.89|18.31|17.99|17.89|18.65|18.03|18.01|18.33|18.51|18.69|18.33|18.47|18.59|18.99|18.81|18.87|18.89|18.91|18.89|18.91|18.75|18.57|18.75|18.89|18.81|18.87|18.63|18.89|18.81|18.61|18.53|18.67|18.99|18.85…
10:27:14|90640-D87 4E57-2.65-0x33|18.05|17.95|18.47|18.45|18.41|18.45|18.49|18.69|18.45|18.81|18.73|18.53|18.59|18.77|18.75|18.73|18.43|18.41|18.73|18.79|18.67|18.93|18.95|18.83|18.71|18.53|18.73|18.79|18.31|17.91|17.83|18.33|18.05|18.05|18.41|18.47|18.63|18.35|18.45|18.61|18.93|18.85|18.87|18.93|18.87|18.91|18.89|18.71|18.67|18.75|18.85|18.79|18.91|18.73|18.85|18.77|18.59|18.59|18.69|18.97|18.83…
10:27:14|90640-D87 4E57-2.65-0x33|18.03|17.93|18.57|18.41|18.39|18.49|18.55|18.67|18.39|18.77|18.79|18.51|18.59|18.77|18.77|18.67|18.43|18.41|18.75|18.73|18.65|18.95|18.97|18.85|18.73|18.55|18.75|18.69|18.27|17.91|18.03|18.11|18.07|18.03|18.49|18.41|18.59|18.31|18.43|18.65|18.87|18.81|18.87|18.91|18.83|18.87|18.87|18.71|18.67|18.71|18.81|18.73|18.93|18.69|18.81|18.77|18.57|18.55|18.71|18.91|18.81…
10:27:14|90640-D87 4E57-2.65-0x33|17.99|17.99|18.57|18.39|18.35|18.41|18.59|18.69|18.39|18.77|18.83|18.53|18.57|18.73|18.77|18.67|18.41|18.47|18.75|18.79|18.61|18.85|18.97|18.79|18.73|18.49|18.75|18.71|18.21|17.89|18.11|18.23|18.11|17.99|18.47|18.33|18.57|18.27|18.39|18.67|18.85|18.75|18.87|18.87|18.77|18.81|18.87|18.69|18.65|18.65|18.83|18.67|18.95|18.65|18.93|18.77|18.61|18.51|18.83|18.85|18.75…
10:27:14|90640-D87 4E57-2.65-0x33|17.99|18.05|18.55|18.37|18.25|18.35|18.67|18.71|18.39|18.77|18.87|18.55|18.55|18.69|18.75|18.67|18.47|18.51|18.75|18.83|18.61|18.77|18.97|18.75|18.73|18.45|18.73|18.73|18.15|17.87|18.03|18.35|18.15|17.95|18.45|18.29|18.55|18.21|18.35|18.67|18.83|18.87|18.87|18.89|18.71|18.81|18.87|18.69|18.65|18.67|18.85|18.75|18.95|18.65|18.95|18.79|18.65|18.49|18.85|18.93|18.69…
10:27:14|90640-D87 4E57-2.65-0x33|18.07|18.21|18.55|18.35|18.23|18.37|18.75|18.75|18.41|18.75|18.91|18.57|18.55|18.73|18.75|18.67|18.55|18.43|18.77|18.87|18.63|18.81|18.97|18.75|18.75|18.47|18.73|18.73|18.17|17.89|17.97|18.21|18.25|18.05|18.49|18.27|18.57|18.17|18.43|18.69|18.85|18.91|18.81|18.93|18.79|18.83|18.87|18.71|18.71|18.71|18.93|18.83|18.95|18.65|19.01|18.81|18.73|18.49|18.87|19.01|18.73…
10:27:14|90640-D87 4E57-2.65-0x33|18.05|18.27|18.53|18.33|18.31|18.37|18.79|18.79|18.47|18.73|18.87|18.57|18.55|18.77|18.69|18.67|18.59|18.45|18.81|18.91|18.73|18.85|18.81|18.75|18.71|18.49|18.63|18.73|18.19|17.91|17.77|18.01|18.35|18.13|18.53|18.25|18.59|18.27|18.49|18.59|18.85|18.87|18.75|18.83|18.85|18.89|18.87|18.59|18.75|18.75|19.01|18.79|18.95|18.65|18.99|18.79|18.73|18.45|18.81|18.89|18.69…
10:27:14|90640-D87 4E57-2.65-0x33|18.03|18.07|18.53|18.33|18.37|18.41|18.83|18.79|18.53|18.65|18.83|18.61|18.55|18.81|18.63|18.59|18.63|18.41|18.83|18.93|18.75|18.81|18.75|18.69|18.67|18.43|18.55|18.71|18.21|17.81|17.75|18.09|18.27|18.19|18.61|18.23|18.49|18.29|18.47|18.51|18.79|18.83|18.71|18.73|18.79|18.93|18.91|18.55|18.75|18.79|18.99|18.75|18.87|18.65|19.01|18.77|18.63|18.41|18.79|18.79|18.71…
10:27:14|90640-D87 4E57-2.65-0x33|17.93|17.89|18.37|18.33|18.29|18.45|18.77|18.79|18.49|18.57|18.83|18.65|18.49|18.85|18.59|18.51|18.63|18.39|18.77|18.89|18.75|18.77|18.73|18.63|18.57|18.39|18.63|18.69|18.25|17.73|17.57|18.11|18.21|18.01|18.57|18.25|18.41|18.29|18.45|18.55|18.73|18.75|18.67|18.69|18.73|18.91|18.95|18.55|18.75|18.71|18.91|18.63|18.81|18.59|19.03|18.81|18.55|18.33|18.77|18.73|18.65…
10:27:14|90640-D87 4E57-2.65-0x33|17.89|17.87|18.27|18.35|18.27|18.45|18.71|18.69|18.45|18.63|18.81|18.65|18.43|18.87|18.55|18.55|18.63|18.41|18.71|18.87|18.73|18.77|18.69|18.61|18.47|18.33|18.61|18.61|18.27|17.81|17.53|18.09|18.29|17.97|18.47|18.25|18.45|18.27|18.45|18.57|18.81|18.67|18.65|18.63|18.67|18.87|18.93|18.53|18.77|18.63|18.83|18.59|18.83|18.59|18.99|18.83|18.57|18.25|18.67|18.67|18.65…
10:27:15|90640-D87 4E57-2.65-0x33|17.79|17.85|18.31|18.35|18.33|18.45|18.63|18.65|18.47|18.67|18.79|18.65|18.43|18.87|18.57|18.59|18.69|18.43|18.73|18.85|18.67|18.77|18.73|18.59|18.45|18.29|18.51|18.55|18.29|17.89|17.55|17.99|18.35|17.93|18.39|18.17|18.49|18.27|18.45|18.65|18.87|18.63|18.63|18.67|18.61|18.85|18.91|18.51|18.79|18.53|18.77|18.63|18.85|18.61|18.95|18.83|18.59|18.23|18.59|18.69|18.65…
10:27:15|90640-D87 4E57-2.65-0x33|17.77|17.85|18.35|18.45|18.39|18.45|18.59|18.65|18.51|18.71|18.79|18.67|18.43|18.87|18.61|18.61|18.75|18.41|18.75|18.75|18.63|18.83|18.79|18.61|18.43|18.29|18.45|18.53|18.33|18.09|17.59|17.97|18.33|17.91|18.41|18.19|18.51|18.29|18.41|18.73|18.85|18.61|18.63|18.73|18.67|18.83|18.87|18.51|18.79|18.53|18.79|18.69|18.81|18.63|18.95|18.85|18.55|18.23|18.61|18.73|18.63…
10:27:15|90640-D87 4E57-2.65-0x33|17.67|17.85|18.29|18.45|18.43|18.45|18.41|18.59|18.53|18.75|18.65|18.61|18.37|18.87|18.55|18.55|18.67|18.39|18.67|18.67|18.61|18.89|18.89|18.61|18.43|18.29|18.49|18.51|18.27|18.11|17.43|17.93|18.31|17.87|18.35|18.09|18.45|18.19|18.37|18.61|18.85|18.63|18.63|18.61|18.65|18.83|18.83|18.39|18.79|18.59|18.81|18.65|18.79|18.63|18.95|18.77|18.51|18.23|18.57|18.61|18.61…
10:27:15|90640-D87 4E57-2.65-0x33|17.61|17.81|18.23|18.35|18.37|18.25|18.29|18.59|18.53|18.69|18.61|18.67|18.31|18.81|18.47|18.51|18.57|18.33|18.59|18.65|18.57|18.87|18.89|18.53|18.41|18.25|18.51|18.55|18.21|18.09|17.39|17.85|18.25|17.83|18.23|17.99|18.45|18.09|18.31|18.49|18.85|18.65|18.71|18.57|18.59|18.81|18.75|18.33|18.69|18.63|18.83|18.61|18.79|18.61|18.89|18.69|18.51|18.21|18.53|18.49|18.47…
10:27:15|90640-D87 4E57-2.65-0x33|17.71|17.85|18.31|18.35|18.43|18.21|18.29|18.61|18.61|18.65|18.61|18.71|18.35|18.77|18.51|18.47|18.57|18.29|18.63|18.63|18.61|18.87|18.99|18.51|18.33|18.21|18.45|18.59|18.37|18.13|17.45|17.87|18.19|17.87|18.21|18.05|18.45|18.13|18.27|18.47|18.87|18.61|18.79|18.63|18.55|18.77|18.69|18.43|18.61|18.61|18.85|18.61|18.79|18.59|18.85|18.71|18.51|18.25|18.51|18.45|18.47…
10:27:15|90640-D87 4E57-2.65-0x33|17.73|17.87|18.39|18.39|18.49|18.27|18.29|18.63|18.67|18.57|18.61|18.71|18.39|18.81|18.53|18.53|18.57|18.29|18.67|18.61|18.65|18.83|18.99|18.51|18.27|18.11|18.41|18.61|18.43|18.07|17.49|17.87|18.01|17.91|18.29|18.11|18.43|18.17|18.33|18.45|18.91|18.59|18.79|18.69|18.61|18.75|18.63|18.51|18.57|18.59|18.85|18.61|18.81|18.57|18.81|18.73|18.51|18.27|18.57|18.41|18.51…
10:27:15|90640-D87 4E57-2.65-0x33|17.61|17.89|18.33|18.35|18.35|18.31|18.33|18.65|18.67|18.49|18.55|18.69|18.45|18.85|18.45|18.59|18.63|18.27|18.65|18.59|18.67|18.79|18.97|18.51|18.33|18.09|18.41|18.55|18.35|18.03|17.43|17.81|17.85|17.83|18.27|18.11|18.41|18.17|18.39|18.49|18.95|18.65|18.77|18.65|18.67|18.69|18.57|18.51|18.53|18.53|18.85|18.53|18.77|18.51|18.77|18.69|18.51|18.21|18.55|18.31|18.45…
10:27:15|90640-D87 4E57-2.65-0x33|17.59|17.87|18.29|18.19|18.25|18.33|18.37|18.61|18.69|18.49|18.51|18.69|18.51|18.85|18.41|18.61|18.69|18.35|18.65|18.63|18.71|18.79|18.97|18.39|18.33|18.11|18.43|18.51|18.29|17.97|17.45|17.77|17.89|17.79|18.29|18.13|18.39|18.19|18.33|18.55|18.97|18.73|18.73|18.63|18.75|18.65|18.53|18.51|18.57|18.57|18.91|18.55|18.77|18.47|18.75|18.67|18.49|18.17|18.57|18.31|18.47…
10:27:15|90640-D87 4E57-2.65-0x33|17.59|17.85|18.19|18.11|18.23|18.35|18.37|18.57|18.69|18.49|18.49|18.69|18.51|18.85|18.39|18.63|18.65|18.43|18.57|18.59|18.63|18.79|18.87|18.27|18.29|18.13|18.45|18.47|18.41|17.93|17.35|17.75|17.91|17.69|18.25|18.07|18.37|18.15|18.27|18.55|18.93|18.65|18.69|18.57|18.75|18.65|18.51|18.45|18.59|18.61|18.89|18.49|18.77|18.51|18.73|18.59|18.47|18.23|18.59|18.29|18.49…
10:27:15|90640-D87 4E57-2.65-0x33|17.59|17.85|18.11|18.11|18.23|18.41|18.37|18.57|18.69|18.53|18.49|18.65|18.51|18.85|18.37|18.59|18.63|18.47|18.55|18.59|18.55|18.75|18.77|18.29|18.27|18.11|18.47|18.53|18.51|18.03|17.35|17.67|17.97|17.71|18.21|18.03|18.43|18.11|18.25|18.55|18.91|18.63|18.65|18.51|18.73|18.65|18.53|18.39|18.59|18.65|18.89|18.43|18.75|18.55|18.77|18.53|18.47|18.27|18.53|18.27|18.51…
10:27:15|90640-D87 4E57-2.65-0x33|17.53|17.85|18.07|18.11|18.13|18.39|18.31|18.57|18.63|18.57|18.51|18.61|18.47|18.85|18.45|18.57|18.57|18.51|18.49|18.59|18.51|18.73|18.67|18.31|18.23|18.09|18.35|18.49|18.31|18.01|17.37|17.61|18.01|17.75|18.17|18.07|18.41|18.13|18.23|18.55|18.89|18.63|18.63|18.59|18.71|18.69|18.55|18.43|18.59|18.61|18.89|18.55|18.73|18.53|18.73|18.51|18.47|18.29|18.47|18.37|18.45…
10:27:15|90640-D87 4E57-2.65-0x33|17.53|17.81|18.03|17.99|18.09|18.45|18.27|18.59|18.59|18.55|18.53|18.61|18.45|18.91|18.51|18.57|18.53|18.53|18.45|18.57|18.53|18.73|18.65|18.35|18.25|18.15|18.31|18.43|18.23|17.93|17.39|17.61|18.05|17.79|18.17|18.09|18.43|18.15|18.19|18.55|18.93|18.63|18.59|18.67|18.73|18.71|18.63|18.47|18.61|18.57|18.81|18.65|18.85|18.57|18.75|18.49|18.55|18.31|18.45|18.45|18.53…
10:27:15|90640-D87 4E57-2.65-0x33|17.57|17.77|18.07|17.95|18.09|18.51|18.27|18.61|18.63|18.55|18.55|18.61|18.49|18.91|18.47|18.57|18.55|18.55|18.55|18.55|18.55|18.75|18.63|18.37|18.35|18.21|18.45|18.47|18.41|17.99|17.57|17.61|18.09|17.83|18.17|18.03|18.45|18.19|18.15|18.51|18.97|18.63|18.55|18.67|18.75|18.69|18.69|18.51|18.63|18.53|18.73|18.67|18.87|18.61|18.77|18.49|18.61|18.31|18.43|18.43|18.59…
10:27:15|90640-D87 4E57-2.65-0x33|17.59|17.75|18.09|17.87|18.07|18.55|18.25|18.55|18.65|18.57|18.55|18.59|18.51|18.83|18.43|18.59|18.55|18.49|18.57|18.59|18.55|18.73|18.59|18.43|18.43|18.29|18.57|18.49|18.41|17.77|17.53|17.53|18.03|17.85|18.09|17.97|18.39|18.21|18.09|18.45|18.85|18.61|18.53|18.65|18.71|18.65|18.63|18.53|18.53|18.49|18.69|18.67|18.81|18.63|18.73|18.47|18.49|18.29|18.45|18.41|18.53…
10:27:15|90640-D87 4E57-2.65-0x33|17.53|17.73|18.17|17.87|17.99|18.59|18.43|18.57|18.67|18.57|18.63|18.57|18.53|18.75|18.47|18.61|18.49|18.45|18.69|18.63|18.53|18.71|18.71|18.49|18.49|18.35|18.67|18.51|18.41|17.77|17.67|17.57|17.97|17.89|18.09|18.01|18.35|18.17|18.13|18.47|18.81|18.59|18.51|18.71|18.67|18.63|18.57|18.53|18.49|18.47|18.65|18.73|18.75|18.65|18.69|18.53|18.47|18.31|18.45|18.45|18.47…
10:27:15|90640-D87 4E57-2.65-0x33|17.53|17.71|18.17|17.89|17.97|18.51|18.47|18.51|18.69|18.53|18.65|18.57|18.55|18.77|18.51|18.59|18.45|18.45|18.73|18.65|18.51|18.63|18.71|18.47|18.55|18.35|18.69|18.53|18.41|17.77|17.69|17.57|18.03|17.93|18.03|18.05|18.39|18.15|18.15|18.49|18.87|18.57|18.53|18.77|18.67|18.61|18.59|18.53|18.61|18.47|18.67|18.77|18.73|18.67|18.61|18.59|18.53|18.33|18.41|18.49|18.57…
10:27:15|90640-D87 4E57-2.65-0x33|17.39|17.69|18.15|17.91|18.03|18.45|18.51|18.45|18.63|18.49|18.67|18.57|18.53|18.77|18.43|18.57|18.41|18.45|18.73|18.67|18.55|18.55|18.67|18.45|18.49|18.35|18.65|18.55|18.25|17.65|15.07|17.49|18.09|17.83|17.99|18.01|18.41|18.11|18.15|18.35|18.81|18.53|18.55|18.77|18.67|18.61|18.61|18.47|18.61|18.45|18.69|18.73|18.71|18.51|18.55|18.59|18.57|18.27|18.37|18.57|18.55…
10:27:16|90640-D87 4E57-2.65-0x33|17.45|17.81|18.17|18.09|18.11|18.41|18.57|18.45|18.61|18.61|18.73|18.57|18.55|18.89|18.47|18.61|18.41|18.49|18.75|18.75|18.61|18.67|18.73|18.51|18.47|18.37|18.65|18.55|18.27|20.19|17.69|17.73|18.27|17.91|18.07|18.09|18.51|18.17|18.31|18.39|18.91|18.59|18.61|18.79|18.71|18.63|18.65|18.45|18.59|18.45|18.79|18.73|18.85|18.57|18.73|18.61|18.69|18.33|18.41|18.67|18.53…
10:27:16|90640-D87 4E57-2.65-0x33|17.51|17.91|18.19|18.19|18.19|18.37|18.53|18.45|18.63|18.71|18.73|18.57|18.61|18.93|18.47|18.63|18.45|18.51|18.77|18.81|18.61|18.67|18.67|18.57|18.55|18.39|18.57|18.55|18.35|19.51|17.51|17.85|18.43|17.89|18.13|18.15|18.53|18.11|18.35|18.37|18.93|18.63|18.65|18.75|18.75|18.71|18.69|18.47|18.57|18.51|18.89|18.79|18.87|18.51|18.77|18.65|18.79|18.37|18.45|18.59|18.51…
10:27:16|90640-D87 4E57-2.65-0x33|17.55|17.99|18.19|18.19|18.25|18.39|18.47|18.39|18.63|18.69|18.71|18.63|18.65|18.83|18.45|18.61|18.47|18.49|18.77|18.83|18.59|18.63|18.61|18.59|18.61|18.41|18.53|18.53|18.41|18.81|17.39|17.81|18.29|17.85|18.15|18.19|18.53|18.13|18.47|18.33|18.89|18.65|18.71|18.69|18.69|18.77|18.75|18.49|18.51|18.55|18.87|18.83|18.95|18.51|18.79|18.67|18.79|18.39|18.49|18.59|18.57…
10:27:16|90640-D87 4E57-2.65-0x33|17.53|18.01|18.25|18.19|18.19|18.41|18.43|18.35|18.63|18.69|18.73|18.69|18.65|18.73|18.47|18.59|18.57|18.47|18.73|18.85|18.53|18.61|18.67|18.61|18.65|18.43|18.47|18.51|18.37|18.47|17.45|17.79|18.17|17.79|18.17|18.25|18.53|18.15|18.51|18.39|18.87|18.61|18.77|18.69|18.65|18.73|18.81|18.53|18.53|18.57|18.87|18.83|18.93|18.43|18.81|18.71|18.79|18.39|18.53|18.57|18.55…
10:27:16|90640-D87 4E57-2.65-0x33|17.51|17.91|18.29|18.25|18.11|18.39|18.37|18.35|18.63|18.65|18.73|18.69|18.63|18.69|18.47|18.55|18.55|18.39|18.67|18.79|18.45|18.55|18.65|18.55|18.59|18.23|18.41|18.55|18.33|18.29|17.45|17.81|17.97|17.71|18.15|18.29|18.43|18.15|18.55|18.43|18.81|18.57|18.71|18.69|18.59|18.67|18.81|18.55|18.47|18.57|18.75|18.81|18.79|18.35|18.73|18.73|18.71|18.39|18.57|18.55|18.43…
10:27:16|90640-D87 4E57-2.65-0x33|17.45|17.81|18.33|18.29|18.27|18.37|18.37|18.35|18.73|18.61|18.73|18.69|18.59|18.65|18.43|18.51|18.55|18.37|18.67|18.73|18.45|18.49|18.61|18.49|18.61|18.23|18.55|18.59|18.27|18.15|17.45|17.87|17.79|17.69|18.13|18.17|18.33|18.17|18.59|18.41|18.75|18.57|18.65|18.61|18.53|18.69|18.81|18.61|18.41|18.55|18.65|18.71|18.67|18.39|18.65|18.73|18.65|18.45|18.61|18.51|18.31…
10:27:16|90640-D87 4E57-2.65-0x33|17.53|17.87|18.37|18.27|18.33|18.39|18.39|18.37|18.83|18.67|18.75|18.73|18.57|18.69|18.41|18.53|18.57|18.39|18.69|18.79|18.47|18.55|18.59|18.55|18.65|18.35|18.69|18.71|18.31|18.15|17.57|17.95|17.99|17.79|18.23|18.17|18.31|18.19|18.59|18.41|18.83|18.59|18.71|18.55|18.53|18.71|18.75|18.67|18.49|18.55|18.69|18.65|18.67|18.43|18.67|18.75|18.61|18.53|18.71|18.59|18.45…
10:27:16|90640-D87 4E57-2.65-0x33|17.57|17.93|18.35|18.25|18.29|18.41|18.39|18.39|18.79|18.71|18.75|18.77|18.63|18.73|18.47|18.55|18.57|18.41|18.75|18.83|18.53|18.59|18.59|18.61|18.67|18.45|18.67|18.73|18.31|18.15|17.67|18.03|18.17|17.75|18.25|18.19|18.29|18.21|18.59|18.41|18.83|18.59|18.75|18.55|18.53|18.73|18.69|18.65|18.57|18.55|18.71|18.63|18.67|18.49|18.69|18.81|18.57|18.53|18.73|18.57|18.47…
10:27:16|90640-D87 4E57-2.65-0x33|17.61|17.93|18.35|18.33|18.33|18.47|18.45|18.53|18.75|18.75|18.75|18.73|18.67|18.75|18.53|18.57|18.57|18.43|18.81|18.89|18.59|18.63|18.59|18.69|18.69|18.49|18.75|18.93|18.31|18.09|17.81|18.23|18.21|17.83|18.47|18.29|18.39|18.23|18.65|18.49|18.85|18.59|18.83|18.55|18.59|18.75|18.73|18.63|18.57|18.55|18.75|18.63|18.71|18.53|18.81|18.87|18.67|18.59|18.93|18.65|18.53…
10:27:16|90640-D87 4E57-2.65-0x33|17.73|17.93|18.21|18.29|18.23|18.43|18.41|18.59|18.81|18.79|18.79|18.71|18.63|18.75|18.45|18.59|18.57|18.45|18.79|18.93|18.69|18.67|18.63|18.71|18.71|18.51|18.65|18.93|18.29|18.03|17.67|18.29|18.25|17.97|18.49|18.21|18.37|18.15|18.63|18.51|18.87|18.57|18.83|18.53|18.65|18.77|18.77|18.57|18.57|18.59|18.79|18.63|18.75|18.55|18.81|18.71|18.67|18.61|18.91|18.53|18.51…
10:27:16|90640-D87 4E57-2.65-0x33|17.81|18.01|18.15|18.17|18.19|18.39|18.35|18.55|18.85|18.89|18.81|18.71|18.65|18.77|18.43|18.57|18.55|18.45|18.75|18.89|18.75|18.63|18.65|18.73|18.71|18.59|18.63|18.89|18.25|17.99|17.61|18.17|18.25|18.09|18.51|18.13|18.45|18.13|18.53|18.51|18.87|18.55|18.85|18.55|18.75|18.77|18.75|18.51|18.57|18.61|18.79|18.63|18.79|18.55|18.73|18.67|18.71|18.61|18.87|18.51|18.61…
10:27:16|90640-D87 4E57-2.65-0x33|17.85|18.09|18.27|18.19|18.27|18.37|18.39|18.51|18.79|18.91|18.87|18.73|18.59|18.79|18.45|18.57|18.55|18.45|18.81|18.87|18.77|18.61|18.73|18.75|18.69|18.65|18.67|18.87|18.29|18.11|21.05|18.21|18.25|18.23|18.55|18.21|18.53|18.19|18.51|18.55|18.87|18.59|18.87|18.61|18.83|18.77|18.75|18.57|18.57|18.57|18.79|18.67|18.83|18.49|18.67|18.75|18.75|18.59|18.85|18.53|18.71…
10:27:16|90640-D87 4E57-2.65-0x33|17.87|18.01|18.25|18.09|18.25|18.27|18.41|18.51|18.73|18.77|18.85|18.79|18.53|18.73|18.47|18.63|18.55|18.43|18.81|18.79|18.79|18.55|18.81|18.81|18.67|18.57|18.71|18.95|18.31|17.97|20.03|18.29|18.21|18.21|18.41|18.27|18.49|18.25|18.47|18.59|18.79|18.61|18.81|18.67|18.73|18.77|18.71|18.63|18.63|18.53|18.79|18.71|18.79|18.45|18.69|18.77|18.61|18.57|18.77|18.53|18.71…
10:27:16|90640-D87 4E57-2.65-0x33|17.79|17.93|18.21|18.05|18.27|18.17|18.33|18.51|18.69|18.65|18.85|18.83|18.49|18.67|18.49|18.67|18.47|18.41|18.79|18.73|18.89|18.49|18.71|18.77|18.57|18.49|18.69|18.91|18.17|17.85|19.31|18.25|18.17|18.23|18.35|18.23|18.45|18.23|18.43|18.65|18.71|18.57|18.75|18.67|18.63|18.79|18.67|18.59|18.59|18.51|18.79|18.59|18.75|18.39|18.71|18.71|18.47|18.53|18.69|18.53|18.61…
10:27:17|90640-D87 4E57-2.65-0x33|17.79|17.95|18.19|18.07|18.29|18.11|18.27|18.41|18.67|18.61|18.87|18.81|18.47|18.73|18.53|18.65|18.43|18.49|18.79|18.67|18.91|18.45|18.65|18.79|18.57|18.57|18.69|18.71|18.05|17.85|18.97|18.17|18.17|18.25|18.35|18.21|18.57|18.23|18.53|18.71|18.73|18.55|18.71|18.69|18.69|18.81|18.77|18.57|18.57|18.51|18.77|18.51|18.81|18.43|18.77|18.67|18.59|18.51|18.71|18.55|18.59…
10:27:17|90640-D87 4E57-2.65-0x33|17.69|17.97|18.29|18.09|18.33|18.13|18.37|18.41|18.73|18.57|18.91|18.79|18.49|18.79|18.51|18.63|18.43|18.57|18.81|18.61|18.91|18.47|18.71|18.79|18.59|18.63|18.75|18.63|18.07|17.85|16.43|18.17|18.17|18.31|18.35|18.19|18.59|18.27|18.61|18.69|18.75|18.53|18.67|18.73|18.73|18.81|18.85|18.67|18.55|18.49|18.75|18.55|18.85|18.45|18.83|18.71|18.63|18.53|18.73|18.59|18.57…
10:27:17|90640-D87 4E57-2.65-0x33|17.67|17.87|18.29|17.99|18.35|18.23|18.43|18.31|18.77|18.61|18.93|18.75|18.49|18.79|18.47|18.67|18.43|18.55|18.81|18.65|18.91|18.51|18.75|18.75|18.59|18.49|18.77|18.57|18.07|17.99|17.05|18.37|18.31|18.33|18.39|18.17|18.49|18.29|18.61|18.65|18.77|18.49|18.63|18.75|18.69|18.79|18.85|18.73|18.61|18.45|18.71|18.57|18.85|18.45|18.81|18.73|18.53|18.53|18.81|18.61|18.61…
10:27:17|90640-D87 4E57-2.65-0x33|17.65|17.85|18.33|17.97|18.27|18.25|18.49|18.31|18.79|18.65|18.89|18.73|18.47|18.79|18.55|18.69|18.43|18.53|18.81|18.69|18.85|18.55|18.83|18.71|18.57|18.43|18.67|18.51|18.15|18.05|17.33|18.45|18.43|18.33|18.43|18.17|18.41|18.21|18.61|18.67|18.79|18.57|18.59|18.79|18.67|18.81|18.85|18.81|18.65|18.43|18.67|18.53|18.85|18.43|18.79|18.73|18.45|18.55|18.81|18.65|18.59…
10:27:17|90640-D87 4E57-2.65-0x33|17.65|17.89|18.31|17.93|18.23|18.15|18.51|18.27|18.75|18.57|18.87|18.69|18.47|18.79|18.63|18.69|18.43|18.47|18.83|18.59|18.81|18.57|18.83|18.69|18.57|18.45|18.59|18.51|18.23|18.05|17.51|18.41|18.35|18.35|18.37|18.19|18.47|18.25|18.73|18.71|18.79|18.65|18.63|18.83|18.67|18.83|18.81|18.89|18.67|18.43|18.69|18.51|18.83|18.43|18.65|18.75|18.41|18.57|18.75|18.71|18.57…
10:27:17|90640-D87 4E57-2.65-0x33|17.69|17.93|18.27|17.89|18.27|18.15|18.49|18.23|18.75|18.55|18.91|18.71|18.57|18.79|18.69|18.69|18.47|18.43|18.83|18.57|18.87|18.59|18.89|18.67|18.61|18.47|18.61|18.51|18.25|18.05|17.29|18.25|18.27|18.35|18.31|18.23|18.53|18.33|18.75|18.69|18.79|18.63|18.67|18.91|18.67|18.87|18.79|18.85|18.67|18.45|18.71|18.49|18.81|18.49|18.63|18.77|18.37|18.49|18.69|18.73|18.55…
10:27:17|90640-D87 4E57-2.65-0x33|17.71|17.97|18.21|17.85|18.29|18.23|18.47|18.13|18.73|18.59|18.85|18.53|18.57|18.79|18.73|18.63|18.49|18.47|18.81|18.41|18.91|18.67|18.93|18.67|18.63|18.49|18.61|18.53|18.25|18.17|17.35|18.17|18.25|18.33|18.35|18.25|18.63|18.39|18.71|18.65|18.85|18.61|18.65|18.87|18.69|18.89|18.79|18.81|18.63|18.47|18.67|18.45|18.89|18.53|18.63|18.77|18.39|18.41|18.65|18.73|18.57…
10:27:17|90640-D87 4E57-2.65-0x33|17.73|18.01|18.23|17.81|18.29|18.31|18.45|18.11|18.71|18.61|18.77|18.45|18.57|18.79|18.71|18.59|18.45|18.51|18.79|18.37|18.87|18.75|18.89|18.67|18.59|18.51|18.59|18.55|18.23|18.21|17.43|18.15|18.23|18.27|18.31|18.09|18.59|18.33|18.67|18.63|18.89|18.67|18.63|18.79|18.71|18.95|18.79|18.73|18.59|18.45|18.65|18.43|18.87|18.55|18.63|18.71|18.41|18.33|18.61|18.69|18.59…
10:27:17|90640-D87 4E57-2.65-0x33|17.83|18.05|18.21|17.69|18.31|18.41|18.47|18.15|18.73|18.67|18.79|18.55|18.59|18.83|18.71|18.67|18.49|18.55|18.81|18.43|18.87|18.87|18.89|18.71|18.59|18.51|18.61|18.67|18.31|18.27|17.51|18.19|18.39|18.31|18.29|18.05|18.59|18.31|18.65|18.65|18.91|18.77|18.71|18.75|18.77|19.03|18.79|18.69|18.69|18.53|18.75|18.45|18.95|18.59|18.73|18.69|18.53|18.37|18.65|18.69|18.71…
10:27:17|90640-D87 4E57-2.65-0x33|17.89|18.07|18.25|17.71|18.35|18.49|18.63|18.19|18.71|18.71|18.77|18.63|18.59|18.85|18.65|18.73|18.55|18.59|18.83|18.49|18.81|18.89|18.87|18.75|18.51|18.51|18.65|18.77|18.35|18.33|17.63|18.31|18.53|18.35|18.27|18.11|18.59|18.33|18.63|18.69|18.93|18.73|18.77|18.73|18.81|19.01|18.79|18.77|18.71|18.47|18.77|18.47|18.93|18.55|18.81|18.79|18.57|18.37|18.69|18.73|18.73…
10:27:17|90640-D87 4E57-2.65-0x33|17.99|18.13|18.27|17.79|18.37|18.43|18.65|18.19|18.69|18.69|18.75|18.67|18.57|18.87|18.65|18.69|18.59|18.53|18.83|18.47|18.81|18.97|18.89|18.81|18.49|18.51|18.65|18.77|18.37|18.29|17.71|18.43|18.73|18.37|18.27|18.15|18.63|18.33|18.61|18.71|18.97|18.69|18.79|18.69|18.73|18.97|18.87|18.81|18.79|18.47|18.77|18.47|19.01|18.61|18.89|18.87|18.53|18.35|18.69|18.75|18.85…
10:27:17|90640-D87 4E57-2.65-0x33|17.95|18.19|18.35|17.87|18.39|18.37|18.57|18.19|18.75|18.67|18.77|18.69|18.53|18.89|18.61|18.67|18.65|18.55|18.85|18.45|18.89|19.05|18.89|18.87|18.51|18.51|18.59|18.77|18.45|18.27|17.69|18.47|18.91|18.45|18.27|18.03|18.59|18.29|18.59|18.67|19.01|18.69|18.81|18.69|18.67|18.97|18.87|18.81|18.87|18.57|18.77|18.51|19.07|18.73|18.97|18.87|18.51|18.43|18.69|18.75|18.85…
10:27:17|90640-D87 4E57-2.65-0x33|17.91|18.05|18.31|17.83|18.41|18.45|18.49|18.21|18.79|18.71|18.77|18.67|18.49|18.81|18.59|18.69|18.71|18.59|18.87|18.51|18.95|19.09|18.89|18.87|18.53|18.53|18.55|18.87|18.53|18.29|17.67|18.31|18.81|18.45|18.23|17.99|18.53|18.31|18.59|18.63|19.03|18.69|18.87|18.69|18.69|18.97|18.81|18.81|18.83|18.65|18.79|18.53|19.09|18.85|18.95|18.87|18.59|18.49|18.67|18.75|18.81…
10:27:17|90640-D87 4E57-2.65-0x33|17.89|17.99|18.35|17.85|18.45|18.51|18.49|18.23|18.77|18.75|18.77|18.65|18.45|18.73|18.65|18.71|18.65|18.63|18.95|18.57|18.87|19.05|18.81|18.87|18.49|18.55|18.51|18.87|18.53|18.29|17.61|18.23|18.73|18.33|18.19|17.97|18.47|18.37|18.59|18.67|19.05|18.67|18.93|18.71|18.71|18.91|18.75|18.79|18.81|18.61|18.81|18.65|19.09|18.87|18.93|18.89|18.67|18.51|18.65|18.77|18.77…
10:27:17|90640-D87 4E57-2.65-0x33|17.87|18.01|18.39|17.89|18.47|18.59|18.47|18.21|18.75|18.67|18.77|18.61|18.41|18.79|18.71|18.73|18.65|18.69|18.95|18.55|18.81|19.05|18.81|18.91|18.53|18.65|18.55|18.89|18.53|18.35|17.63|18.17|18.61|18.29|18.25|17.95|18.47|18.43|18.67|18.71|19.05|18.65|18.95|18.73|18.67|18.87|18.69|18.77|18.83|18.59|18.75|18.67|19.09|18.89|18.95|18.91|18.75|18.53|18.71|18.79|18.77…
10:27:17|90640-D87 4E57-2.65-0x33|17.93|18.03|18.31|17.93|18.41|18.57|18.43|18.19|18.69|18.59|18.69|18.57|18.41|18.77|18.63|18.75|18.65|18.67|18.85|18.53|18.81|18.99|18.73|18.87|18.53|18.65|18.43|18.83|18.51|18.31|17.53|18.05|18.51|18.13|18.21|17.93|18.47|18.35|18.65|18.71|19.05|18.67|18.97|18.69|18.65|18.83|18.65|18.73|18.85|18.49|18.69|18.63|19.03|18.79|18.91|18.83|18.73|18.49|18.69|18.71|18.69…
10:27:17|90640-D87 4E57-2.65-0x33|17.99|17.99|18.23|18.07|18.37|18.39|18.39|18.27|18.63|18.57|18.63|18.57|18.41|18.77|18.63|18.79|18.65|18.59|18.77|18.61|18.81|19.01|18.75|18.95|18.53|18.51|18.41|18.89|18.49|18.19|17.53|18.11|18.51|18.09|18.19|17.97|18.47|18.27|18.71|18.71|19.09|18.67|18.93|18.67|18.65|18.79|18.69|18.69|18.81|18.47|18.71|18.59|18.93|18.69|18.97|18.83|18.69|18.47|18.75|18.63|18.65…
10:27:18|90640-D87 4E57-2.65-0x33|17.91|17.95|18.17|18.13|18.45|18.35|18.37|18.33|18.73|18.55|18.67|18.57|18.43|18.77|18.53|18.83|18.69|18.59|18.75|18.67|18.91|19.01|18.67|18.93|18.59|18.49|18.45|18.89|18.49|18.21|17.67|18.17|18.51|18.21|18.19|17.93|18.47|18.37|18.75|18.65|19.13|18.71|18.89|18.55|18.65|18.81|18.71|18.75|18.77|18.53|18.73|18.65|18.91|18.71|18.95|18.73|18.65|18.51|18.79|18.61|18.63…
10:27:18|90640-D87 4E57-2.65-0x33|17.85|17.95|18.11|18.15|18.51|18.35|18.35|18.29|18.77|18.61|18.71|18.55|18.45|18.81|18.51|18.81|18.73|18.61|18.73|18.65|18.93|18.95|18.61|18.91|18.65|18.39|18.43|18.79|18.49|18.17|17.69|18.11|18.33|18.23|18.23|17.97|18.47|18.39|18.67|18.59|19.13|18.75|18.87|18.53|18.67|18.81|18.71|18.81|18.65|18.59|18.73|18.71|18.91|18.73|18.95|18.71|18.63|18.47|18.69|18.59|18.65…
10:27:18|90640-D87 4E57-2.65-0x33|17.99|18.01|18.09|18.17|18.49|18.35|18.35|18.25|18.77|18.67|18.63|18.53|18.45|18.85|18.53|18.79|18.79|18.63|18.71|18.63|18.87|18.89|18.71|18.91|18.75|18.41|18.55|18.79|18.53|18.13|17.47|17.99|18.17|18.35|18.25|17.95|18.47|18.41|18.61|18.63|19.13|18.79|18.85|18.53|18.69|18.83|18.71|18.77|18.63|18.65|18.73|18.67|18.91|18.67|18.95|18.75|18.61|18.45|18.69|18.75|18.67…
10:27:18|90640-D87 4E57-2.65-0x33|18.01|18.01|18.07|18.19|18.47|18.33|18.35|18.31|18.77|18.71|18.61|18.57|18.45|18.89|18.53|18.79|18.85|18.65|18.69|18.61|18.81|18.83|18.81|18.97|18.85|18.49|18.67|18.89|18.57|18.09|17.39|17.95|17.99|18.37|18.27|17.99|18.57|18.43|18.59|18.67|19.07|18.81|18.83|18.53|18.71|18.85|18.67|18.73|18.69|18.71|18.75|18.65|18.99|18.61|18.87|18.77|18.61|18.43|18.69|18.81|18.65…
10:27:18|90640-D87 4E57-2.65-0x33|17.97|17.99|18.15|18.21|18.39|18.31|18.41|18.37|18.81|18.75|18.63|18.59|18.45|18.87|18.53|18.79|18.73|18.65|18.71|18.59|18.77|18.77|18.79|18.95|18.73|18.49|18.67|18.87|18.43|17.99|17.31|17.91|17.83|18.23|18.29|18.05|18.59|18.45|18.57|18.67|19.01|18.71|18.81|18.53|18.73|18.81|18.63|18.73|18.65|18.59|18.77|18.63|18.97|18.61|18.81|18.75|18.61|18.39|18.69|18.79|18.63…
10:27:18|90640-D87 4E57-2.65-0x33|17.97|18.05|18.21|18.17|18.33|18.27|18.47|18.41|18.85|18.69|18.65|18.65|18.43|18.87|18.53|18.79|18.69|18.67|18.73|18.69|18.75|18.73|18.77|18.95|18.71|18.49|18.67|18.79|18.31|17.99|17.33|17.93|17.89|18.23|18.37|18.09|18.61|18.45|18.65|18.67|18.99|18.69|18.81|18.53|18.77|18.77|18.63|18.73|18.65|18.57|18.79|18.63|18.95|18.61|18.69|18.73|18.69|18.43|18.75|18.77|18.55…
10:27:18|90640-D87 4E57-2.65-0x33|18.05|18.11|18.25|18.13|18.35|18.31|18.55|18.45|18.87|18.63|18.61|18.71|18.51|18.89|18.47|18.81|18.71|18.69|18.71|18.79|18.77|18.69|18.77|18.95|18.71|18.51|18.71|18.81|18.51|18.01|17.35|17.95|17.95|18.11|18.45|18.15|18.63|18.51|18.73|18.65|18.97|18.69|18.81|18.59|18.81|18.81|18.63|18.69|18.65|18.57|18.81|18.65|18.93|18.65|18.67|18.75|18.75|18.49|18.81|18.83|18.59…
10:27:18|90640-D87 4E57-2.65-0x33|18.11|18.25|18.29|18.07|18.37|18.29|18.57|18.51|18.89|18.69|18.57|18.71|18.57|18.87|18.41|18.81|18.73|18.75|18.69|18.81|18.79|18.71|18.77|18.95|18.71|18.55|18.73|18.95|18.59|17.93|17.37|17.85|18.05|18.13|18.41|18.21|18.59|18.57|18.67|18.63|18.91|18.69|18.85|18.63|18.79|18.85|18.61|18.67|18.73|18.57|18.81|18.67|18.87|18.67|18.69|18.77|18.83|18.55|18.87|18.87|18.63…
10:27:18|90640-D87 4E57-2.65-0x33|18.15|18.29|18.27|18.07|18.41|18.27|18.53|18.57|18.87|18.73|18.63|18.71|18.55|18.85|18.43|18.81|18.77|18.79|18.75|18.83|18.79|18.73|18.81|18.95|18.79|18.59|18.73|18.97|18.57|17.99|21.13|17.91|18.15|18.13|18.37|18.25|18.55|18.49|18.61|18.57|18.87|18.69|18.89|18.73|18.77|18.85|18.59|18.67|18.81|18.57|18.81|18.67|18.81|18.67|18.71|18.73|18.89|18.51|18.93|18.87|18.65…
10:27:18|90640-D87 4E57-2.65-0x33|18.13|18.15|18.25|18.07|18.45|18.17|18.49|18.65|18.85|18.71|18.69|18.77|18.53|18.81|18.45|18.81|18.81|18.71|18.81|18.83|18.79|18.61|18.83|18.99|18.79|18.49|18.73|18.97|18.55|18.03|20.29|17.99|18.13|18.13|18.41|18.27|18.55|18.41|18.71|18.59|18.87|18.69|18.97|18.83|18.71|18.85|18.67|18.67|18.73|18.57|18.85|18.67|18.73|18.67|18.73|18.69|18.79|18.49|18.91|18.87|18.77…
10:27:18|90640-D87 4E57-2.65-0x33|18.19|18.09|18.23|18.07|18.37|18.09|18.45|18.65|18.77|18.71|18.59|18.75|18.53|18.79|18.43|18.81|18.79|18.65|18.81|18.83|18.77|18.57|18.81|19.03|18.75|18.45|18.71|18.97|18.57|18.07|17.21|17.95|18.11|18.07|18.45|18.23|18.55|18.37|18.69|18.61|18.87|18.61|18.95|18.81|18.67|18.83|18.69|18.61|18.67|18.61|18.89|18.73|18.71|18.67|18.75|18.71|18.71|18.51|18.89|18.97|18.79…
10:27:18|90640-D87 4E57-2.65-0x33|18.25|18.07|18.21|18.05|18.31|18.07|18.41|18.57|18.71|18.73|18.57|18.75|18.53|18.79|18.41|18.73|18.79|18.65|18.81|18.79|18.75|18.55|18.79|19.07|18.71|18.37|18.69|18.85|18.53|18.05|17.23|17.91|18.11|18.03|18.39|18.19|18.55|18.33|18.65|18.63|18.89|18.55|18.89|18.79|18.77|18.81|18.61|18.57|18.67|18.65|18.83|18.71|18.65|18.67|18.69|18.73|18.65|18.53|18.95|18.97|18.65…
10:27:18|90640-D87 4E57-2.65-0x33|18.45|18.11|18.31|18.09|18.39|18.13|18.55|18.51|18.73|18.75|18.61|18.75|18.57|18.79|18.47|18.71|18.79|18.65|18.87|18.75|18.75|18.53|18.89|19.11|18.65|18.37|18.75|18.81|18.49|18.03|17.63|17.87|18.13|17.97|18.33|18.23|18.55|18.31|18.61|18.55|18.89|18.69|18.83|18.77|18.85|18.81|18.61|18.61|18.67|18.67|18.79|18.63|18.61|18.71|18.69|18.69|18.61|18.55|19.01|19.05|18.63…
10:27:18|90640-D87 4E57-2.65-0x33|18.49|18.07|18.33|18.11|18.45|18.19|18.59|18.47|18.73|18.71|18.63|18.81|18.59|18.81|18.51|18.71|18.79|18.61|18.91|18.71|18.73|18.57|18.97|19.07|18.59|18.49|18.79|18.83|18.43|18.03|17.79|17.83|18.13|17.97|18.35|18.25|18.47|18.27|18.63|18.53|18.89|18.73|18.87|18.73|18.77|18.79|18.71|18.63|18.65|18.67|18.79|18.55|18.65|18.73|18.73|18.65|18.49|18.55|19.01|19.03|18.61…
10:27:18|90640-D87 4E57-2.65-0x33|18.29|18.03|18.31|18.13|18.41|18.19|18.49|18.43|18.75|18.67|18.67|18.85|18.53|18.83|18.51|18.71|18.69|18.57|18.87|18.67|18.67|18.61|18.91|19.03|18.73|18.59|18.79|18.77|18.29|17.97|17.71|17.77|18.11|18.01|18.37|18.23|18.39|18.19|18.65|18.49|18.89|18.67|18.89|18.73|18.71|18.73|18.73|18.65|18.63|18.55|18.79|18.53|18.69|18.63|18.75|18.59|18.47|18.53|19.01|18.85|18.51…
10:27:18|90640-D87 4E57-2.65-0x33|18.11|17.87|18.29|18.17|18.37|18.13|18.47|18.53|18.77|18.65|18.71|18.83|18.49|18.79|18.51|18.69|18.59|18.51|18.83|18.65|18.63|18.61|18.85|18.95|18.73|18.51|18.79|18.75|18.25|17.87|17.65|17.83|18.09|18.05|18.41|18.21|18.25|18.13|18.69|18.45|18.87|18.61|18.91|18.73|18.55|18.67|18.71|18.67|18.59|18.51|18.83|18.51|18.57|18.55|18.77|18.53|18.45|18.51|18.93|18.79|18.55…
10:27:19|90640-D87 4E57-2.65-0x33|18.07|17.79|18.23|18.19|18.29|18.07|18.43|18.55|18.75|18.63|18.65|18.81|18.41|18.75|18.55|18.67|18.55|18.45|18.77|18.63|18.59|18.59|18.81|18.89|18.71|18.43|18.81|18.73|18.19|17.79|17.55|17.83|18.07|17.95|18.39|18.19|18.11|18.07|18.63|18.41|18.85|18.57|18.93|18.69|18.49|18.65|18.69|18.67|18.55|18.43|18.79|18.51|18.47|18.43|18.79|18.45|18.43|18.39|18.85|18.69|18.49…
10:27:19|90640-D87 4E57-2.65-0x33|18.05|17.85|18.19|18.25|18.23|18.09|18.41|18.63|18.73|18.67|18.63|18.79|18.41|18.75|18.61|18.79|18.53|18.45|18.73|18.61|18.57|18.57|18.79|18.87|18.71|18.43|18.85|18.69|18.15|17.89|17.49|17.65|18.07|17.97|18.39|18.19|18.17|18.03|18.67|18.39|18.79|18.55|18.91|18.67|18.55|18.65|18.75|18.69|18.59|18.37|18.73|18.51|18.43|18.41|18.79|18.41|18.39|18.37|18.85|18.61|18.51…
10:27:19|90640-D87 4E57-2.65-0x33|17.97|17.91|18.27|18.31|18.21|18.11|18.45|18.71|18.67|18.71|18.71|18.77|18.43|18.77|18.67|18.83|18.47|18.45|18.77|18.61|18.57|18.55|18.87|18.85|18.71|18.43|18.91|18.67|18.07|17.99|17.65|17.63|18.09|17.97|18.41|18.29|18.23|18.11|18.71|18.51|18.75|18.55|18.89|18.61|18.61|18.63|18.81|18.73|18.63|18.37|18.69|18.59|18.41|18.47|18.79|18.55|18.43|18.45|18.85|18.63|18.53…
10:27:19|90640-D87 4E57-2.65-0x33|17.99|17.97|18.35|18.31|18.19|18.15|18.49|18.69|18.63|18.73|18.77|18.79|18.45|18.75|18.65|18.71|18.41|18.47|18.81|18.63|18.57|18.65|18.95|18.81|18.71|18.41|18.89|18.65|18.07|17.99|17.71|17.71|18.27|18.05|18.49|18.39|18.31|18.19|18.71|18.63|18.79|18.55|18.89|18.63|18.63|18.61|18.75|18.77|18.57|18.37|18.67|18.65|18.51|18.53|18.77|18.61|18.43|18.51|18.83|18.65|18.53…
10:27:19|90640-D87 4E57-2.65-0x33|18.13|18.01|18.23|18.29|18.21|18.19|18.49|18.67|18.69|18.73|18.73|18.81|18.59|18.73|18.67|18.69|18.51|18.49|18.85|18.65|18.63|18.69|18.89|18.79|18.69|18.39|18.79|18.63|18.17|17.97|17.65|17.71|18.41|18.03|18.45|18.23|18.33|18.17|18.71|18.61|18.83|18.61|18.89|18.69|18.65|18.65|18.75|18.83|18.59|18.45|18.65|18.61|18.59|18.51|18.75|18.55|18.43|18.63|18.81|18.73|18.53…
10:27:19|90640-D87 4E57-2.65-0x33|18.17|18.03|18.13|18.17|18.23|18.27|18.49|18.61|18.75|18.81|18.69|18.83|18.65|18.73|18.69|18.67|18.59|18.57|18.87|18.63|18.67|18.71|18.83|18.75|18.67|18.39|18.69|18.51|18.25|17.99|17.59|17.65|18.33|18.01|18.33|18.19|18.49|18.17|18.57|18.59|18.81|18.67|18.85|18.75|18.63|18.69|18.65|18.87|18.61|18.51|18.63|18.57|18.67|18.55|18.79|18.49|18.51|18.73|18.87|18.79|18.59…
10:27:19|90640-D87 4E57-2.65-0x33|18.13|18.05|18.11|18.15|18.31|18.33|18.49|18.55|18.77|18.87|18.69|18.83|18.61|18.73|18.67|18.65|18.55|18.63|18.87|18.61|18.75|18.73|18.81|18.71|18.75|18.39|18.63|18.47|18.27|18.01|17.33|17.59|18.25|18.05|18.31|18.27|18.53|18.17|18.45|18.51|18.79|18.71|18.81|18.77|18.61|18.71|18.57|18.79|18.63|18.47|18.61|18.61|18.73|18.55|18.83|18.49|18.57|18.73|18.93|18.87|18.65…
10:27:19|90640-D87 4E57-2.65-0x33|18.09|17.99|18.07|18.09|18.29|18.21|18.49|18.51|18.77|18.81|18.67|18.85|18.55|18.69|18.63|18.63|18.49|18.57|18.87|18.57|18.75|18.65|18.79|18.73|18.81|18.45|18.55|18.43|18.27|18.01|17.25|17.63|18.27|18.05|18.33|18.31|18.51|18.17|18.43|18.41|18.69|18.73|18.81|18.77|18.51|18.65|18.51|18.71|18.53|18.43|18.61|18.63|18.71|18.53|18.83|18.49|18.55|18.71|18.85|18.85|18.73…
10:27:19|90640-D87 4E57-2.65-0x33|18.05|17.95|18.13|18.05|18.21|18.17|18.51|18.47|18.75|18.75|18.67|18.87|18.51|18.67|18.71|18.61|18.49|18.57|18.93|18.53|18.67|18.59|18.83|18.75|18.79|18.51|18.57|18.39|18.29|18.01|17.23|17.67|18.29|18.03|18.35|18.23|18.51|18.23|18.43|18.39|18.61|18.73|18.81|18.79|18.49|18.69|18.53|18.75|18.51|18.49|18.63|18.69|18.71|18.51|18.83|18.55|18.55|18.65|18.79|18.81|18.71…
10:27:19|90640-D87 4E57-2.65-0x33|17.97|17.73|18.09|18.03|18.13|18.11|18.53|18.47|18.73|18.65|18.67|18.89|18.49|18.65|18.77|18.71|18.49|18.59|18.99|18.59|18.65|18.65|18.85|18.79|18.77|18.41|18.57|18.41|18.31|17.91|17.21|17.65|18.23|18.03|18.33|18.23|18.59|18.27|18.47|18.37|18.67|18.73|18.81|18.81|18.57|18.71|18.55|18.77|18.53|18.53|18.63|18.75|18.69|18.49|18.79|18.61|18.61|18.59|18.71|18.79|18.63…
10:27:19|90640-D87 4E57-2.65-0x33|18.03|17.69|18.15|18.01|18.05|18.05|18.51|18.47|18.69|18.57|18.65|18.91|18.43|18.63|18.69|18.71|18.51|18.61|18.99|18.65|18.65|18.71|18.83|18.83|18.69|18.31|18.67|18.43|18.41|17.83|17.03|17.63|18.19|17.97|18.31|18.25|18.55|18.19|18.49|18.43|18.73|18.65|18.81|18.89|18.63|18.65|18.57|18.71|18.53|18.51|18.63|18.69|18.67|18.53|18.77|18.61|18.57|18.45|18.65|18.63|18.57…
10:27:19|90640-D87 4E57-2.65-0x33|18.11|17.83|18.21|17.99|18.05|18.13|18.49|18.41|18.67|18.63|18.65|18.91|18.47|18.71|18.63|18.67|18.53|18.65|18.99|18.63|18.65|18.73|18.81|18.77|18.63|18.43|18.77|18.43|18.51|18.07|17.01|17.61|18.19|17.99|18.29|18.27|18.57|18.21|18.55|18.49|18.85|18.67|18.81|18.97|18.75|18.67|18.61|18.67|18.59|18.51|18.65|18.67|18.73|18.57|18.81|18.63|18.55|18.45|18.65|18.59|18.73…
10:27:19|90640-D87 4E57-2.65-0x33|18.03|17.95|18.29|17.97|18.07|18.21|18.57|18.45|18.77|18.69|18.77|18.91|18.49|18.77|18.63|18.63|18.55|18.69|18.97|18.63|18.67|18.77|18.83|18.73|18.71|18.53|18.81|18.43|18.57|18.19|17.13|17.61|18.19|18.05|18.27|18.29|18.59|18.27|18.61|18.55|18.89|18.71|18.81|19.03|18.85|18.77|18.65|18.67|18.65|18.57|18.67|18.73|18.79|18.67|18.85|18.69|18.55|18.45|18.65|18.67|18.77…
10:27:19|90640-D87 4E57-2.65-0x33|18.03|18.05|18.37|17.97|18.09|18.25|18.65|18.49|18.85|18.71|18.87|18.91|18.51|18.79|18.63|18.73|18.57|18.61|18.95|18.65|18.69|18.77|18.85|18.69|18.71|18.47|18.79|18.39|18.57|18.13|17.25|17.61|18.25|18.11|18.37|18.31|18.61|18.33|18.61|18.61|18.91|18.73|18.83|19.07|18.81|18.85|18.73|18.67|18.67|18.61|18.65|18.79|18.85|18.75|18.87|18.73|18.53|18.45|18.63|18.67|18.77…
10:27:19|90640-D87 4E57-2.65-0x33|18.05|18.07|18.31|17.95|18.15|18.27|18.61|18.51|18.73|18.71|18.81|18.91|18.51|18.79|18.59|18.75|18.55|18.53|18.91|18.67|18.63|18.75|18.89|18.65|18.73|18.41|18.67|18.35|18.55|18.07|17.09|17.43|18.29|18.09|18.35|18.25|18.63|18.31|18.59|18.63|18.91|18.71|18.83|19.01|18.77|18.81|18.79|18.67|18.67|18.59|18.63|18.71|18.89|18.69|18.87|18.67|18.51|18.45|18.61|18.59|18.75…
10:27:20|90640-D87 4E57-2.65-0x33|18.13|18.17|18.25|17.99|18.19|18.37|18.55|18.43|18.61|18.71|18.73|18.89|18.49|18.79|18.53|18.73|18.53|18.55|18.87|18.69|18.63|18.77|18.91|18.69|18.73|18.47|18.63|18.53|18.59|18.21|17.11|17.41|18.49|18.15|18.29|18.17|18.63|18.35|18.59|18.63|18.87|18.67|18.75|18.95|18.75|18.77|18.73|18.67|18.67|18.57|18.61|18.63|18.91|18.69|18.89|18.61|18.49|18.43|18.53|18.59|18.77…
10:27:20|90640-D87 4E57-2.65-0x33|18.29|18.25|18.27|18.03|18.23|18.47|18.55|18.45|18.69|18.73|18.71|18.89|18.49|18.79|18.49|18.71|18.51|18.57|18.87|18.71|18.61|18.79|19.01|18.73|18.75|18.53|18.63|18.57|18.47|18.33|20.65|17.57|18.67|18.17|18.23|18.15|18.63|18.41|18.61|18.71|18.83|18.67|18.69|18.89|18.73|18.79|18.69|18.71|18.67|18.57|18.59|18.65|18.93|18.79|18.91|18.61|18.47|18.47|18.47|18.55|18.73…
10:27:20|90640-D87 4E57-2.65-0x33|18.29|18.13|18.29|18.01|18.27|18.49|18.53|18.41|18.71|18.71|18.69|18.85|18.49|18.79|18.47|18.65|18.49|18.47|18.87|18.65|18.59|18.83|19.03|18.73|18.77|18.51|18.63|18.51|18.37|18.35|19.85|17.67|18.47|18.13|18.21|18.13|18.55|18.47|18.59|18.71|18.81|18.67|18.67|18.85|18.71|18.81|18.67|18.67|18.63|18.57|18.61|18.67|18.89|18.81|18.87|18.61|18.57|18.49|18.45|18.51|18.49…
10:27:20|90640-D87 4E57-2.65-0x33|18.19|18.01|18.27|17.99|18.29|18.51|18.47|18.37|18.69|18.69|18.61|18.81|18.43|18.79|18.45|18.59|18.51|18.39|18.81|18.61|18.55|18.87|19.05|18.73|18.81|18.49|18.63|18.47|18.35|18.27|15.11|17.61|18.29|18.09|18.19|18.09|18.49|18.47|18.57|18.65|18.79|18.63|18.65|18.83|18.69|18.83|18.65|18.67|18.59|18.53|18.63|18.61|18.85|18.75|18.83|18.59|18.59|18.47|18.43|18.47|18.41…
10:27:20|90640-D87 4E57-2.65-0x33|18.13|18.03|18.27|17.95|18.33|18.41|18.43|18.35|18.69|18.71|18.63|18.81|18.39|18.79|18.45|18.59|18.55|18.39|18.77|18.61|18.61|18.93|19.09|18.73|18.87|18.53|18.65|18.45|18.35|18.25|15.73|17.55|18.33|18.15|18.35|18.13|18.55|18.49|18.55|18.61|18.83|18.61|18.77|18.83|18.69|18.87|18.67|18.67|18.63|18.51|18.71|18.65|19.01|18.81|18.93|18.59|18.69|18.47|18.55|18.45|18.45…
10:27:20|90640-D87 4E57-2.65-0x33|18.07|18.05|18.29|17.91|18.35|18.31|18.45|18.33|18.69|18.71|18.65|18.81|18.37|18.79|18.49|18.59|18.55|18.39|18.75|18.59|18.55|18.99|19.11|18.73|18.81|18.55|18.65|18.43|18.35|18.23|16.09|17.55|18.37|18.07|18.39|18.13|18.53|18.43|18.53|18.67|18.87|18.63|18.81|18.81|18.69|18.87|18.69|18.71|18.65|18.55|18.79|18.71|19.01|18.81|18.95|18.59|18.71|18.51|18.65|18.51|18.47…
10:27:20|90640-D87 4E57-2.65-0x33|18.03|18.09|18.31|17.83|18.37|18.35|18.47|18.33|18.69|18.81|18.67|18.83|18.41|18.85|18.53|18.61|18.55|18.43|18.75|18.69|18.59|19.01|19.11|18.73|18.75|18.47|18.65|18.47|18.41|18.33|16.53|17.61|18.31|18.09|18.33|18.13|18.55|18.43|18.55|18.73|18.97|18.65|18.87|18.79|18.73|18.87|18.73|18.73|18.65|18.59|18.79|18.75|19.13|18.87|19.01|18.59|18.71|18.55|18.63|18.55|18.61…
10:27:20|90640-D87 4E57-2.65-0x33|18.11|18.13|18.17|17.77|18.37|18.39|18.45|18.33|18.61|18.81|18.63|18.79|18.37|18.85|18.53|18.63|18.57|18.47|18.71|18.73|18.65|19.03|19.07|18.73|18.79|18.47|18.59|18.45|18.27|18.25|16.43|17.67|18.27|18.17|18.29|18.11|18.57|18.43|18.57|18.73|18.97|18.65|18.85|18.69|18.77|18.87|18.75|18.73|18.65|18.55|18.79|18.73|19.13|18.83|19.07|18.67|18.71|18.59|18.61|18.53|18.57…
10:27:20|90640-D87 4E57-2.65-0x33|18.17|18.11|18.13|17.81|18.37|18.39|18.43|18.35|18.53|18.75|18.59|18.73|18.35|18.81|18.53|18.65|18.59|18.43|18.67|18.81|18.71|19.05|19.03|18.67|18.83|18.55|18.55|18.55|18.23|18.15|16.51|17.73|18.31|18.23|18.39|18.15|18.61|18.43|18.59|18.73|18.93|18.65|18.89|18.67|18.75|18.87|18.85|18.73|18.59|18.51|18.85|18.71|19.09|18.81|18.95|18.67|18.71|18.63|18.53|18.51|18.59…
10:27:20|90640-D87 4E57-2.65-0x33|18.33|18.09|18.15|17.83|18.37|18.37|18.49|18.37|18.61|18.71|18.53|18.67|18.41|18.79|18.57|18.67|18.63|18.39|18.73|18.87|18.67|19.07|19.03|18.63|18.81|18.61|18.57|18.63|18.25|18.15|19.99|17.87|18.35|18.21|18.47|18.13|18.65|18.45|18.61|18.69|18.89|18.59|18.85|18.57|18.73|18.85|18.87|18.69|18.53|18.41|18.89|18.75|19.05|18.77|18.85|18.67|18.71|18.65|18.53|18.65|18.59…
10:27:20|90640-D87 4E57-2.65-0x33|18.35|18.05|18.17|18.03|18.37|18.35|18.53|18.39|18.67|18.61|18.47|18.73|18.47|18.71|18.61|18.75|18.67|18.41|18.77|18.87|18.65|19.01|19.03|18.65|18.79|18.49|18.59|18.73|18.27|18.27|19.53|18.01|18.17|18.19|18.53|18.19|18.59|18.47|18.67|18.71|18.99|18.55|18.83|18.55|18.65|18.83|18.89|18.65|18.55|18.41|18.93|18.77|19.05|18.73|18.75|18.67|18.65|18.67|18.55|18.69|18.55…
10:27:20|90640-D87 4E57-2.65-0x33|18.15|18.01|18.23|18.13|18.35|18.33|18.51|18.41|18.71|18.59|18.49|18.79|18.53|18.71|18.63|18.83|18.69|18.43|18.77|18.87|18.65|18.95|19.07|18.65|18.67|18.47|18.71|18.81|18.33|18.37|19.55|18.13|18.01|18.17|18.59|18.21|18.53|18.43|18.73|18.67|19.01|18.65|18.81|18.61|18.65|18.91|18.91|18.73|18.55|18.41|18.97|18.77|19.05|18.79|18.75|18.67|18.61|18.77|18.57|18.79|18.51…
10:27:20|90640-D87 4E57-2.65-0x33|18.07|18.05|18.29|18.19|18.33|18.39|18.49|18.39|18.75|18.65|18.51|18.75|18.59|18.77|18.65|18.83|18.71|18.37|18.75|18.77|18.65|18.95|19.05|18.61|18.55|18.31|18.71|18.83|18.39|18.39|19.39|18.19|18.05|18.15|18.63|18.23|18.47|18.39|18.65|18.63|19.05|18.73|18.73|18.65|18.65|18.97|18.89|18.81|18.51|18.41|18.93|18.77|18.97|18.77|18.73|18.67|18.53|18.73|18.53|18.81|18.51…
10:27:20|90640-D87 4E57-2.65-0x33|18.03|18.09|18.29|18.23|18.43|18.43|18.43|18.37|18.77|18.69|18.51|18.73|18.59|18.83|18.65|18.83|18.69|18.33|18.67|18.69|18.73|18.95|18.97|18.57|18.65|18.29|18.69|18.85|18.49|18.41|18.95|18.13|18.09|18.15|18.65|18.29|18.49|18.43|18.57|18.63|19.09|18.71|18.67|18.61|18.65|18.95|18.89|18.75|18.47|18.43|18.91|18.69|18.89|18.79|18.71|18.61|18.53|18.71|18.51|18.75|18.51…
10:27:20|90640-D87 4E57-2.65-0x33|17.97|18.05|18.27|18.15|18.43|18.41|18.35|18.41|18.77|18.61|18.51|18.73|18.59|18.79|18.63|18.81|18.65|18.27|18.59|18.73|18.79|18.97|18.89|18.57|18.73|18.29|18.65|18.85|18.57|18.45|18.73|18.05|18.11|18.13|18.59|18.31|18.49|18.45|18.55|18.61|18.97|18.67|18.71|18.57|18.67|18.91|18.83|18.69|18.51|18.45|18.89|18.69|18.87|18.79|18.75|18.61|18.57|18.69|18.57|18.75|18.51…
10:27:20|90640-D87 4E57-2.65-0x33|17.95|18.01|18.21|18.07|18.49|18.39|18.39|18.45|18.77|18.53|18.47|18.73|18.59|18.75|18.59|18.79|18.59|18.27|18.61|18.75|18.81|18.99|18.83|18.57|18.75|18.29|18.63|18.85|18.51|18.47|18.71|18.07|18.13|18.09|18.53|18.23|18.49|18.33|18.53|18.57|18.87|18.65|18.75|18.57|18.69|18.83|18.79|18.71|18.55|18.51|18.89|18.71|18.85|18.71|18.79|18.63|18.59|18.77|18.63|18.73|18.51…
10:27:21|90640-D87 4E57-2.65-0x33|17.93|18.03|18.17|18.05|18.49|18.37|18.43|18.47|18.77|18.47|18.43|18.67|18.59|18.77|18.57|18.81|18.55|18.23|18.63|18.73|18.77|18.91|18.79|18.49|18.71|18.33|18.61|18.77|18.45|18.37|18.51|17.97|18.09|18.05|18.47|18.15|18.47|18.29|18.53|18.53|18.91|18.63|18.71|18.57|18.71|18.77|18.71|18.73|18.49|18.55|18.89|18.73|18.73|18.65|18.77|18.65|18.51|18.77|18.57|18.71|18.51…
10:27:21|90640-D87 4E57-2.65-0x33|17.91|18.05|18.11|18.03|18.41|18.35|18.29|18.47|18.83|18.47|18.51|18.63|18.59|18.79|18.51|18.83|18.53|18.21|18.67|18.71|18.73|18.85|18.77|18.47|18.65|18.37|18.61|18.69|18.47|18.29|15.53|17.79|18.07|18.01|18.41|18.07|18.45|18.35|18.53|18.49|18.95|18.59|18.67|18.59|18.73|18.81|18.63|18.69|18.43|18.57|18.89|18.73|18.69|18.67|18.77|18.67|18.45|18.77|18.53|18.65|18.51…
10:27:21|90640-D87 4E57-2.65-0x33|17.95|18.01|18.07|18.07|18.37|18.37|18.27|18.55|18.89|18.57|18.59|18.67|18.59|18.83|18.53|18.81|18.53|18.31|18.71|18.71|18.71|18.93|18.77|18.45|18.61|18.23|18.63|18.77|18.51|18.35|16.43|17.83|18.27|17.99|18.39|18.01|18.37|18.41|18.53|18.47|18.97|18.63|18.73|18.63|18.75|18.85|18.69|18.67|18.43|18.59|18.93|18.75|18.71|18.71|18.85|18.71|18.43|18.79|18.67|18.67|18.51…
10:27:21|90640-D87 4E57-2.65-0x33|17.95|17.97|18.07|18.11|18.41|18.39|18.31|18.55|18.85|18.59|18.57|18.71|18.63|18.87|18.53|18.79|18.53|18.39|18.73|18.71|18.69|18.93|18.75|18.43|18.57|18.21|18.65|18.79|18.45|18.33|16.69|17.87|18.45|18.03|18.39|18.05|18.31|18.31|18.53|18.37|18.91|18.59|18.77|18.63|18.77|18.85|18.75|18.61|18.43|18.61|18.97|18.73|18.73|18.69|18.83|18.59|18.41|18.75|18.73|18.69|18.51…
10:27:21|90640-D87 4E57-2.65-0x33|17.95|18.03|18.07|18.15|18.45|18.33|18.35|18.63|18.81|18.63|18.55|18.75|18.67|18.89|18.53|18.81|18.53|18.41|18.75|18.75|18.69|18.97|18.73|18.57|18.59|18.23|18.67|18.85|18.39|18.19|16.95|17.95|18.41|18.07|18.51|18.09|18.33|18.29|18.59|18.39|18.91|18.55|18.73|18.63|18.73|18.85|18.87|18.63|18.49|18.63|18.93|18.71|18.81|18.67|18.87|18.61|18.51|18.71|18.73|18.71|18.51…
10:27:21|90640-D87 4E57-2.65-0x33|17.89|18.07|18.19|18.17|18.41|18.27|18.29|18.63|18.83|18.67|18.57|18.79|18.63|18.89|18.53|18.83|18.53|18.41|18.75|18.79|18.63|19.01|18.75|18.63|18.63|18.25|18.73|18.89|18.45|18.19|17.31|17.95|18.39|18.07|18.53|18.03|18.35|18.35|18.63|18.37|18.91|18.61|18.69|18.71|18.69|18.85|18.87|18.59|18.53|18.67|18.89|18.75|18.87|18.77|18.89|18.59|18.59|18.75|18.71|18.71|18.51…
10:27:21|90640-D87 4E57-2.65-0x33|17.87|18.03|18.21|18.13|18.39|18.27|18.23|18.53|18.79|18.67|18.59|18.73|18.61|18.81|18.53|18.71|18.53|18.41|18.75|18.73|18.57|18.99|18.77|18.65|18.67|18.15|18.71|18.85|18.49|18.13|17.45|17.91|18.41|18.07|18.49|18.05|18.43|18.41|18.53|18.35|18.79|18.67|18.69|18.71|18.65|18.85|18.81|18.57|18.55|18.69|18.85|18.79|18.91|18.79|18.79|18.57|18.57|18.71|18.65|18.71|18.57…
10:27:21|90640-D87 4E57-2.65-0x33|17.85|17.99|18.27|18.09|18.31|18.27|18.23|18.51|18.79|18.67|18.65|18.67|18.61|18.75|18.53|18.61|18.49|18.41|18.71|18.67|18.55|18.97|18.77|18.67|18.67|18.15|18.67|18.83|18.47|18.07|17.47|17.89|18.43|18.07|18.45|18.05|18.43|18.43|18.51|18.43|18.69|18.63|18.69|18.73|18.61|18.79|18.75|18.57|18.57|18.67|18.81|18.79|18.89|18.73|18.71|18.57|18.55|18.71|18.61|18.81|18.63…
10:27:21|90640-D87 4E57-2.65-0x33|17.83|17.85|18.27|18.09|18.23|18.23|18.23|18.55|18.79|18.71|18.71|18.75|18.61|18.85|18.59|18.69|18.45|18.37|18.67|18.67|18.55|18.89|18.77|18.75|18.67|18.19|18.63|18.87|18.47|18.07|17.49|17.91|18.37|18.07|18.51|18.05|18.43|18.45|18.53|18.49|18.77|18.59|18.71|18.75|18.65|18.81|18.85|18.57|18.63|18.65|18.85|18.79|18.95|18.67|18.77|18.57|18.55|18.71|18.61|18.83|18.57…
10:27:21|90640-D87 4E57-2.65-0x33|17.93|17.81|18.27|18.09|18.21|18.21|18.19|18.51|18.73|18.73|18.69|18.75|18.59|18.87|18.53|18.69|18.45|18.33|18.67|18.67|18.53|18.81|18.83|18.77|18.55|18.23|18.51|18.83|18.41|18.07|17.45|17.93|18.33|17.95|18.49|18.05|18.43|18.37|18.55|18.41|18.75|18.49|18.73|18.67|18.69|18.87|18.87|18.55|18.69|18.73|18.87|18.71|18.91|18.57|18.83|18.61|18.55|18.65|18.61|18.85|18.51…
10:27:21|90640-D87 4E57-2.65-0x33|18.01|17.85|18.27|18.09|18.19|18.23|18.15|18.45|18.67|18.63|18.67|18.73|18.57|18.81|18.47|18.69|18.45|18.31|18.67|18.67|18.51|18.75|18.81|18.77|18.45|18.15|18.41|18.75|18.35|18.07|17.41|17.95|18.25|17.91|18.35|18.05|18.37|18.29|18.41|18.33|18.75|18.41|18.71|18.61|18.67|18.93|18.85|18.55|18.67|18.79|18.83|18.65|18.83|18.47|18.75|18.65|18.45|18.59|18.69|18.87|18.61…
10:27:21|90640-D87 4E57-2.65-0x33|17.99|17.89|18.25|18.09|18.25|18.23|18.29|18.41|18.57|18.55|18.65|18.71|18.53|18.75|18.45|18.69|18.43|18.31|18.55|18.67|18.47|18.69|18.79|18.77|18.45|18.15|18.41|18.69|18.41|18.07|17.37|17.97|18.19|17.95|18.29|18.05|18.31|18.25|18.39|18.35|18.75|18.47|18.69|18.57|18.67|18.91|18.83|18.57|18.65|18.81|18.79|18.69|18.75|18.57|18.69|18.63|18.41|18.63|18.69|18.77|18.61…
10:27:21|90640-D87 4E57-2.65-0x33|17.97|17.87|18.23|18.09|18.31|18.17|18.35|18.47|18.55|18.57|18.63|18.71|18.49|18.69|18.43|18.75|18.41|18.31|18.53|18.67|18.43|18.73|18.77|18.81|18.45|18.17|18.41|18.75|18.45|17.95|17.41|18.03|18.05|17.99|18.43|18.05|18.33|18.21|18.43|18.37|18.73|18.53|18.73|18.53|18.65|18.89|18.89|18.59|18.61|18.83|18.83|18.73|18.73|18.65|18.71|18.61|18.39|18.67|18.69|18.69|18.59…
10:27:21|90640-D87 4E57-2.65-0x33|17.91|17.85|18.25|18.09|18.29|18.13|18.35|18.53|18.59|18.59|18.67|18.73|18.45|18.63|18.41|18.81|18.47|18.31|18.57|18.67|18.41|18.75|18.69|18.85|18.43|18.19|18.41|18.81|18.49|17.95|17.57|18.09|17.93|17.91|18.45|18.09|18.35|18.15|18.45|18.31|18.71|18.47|18.77|18.55|18.63|18.87|18.95|18.67|18.57|18.73|18.87|18.71|18.71|18.63|18.73|18.69|18.37|18.71|18.69|18.73|18.57…
10:27:21|90640-D87 4E57-2.65-0x33|17.85|17.87|18.25|18.09|18.27|18.15|18.37|18.51|18.63|18.61|18.71|18.71|18.41|18.65|18.39|18.77|18.47|18.25|18.61|18.71|18.41|18.69|18.63|18.83|18.41|18.17|18.41|18.85|18.47|17.83|17.63|18.09|17.97|17.93|18.43|18.11|18.25|18.11|18.41|18.33|18.73|18.49|18.79|18.57|18.65|18.85|18.91|18.67|18.51|18.65|18.81|18.69|18.71|18.61|18.67|18.77|18.43|18.73|18.67|18.77|18.45…
10:27:22|90640-D87 4E57-2.65-0x33|17.89|17.87|18.35|18.09|18.23|18.17|18.47|18.49|18.63|18.63|18.75|18.69|18.43|18.65|18.45|18.73|18.49|18.27|18.61|18.73|18.41|18.63|18.67|18.81|18.41|18.19|18.39|18.89|18.53|17.85|17.77|18.15|17.99|17.91|18.41|18.09|18.15|18.21|18.45|18.45|18.75|18.57|18.81|18.61|18.65|18.89|18.87|18.73|18.51|18.69|18.77|18.71|18.71|18.63|18.61|18.79|18.49|18.83|18.65|18.81|18.43…
10:27:22|90640-D87 4E57-2.65-0x33|17.93|17.93|18.37|17.97|18.19|18.19|18.55|18.55|18.63|18.71|18.77|18.71|18.45|18.65|18.51|18.83|18.51|18.35|18.61|18.85|18.41|18.55|18.69|18.79|18.41|18.15|18.37|18.91|18.59|17.79|17.89|18.21|18.03|17.95|18.47|18.07|18.29|18.29|18.47|18.55|18.83|18.65|18.91|18.65|18.69|18.93|18.87|18.77|18.51|18.73|18.81|18.73|18.73|18.65|18.69|18.81|18.59|18.91|18.77|18.83|18.55…
10:27:22|90640-D87 4E57-2.65-0x33|17.87|17.99|18.39|17.95|18.23|18.21|18.55|18.59|18.67|18.79|18.83|18.71|18.45|18.65|18.53|18.91|18.53|18.41|18.65|18.89|18.47|18.53|18.71|18.77|18.49|18.19|18.41|18.91|18.59|17.83|17.99|18.31|18.07|17.91|18.51|18.07|18.33|18.33|18.49|18.57|18.89|18.71|18.99|18.65|18.73|18.89|18.87|18.87|18.51|18.69|18.83|18.73|18.75|18.63|18.75|18.83|18.67|18.89|18.81|18.81|18.59…
10:27:22|90640-D87 4E57-2.65-0x33|17.89|18.13|18.41|17.77|18.27|18.27|18.55|18.55|18.71|18.81|18.87|18.73|18.45|18.71|18.55|18.85|18.55|18.41|18.69|18.79|18.51|18.61|18.73|18.77|18.55|18.23|18.45|18.89|18.59|17.87|18.09|18.23|18.05|17.95|18.43|18.07|18.39|18.37|18.57|18.57|18.91|18.77|18.97|18.67|18.75|18.87|18.87|18.89|18.53|18.65|18.83|18.73|18.79|18.61|18.71|18.85|18.69|18.87|18.83|18.79|18.67…
10:27:22|90640-D87 4E57-2.65-0x33|17.89|18.21|18.43|17.77|18.25|18.33|18.57|18.53|18.63|18.83|18.85|18.75|18.47|18.75|18.61|18.81|18.55|18.41|18.69|18.71|18.51|18.69|18.81|18.77|18.63|18.27|18.47|18.89|18.51|17.91|18.13|18.17|18.05|18.05|18.43|18.17|18.45|18.39|18.65|18.59|18.93|18.77|18.95|18.71|18.77|18.91|18.87|18.87|18.55|18.63|18.83|18.71|18.83|18.63|18.73|18.91|18.71|18.83|18.85|18.89|18.65…
10:27:22|90640-D87 4E57-2.65-0x33|17.89|18.21|18.43|17.75|18.23|18.23|18.59|18.49|18.57|18.75|18.83|18.81|18.47|18.71|18.65|18.81|18.55|18.43|18.69|18.75|18.51|18.71|18.87|18.83|18.71|18.29|18.49|18.85|18.43|17.81|18.05|18.05|17.83|18.05|18.37|18.25|18.53|18.41|18.69|18.59|18.93|18.77|18.93|18.75|18.81|18.95|18.91|18.85|18.49|18.61|18.79|18.69|18.75|18.65|18.75|18.95|18.71|18.79|18.79|18.89|18.55…
10:27:22|90640-D87 4E57-2.65-0x33|17.89|18.21|18.39|17.79|18.31|18.25|18.69|18.45|18.67|18.77|18.85|18.85|18.51|18.69|18.61|18.81|18.55|18.45|18.73|18.79|18.59|18.73|18.85|18.89|18.75|18.31|18.53|18.83|18.45|17.79|17.99|18.03|17.63|18.05|18.31|18.25|18.59|18.43|18.73|18.53|18.93|18.87|18.93|18.71|18.85|18.95|18.95|18.93|18.51|18.63|18.77|18.67|18.67|18.63|18.77|18.95|18.71|18.71|18.73|18.83|18.47…
10:27:22|90640-D87 4E57-2.65-0x33|17.87|18.17|18.35|17.71|18.37|18.29|18.69|18.43|18.75|18.75|18.85|18.77|18.53|18.77|18.55|18.71|18.55|18.37|18.75|18.83|18.65|18.71|18.83|18.79|18.77|18.31|18.55|18.75|18.45|17.79|17.93|17.93|17.69|18.03|18.29|18.25|18.59|18.43|18.73|18.45|18.91|18.87|18.85|18.65|18.77|18.93|18.85|18.89|18.45|18.63|18.73|18.65|18.63|18.59|18.77|18.95|18.67|18.63|18.61|18.75|18.53…
10:27:22|90640-D87 4E57-2.65-0x33|17.81|18.13|18.35|17.71|18.35|18.31|18.59|18.41|18.57|18.73|18.79|18.69|18.45|18.77|18.55|18.63|18.57|18.29|18.69|18.79|18.57|18.69|18.77|18.71|18.69|18.31|18.41|18.67|18.35|17.73|17.87|17.69|17.73|17.99|18.27|18.15|18.53|18.31|18.65|18.37|18.83|18.85|18.77|18.61|18.71|18.89|18.75|18.77|18.39|18.53|18.69|18.57|18.61|18.51|18.71|18.81|18.63|18.53|18.51|18.63|18.43…
10:27:22|90640-D87 4E57-2.65-0x33|17.75|18.17|18.35|17.71|18.33|18.21|18.49|18.39|18.51|18.75|18.73|18.71|18.39|18.75|18.55|18.55|18.59|18.23|18.65|18.75|18.51|18.67|18.71|18.59|18.63|18.41|18.39|18.65|18.25|17.77|17.81|17.61|17.69|17.97|18.27|18.13|18.53|18.27|18.59|18.31|18.77|18.85|18.69|18.57|18.67|18.87|18.69|18.67|18.41|18.45|18.73|18.49|18.61|18.45|18.69|18.69|18.63|18.51|18.51|18.53|18.39…
10:27:22|90640-D87 4E57-2.65-0x33|17.79|18.21|18.31|17.71|18.27|18.13|18.45|18.37|18.51|18.77|18.65|18.71|18.43|18.73|18.55|18.49|18.57|18.19|18.57|18.73|18.53|18.65|18.81|18.57|18.67|18.49|18.35|18.63|18.43|17.79|17.57|17.53|17.65|17.91|18.25|18.01|18.53|18.19|18.55|18.33|18.71|18.83|18.61|18.55|18.63|18.81|18.63|18.53|18.41|18.51|18.75|18.45|18.61|18.45|18.67|18.63|18.63|18.53|18.51|18.53|18.35…
10:27:22|90640-D87 4E57-2.65-0x33|17.77|17.97|18.27|17.75|18.23|18.11|18.41|18.37|18.51|18.73|18.63|18.77|18.45|18.73|18.55|18.53|18.55|18.19|18.51|18.75|18.55|18.65|18.81|18.53|18.69|18.51|18.31|18.59|18.49|17.79|17.47|17.51|17.73|17.87|18.31|18.01|18.53|18.13|18.53|18.35|18.65|18.83|18.63|18.53|18.69|18.75|18.63|18.47|18.35|18.57|18.77|18.41|18.59|18.45|18.61|18.59|18.59|18.55|18.57|18.53|18.43…
10:27:22|90640-D87 4E57-2.65-0x33|17.77|17.91|18.33|17.79|18.35|18.09|18.33|18.37|18.49|18.69|18.71|18.81|18.45|18.73|18.59|18.55|18.55|18.19|18.53|18.77|18.57|18.65|18.75|18.49|18.69|18.53|18.37|18.55|18.51|17.77|17.51|17.55|17.79|17.97|18.35|18.05|18.51|18.17|18.51|18.41|18.61|18.79|18.65|18.53|18.75|18.75|18.63|18.49|18.29|18.59|18.79|18.43|18.57|18.49|18.57|18.61|18.55|18.53|18.55|18.47|18.49…
10:27:22|90640-D87 4E57-2.65-0x33|17.79|17.91|18.33|17.87|18.37|18.11|18.29|18.45|18.49|18.75|18.73|18.77|18.45|18.83|18.63|18.55|18.57|18.13|18.57|18.69|18.61|18.61|18.71|18.47|18.71|18.57|18.43|18.51|18.55|17.75|17.63|17.79|17.83|18.01|18.29|18.11|18.41|18.21|18.49|18.47|18.59|18.77|18.59|18.55|18.71|18.77|18.65|18.51|18.33|18.63|18.83|18.47|18.57|18.53|18.57|18.63|18.53|18.53|18.57|18.43|18.55…
10:27:22|90640-D87 4E57-2.65-0x33|17.73|17.93|18.31|17.93|18.41|18.13|18.23|18.47|18.55|18.75|18.63|18.75|18.41|18.83|18.59|18.57|18.57|18.09|18.59|18.67|18.67|18.57|18.65|18.45|18.63|18.61|18.43|18.49|18.53|17.75|17.67|17.93|17.87|17.93|18.25|18.09|18.39|18.23|18.47|18.41|18.57|18.73|18.55|18.53|18.67|18.79|18.67|18.51|18.37|18.51|18.81|18.51|18.59|18.49|18.57|18.69|18.53|18.53|18.59|18.45|18.55…
10:27:23|90640-D87 4E57-2.65-0x33|17.73|18.03|18.27|17.89|18.43|18.17|18.17|18.37|18.59|18.79|18.53|18.63|18.37|18.83|18.53|18.59|18.57|18.23|18.59|18.67|18.71|18.53|18.57|18.45|18.55|18.57|18.41|18.51|18.49|17.81|17.61|17.89|17.93|17.93|18.13|18.07|18.37|18.23|18.41|18.33|18.61|18.67|18.57|18.49|18.67|18.79|18.65|18.49|18.41|18.49|18.81|18.53|18.65|18.45|18.55|18.73|18.51|18.51|18.69|18.45|18.47…
10:27:23|90640-D87 4E57-2.65-0x33|17.77|18.11|18.33|17.91|18.43|18.21|18.15|18.27|18.61|18.83|18.55|18.53|18.37|18.81|18.45|18.59|18.59|18.33|18.57|18.67|18.71|18.49|18.57|18.45|18.57|18.53|18.39|18.53|18.51|17.87|17.73|17.95|17.97|17.93|18.11|18.09|18.35|18.25|18.35|18.29|18.63|18.61|18.57|18.43|18.67|18.75|18.63|18.49|18.43|18.53|18.81|18.53|18.69|18.43|18.53|18.81|18.49|18.53|18.71|18.51|18.47…
10:27:23|90640-D87 4E57-2.65-0x33|17.79|18.21|18.39|17.95|18.43|18.19|18.13|18.29|18.63|18.75|18.57|18.49|18.37|18.77|18.37|18.57|18.61|18.33|18.55|18.67|18.71|18.53|18.57|18.55|18.59|18.45|18.37|18.61|18.53|17.77|17.83|18.17|17.97|17.93|18.17|18.09|18.29|18.27|18.33|18.31|18.67|18.57|18.61|18.37|18.69|18.71|18.63|18.49|18.37|18.57|18.77|18.53|18.73|18.41|18.57|18.87|18.47|18.55|18.71|18.57|18.51…
10:27:23|90640-D87 4E57-2.65-0x33|17.77|18.21|18.29|17.99|18.33|18.17|18.25|18.31|18.65|18.69|18.61|18.45|18.37|18.73|18.39|18.55|18.57|18.33|18.55|18.67|18.65|18.57|18.57|18.63|18.65|18.47|18.49|18.63|18.39|17.75|17.89|18.35|17.99|17.97|18.21|18.03|18.23|18.27|18.33|18.27|18.71|18.59|18.65|18.37|18.71|18.71|18.63|18.47|18.31|18.55|18.75|18.55|18.77|18.39|18.61|18.81|18.45|18.53|18.71|18.59|18.47…
10:27:23|90640-D87 4E57-2.65-0x33|17.77|18.23|18.23|17.99|18.25|18.17|18.31|18.31|18.69|18.65|18.65|18.43|18.39|18.79|18.43|18.59|18.57|18.37|18.57|18.69|18.61|18.63|18.57|18.57|18.67|18.47|18.61|18.67|18.37|17.85|17.95|18.43|18.01|18.01|18.25|18.07|18.33|18.29|18.37|18.33|18.87|18.61|18.63|18.39|18.73|18.73|18.61|18.47|18.37|18.55|18.77|18.59|18.77|18.39|18.63|18.77|18.49|18.53|18.77|18.63|18.49…
10:27:23|90640-D87 4E57-2.65-0x33|17.73|18.25|18.29|17.99|18.23|18.17|18.35|18.31|18.71|18.61|18.65|18.41|18.37|18.79|18.49|18.63|18.55|18.41|18.61|18.71|18.71|18.69|18.61|18.51|18.71|18.47|18.67|18.71|18.39|17.87|17.75|18.45|18.03|18.05|18.29|18.17|18.43|18.41|18.41|18.47|18.91|18.57|18.61|18.43|18.75|18.67|18.59|18.51|18.41|18.61|18.77|18.63|18.77|18.43|18.63|18.73|18.53|18.41|18.75|18.59|18.51…
10:27:23|90640-D87 4E57-2.65-0x33|17.77|18.13|18.33|17.95|18.21|18.21|18.37|18.37|18.73|18.63|18.65|18.31|18.35|18.79|18.53|18.67|18.53|18.43|18.63|18.73|18.79|18.65|18.65|18.53|18.75|18.45|18.73|18.67|18.41|17.91|17.57|18.25|18.25|18.15|18.41|18.25|18.49|18.45|18.43|18.59|18.99|18.61|18.63|18.47|18.77|18.61|18.65|18.53|18.43|18.65|18.83|18.65|18.81|18.47|18.65|18.69|18.57|18.39|18.85|18.55|18.55…
10:27:23|90640-D87 4E57-2.65-0x33|17.59|18.03|18.31|17.91|18.27|18.25|18.39|18.43|18.71|18.65|18.51|18.23|18.39|18.79|18.55|18.69|18.45|18.45|18.71|18.73|18.81|18.61|18.67|18.55|18.69|18.43|18.67|18.65|18.41|17.93|17.57|18.03|18.45|18.15|18.41|18.21|18.47|18.41|18.43|18.61|18.99|18.67|18.65|18.49|18.77|18.55|18.71|18.55|18.45|18.63|18.87|18.57|18.79|18.45|18.67|18.63|18.53|18.27|18.83|18.57|18.51…
10:27:23|90640-D87 4E57-2.65-0x33|17.49|17.95|18.29|17.95|18.33|18.29|18.41|18.43|18.69|18.63|18.47|18.27|18.43|18.73|18.55|18.75|18.43|18.47|18.79|18.77|18.83|18.67|18.67|18.55|18.63|18.31|18.61|18.65|18.41|18.07|17.57|17.91|18.33|18.15|18.39|18.17|18.33|18.37|18.45|18.63|19.01|18.71|18.65|18.51|18.69|18.51|18.69|18.57|18.43|18.61|18.81|18.49|18.73|18.43|18.67|18.59|18.55|18.21|18.75|18.59|18.37…
10:27:23|90640-D87 4E57-2.65-0x33|17.59|17.95|18.33|17.99|18.35|18.33|18.51|18.45|18.73|18.61|18.51|18.31|18.51|18.69|18.55|18.79|18.51|18.49|18.77|18.81|18.81|18.73|18.63|18.55|18.67|18.31|18.65|18.65|18.29|18.09|17.51|17.85|18.23|18.19|18.39|18.21|18.33|18.49|18.47|18.63|19.01|18.73|18.65|18.49|18.69|18.61|18.67|18.61|18.43|18.61|18.75|18.47|18.67|18.43|18.67|18.59|18.57|18.27|18.67|18.57|18.33…
10:27:23|90640-D87 4E57-2.65-0x33|17.69|17.93|18.31|18.05|18.37|18.33|18.53|18.45|18.77|18.61|18.53|18.33|18.57|18.71|18.57|18.77|18.59|18.51|18.77|18.85|18.79|18.73|18.59|18.51|18.69|18.29|18.69|18.67|18.19|18.01|17.47|17.75|18.19|18.23|18.29|18.25|18.35|18.53|18.47|18.63|18.93|18.75|18.63|18.47|18.65|18.63|18.61|18.63|18.43|18.61|18.75|18.45|18.69|18.43|18.61|18.59|18.59|18.31|18.63|18.57|18.33…
10:27:23|90640-D87 4E57-2.65-0x33|17.81|17.91|18.29|18.09|18.39|18.33|18.55|18.47|18.79|18.61|18.57|18.35|18.53|18.73|18.53|18.75|18.57|18.53|18.73|18.87|18.71|18.73|18.55|18.49|18.67|18.33|18.65|18.69|18.33|17.93|17.29|17.59|18.17|18.19|18.21|18.23|18.37|18.59|18.47|18.55|18.87|18.65|18.61|18.47|18.61|18.69|18.55|18.59|18.43|18.59|18.75|18.45|18.71|18.53|18.57|18.51|18.61|18.47|18.59|18.61|18.33…
10:27:23|90640-D87 4E57-2.65-0x33|17.85|17.91|18.27|17.99|18.41|18.29|18.57|18.45|18.81|18.69|18.61|18.39|18.51|18.75|18.49|18.71|18.57|18.51|18.69|18.87|18.65|18.71|18.51|18.51|18.65|18.35|18.63|18.61|18.45|18.01|17.31|17.59|18.05|18.15|18.31|18.21|18.37|18.65|18.47|18.53|18.89|18.63|18.57|18.47|18.65|18.73|18.61|18.55|18.43|18.57|18.79|18.45|18.69|18.63|18.55|18.51|18.69|18.55|18.63|18.65|18.43…
10:27:23|90640-D87 4E57-2.65-0x33|18.03|17.91|18.25|18.01|18.47|18.25|18.53|18.43|18.77|18.75|18.55|18.43|18.57|18.77|18.45|18.67|18.53|18.49|18.79|18.87|18.67|18.69|18.55|18.53|18.53|18.37|18.61|18.55|18.47|18.09|17.29|17.53|17.93|18.15|18.41|18.31|18.37|18.63|18.47|18.59|18.91|18.71|18.55|18.51|18.67|18.75|18.67|18.55|18.43|18.55|18.83|18.39|18.67|18.59|18.53|18.61|18.75|18.59|18.65|18.61|18.51…
10:27:23|90640-D87 4E57-2.65-0x33|18.13|17.95|18.23|17.99|18.51|18.17|18.51|18.49|18.73|18.75|18.49|18.47|18.61|18.85|18.47|18.67|18.49|18.53|18.81|18.79|18.69|18.65|18.59|18.51|18.41|18.31|18.59|18.61|18.49|18.03|17.35|17.69|17.99|18.15|18.47|18.39|18.45|18.63|18.45|18.63|18.91|18.79|18.57|18.55|18.79|18.77|18.73|18.55|18.43|18.53|18.85|18.41|18.71|18.57|18.57|18.69|18.73|18.63|18.63|18.57|18.53…
10:27:23|90640-D87 4E57-2.65-0x33|18.05|17.97|18.27|18.05|18.55|18.17|18.45|18.55|18.77|18.75|18.43|18.51|18.61|18.85|18.45|18.67|18.53|18.57|18.75|18.73|18.75|18.63|18.51|18.51|18.43|18.33|18.65|18.67|18.61|17.99|17.23|17.85|18.05|18.05|18.45|18.47|18.53|18.67|18.45|18.65|18.91|18.73|18.59|18.57|18.83|18.75|18.77|18.49|18.43|18.51|18.87|18.41|18.73|18.55|18.61|18.65|18.71|18.69|18.61|18.55|18.55…
10:27:23|90640-D87 4E57-2.65-0x33|17.97|17.97|18.31|18.03|18.59|18.19|18.39|18.57|18.81|18.85|18.47|18.57|18.61|18.83|18.43|18.63|18.55|18.59|18.69|18.69|18.79|18.57|18.49|18.53|18.45|18.45|18.71|18.65|18.63|17.95|17.31|18.03|17.91|18.03|18.51|18.53|18.53|18.69|18.51|18.67|18.83|18.73|18.71|18.57|18.81|18.73|18.83|18.45|18.43|18.49|18.89|18.41|18.73|18.53|18.67|18.61|18.69|18.75|18.75|18.53|18.59…
10:27:23|90640-D87 4E57-2.65-0x33|18.07|17.97|18.33|18.07|18.63|18.21|18.33|18.59|18.85|18.95|18.59|18.61|18.65|18.81|18.39|18.59|18.61|18.61|18.67|18.65|18.81|18.51|18.55|18.55|18.53|18.55|18.89|18.69|18.59|17.99|17.49|18.27|17.79|17.99|18.55|18.53|18.51|18.61|18.57|18.69|18.77|18.79|18.83|18.59|18.79|18.77|18.89|18.53|18.43|18.51|18.89|18.43|18.73|18.53|18.73|18.71|18.67|18.85|18.87|18.61|18.63…
10:27:24|90640-D87 4E57-2.65-0x33|18.13|18.01|18.33|18.07|18.63|18.25|18.25|18.43|18.85|18.99|18.65|18.57|18.65|18.83|18.33|18.49|18.65|18.57|18.63|18.67|18.81|18.61|18.59|18.51|18.57|18.59|18.91|18.65|18.53|18.01|17.55|18.31|17.85|17.99|18.55|18.49|18.55|18.51|18.55|18.67|18.83|18.81|18.81|18.59|18.79|18.77|18.81|18.57|18.43|18.49|18.79|18.43|18.77|18.55|18.75|18.71|18.55|18.83|18.81|18.65|18.57…
10:27:24|90640-D87 4E57-2.65-0x33|18.01|18.05|18.35|18.09|18.61|18.29|18.25|18.37|18.79|18.95|18.63|18.53|18.55|18.79|18.29|18.41|18.63|18.53|18.61|18.69|18.79|18.63|18.61|18.47|18.55|18.63|18.87|18.61|18.35|18.03|20.13|18.35|17.91|17.97|18.55|18.53|18.59|18.49|18.53|18.63|18.81|18.77|18.79|18.65|18.79|18.71|18.73|18.53|18.45|18.43|18.71|18.41|18.75|18.53|18.77|18.69|18.45|18.71|18.77|18.71|18.53…
10:27:24|90640-D87 4E57-2.65-0x33|17.95|18.01|18.33|18.05|18.63|18.27|18.27|18.35|18.77|18.89|18.65|18.55|18.55|18.85|18.29|18.37|18.65|18.55|18.63|18.67|18.81|18.69|18.65|18.49|18.55|18.55|18.85|18.57|18.23|17.95|19.31|18.25|17.93|17.99|18.45|18.49|18.59|18.51|18.43|18.61|18.89|18.75|18.75|18.73|18.79|18.69|18.69|18.53|18.45|18.39|18.69|18.41|18.81|18.55|18.75|18.69|18.45|18.65|18.71|18.69|18.43…
10:27:24|90640-D87 4E57-2.65-0x33|17.97|17.97|18.31|18.01|18.51|18.25|18.31|18.33|18.79|18.85|18.67|18.57|18.57|18.83|18.29|18.33|18.55|18.57|18.61|18.65|18.75|18.75|18.63|18.51|18.55|18.47|18.79|18.53|18.25|17.95|19.15|18.15|17.93|17.95|18.37|18.53|18.59|18.35|18.35|18.59|18.89|18.69|18.71|18.75|18.79|18.63|18.67|18.51|18.45|18.41|18.67|18.49|18.85|18.57|18.73|18.75|18.45|18.55|18.67|18.69|18.33…
10:27:24|90640-D87 4E57-2.65-0x33|17.99|18.09|18.29|18.01|18.41|18.21|18.35|18.37|18.81|18.83|18.69|18.59|18.59|18.87|18.33|18.39|18.53|18.53|18.59|18.71|18.77|18.79|18.61|18.61|18.55|18.41|18.75|18.61|18.27|17.89|19.07|18.19|17.97|17.91|18.39|18.57|18.47|18.29|18.39|18.57|18.89|18.63|18.77|18.77|18.79|18.63|18.73|18.49|18.53|18.43|18.69|18.57|18.93|18.59|18.67|18.81|18.49|18.47|18.63|18.69|18.39…
10:27:24|90640-D87 4E57-2.65-0x33|17.99|18.13|18.31|18.01|18.31|18.19|18.45|18.41|18.77|18.81|18.65|18.61|18.51|18.89|18.33|18.43|18.43|18.49|18.63|18.77|18.75|18.83|18.69|18.71|18.55|18.41|18.77|18.69|18.17|17.83|18.93|18.23|17.99|17.91|18.41|18.43|18.37|18.29|18.43|18.59|18.89|18.69|18.77|18.75|18.79|18.69|18.77|18.53|18.61|18.47|18.71|18.55|18.91|18.49|18.61|18.79|18.53|18.51|18.59|18.73|18.45…
10:27:24|90640-D87 4E57-2.65-0x33|17.99|18.13|18.33|17.95|18.27|18.23|18.47|18.39|18.75|18.81|18.61|18.55|18.51|18.91|18.33|18.45|18.41|18.47|18.67|18.75|18.73|18.81|18.69|18.67|18.55|18.39|18.79|18.69|18.19|17.93|18.85|18.21|18.01|17.91|18.43|18.37|18.43|18.29|18.39|18.61|18.85|18.73|18.73|18.73|18.83|18.75|18.77|18.55|18.65|18.51|18.75|18.55|18.83|18.41|18.57|18.77|18.51|18.55|18.57|18.77|18.53…
10:27:24|90640-D87 4E57-2.65-0x33|17.93|18.13|18.35|17.89|18.23|18.27|18.45|18.37|18.77|18.81|18.65|18.51|18.43|18.87|18.39|18.47|18.43|18.45|18.65|18.75|18.69|18.79|18.69|18.65|18.53|18.37|18.75|18.69|18.27|17.93|16.05|18.13|18.03|17.93|18.43|18.35|18.41|18.25|18.35|18.63|18.81|18.69|18.69|18.71|18.79|18.71|18.77|18.55|18.67|18.47|18.77|18.57|18.77|18.41|18.53|18.63|18.49|18.59|18.57|18.83|18.59…
10:27:24|90640-D87 4E57-2.65-0x33|17.93|18.21|18.39|17.93|18.27|18.35|18.45|18.41|18.79|18.77|18.69|18.51|18.43|18.87|18.45|18.55|18.45|18.47|18.65|18.77|18.67|18.87|18.69|18.65|18.53|18.33|18.73|18.67|18.35|17.97|16.79|18.15|18.03|17.97|18.45|18.33|18.55|18.29|18.41|18.67|18.97|18.73|18.75|18.71|18.79|18.69|18.79|18.57|18.73|18.45|18.73|18.61|18.77|18.43|18.59|18.61|18.51|18.65|18.59|18.89|18.67…
10:27:24|90640-D87 4E57-2.65-0x33|17.89|18.27|18.49|17.97|18.27|18.35|18.45|18.45|18.71|18.73|18.69|18.51|18.45|18.87|18.53|18.63|18.43|18.49|18.69|18.79|18.69|18.93|18.69|18.65|18.49|18.29|18.77|18.67|18.39|18.01|17.25|18.23|18.05|18.01|18.47|18.39|18.57|18.19|18.45|18.71|18.99|18.73|18.81|18.81|18.79|18.79|18.81|18.61|18.77|18.47|18.69|18.65|18.77|18.49|18.63|18.59|18.53|18.63|18.61|18.91|18.73…
10:27:24|90640-D87 4E57-2.65-0x33|17.83|18.17|18.49|17.91|18.25|18.23|18.41|18.49|18.67|18.71|18.67|18.49|18.45|18.79|18.57|18.65|18.39|18.45|18.69|18.87|18.69|18.89|18.67|18.61|18.43|18.29|18.77|18.81|18.41|18.01|17.41|18.37|18.01|18.01|18.59|18.41|18.55|18.13|18.47|18.71|19.03|18.71|18.87|18.87|18.79|18.83|18.81|18.61|18.73|18.47|18.77|18.67|18.73|18.51|18.69|18.53|18.59|18.57|18.65|18.89|18.75…
10:27:24|90640-D87 4E57-2.65-0x33|17.99|18.17|18.41|17.87|18.29|18.21|18.37|18.51|18.77|18.69|18.65|18.47|18.53|18.71|18.55|18.67|18.41|18.41|18.67|18.95|18.79|18.91|18.77|18.57|18.45|18.29|18.71|18.85|18.57|18.01|14.27|18.31|17.97|18.15|18.59|18.31|18.51|18.19|18.47|18.63|19.05|18.71|18.85|18.81|18.79|18.85|18.81|18.59|18.69|18.49|18.83|18.69|18.77|18.63|18.75|18.51|18.63|18.55|18.67|18.83|18.77…
10:27:24|90640-D87 4E57-2.65-0x33|18.05|18.11|18.35|17.87|18.27|18.19|18.35|18.49|18.81|18.67|18.65|18.53|18.61|18.69|18.55|18.65|18.43|18.39|18.67|18.91|18.81|18.89|18.81|18.63|18.49|18.31|18.67|18.83|18.65|18.05|15.49|18.29|17.89|18.15|18.43|18.25|18.39|18.25|18.55|18.65|19.05|18.73|18.81|18.77|18.75|18.89|18.85|18.59|18.61|18.53|18.77|18.73|18.73|18.67|18.73|18.51|18.61|18.53|18.61|18.79|18.87…
10:27:24|90640-D87 4E57-2.65-0x33|17.91|18.07|18.39|17.87|18.21|18.17|18.35|18.47|18.67|18.65|18.55|18.57|18.59|18.67|18.49|18.63|18.45|18.37|18.63|18.87|18.71|18.87|18.77|18.63|18.43|18.33|18.61|18.81|18.57|18.03|16.21|18.27|17.83|18.11|18.35|18.23|18.27|18.21|18.61|18.71|18.99|18.65|18.77|18.81|18.71|18.85|18.81|18.57|18.53|18.51|18.71|18.67|18.71|18.67|18.73|18.49|18.59|18.49|18.55|18.75|18.81…
10:27:24|90640-D87 4E57-2.65-0x33|17.89|18.17|18.45|17.91|18.17|18.21|18.35|18.51|18.65|18.75|18.57|18.63|18.59|18.71|18.47|18.59|18.49|18.47|18.67|18.91|18.65|18.87|18.75|18.61|18.39|18.37|18.57|18.73|18.51|18.05|16.59|18.27|17.81|18.09|18.37|18.23|18.37|18.19|18.63|18.77|18.93|18.59|18.79|18.87|18.73|18.83|18.81|18.57|18.55|18.51|18.77|18.63|18.69|18.67|18.79|18.49|18.67|18.47|18.61|18.73|18.79…
10:27:25|90640-D87 4E57-2.65-0x33|17.91|18.27|18.57|18.03|18.33|18.23|18.41|18.55|18.69|18.83|18.63|18.69|18.61|18.75|18.53|18.61|18.57|18.57|18.77|18.95|18.67|18.87|18.79|18.59|18.47|18.41|18.63|18.73|18.53|18.07|16.59|18.25|17.79|18.09|18.37|18.33|18.45|18.31|18.65|18.77|18.89|18.69|18.79|18.99|18.75|18.83|18.81|18.67|18.57|18.61|18.83|18.65|18.67|18.67|18.85|18.59|18.73|18.55|18.65|18.85|18.77…
10:27:25|90640-D87 4E57-2.65-0x33|17.91|18.25|18.65|18.09|18.45|18.27|18.45|18.69|18.71|18.77|18.65|18.63|18.61|18.77|18.55|18.59|18.63|18.59|18.85|18.97|18.67|18.81|18.81|18.67|18.53|18.29|18.61|18.65|18.53|18.01|16.77|18.33|17.89|18.15|18.51|18.41|18.55|18.39|18.71|18.75|18.93|18.77|18.79|18.99|18.79|18.81|18.81|18.73|18.65|18.67|18.97|18.65|18.71|18.65|18.91|18.65|18.75|18.59|18.69|18.87|18.83…
10:27:25|90640-D87 4E57-2.65-0x33|18.19|18.33|18.65|18.15|18.39|18.31|18.47|18.73|18.75|18.71|18.55|18.57|18.59|18.79|18.57|18.57|18.67|18.61|18.83|18.97|18.63|18.75|18.75|18.73|18.55|18.27|18.59|18.65|18.77|17.95|16.59|18.33|17.97|18.29|18.55|18.41|18.63|18.41|18.75|18.69|18.97|18.77|18.79|18.95|18.83|18.77|18.81|18.63|18.71|18.73|18.99|18.63|18.73|18.65|18.91|18.69|18.77|18.61|18.73|18.85|18.89…
10:27:25|90640-D87 4E57-2.65-0x33|18.31|18.39|18.65|18.19|18.39|18.43|18.49|18.61|18.77|18.69|18.47|18.49|18.57|18.85|18.59|18.57|18.71|18.63|18.81|18.87|18.59|18.71|18.69|18.71|18.57|18.29|18.57|18.45|18.77|17.93|16.59|18.17|17.95|18.33|18.49|18.41|18.63|18.43|18.73|18.63|18.99|18.77|18.77|18.91|18.75|18.75|18.77|18.55|18.63|18.77|19.05|18.61|18.79|18.65|18.81|18.73|18.75|18.63|18.59|18.75|18.81…
10:27:25|90640-D87 4E57-2.65-0x33|18.35|18.43|18.75|18.23|18.33|18.47|18.57|18.51|18.65|18.69|18.45|18.43|18.43|18.83|18.61|18.57|18.59|18.65|18.75|18.79|18.61|18.67|18.71|18.69|18.49|18.31|18.61|18.39|18.61|17.93|16.87|18.09|17.93|18.33|18.45|18.47|18.63|18.41|18.73|18.55|18.91|18.69|18.75|18.79|18.69|18.73|18.75|18.49|18.57|18.69|19.01|18.59|18.83|18.63|18.73|18.71|18.73|18.57|18.57|18.81|18.75…
10:27:25|90640-D87 4E57-2.65-0x33|18.35|18.33|18.75|18.17|18.29|18.47|18.59|18.51|18.63|18.73|18.45|18.49|18.43|18.83|18.65|18.57|18.57|18.71|18.71|18.77|18.65|18.71|18.75|18.69|18.43|18.35|18.67|18.37|18.59|17.97|17.07|18.05|17.95|18.33|18.59|18.53|18.73|18.41|18.71|18.57|18.95|18.71|18.77|18.71|18.73|18.73|18.81|18.51|18.61|18.65|19.01|18.59|18.85|18.63|18.67|18.71|18.69|18.53|18.61|18.87|18.93…
10:27:25|90640-D87 4E57-2.65-0x33|18.49|18.33|18.79|18.21|18.29|18.47|18.65|18.51|18.65|18.77|18.55|18.55|18.43|18.83|18.61|18.57|18.57|18.77|18.81|18.75|18.65|18.75|18.77|18.69|18.35|18.37|18.71|18.35|18.51|18.01|17.21|18.07|17.97|18.23|18.65|18.67|18.83|18.43|18.69|18.55|18.99|18.75|18.79|18.79|18.77|18.67|18.87|18.59|18.65|18.69|19.03|18.57|18.87|18.71|18.69|18.81|18.67|18.59|18.65|18.93|18.95…
10:27:25|90640-D87 4E57-2.65-0x33|18.57|18.35|18.81|18.19|18.29|18.49|18.63|18.47|18.67|18.75|18.63|18.53|18.43|18.83|18.57|18.63|18.57|18.81|18.89|18.67|18.65|18.73|18.79|18.69|18.35|18.39|18.73|18.37|18.49|18.13|17.33|18.07|18.07|18.25|18.71|18.69|18.87|18.45|18.57|18.53|18.95|18.79|18.79|18.79|18.77|18.67|18.87|18.65|18.63|18.71|19.07|18.57|18.87|18.79|18.67|18.83|18.69|18.65|18.61|18.89|18.91…
10:27:25|90640-D87 4E57-2.65-0x33|18.59|18.37|18.81|18.17|18.27|18.51|18.65|18.43|18.73|18.73|18.73|18.51|18.43|18.81|18.57|18.67|18.61|18.85|18.89|18.65|18.65|18.71|18.79|18.69|18.47|18.41|18.73|18.37|18.51|18.23|17.43|18.05|18.15|18.27|18.77|18.63|18.83|18.41|18.55|18.55|18.91|18.73|18.79|18.81|18.77|18.77|18.87|18.67|18.61|18.71|19.11|18.63|18.85|18.79|18.65|18.91|18.69|18.71|18.57|18.93|18.87…
10:27:25|90640-D87 4E57-2.65-0x33|18.59|18.37|18.73|18.05|18.25|18.43|18.61|18.39|18.77|18.69|18.79|18.55|18.41|18.83|18.55|18.71|18.63|18.69|18.89|18.69|18.69|18.81|18.77|18.69|18.57|18.51|18.71|18.41|18.53|18.15|17.49|18.05|18.23|18.27|18.71|18.57|18.81|18.35|18.47|18.55|18.87|18.67|18.81|18.81|18.79|18.83|18.89|18.67|18.59|18.69|19.03|18.67|18.89|18.77|18.61|18.95|18.69|18.73|18.65|18.95|18.85…
10:27:25|90640-D87 4E57-2.65-0x33|18.59|18.37|18.71|18.05|18.33|18.43|18.63|18.41|18.87|18.65|18.71|18.59|18.45|18.85|18.53|18.75|18.65|18.63|18.81|18.71|18.65|18.83|18.83|18.69|18.67|18.61|18.61|18.43|18.45|18.09|17.21|17.93|18.31|18.25|18.67|18.55|18.79|18.39|18.41|18.51|18.83|18.73|18.83|18.79|18.79|18.81|18.89|18.73|18.57|18.71|18.95|18.63|18.93|18.75|18.59|18.89|18.69|18.75|18.71|18.95|18.83…
10:27:25|90640-D87 4E57-2.65-0x33|18.59|18.47|18.69|17.99|18.39|18.43|18.65|18.41|18.89|18.69|18.65|18.53|18.47|18.89|18.51|18.77|18.65|18.69|18.81|18.81|18.61|18.85|18.89|18.77|18.75|18.61|18.59|18.51|18.39|17.97|17.19|17.99|18.35|18.23|18.59|18.53|18.79|18.43|18.49|18.47|18.81|18.79|18.87|18.77|18.85|18.79|18.93|18.77|18.55|18.73|18.97|18.59|18.87|18.73|18.65|18.89|18.71|18.77|18.73|18.95|18.83…
10:27:25|90640-D87 4E57-2.65-0x33|18.57|18.49|18.65|17.99|18.47|18.43|18.55|18.41|18.89|18.73|18.57|18.49|18.57|18.91|18.43|18.79|18.71|18.75|18.79|18.83|18.67|18.87|18.79|18.79|18.79|18.61|18.61|18.57|18.39|17.87|17.09|18.03|18.39|18.23|18.51|18.43|18.79|18.57|18.57|18.47|18.79|18.83|18.91|18.75|18.89|18.81|18.89|18.63|18.53|18.73|18.99|18.49|18.83|18.75|18.71|18.85|18.73|18.69|18.75|19.01|18.83…
10:27:25|90640-D87 4E57-2.65-0x33|18.55|18.53|18.61|17.91|18.47|18.43|18.47|18.35|18.89|18.79|18.57|18.53|18.67|18.93|18.43|18.77|18.77|18.73|18.79|18.85|18.73|18.89|18.77|18.85|18.83|18.67|18.63|18.67|18.39|17.81|17.09|18.03|18.53|18.31|18.51|18.35|18.75|18.63|18.63|18.47|18.89|18.85|18.87|18.73|18.91|18.83|18.81|18.61|18.59|18.73|18.87|18.49|18.93|18.77|18.75|18.81|18.69|18.69|18.77|19.07|18.89…
10:27:25|90640-D87 4E57-2.65-0x33|18.47|18.57|18.71|17.95|18.47|18.43|18.57|18.39|18.91|18.85|18.67|18.57|18.69|18.95|18.47|18.75|18.79|18.71|18.81|18.87|18.75|18.91|18.83|18.89|18.79|18.73|18.71|18.77|18.41|17.83|17.21|18.09|18.65|18.21|18.51|18.39|18.71|18.69|18.67|18.49|18.97|18.81|18.83|18.77|18.91|18.75|18.73|18.67|18.63|18.77|18.83|18.53|18.95|18.75|18.77|18.79|18.67|18.67|18.77|18.97|18.87…
10:27:26|90640-D87 4E57-2.65-0x33|18.39|18.53|18.69|18.03|18.47|18.39|18.55|18.29|18.93|18.87|18.75|18.59|18.69|18.93|18.49|18.73|18.79|18.71|18.81|18.71|18.75|18.89|18.79|18.79|18.75|18.67|18.71|18.69|18.35|17.73|17.21|18.07|18.49|18.11|18.41|18.41|18.71|18.67|18.61|18.49|18.97|18.75|18.79|18.79|18.89|18.67|18.69|18.71|18.65|18.79|18.75|18.55|18.93|18.71|18.67|18.77|18.63|18.63|18.75|18.87|18.73…
10:27:26|90640-D87 4E57-2.65-0x33|18.41|18.51|18.69|18.11|18.39|18.35|18.51|18.21|18.83|18.83|18.77|18.61|18.67|18.91|18.49|18.73|18.75|18.73|18.81|18.65|18.77|18.87|18.79|18.75|18.73|18.63|18.77|18.69|18.29|17.71|17.39|18.03|18.37|18.07|18.41|18.45|18.71|18.55|18.57|18.53|18.89|18.65|18.75|18.77|18.87|18.67|18.65|18.71|18.67|18.79|18.69|18.51|18.91|18.65|18.59|18.79|18.61|18.47|18.73|18.97|18.61…
10:27:26|90640-D87 4E57-2.65-0x33|18.35|18.33|18.61|18.15|18.37|18.35|18.47|18.21|18.73|18.79|18.79|18.63|18.65|18.91|18.49|18.73|18.73|18.73|18.81|18.65|18.79|18.83|18.79|18.75|18.71|18.51|18.83|18.71|18.23|17.77|17.55|18.03|18.29|18.03|18.35|18.49|18.73|18.51|18.57|18.55|18.93|18.63|18.75|18.75|18.83|18.67|18.63|18.71|18.67|18.79|18.73|18.47|18.81|18.59|18.59|18.81|18.59|18.45|18.81|18.99|18.59…
10:27:26|90640-D87 4E57-2.65-0x33|18.11|18.17|18.67|18.19|18.27|18.35|18.35|18.19|18.67|18.75|18.73|18.65|18.57|18.91|18.61|18.73|18.61|18.69|18.79|18.63|18.73|18.81|18.69|18.75|18.59|18.41|18.87|18.73|18.13|17.71|17.49|18.01|18.21|17.87|18.29|18.39|18.63|18.43|18.57|18.57|18.89|18.55|18.75|18.77|18.79|18.65|18.61|18.71|18.67|18.67|18.77|18.55|18.73|18.49|18.59|18.79|18.59|18.37|18.81|18.91|18.47…
10:27:26|90640-D87 4E57-2.65-0x33|17.99|18.17|18.67|18.21|18.21|18.39|18.33|18.23|18.63|18.65|18.69|18.63|18.51|18.93|18.73|18.73|18.53|18.69|18.79|18.55|18.69|18.85|18.61|18.69|18.57|18.49|18.93|18.73|18.15|17.83|17.53|18.13|18.11|17.83|18.29|18.31|18.57|18.37|18.53|18.61|18.87|18.51|18.83|18.81|18.75|18.65|18.71|18.73|18.63|18.59|18.73|18.57|18.71|18.49|18.57|18.79|18.63|18.41|18.81|18.87|18.53…
10:27:26|90640-D87 4E57-2.65-0x33|18.01|18.17|18.71|18.23|18.17|18.41|18.41|18.27|18.65|18.61|18.65|18.61|18.47|18.93|18.69|18.71|18.57|18.69|18.77|18.53|18.75|18.89|18.69|18.71|18.59|18.51|18.79|18.71|18.15|17.85|17.49|18.13|18.01|17.77|18.29|18.33|18.51|18.29|18.49|18.57|18.85|18.57|18.89|18.77|18.71|18.69|18.73|18.73|18.59|18.59|18.69|18.57|18.69|18.45|18.55|18.87|18.67|18.37|18.81|18.91|18.57…
10:27:26|90640-D87 4E57-2.65-0x33|18.01|18.13|18.67|18.19|18.11|18.41|18.47|18.37|18.65|18.59|18.59|18.67|18.49|18.97|18.63|18.71|18.59|18.71|18.73|18.57|18.79|18.89|18.73|18.77|18.59|18.47|18.73|18.75|18.13|17.89|17.55|18.13|17.99|17.75|18.33|18.33|18.49|18.27|18.47|18.57|18.91|18.61|18.91|18.79|18.73|18.71|18.75|18.71|18.59|18.57|18.81|18.55|18.61|18.41|18.59|18.93|18.63|18.33|18.85|18.93|18.55…
10:27:26|90640-D87 4E57-2.65-0x33|17.87|18.09|18.61|18.15|18.13|18.41|18.37|18.39|18.61|18.59|18.51|18.65|18.41|18.93|18.65|18.71|18.57|18.73|18.63|18.61|18.71|18.83|18.67|18.75|18.49|18.43|18.75|18.79|18.15|17.87|17.43|18.15|17.97|17.73|18.35|18.39|18.47|18.25|18.47|18.57|18.89|18.63|18.93|18.75|18.75|18.69|18.77|18.75|18.59|18.59|18.83|18.55|18.53|18.37|18.63|18.91|18.59|18.29|18.81|18.85|18.53…
10:27:26|90640-D87 4E57-2.65-0x33|17.89|18.27|18.59|18.09|18.17|18.53|18.39|18.43|18.61|18.63|18.47|18.67|18.43|19.01|18.69|18.67|18.59|18.75|18.63|18.61|18.67|18.83|18.65|18.65|18.43|18.47|18.79|18.75|18.19|17.79|17.37|18.05|18.01|17.81|18.25|18.39|18.57|18.33|18.45|18.59|18.95|18.69|18.79|18.73|18.75|18.71|18.77|18.81|18.59|18.65|18.89|18.59|18.59|18.37|18.63|18.93|18.65|18.29|18.79|18.81|18.59…
10:27:26|90640-D87 4E57-2.65-0x33|17.95|18.31|18.49|18.03|18.23|18.63|18.45|18.45|18.65|18.67|18.47|18.69|18.53|19.09|18.71|18.63|18.63|18.77|18.63|18.61|18.67|18.83|18.69|18.57|18.43|18.51|18.71|18.71|18.23|17.85|20.15|18.07|18.05|17.87|18.17|18.31|18.59|18.39|18.43|18.55|18.95|18.71|18.73|18.67|18.75|18.73|18.77|18.79|18.59|18.65|18.95|18.57|18.65|18.43|18.63|18.89|18.71|18.29|18.77|18.83|18.65…
10:27:26|90640-D87 4E57-2.65-0x33|17.97|18.29|18.37|17.95|18.27|18.59|18.49|18.47|18.67|18.61|18.45|18.63|18.59|19.07|18.71|18.65|18.65|18.65|18.63|18.67|18.65|18.79|18.71|18.65|18.41|18.55|18.63|18.75|18.25|17.85|19.55|18.03|18.13|17.91|18.19|18.23|18.55|18.43|18.43|18.49|18.81|18.71|18.75|18.61|18.73|18.75|18.79|18.75|18.59|18.63|18.93|18.53|18.69|18.47|18.57|18.83|18.71|18.27|18.73|18.83|18.63…
10:27:26|90640-D87 4E57-2.65-0x33|17.85|18.23|18.35|17.95|18.29|18.55|18.43|18.49|18.57|18.57|18.51|18.57|18.53|19.07|18.71|18.67|18.63|18.55|18.59|18.73|18.65|18.77|18.69|18.65|18.27|18.57|18.63|18.79|18.27|17.85|16.49|17.93|18.19|17.81|18.21|18.23|18.53|18.41|18.43|18.47|18.69|18.67|18.77|18.53|18.71|18.77|18.79|18.73|18.59|18.55|18.91|18.53|18.73|18.49|18.51|18.89|18.71|18.27|18.71|18.93|18.61…
10:27:26|90640-D87 4E57-2.65-0x33|17.83|18.19|18.33|17.97|18.31|18.51|18.37|18.49|18.57|18.61|18.55|18.61|18.55|19.11|18.71|18.75|18.61|18.59|18.55|18.71|18.65|18.73|18.67|18.75|18.29|18.67|18.63|18.83|18.29|17.77|17.31|18.13|18.29|17.83|18.27|18.23|18.57|18.39|18.49|18.47|18.83|18.71|18.81|18.53|18.73|18.77|18.81|18.71|18.63|18.55|18.91|18.53|18.75|18.51|18.65|18.95|18.71|18.33|18.77|19.01|18.65…
10:27:26|90640-D87 4E57-2.65-0x33|17.93|18.17|18.47|18.05|18.33|18.53|18.47|18.49|18.59|18.65|18.49|18.63|18.55|19.15|18.71|18.81|18.61|18.63|18.67|18.69|18.59|18.69|18.69|18.85|18.35|18.77|18.67|18.85|18.33|17.77|17.67|18.27|18.39|17.77|18.33|18.33|18.59|18.49|18.55|18.55|18.83|18.63|18.85|18.63|18.75|18.77|18.83|18.67|18.65|18.57|18.91|18.53|18.77|18.49|18.71|18.97|18.69|18.43|18.83|18.93|18.67…
10:27:26|90640-D87 4E57-2.65-0x33|18.03|18.21|18.53|18.09|18.37|18.51|18.57|18.47|18.61|18.69|18.53|18.71|18.57|19.15|18.73|18.85|18.63|18.59|18.73|18.75|18.63|18.81|18.71|18.87|18.41|18.85|18.73|18.87|18.37|17.87|17.89|18.21|18.49|17.85|18.43|18.43|18.61|18.59|18.65|18.63|18.81|18.65|18.95|18.73|18.81|18.77|18.83|18.65|18.71|18.59|18.89|18.55|18.83|18.55|18.73|19.01|18.77|18.53|18.93|18.95|18.85…
10:27:26|90640-D87 4E57-2.65-0x33|17.87|18.17|18.57|18.13|18.47|18.51|18.59|18.45|18.63|18.73|18.55|18.79|18.55|19.15|18.73|18.89|18.63|18.57|18.75|18.81|18.77|18.91|18.77|18.89|18.47|18.85|18.71|18.83|18.29|17.87|17.63|18.17|18.57|17.75|18.43|18.41|18.63|18.51|18.65|18.59|18.79|18.73|18.97|18.75|18.87|18.77|18.83|18.69|18.77|18.63|18.87|18.55|18.89|18.53|18.75|19.03|18.85|18.49|18.93|18.87|18.83…
10:27:27|90640-D87 4E57-2.65-0x33|17.79|18.05|18.51|18.13|18.53|18.45|18.57|18.49|18.61|18.75|18.53|18.71|18.51|19.07|18.69|18.87|18.61|18.51|18.73|18.79|18.77|18.81|18.79|18.87|18.49|18.83|18.65|18.75|18.25|17.95|17.55|18.03|18.59|17.75|18.39|18.37|18.69|18.49|18.63|18.57|18.81|18.77|18.89|18.73|18.83|18.75|18.79|18.69|18.77|18.63|18.83|18.53|18.81|18.47|18.79|19.01|18.81|18.41|18.77|18.77|18.77…
10:27:27|90640-D87 4E57-2.65-0x33|17.65|17.95|18.35|18.05|18.41|18.39|18.51|18.51|18.53|18.75|18.53|18.65|18.47|18.99|18.55|18.79|18.57|18.47|18.75|18.75|18.77|18.73|18.69|18.85|18.49|18.75|18.51|18.61|18.07|17.87|17.31|17.83|18.61|17.57|18.29|18.17|18.61|18.39|18.61|18.53|18.75|18.65|18.83|18.67|18.79|18.67|18.75|18.57|18.77|18.53|18.79|18.47|18.73|18.45|18.81|18.95|18.77|18.33|18.63|18.59|18.63…
10:27:27|90640-D87 4E57-2.65-0x33|17.65|18.07|18.31|18.07|18.31|18.39|18.47|18.43|18.47|18.73|18.53|18.59|18.43|18.91|18.49|18.75|18.53|18.45|18.77|18.75|18.77|18.71|18.59|18.79|18.49|18.71|18.45|18.53|17.91|17.67|17.13|17.55|18.59|17.61|18.27|18.11|18.57|18.37|18.57|18.49|18.83|18.63|18.81|18.61|18.83|18.59|18.71|18.53|18.75|18.51|18.77|18.43|18.71|18.43|18.81|18.91|18.71|18.33|18.61|18.49|18.55…
10:27:27|90640-D87 4E57-2.65-0x33|17.69|18.11|18.29|18.09|18.29|18.39|18.53|18.43|18.53|18.71|18.55|18.53|18.45|18.85|18.47|18.73|18.53|18.43|18.85|18.75|18.81|18.69|18.67|18.73|18.47|18.69|18.45|18.45|17.93|17.67|19.85|17.53|18.57|17.65|18.27|18.11|18.53|18.37|18.53|18.47|18.89|18.65|18.79|18.59|18.87|18.67|18.69|18.51|18.73|18.47|18.75|18.43|18.69|18.45|18.81|18.85|18.67|18.33|18.61|18.45|18.47…
10:27:27|90640-D87 4E57-2.65-0x33|17.77|18.25|18.27|18.11|18.27|18.43|18.57|18.35|18.59|18.69|18.55|18.59|18.47|18.81|18.47|18.73|18.53|18.41|18.85|18.69|18.83|18.81|18.73|18.65|18.45|18.59|18.45|18.45|17.95|17.67|19.31|17.59|18.53|17.77|18.37|18.11|18.57|18.41|18.61|18.47|18.97|18.67|18.79|18.59|18.87|18.75|18.71|18.49|18.73|18.43|18.73|18.43|18.63|18.47|18.83|18.81|18.69|18.33|18.61|18.43|18.31…
10:27:27|90640-D87 4E57-2.65-0x33|17.77|18.27|18.19|18.13|18.29|18.47|18.59|18.29|18.55|18.67|18.57|18.63|18.41|18.77|18.45|18.73|18.51|18.39|18.81|18.65|18.69|18.83|18.81|18.57|18.33|18.49|18.45|18.47|18.01|17.61|15.13|17.43|18.49|17.83|18.37|17.97|18.59|18.41|18.61|18.43|18.91|18.59|18.79|18.65|18.87|18.69|18.73|18.57|18.73|18.47|18.71|18.43|18.57|18.47|18.85|18.83|18.63|18.25|18.61|18.43|18.25…
10:27:27|90640-D87 4E57-2.65-0x33|17.85|18.31|18.15|18.07|18.25|18.35|18.57|18.27|18.53|18.77|18.61|18.69|18.43|18.71|18.45|18.69|18.51|18.31|18.79|18.73|18.67|18.87|18.89|18.73|18.33|18.43|18.47|18.57|18.09|17.67|16.13|17.49|18.61|17.89|18.39|17.97|18.49|18.43|18.63|18.41|18.91|18.61|18.81|18.73|18.95|18.71|18.83|18.65|18.77|18.51|18.83|18.45|18.61|18.49|18.83|18.85|18.67|18.21|18.65|18.45|18.25…
10:27:27|90640-D87 4E57-2.65-0x33|18.03|18.35|18.17|18.03|18.17|18.25|18.59|18.25|18.59|18.85|18.67|18.75|18.41|18.65|18.47|18.65|18.53|18.31|18.85|18.81|18.71|18.91|18.89|18.81|18.37|18.45|18.65|18.65|18.07|17.73|16.79|17.69|18.71|17.87|18.41|18.11|18.41|18.27|18.65|18.45|18.91|18.63|18.83|18.71|18.95|18.81|18.91|18.71|18.81|18.47|18.95|18.55|18.65|18.47|18.81|18.93|18.71|18.27|18.67|18.53|18.25…
10:27:27|90640-D87 4E57-2.65-0x33|18.13|18.31|18.19|18.11|18.17|18.29|18.61|18.35|18.65|18.79|18.73|18.77|18.45|18.69|18.47|18.63|18.55|18.37|18.89|18.89|18.75|18.99|18.89|18.77|18.41|18.41|18.71|18.75|18.13|17.81|17.23|17.89|18.67|17.85|18.39|18.23|18.39|18.25|18.63|18.49|18.99|18.65|18.81|18.69|19.01|18.91|18.91|18.77|18.71|18.43|18.95|18.63|18.69|18.53|18.85|18.99|18.81|18.31|18.63|18.61|18.31…
10:27:27|90640-D87 4E57-2.65-0x33|18.07|18.27|18.23|18.17|18.17|18.31|18.59|18.43|18.69|18.79|18.79|18.77|18.47|18.73|18.49|18.61|18.55|18.41|18.85|18.91|18.75|19.05|18.87|18.73|18.41|18.37|18.69|18.77|18.11|17.83|16.99|17.95|18.63|17.83|18.37|18.19|18.37|18.37|18.61|18.49|19.05|18.73|18.79|18.69|19.07|18.91|18.91|18.69|18.63|18.47|18.95|18.65|18.71|18.59|18.89|18.93|18.83|18.29|18.59|18.67|18.35…
10:27:27|90640-D87 4E57-2.65-0x33|18.03|18.31|18.27|18.25|18.17|18.27|18.57|18.35|18.73|18.75|18.85|18.75|18.47|18.77|18.51|18.63|18.55|18.39|18.81|18.89|18.75|19.05|18.85|18.73|18.41|18.45|18.67|18.75|18.09|17.81|16.95|17.85|18.55|17.89|18.49|18.23|18.41|18.41|18.55|18.49|19.13|18.81|18.81|18.69|19.01|18.91|18.85|18.63|18.63|18.51|18.89|18.67|18.79|18.65|18.81|18.87|18.81|18.27|18.63|18.73|18.49…
10:27:27|90640-D87 4E57-2.65-0x33|18.01|18.29|18.23|18.31|18.13|18.23|18.55|18.29|18.71|18.73|18.83|18.73|18.41|18.81|18.55|18.65|18.63|18.37|18.79|18.87|18.73|18.99|18.83|18.73|18.45|18.53|18.61|18.73|18.11|17.79|16.87|17.77|18.49|17.87|18.51|18.31|18.45|18.35|18.49|18.45|19.11|18.85|18.81|18.67|18.97|18.91|18.81|18.61|18.63|18.49|18.83|18.67|18.79|18.53|18.75|18.75|18.79|18.39|18.65|18.75|18.51…
10:27:27|90640-D87 4E57-2.65-0x33|18.05|18.41|18.19|18.21|18.11|18.25|18.53|18.35|18.69|18.75|18.83|18.75|18.43|18.81|18.57|18.61|18.69|18.37|18.77|18.91|18.77|19.07|18.81|18.75|18.49|18.49|18.57|18.83|18.13|17.77|16.99|17.93|18.45|17.93|18.47|18.37|18.59|18.37|18.47|18.41|19.13|18.87|18.83|18.65|18.95|18.91|18.83|18.59|18.69|18.47|18.81|18.67|18.85|18.53|18.75|18.73|18.85|18.51|18.67|18.77|18.59…
10:27:27|90640-D87 4E57-2.65-0x33|17.97|18.45|18.23|18.19|18.23|18.25|18.47|18.39|18.67|18.75|18.83|18.75|18.41|18.81|18.57|18.57|18.69|18.37|18.75|18.95|18.75|19.09|18.85|18.77|18.55|18.45|18.49|18.79|18.05|17.75|16.91|17.97|18.41|18.07|18.43|18.31|18.61|18.35|18.45|18.49|19.15|18.83|18.83|18.69|18.93|18.89|18.85|18.57|18.75|18.53|18.79|18.69|18.91|18.59|18.75|18.77|18.89|18.49|18.69|18.69|18.53…
10:27:27|90640-D87 4E57-2.65-0x33|17.97|18.45|18.27|18.19|18.33|18.29|18.41|18.37|18.65|18.73|18.83|18.75|18.39|18.81|18.57|18.59|18.69|18.35|18.73|18.93|18.73|19.07|18.87|18.71|18.59|18.51|18.41|18.73|18.07|17.85|16.97|17.91|18.41|18.19|18.43|18.27|18.57|18.33|18.41|18.57|19.19|18.79|18.97|18.73|18.87|18.87|18.81|18.57|18.79|18.59|18.79|18.71|18.87|18.65|18.79|18.81|18.85|18.47|18.63|18.63|18.57…
10:27:28|90640-D87 4E57-2.65-0x33|18.03|18.45|18.41|18.19|18.41|18.33|18.45|18.35|18.71|18.73|18.77|18.75|18.45|18.81|18.57|18.61|18.75|18.33|18.71|18.91|18.69|19.05|18.87|18.71|18.73|18.57|18.37|18.67|18.11|17.95|16.95|17.81|18.41|18.21|18.45|18.23|18.53|18.39|18.37|18.47|19.23|18.83|18.99|18.73|18.83|18.93|18.79|18.63|18.83|18.59|18.79|18.69|18.85|18.67|18.83|18.79|18.83|18.49|18.57|18.73|18.61…
10:27:28|90640-D87 4E57-2.65-0x33|18.09|18.43|18.47|18.23|18.51|18.37|18.51|18.37|18.77|18.75|18.73|18.81|18.51|18.79|18.59|18.67|18.83|18.43|18.77|18.99|18.73|19.05|18.89|18.77|18.77|18.57|18.41|18.69|18.17|17.83|17.01|17.75|18.47|18.23|18.47|18.21|18.53|18.47|18.43|18.49|19.31|18.87|18.99|18.75|18.81|18.95|18.85|18.69|18.87|18.59|18.89|18.69|18.89|18.69|18.87|18.77|18.75|18.53|18.75|18.83|18.61…
10:27:28|90640-D87 4E57-2.65-0x33|17.93|18.41|18.47|18.27|18.43|18.39|18.55|18.39|18.61|18.71|18.69|18.85|18.55|18.77|18.57|18.67|18.73|18.51|18.77|18.99|18.69|18.99|18.85|18.81|18.75|18.57|18.39|18.71|18.05|17.73|17.05|17.73|18.53|18.21|18.49|18.13|18.47|18.41|18.47|18.47|19.25|18.83|18.99|18.77|18.79|18.97|18.85|18.69|18.85|18.61|18.91|18.67|18.85|18.59|18.89|18.73|18.67|18.51|18.79|18.89|18.61…
10:27:28|90640-D87 4E57-2.65-0x33|17.87|18.43|18.45|18.27|18.35|18.39|18.57|18.35|18.55|18.71|18.65|18.79|18.57|18.73|18.53|18.73|18.69|18.53|18.75|19.01|18.65|18.99|18.81|18.85|18.71|18.57|18.35|18.57|17.93|17.61|17.07|17.69|18.41|18.17|18.51|18.13|18.45|18.41|18.59|18.51|19.19|18.77|18.93|18.77|18.77|18.97|18.77|18.67|18.79|18.61|18.93|18.63|18.77|18.57|18.89|18.67|18.71|18.55|18.91|18.93|18.67…
10:27:28|90640-D87 4E57-2.65-0x33|17.81|18.35|18.37|18.27|18.27|18.37|18.49|18.31|18.57|18.71|18.65|18.75|18.57|18.69|18.55|18.79|18.75|18.55|18.67|18.97|18.63|18.99|18.73|18.81|18.57|18.51|18.31|18.43|17.91|17.49|16.99|17.73|18.31|18.01|18.45|18.03|18.43|18.33|18.55|18.43|19.15|18.83|18.87|18.77|18.75|18.91|18.71|18.61|18.73|18.57|18.89|18.59|18.71|18.59|18.89|18.65|18.67|18.43|18.87|18.87|18.61…
10:27:28|90640-D87 4E57-2.65-0x33|17.77|18.29|18.29|18.27|18.27|18.43|18.49|18.37|18.59|18.75|18.65|18.81|18.57|18.75|18.57|18.87|18.81|18.57|18.67|18.91|18.61|18.97|18.75|18.87|18.51|18.39|18.33|18.55|17.97|17.65|17.07|17.77|18.29|17.99|18.45|18.05|18.49|18.35|18.61|18.43|19.05|18.89|18.91|18.77|18.73|18.85|18.77|18.63|18.73|18.53|18.95|18.55|18.63|18.61|19.01|18.63|18.63|18.41|18.95|18.83|18.61…
10:27:28|90640-D87 4E57-2.65-0x33|17.85|18.25|18.33|18.27|18.25|18.47|18.57|18.43|18.61|18.79|18.67|18.87|18.55|18.79|18.53|18.89|18.81|18.59|18.63|18.87|18.65|18.95|18.75|18.93|18.51|18.39|18.41|18.65|18.07|17.81|17.19|17.81|18.29|18.01|18.47|18.13|18.55|18.31|18.67|18.49|18.97|18.87|18.95|18.81|18.71|18.87|18.83|18.67|18.73|18.57|18.95|18.63|18.57|18.59|19.03|18.69|18.59|18.47|19.03|18.93|18.63…
10:27:28|90640-D87 4E57-2.65-0x33|17.91|18.15|18.35|18.35|18.21|18.41|18.61|18.49|18.61|18.75|18.69|18.81|18.53|18.83|18.55|18.93|18.79|18.53|18.57|18.85|18.67|18.83|18.73|18.93|18.49|18.37|18.47|18.67|18.15|17.89|17.27|17.95|18.31|18.01|18.55|18.19|18.49|18.25|18.71|18.51|18.91|18.85|18.89|18.83|18.69|18.87|18.87|18.69|18.67|18.59|18.97|18.67|18.61|18.55|19.05|18.71|18.61|18.51|18.95|18.93|18.59…
10:27:28|90640-D87 4E57-2.65-0x33|18.01|18.17|18.41|18.41|18.33|18.43|18.69|18.53|18.59|18.71|18.77|18.77|18.59|18.87|18.51|18.89|18.71|18.49|18.65|18.83|18.71|18.79|18.73|18.93|18.49|18.35|18.41|18.61|18.19|17.89|17.15|17.99|18.33|18.13|18.61|18.19|18.49|18.29|18.75|18.43|18.85|18.85|18.83|18.81|18.67|18.87|18.89|18.65|18.61|18.59|18.99|18.61|18.63|18.57|19.07|18.69|18.63|18.43|18.87|18.75|18.57…
10:27:28|90640-D87 4E57-2.65-0x33|18.03|18.15|18.45|18.31|18.35|18.43|18.75|18.59|18.57|18.67|18.77|18.75|18.65|18.85|18.49|18.87|18.63|18.49|18.73|18.83|18.75|18.73|18.73|18.93|18.49|18.35|18.41|18.65|18.23|17.73|17.03|17.85|18.17|18.15|18.65|18.19|18.45|18.33|18.71|18.45|18.87|18.85|18.81|18.79|18.55|18.87|18.93|18.61|18.65|18.59|18.95|18.57|18.61|18.57|19.09|18.67|18.63|18.37|18.85|18.69|18.51…
10:27:28|90640-D87 4E57-2.65-0x33|18.03|18.13|18.39|18.21|18.23|18.43|18.69|18.57|18.51|18.63|18.71|18.75|18.61|18.83|18.41|18.85|18.65|18.49|18.69|18.83|18.73|18.67|18.71|18.93|18.53|18.35|18.35|18.61|18.23|17.71|17.13|17.71|18.03|18.11|18.59|17.99|18.41|18.25|18.67|18.35|18.81|18.77|18.79|18.75|18.53|18.93|18.97|18.59|18.67|18.57|18.91|18.59|18.61|18.63|19.05|18.61|18.63|18.43|18.83|18.61|18.47…
10:27:28|90640-D87 4E57-2.65-0x33|18.05|18.09|18.37|18.05|18.15|18.45|18.67|18.53|18.47|18.61|18.67|18.83|18.59|18.87|18.41|18.81|18.67|18.53|18.67|18.83|18.73|18.67|18.71|18.81|18.57|18.45|18.31|18.55|18.31|17.97|17.25|17.65|18.05|18.09|18.57|17.95|18.43|18.27|18.71|18.37|18.79|18.73|18.77|18.73|18.57|18.99|18.95|18.59|18.63|18.57|18.91|18.63|18.63|18.69|19.01|18.57|18.65|18.49|18.81|18.55|18.59…
10:27:28|90640-D87 4E57-2.65-0x33|18.03|18.05|18.31|18.01|18.17|18.47|18.53|18.49|18.53|18.59|18.67|18.89|18.59|18.89|18.43|18.77|18.65|18.55|18.65|18.83|18.69|18.67|18.73|18.71|18.59|18.53|18.37|18.55|18.39|18.09|17.29|17.63|18.07|18.09|18.55|17.97|18.45|18.31|18.67|18.31|18.77|18.69|18.75|18.71|18.61|18.99|18.93|18.59|18.59|18.67|18.91|18.63|18.65|18.65|18.97|18.53|18.67|18.53|18.79|18.59|18.69…
10:27:28|90640-D87 4E57-2.65-0x33|18.09|18.15|18.27|17.99|18.19|18.49|18.45|18.41|18.59|18.65|18.67|18.87|18.59|18.91|18.43|18.77|18.63|18.51|18.63|18.79|18.67|18.71|18.75|18.77|18.61|18.51|18.41|18.65|18.41|17.95|17.33|17.69|18.21|18.09|18.43|17.99|18.45|18.35|18.63|18.27|18.83|18.65|18.75|18.71|18.73|18.99|18.89|18.59|18.59|18.69|18.93|18.63|18.69|18.61|18.97|18.49|18.71|18.57|18.63|18.63|18.63…
10:27:28|90640-D87 4E57-2.65-0x33|17.99|18.13|18.11|17.97|18.15|18.51|18.39|18.33|18.63|18.71|18.67|18.85|18.53|18.91|18.49|18.77|18.59|18.47|18.65|18.75|18.61|18.69|18.69|18.75|18.55|18.51|18.53|18.63|18.17|17.83|17.21|17.69|18.33|18.07|18.33|17.95|18.45|18.39|18.59|18.23|18.81|18.65|18.75|18.69|18.75|19.05|18.85|18.57|18.59|18.55|18.95|18.61|18.67|18.57|18.97|18.43|18.67|18.53|18.57|18.51|18.51…
10:27:28|90640-D87 4E57-2.65-0x33|18.03|18.21|18.11|18.13|18.21|18.53|18.35|18.25|18.67|18.81|18.67|18.79|18.49|18.95|18.55|18.73|18.57|18.45|18.69|18.69|18.57|18.73|18.67|18.73|18.51|18.45|18.55|18.61|18.11|17.83|17.19|17.61|18.49|18.13|18.31|18.03|18.59|18.45|18.41|18.21|18.87|18.67|18.67|18.69|18.77|19.05|18.81|18.57|18.59|18.53|18.97|18.61|18.75|18.55|18.91|18.39|18.67|18.51|18.49|18.49|18.63…
10:27:28|90640-D87 4E57-2.65-0x33|17.95|18.19|18.13|18.19|18.27|18.55|18.37|18.27|18.75|18.89|18.65|18.75|18.49|18.99|18.57|18.71|18.57|18.45|18.67|18.71|18.65|18.77|18.57|18.71|18.45|18.41|18.57|18.59|18.03|17.75|14.23|17.41|18.63|18.03|18.29|17.99|18.59|18.37|18.35|18.23|18.91|18.69|18.61|18.63|18.79|19.01|18.77|18.59|18.59|18.45|18.99|18.73|18.83|18.55|18.87|18.39|18.67|18.53|18.43|18.51|18.61…
10:27:29|90640-D87 4E57-2.65-0x33|17.89|18.07|18.11|18.13|18.29|18.49|18.37|18.31|18.79|18.77|18.59|18.75|18.45|18.95|18.55|18.69|18.53|18.49|18.63|18.61|18.69|18.81|18.55|18.71|18.37|18.41|18.55|18.51|17.93|17.79|15.23|17.35|18.61|18.01|18.31|17.99|18.55|18.27|18.33|18.21|19.01|18.67|18.55|18.55|18.75|18.95|18.69|18.57|18.59|18.43|18.93|18.75|18.85|18.53|18.83|18.37|18.65|18.51|18.41|18.49|18.45…
10:27:29|90640-D87 4E57-2.65-0x33|17.81|17.97|18.13|18.07|18.23|18.43|18.37|18.33|18.77|18.67|18.49|18.75|18.39|18.91|18.57|18.67|18.57|18.53|18.57|18.57|18.73|18.85|18.53|18.71|18.41|18.39|18.49|18.43|17.97|17.81|15.71|17.41|18.59|17.91|18.31|18.15|18.53|18.25|18.31|18.21|18.97|18.61|18.49|18.55|18.71|18.95|18.69|18.67|18.59|18.55|18.87|18.75|18.87|18.49|18.79|18.43|18.63|18.37|18.39|18.47|18.37…
10:27:29|90640-D87 4E57-2.65-0x33|17.81|17.99|18.15|18.05|18.19|18.39|18.37|18.43|18.77|18.69|18.49|18.73|18.41|18.91|18.59|18.61|18.63|18.51|18.53|18.63|18.79|18.81|18.53|18.67|18.47|18.41|18.45|18.45|18.03|17.85|16.21|17.49|18.53|17.93|18.37|18.23|18.49|18.25|18.41|18.23|18.91|18.57|18.53|18.57|18.73|18.97|18.67|18.71|18.63|18.61|18.85|18.77|18.89|18.47|18.83|18.51|18.63|18.37|18.43|18.47|18.35…
10:27:29|90640-D87 4E57-2.65-0x33|17.57|17.95|18.17|18.03|18.15|18.37|18.47|18.51|18.69|18.71|18.45|18.73|18.45|18.91|18.59|18.55|18.61|18.49|18.57|18.69|18.79|18.79|18.53|18.65|18.41|18.43|18.51|18.47|18.05|17.89|16.57|17.45|18.49|17.87|18.43|18.17|18.47|18.19|18.49|18.33|18.87|18.53|18.57|18.55|18.75|18.93|18.67|18.65|18.67|18.49|18.83|18.77|18.91|18.53|18.87|18.59|18.63|18.31|18.47|18.47|18.35…
10:27:29|90640-D87 4E57-2.65-0x33|17.45|17.87|18.19|18.13|18.19|18.39|18.55|18.53|18.63|18.65|18.43|18.77|18.47|18.91|18.59|18.55|18.59|18.47|18.61|18.75|18.79|18.77|18.53|18.65|18.41|18.43|18.57|18.45|18.07|17.81|16.71|17.35|18.41|17.83|18.39|18.19|18.57|18.21|18.49|18.41|18.81|18.49|18.51|18.53|18.65|18.89|18.67|18.61|18.63|18.45|18.81|18.77|18.95|18.57|18.83|18.67|18.69|18.35|18.61|18.47|18.35…
10:27:29|90640-D87 4E57-2.65-0x33|17.39|17.81|18.25|18.21|18.19|18.41|18.53|18.55|18.63|18.61|18.47|18.81|18.49|18.91|18.57|18.55|18.55|18.45|18.71|18.81|18.81|18.77|18.55|18.65|18.43|18.43|18.61|18.43|18.01|17.79|16.83|17.31|18.33|17.87|18.37|18.25|18.59|18.23|18.49|18.47|18.77|18.47|18.53|18.63|18.57|18.85|18.67|18.67|18.59|18.39|18.79|18.85|18.99|18.57|18.79|18.67|18.75|18.39|18.73|18.55|18.35…
10:27:29|90640-D87 4E57-2.65-0x33|17.39|17.75|18.31|18.25|18.19|18.43|18.53|18.55|18.63|18.63|18.51|18.75|18.51|18.91|18.55|18.61|18.51|18.49|18.79|18.77|18.83|18.81|18.57|18.71|18.45|18.47|18.65|18.45|18.05|17.95|16.93|17.35|18.31|17.91|18.35|18.31|18.45|18.25|18.57|18.53|18.79|18.45|18.57|18.71|18.57|18.81|18.61|18.67|18.53|18.41|18.79|18.91|19.07|18.57|18.79|18.67|18.71|18.43|18.77|18.61|18.41…
10:27:29|90640-D87 4E57-2.65-0x33|17.39|17.77|18.39|18.29|18.25|18.43|18.53|18.55|18.63|18.65|18.57|18.69|18.49|18.91|18.57|18.67|18.49|18.53|18.77|18.73|18.81|18.85|18.63|18.77|18.39|18.51|18.71|18.47|17.99|18.09|17.15|17.47|18.29|18.01|18.33|18.39|18.43|18.21|18.63|18.57|18.81|18.39|18.61|18.77|18.57|18.79|18.55|18.71|18.49|18.41|18.79|18.81|19.05|18.57|18.79|18.73|18.67|18.45|18.79|18.57|18.47…
10:27:29|90640-D87 4E57-2.65-0x33|17.47|17.87|18.39|18.17|18.23|18.41|18.53|18.51|18.63|18.57|18.63|18.69|18.49|18.97|18.59|18.67|18.47|18.49|18.77|18.79|18.79|18.89|18.69|18.79|18.39|18.53|18.77|18.65|18.01|18.01|17.25|17.61|18.31|18.09|18.31|18.37|18.35|18.17|18.61|18.59|18.85|18.41|18.67|18.81|18.63|18.77|18.65|18.75|18.55|18.41|18.77|18.79|18.99|18.57|18.79|18.79|18.67|18.47|18.79|18.55|18.47…
10:27:29|90640-D87 4E57-2.65-0x33|17.41|17.87|18.29|18.07|18.25|18.39|18.43|18.47|18.71|18.49|18.57|18.69|18.45|18.95|18.55|18.67|18.51|18.47|18.77|18.85|18.73|18.87|18.67|18.81|18.39|18.53|18.69|18.69|18.11|18.01|17.25|17.73|18.33|18.05|18.29|18.33|18.29|18.19|18.59|18.63|18.89|18.39|18.73|18.83|18.69|18.81|18.67|18.71|18.61|18.39|18.75|18.81|18.93|18.59|18.79|18.75|18.67|18.41|18.79|18.53|18.47…
10:27:29|90640-D87 4E57-2.65-0x33|17.35|17.77|18.21|18.13|18.27|18.39|18.43|18.47|18.69|18.35|18.53|18.73|18.41|18.95|18.59|18.73|18.55|18.53|18.77|18.89|18.69|18.89|18.65|18.79|18.39|18.41|18.61|18.73|18.15|17.93|17.37|17.83|18.29|18.01|18.37|18.29|18.27|18.21|18.71|18.67|18.87|18.37|18.73|18.83|18.65|18.85|18.79|18.69|18.63|18.39|18.79|18.83|18.87|18.61|18.87|18.71|18.61|18.37|18.79|18.51|18.39…
10:27:29|90640-D87 4E57-2.65-0x33|17.41|17.77|18.23|18.19|18.35|18.37|18.39|18.47|18.81|18.35|18.55|18.77|18.43|18.95|18.61|18.77|18.53|18.57|18.83|18.93|18.69|18.89|18.65|18.77|18.51|18.43|18.67|18.77|18.17|17.85|17.19|17.83|18.25|18.07|18.43|18.27|18.31|18.35|18.73|18.59|18.85|18.41|18.73|18.77|18.61|18.79|18.81|18.67|18.65|18.39|18.83|18.79|18.81|18.63|18.87|18.77|18.61|18.43|18.79|18.51|18.33…
10:27:29|90640-D87 4E57-2.65-0x33|17.47|17.79|18.23|18.11|18.35|18.39|18.35|18.49|18.83|18.31|18.57|18.81|18.45|18.97|18.63|18.73|18.53|18.49|18.89|18.91|18.69|18.87|18.65|18.69|18.55|18.37|18.73|18.75|18.19|17.89|17.23|17.91|18.17|18.11|18.35|18.25|18.27|18.39|18.71|18.59|18.87|18.45|18.77|18.77|18.65|18.75|18.77|18.65|18.59|18.39|18.91|18.77|18.83|18.65|18.87|18.81|18.71|18.49|18.87|18.51|18.37…
10:27:29|90640-D87 4E57-2.65-0x33|17.23|17.81|18.31|18.11|18.31|18.41|18.45|18.51|18.79|18.27|18.61|18.87|18.43|18.99|18.81|18.75|18.55|18.43|18.91|18.91|18.59|18.85|18.75|18.71|18.65|18.39|18.75|18.75|18.11|17.93|17.43|18.07|18.11|18.07|18.29|18.27|18.23|18.39|18.69|18.61|18.89|18.35|18.81|18.75|18.69|18.79|18.73|18.71|18.55|18.35|18.99|18.81|18.85|18.61|18.87|18.87|18.79|18.49|18.89|18.51|18.41…
10:27:30|90640-D87 4E57-2.65-0x33|17.15|17.81|18.33|18.07|18.29|18.35|18.47|18.47|18.75|18.25|18.65|18.81|18.41|18.97|18.85|18.69|18.57|18.41|18.93|18.83|18.49|18.85|18.79|18.65|18.67|18.31|18.75|18.67|18.05|17.87|17.47|18.13|18.05|18.03|18.35|18.27|18.25|18.39|18.63|18.63|18.93|18.35|18.81|18.73|18.69|18.83|18.75|18.77|18.63|18.37|18.99|18.85|18.79|18.59|18.93|18.93|18.89|18.49|18.85|18.51|18.45…
10:27:30|90640-D87 4E57-2.65-0x33|17.13|17.81|18.27|18.03|18.21|18.29|18.45|18.43|18.73|18.23|18.59|18.77|18.27|18.95|18.77|18.63|18.67|18.39|18.91|18.77|18.53|18.85|18.67|18.59|18.57|18.23|18.73|18.59|17.99|17.81|17.39|18.11|17.99|17.87|18.39|18.31|18.25|18.33|18.57|18.61|18.95|18.33|18.81|18.65|18.69|18.81|18.77|18.77|18.71|18.31|18.99|18.79|18.75|18.55|18.87|18.81|18.83|18.35|18.81|18.39|18.39…
10:27:30|90640-D87 4E57-2.65-0x33|17.21|17.81|18.23|18.05|18.17|18.23|18.45|18.43|18.73|18.39|18.55|18.75|18.29|18.99|18.77|18.69|18.77|18.45|18.91|18.81|18.57|18.89|18.67|18.61|18.57|18.33|18.73|18.55|17.99|17.89|17.33|17.93|18.09|17.87|18.45|18.37|18.35|18.29|18.57|18.61|18.91|18.33|18.83|18.61|18.77|18.81|18.77|18.79|18.81|18.35|18.95|18.75|18.81|18.61|18.91|18.79|18.87|18.37|18.85|18.37|18.39…
10:27:30|90640-D87 4E57-2.65-0x33|17.29|17.81|18.23|18.07|18.15|18.17|18.49|18.43|18.75|18.53|18.57|18.73|18.27|19.03|18.73|18.75|18.77|18.51|18.93|18.85|18.65|18.93|18.57|18.63|18.59|18.41|18.81|18.57|18.09|17.97|17.29|17.79|18.17|17.85|18.49|18.33|18.37|18.25|18.57|18.61|18.87|18.37|18.85|18.59|18.83|18.89|18.77|18.81|18.89|18.47|18.91|18.81|18.87|18.63|18.95|18.79|18.91|18.39|18.89|18.47|18.39…
10:27:30|90640-D87 4E57-2.65-0x33|17.33|17.81|18.21|17.97|18.11|18.21|18.49|18.43|18.75|18.57|18.55|18.65|18.29|19.07|18.65|18.71|18.73|18.49|18.91|18.81|18.69|18.83|18.51|18.65|18.57|18.35|18.85|18.59|18.13|18.13|17.33|17.75|18.23|17.89|18.45|18.27|18.41|18.25|18.57|18.59|18.93|18.37|18.87|18.55|18.81|18.93|18.71|18.79|18.91|18.53|18.89|18.83|18.95|18.61|18.89|18.77|18.95|18.39|18.93|18.53|18.43…
10:27:30|90640-D87 4E57-2.65-0x33|17.47|17.81|18.13|17.87|18.19|18.25|18.45|18.43|18.77|18.59|18.57|18.57|18.35|19.11|18.59|18.67|18.75|18.47|18.81|18.77|18.67|18.75|18.45|18.67|18.57|18.31|18.77|18.61|18.19|18.21|17.39|17.71|18.29|17.83|18.41|18.13|18.43|18.23|18.57|18.53|18.99|18.37|18.89|18.53|18.79|18.95|18.67|18.77|18.93|18.55|18.89|18.77|19.01|18.67|18.83|18.67|18.91|18.41|18.89|18.55|18.47…
10:27:30|90640-D87 4E57-2.65-0x33|17.59|17.71|18.07|17.91|18.25|18.23|18.41|18.37|18.79|18.65|18.59|18.49|18.41|19.07|18.53|18.67|18.77|18.45|18.71|18.83|18.67|18.69|18.41|18.67|18.57|18.31|18.71|18.67|18.25|18.19|17.45|17.69|18.33|17.77|18.39|18.09|18.39|18.21|18.57|18.53|19.11|18.43|18.89|18.51|18.77|18.97|18.67|18.75|18.85|18.57|18.85|18.71|18.99|18.73|18.83|18.59|18.87|18.43|18.93|18.57|18.57…
10:27:30|90640-D87 4E57-2.65-0x33|17.59|17.69|18.17|17.97|18.23|18.21|18.45|18.39|18.79|18.71|18.59|18.47|18.43|19.05|18.55|18.67|18.73|18.43|18.77|18.89|18.69|18.65|18.39|18.67|18.59|18.31|18.77|18.73|18.31|18.17|17.55|17.79|18.39|17.75|18.37|18.09|18.37|18.19|18.57|18.61|19.11|18.43|18.89|18.57|18.75|19.01|18.69|18.77|18.79|18.57|18.83|18.79|18.97|18.67|18.83|18.57|18.85|18.33|18.97|18.57|18.59…
10:27:30|90640-D87 4E57-2.65-0x33|17.71|17.85|18.27|18.01|18.23|18.31|18.49|18.49|18.81|18.79|18.59|18.53|18.47|19.03|18.59|18.67|18.71|18.51|18.83|18.91|18.71|18.69|18.47|18.81|18.61|18.37|18.85|18.73|18.37|18.23|17.67|17.95|18.53|17.89|18.51|18.11|18.37|18.25|18.65|18.69|19.17|18.45|18.93|18.65|18.77|19.05|18.83|18.79|18.81|18.59|18.99|18.87|19.01|18.69|18.89|18.65|18.93|18.37|19.09|18.67|18.77…
10:27:30|90640-D87 4E57-2.65-0x33|17.59|17.87|18.17|18.03|18.33|18.39|18.49|18.57|18.79|18.85|18.65|18.59|18.47|18.95|18.51|18.67|18.67|18.51|18.71|18.87|18.65|18.65|18.37|18.83|18.59|18.43|18.89|18.73|18.31|18.17|17.41|17.93|18.65|17.95|18.53|18.23|18.37|18.25|18.65|18.69|19.13|18.47|18.97|18.69|18.79|18.93|18.81|18.79|18.81|18.59|18.99|18.83|18.95|18.63|18.85|18.67|18.91|18.43|19.09|18.63|18.77…
10:27:30|90640-D87 4E57-2.65-0x33|17.59|17.89|18.09|18.01|18.35|18.37|18.49|18.61|18.77|18.95|18.71|18.59|18.47|19.01|18.53|18.69|18.65|18.51|18.67|18.79|18.61|18.69|18.37|18.77|18.59|18.51|18.93|18.61|18.29|18.15|17.35|17.79|18.61|18.01|18.45|18.25|18.37|18.27|18.63|18.71|19.07|18.51|18.91|18.75|18.81|18.91|18.83|18.81|18.83|18.61|19.03|18.81|18.91|18.59|18.87|18.71|18.81|18.49|19.11|18.61|18.73…
10:27:30|90640-D87 4E57-2.65-0x33|17.41|17.91|18.07|17.99|18.37|18.35|18.55|18.65|18.81|19.03|18.75|18.59|18.53|19.05|18.55|18.69|18.67|18.51|18.73|18.79|18.69|18.73|18.49|18.73|18.65|18.57|18.93|18.57|18.35|18.13|17.35|17.71|18.57|18.09|18.39|18.21|18.37|18.37|18.61|18.69|19.03|18.53|18.85|18.75|18.83|18.93|18.85|18.83|18.85|18.63|19.07|18.85|18.87|18.73|18.87|18.75|18.79|18.51|19.13|18.59|18.69…
10:27:30|90640-D87 4E57-2.65-0x33|17.39|17.95|18.11|18.19|18.37|18.33|18.59|18.61|18.83|19.07|18.77|18.53|18.57|19.05|18.55|18.67|18.67|18.55|18.77|18.77|18.75|18.75|18.57|18.79|18.67|18.61|18.91|18.51|18.37|18.19|17.43|17.75|18.57|18.13|18.39|18.23|18.37|18.45|18.59|18.65|19.01|18.53|18.81|18.73|18.85|18.93|18.87|18.83|18.89|18.63|19.09|18.87|18.81|18.83|18.97|18.77|18.79|18.51|19.13|18.55|18.61…
10:27:30|90640-D87 4E57-2.65-0x33|17.43|17.97|18.17|18.27|18.37|18.31|18.61|18.59|18.81|19.05|18.75|18.49|18.53|19.05|18.61|18.65|18.57|18.59|18.71|18.75|18.73|18.77|18.57|18.85|18.69|18.65|18.89|18.45|18.31|18.25|17.65|17.79|18.57|18.13|18.39|18.19|18.39|18.47|18.59|18.61|18.99|18.53|18.77|18.77|18.87|18.89|18.89|18.77|18.85|18.61|19.11|18.91|18.77|18.69|18.95|18.75|18.79|18.49|19.07|18.49|18.55…
10:27:30|90640-D87 4E57-2.65-0x33|17.47|17.95|18.13|18.19|18.37|18.21|18.63|18.51|18.79|19.05|18.73|18.49|18.51|18.99|18.67|18.67|18.49|18.59|18.67|18.75|18.71|18.75|18.57|18.81|18.69|18.59|18.87|18.49|18.27|18.05|17.75|17.89|18.43|18.13|18.23|18.17|18.35|18.49|18.61|18.59|18.97|18.53|18.93|18.81|18.85|18.85|18.87|18.73|18.73|18.59|19.11|18.95|18.75|18.65|19.01|18.73|18.79|18.47|19.09|18.43|18.51…
10:27:30|90640-D87 4E57-2.65-0x33|17.45|17.93|18.11|18.13|18.33|18.13|18.65|18.45|18.75|19.05|18.69|18.49|18.51|18.95|18.67|18.69|18.53|18.59|18.75|18.75|18.77|18.73|18.53|18.79|18.61|18.53|18.93|18.53|18.23|17.99|17.79|18.03|18.29|18.05|18.17|18.17|18.31|18.41|18.61|18.59|18.95|18.61|18.97|18.77|18.83|18.73|18.85|18.71|18.71|18.61|19.11|18.95|18.75|18.59|18.99|18.71|18.79|18.51|19.11|18.45|18.49…
10:27:31|90640-D87 4E57-2.65-0x33|17.51|17.91|18.09|18.23|18.29|18.09|18.67|18.47|18.71|19.01|18.67|18.53|18.49|18.95|18.67|18.73|18.57|18.57|18.81|18.83|18.81|18.73|18.55|18.79|18.55|18.59|18.97|18.61|18.19|17.89|17.81|18.09|18.41|18.05|18.15|18.17|18.27|18.33|18.63|18.59|19.03|18.69|18.89|18.73|18.77|18.69|18.95|18.69|18.67|18.61|19.09|18.95|18.81|18.61|19.07|18.69|18.75|18.55|19.05|18.47|18.59…
10:27:31|90640-D87 4E57-2.65-0x33|17.77|17.89|18.17|18.33|18.45|18.13|18.65|18.47|18.77|18.97|18.71|18.57|18.49|18.95|18.65|18.77|18.63|18.55|18.83|18.89|18.81|18.73|18.59|18.79|18.55|18.63|19.01|18.63|18.19|17.87|17.83|18.15|18.51|17.93|18.13|18.15|18.23|18.35|18.65|18.69|19.09|18.75|18.83|18.73|18.73|18.71|18.97|18.69|18.63|18.63|19.07|18.95|18.85|18.63|19.07|18.73|18.71|18.53|19.01|18.41|18.59…
10:27:31|90640-D87 4E57-2.65-0x33|17.89|17.97|18.23|18.35|18.47|18.15|18.61|18.43|18.81|18.93|18.73|18.69|18.49|18.89|18.61|18.79|18.67|18.49|18.83|18.87|18.79|18.77|18.61|18.83|18.55|18.51|18.97|18.55|18.17|17.95|17.83|18.07|18.43|17.93|18.15|18.11|18.17|18.35|18.63|18.69|18.99|18.79|18.89|18.71|18.69|18.71|18.93|18.69|18.63|18.63|19.07|18.95|18.83|18.63|18.99|18.75|18.69|18.49|19.11|18.41|18.57…
10:27:31|90640-D87 4E57-2.65-0x33|17.85|17.97|18.23|18.37|18.41|18.15|18.57|18.39|18.77|18.89|18.73|18.73|18.49|18.85|18.59|18.81|18.67|18.43|18.81|18.85|18.73|18.73|18.57|18.79|18.51|18.41|18.93|18.47|18.11|17.93|17.63|17.99|18.35|17.79|18.15|18.13|18.11|18.31|18.61|18.55|18.91|18.75|18.93|18.67|18.65|18.73|18.89|18.69|18.63|18.61|19.07|18.89|18.81|18.55|18.93|18.67|18.67|18.43|19.07|18.37|18.55…
10:27:31|90640-D87 4E57-2.65-0x33|17.83|17.97|18.25|18.33|18.37|18.17|18.55|18.47|18.75|18.87|18.75|18.81|18.49|18.83|18.59|18.79|18.69|18.51|18.79|18.87|18.69|18.67|18.55|18.81|18.55|18.49|18.97|18.63|18.15|17.89|17.65|18.11|18.41|17.83|18.27|18.15|18.25|18.29|18.63|18.55|18.95|18.73|18.99|18.65|18.63|18.75|18.91|18.69|18.67|18.61|19.11|18.85|18.87|18.57|18.93|18.69|18.77|18.49|19.17|18.45|18.67…
10:27:31|90640-D87 4E57-2.65-0x33|17.79|17.97|18.29|18.29|18.33|18.19|18.73|18.53|18.67|18.87|18.71|18.89|18.51|18.81|18.69|18.77|18.67|18.57|18.79|18.87|18.69|18.63|18.59|18.83|18.51|18.51|18.95|18.63|17.93|17.85|17.73|18.15|18.47|17.87|18.37|18.21|18.25|18.17|18.65|18.59|18.93|18.69|19.03|18.75|18.61|18.75|18.93|18.79|18.71|18.57|19.09|18.87|18.87|18.53|18.93|18.75|18.77|18.39|19.13|18.45|18.61…
10:27:31|90640-D87 4E57-2.65-0x33|17.77|17.95|18.33|18.19|18.31|18.19|18.75|18.43|18.63|18.91|18.69|18.83|18.55|18.79|18.73|18.77|18.67|18.51|18.79|18.83|18.69|18.63|18.65|18.87|18.49|18.47|18.95|18.63|17.91|17.87|17.75|18.15|18.47|17.91|18.43|18.29|18.25|18.17|18.61|18.63|18.99|18.67|18.95|18.77|18.65|18.75|18.89|18.83|18.71|18.55|19.03|18.91|18.87|18.51|18.95|18.81|18.67|18.31|19.05|18.47|18.65…
10:27:31|90640-D87 4E57-2.65-0x33|17.99|18.03|18.41|18.19|18.39|18.19|18.71|18.43|18.71|18.95|18.69|18.79|18.65|18.77|18.73|18.77|18.71|18.53|18.87|18.85|18.81|18.69|18.71|18.91|18.55|18.51|19.05|18.69|18.05|17.97|17.89|18.17|18.49|18.01|18.49|18.23|18.25|18.27|18.59|18.65|19.03|18.73|18.95|18.85|18.69|18.79|18.85|18.93|18.71|18.53|18.97|18.89|18.87|18.61|18.97|18.89|18.67|18.31|18.97|18.57|18.69…
10:27:31|90640-D87 4E57-2.65-0x33|18.09|18.01|18.49|18.27|18.47|18.23|18.67|18.45|18.77|18.91|18.69|18.79|18.75|18.85|18.73|18.85|18.75|18.57|18.95|18.83|18.85|18.65|18.77|18.93|18.59|18.57|19.05|18.61|18.17|18.01|18.03|18.19|18.49|18.09|18.49|18.25|18.35|18.37|18.71|18.67|19.03|18.79|18.99|18.91|18.77|18.83|18.83|19.01|18.79|18.53|19.01|18.87|18.89|18.69|19.03|18.97|18.61|18.31|18.91|18.65|18.73…
10:27:31|90640-D87 4E57-2.65-0x33|18.17|18.05|18.53|18.35|18.51|18.25|18.57|18.45|18.77|18.87|18.73|18.79|18.77|18.91|18.75|18.91|18.79|18.59|18.91|18.81|18.85|18.63|18.79|18.95|18.49|18.61|19.03|18.53|18.25|18.05|18.19|18.33|18.49|18.13|18.49|18.25|18.43|18.51|18.75|18.63|19.03|18.77|19.03|18.93|18.85|18.85|18.81|19.03|18.87|18.63|19.03|18.89|18.91|18.79|19.07|19.07|18.55|18.39|18.85|18.63|18.77…
10:27:31|90640-D87 4E57-2.65-0x33|18.25|18.11|18.57|18.35|18.55|18.27|18.55|18.45|18.77|18.87|18.77|18.75|18.79|18.93|18.77|18.89|18.83|18.57|18.89|18.87|18.85|18.73|18.81|18.95|18.49|18.65|19.01|18.61|18.31|18.11|18.19|18.31|18.65|18.17|18.51|18.25|18.43|18.57|18.83|18.59|18.99|18.75|19.05|18.95|18.89|18.87|18.81|19.05|18.97|18.71|19.03|18.91|18.95|18.89|19.11|19.09|18.57|18.45|18.79|18.61|18.83…
10:27:31|90640-D87 4E57-2.65-0x33|18.25|18.15|18.53|18.35|18.59|18.29|18.53|18.45|18.83|18.85|18.79|18.71|18.77|18.95|18.79|18.85|18.81|18.55|18.93|18.93|18.83|18.75|18.83|18.93|18.49|18.67|18.99|18.67|18.33|18.09|18.03|18.17|18.79|18.23|18.53|18.21|18.43|18.53|18.83|18.59|18.95|18.79|19.05|18.87|18.91|18.91|18.81|18.99|18.95|18.61|19.03|18.91|18.97|18.77|19.07|19.01|18.59|18.39|18.73|18.57|18.77…
10:27:31|90640-D87 4E57-2.65-0x33|18.23|18.07|18.49|18.19|18.61|18.27|18.49|18.47|18.87|18.83|18.79|18.67|18.75|18.93|18.79|18.85|18.77|18.49|18.95|18.89|18.81|18.75|18.83|18.89|18.49|18.69|18.97|18.71|18.33|18.25|18.01|18.09|18.71|18.27|18.49|18.15|18.49|18.47|18.87|18.59|18.99|18.81|18.97|18.79|18.89|18.93|18.87|18.93|18.97|18.59|18.99|18.89|18.97|18.75|19.05|18.91|18.53|18.39|18.75|18.51|18.69…
10:27:31|90640-D87 4E57-2.65-0x33|18.17|18.01|18.47|18.13|18.53|18.25|18.51|18.49|18.81|18.81|18.83|18.65|18.75|18.93|18.75|18.85|18.77|18.51|19.01|18.85|18.83|18.77|18.85|18.85|18.53|18.71|18.93|18.75|18.29|18.29|17.97|18.03|18.65|18.05|18.45|18.11|18.55|18.49|18.91|18.63|19.03|18.77|18.91|18.75|18.87|18.85|18.87|18.93|18.99|18.61|18.95|18.83|18.97|18.75|19.05|18.87|18.49|18.43|18.77|18.51|18.61…
10:27:31|90640-D87 4E57-2.65-0x33|18.19|18.13|18.45|18.15|18.51|18.31|18.53|18.43|18.75|18.77|18.87|18.63|18.75|18.93|18.71|18.83|18.77|18.53|19.05|18.81|18.83|18.79|18.87|18.87|18.55|18.77|18.89|18.77|18.25|18.27|17.93|17.97|18.69|18.07|18.49|18.15|18.61|18.51|18.85|18.67|19.09|18.75|18.93|18.71|18.89|18.83|18.89|18.93|18.91|18.61|18.97|18.77|18.99|18.75|19.05|18.83|18.51|18.45|18.73|18.51|18.63…
10:27:31|90640-D87 4E57-2.65-0x33|18.25|18.15|18.35|18.17|18.45|18.35|18.55|18.37|18.65|18.73|18.83|18.61|18.67|18.93|18.63|18.81|18.73|18.55|18.93|18.77|18.75|18.79|18.85|18.89|18.53|18.77|18.83|18.77|18.27|18.25|17.93|17.95|18.73|17.93|18.51|18.23|18.67|18.55|18.79|18.69|19.05|18.71|18.95|18.71|18.91|18.79|18.91|18.85|18.85|18.59|18.99|18.71|18.93|18.63|19.05|18.81|18.53|18.45|18.71|18.53|18.57…
10:27:32|90640-D87 4E57-2.65-0x33|18.21|18.05|18.25|18.17|18.41|18.23|18.57|18.31|18.57|18.63|18.81|18.53|18.61|18.89|18.55|18.83|18.69|18.49|18.87|18.85|18.73|18.79|18.85|18.81|18.51|18.79|18.77|18.81|18.29|18.33|17.93|17.97|18.51|17.87|18.51|18.31|18.63|18.59|18.83|18.71|18.99|18.67|18.91|18.71|18.87|18.75|18.81|18.77|18.85|18.57|19.01|18.67|18.91|18.59|18.95|18.79|18.41|18.45|18.71|18.55|18.53…
10:27:32|90640-D87 4E57-2.65-0x33|18.21|18.05|18.39|18.17|18.33|18.13|18.47|18.27|18.61|18.61|18.79|18.47|18.53|18.85|18.55|18.85|18.65|18.43|18.87|18.85|18.75|18.77|18.85|18.75|18.49|18.81|18.85|18.83|18.15|18.31|18.09|17.97|18.31|17.85|18.51|18.29|18.59|18.53|18.87|18.73|18.93|18.71|18.87|18.75|18.83|18.77|18.73|18.79|18.85|18.59|19.01|18.59|18.89|18.57|18.87|18.81|18.31|18.41|18.71|18.65|18.49…
10:27:32|90640-D87 4E57-2.65-0x33|18.21|18.03|18.43|18.11|18.25|18.05|18.39|18.29|18.63|18.59|18.77|18.45|18.45|18.79|18.55|18.83|18.61|18.43|18.87|18.85|18.77|18.75|18.85|18.69|18.47|18.69|18.87|18.79|18.09|18.17|18.11|17.99|18.37|17.89|18.57|18.27|18.57|18.47|18.79|18.75|18.91|18.75|18.77|18.79|18.81|18.79|18.69|18.81|18.77|18.59|19.01|18.59|18.87|18.57|18.83|18.81|18.25|18.37|18.83|18.75|18.47…
10:27:32|90640-D87 4E57-2.65-0x33|18.29|18.03|18.45|18.05|18.31|18.07|18.45|18.31|18.73|18.59|18.77|18.43|18.43|18.73|18.51|18.81|18.61|18.43|18.91|18.85|18.81|18.73|18.83|18.65|18.49|18.63|18.83|18.75|18.13|18.15|18.19|18.01|18.43|17.91|18.55|18.23|18.55|18.51|18.73|18.73|18.89|18.69|18.75|18.85|18.81|18.87|18.65|18.75|18.69|18.53|19.01|18.71|18.87|18.63|18.79|18.77|18.21|18.41|18.83|18.63|18.45…
10:27:32|90640-D87 4E57-2.65-0x33|18.37|18.03|18.45|18.09|18.35|18.17|18.51|18.45|18.81|18.69|18.77|18.47|18.41|18.77|18.49|18.77|18.61|18.43|18.95|18.87|18.85|18.73|18.81|18.67|18.51|18.55|18.81|18.79|18.17|18.21|18.21|17.99|18.45|17.93|18.51|18.19|18.55|18.53|18.69|18.71|18.91|18.71|18.81|18.91|18.81|18.93|18.67|18.71|18.75|18.49|18.95|18.81|18.93|18.67|18.79|18.73|18.33|18.43|18.87|18.63|18.55…
10:27:32|90640-D87 4E57-2.65-0x33|18.35|18.03|18.47|18.13|18.27|18.25|18.55|18.51|18.75|18.69|18.81|18.49|18.45|18.81|18.53|18.75|18.59|18.43|18.97|18.89|18.83|18.73|18.93|18.69|18.47|18.47|18.79|18.75|18.09|18.27|18.23|18.01|18.47|17.89|18.47|18.25|18.55|18.45|18.65|18.69|18.87|18.61|18.81|18.81|18.81|18.91|18.67|18.69|18.81|18.49|18.89|18.85|18.97|18.67|18.79|18.71|18.35|18.43|18.85|18.53|18.49…
10:27:32|90640-D87 4E57-2.65-0x33|18.33|18.11|18.47|18.17|18.27|18.25|18.59|18.47|18.69|18.63|18.83|18.57|18.47|18.81|18.57|18.75|18.57|18.51|18.99|18.89|18.81|18.75|18.97|18.75|18.49|18.49|18.77|18.83|18.13|18.29|18.25|18.13|18.51|17.93|18.53|18.31|18.59|18.43|18.63|18.67|19.01|18.61|18.81|18.77|18.83|18.89|18.67|18.67|18.85|18.49|18.93|18.89|18.95|18.67|18.79|18.69|18.47|18.43|18.91|18.55|18.59…
10:27:32|90640-D87 4E57-2.65-0x33|18.19|18.17|18.45|18.21|18.31|18.25|18.65|18.45|18.65|18.57|18.79|18.63|18.53|18.81|18.47|18.75|18.59|18.57|19.03|18.89|18.93|18.77|19.01|18.81|18.53|18.51|18.85|18.91|18.13|18.31|18.23|18.15|18.55|17.97|18.57|18.31|18.63|18.41|18.61|18.69|19.03|18.69|18.81|18.73|18.85|18.93|18.67|18.63|18.89|18.53|18.97|18.83|18.93|18.61|18.79|18.65|18.57|18.41|18.97|18.63|18.61…
10:27:32|90640-D87 4E57-2.65-0x33|18.07|18.09|18.43|18.15|18.35|18.33|18.71|18.45|18.63|18.59|18.75|18.57|18.59|18.81|18.47|18.77|18.61|18.55|19.05|18.87|18.95|18.75|18.97|18.71|18.51|18.47|18.91|18.91|18.13|18.11|18.21|18.15|18.49|18.01|18.59|18.31|18.57|18.39|18.61|18.71|18.97|18.77|18.87|18.69|18.83|18.97|18.69|18.61|18.83|18.57|18.97|18.77|18.89|18.55|18.77|18.61|18.49|18.41|19.07|18.71|18.53…
10:27:32|90640-D87 4E57-2.65-0x33|17.81|18.03|18.37|18.09|18.25|18.33|18.67|18.45|18.67|18.61|18.77|18.53|18.43|18.75|18.47|18.79|18.53|18.53|19.05|18.85|18.97|18.73|19.01|18.63|18.47|18.43|18.89|18.91|18.09|17.99|18.09|18.09|18.43|17.93|18.53|18.27|18.51|18.35|18.61|18.71|18.93|18.67|18.91|18.83|18.81|18.87|18.71|18.61|18.77|18.59|18.97|18.73|18.87|18.55|18.77|18.61|18.41|18.35|19.05|18.75|18.45…
10:27:32|90640-D87 4E57-2.65-0x33|17.71|18.03|18.37|18.19|18.21|18.29|18.63|18.59|18.69|18.59|18.77|18.55|18.37|18.79|18.47|18.81|18.45|18.45|19.05|18.87|18.97|18.71|19.03|18.65|18.41|18.43|18.87|18.99|18.11|17.91|18.09|18.17|18.37|17.93|18.61|18.29|18.47|18.31|18.65|18.69|19.01|18.65|18.93|18.85|18.71|18.83|18.73|18.59|18.77|18.59|19.01|18.69|18.89|18.53|18.85|18.59|18.39|18.35|19.15|18.77|18.51…
10:27:32|90640-D87 4E57-2.65-0x33|17.73|18.03|18.19|18.19|18.25|18.25|18.59|18.63|18.61|18.57|18.79|18.57|18.33|18.81|18.47|18.83|18.41|18.37|18.93|18.87|18.91|18.69|18.97|18.67|18.31|18.37|18.69|18.93|18.07|17.83|17.95|18.27|18.31|17.87|18.53|18.23|18.43|18.21|18.67|18.69|18.99|18.69|18.93|18.83|18.63|18.79|18.75|18.63|18.77|18.63|18.97|18.65|18.83|18.39|18.81|18.57|18.37|18.27|19.09|18.77|18.47…
10:27:32|90640-D87 4E57-2.65-0x33|17.75|18.07|18.05|18.03|18.23|18.17|18.57|18.61|18.55|18.55|18.83|18.59|18.31|18.73|18.47|18.79|18.39|18.29|18.83|18.87|18.87|18.73|18.93|18.65|18.25|18.29|18.61|18.93|18.05|17.75|17.95|18.41|18.27|17.83|18.43|18.19|18.41|18.13|18.67|18.71|18.91|18.73|18.93|18.83|18.63|18.77|18.71|18.69|18.71|18.61|18.93|18.63|18.75|18.37|18.79|18.57|18.31|18.21|19.01|18.79|18.47…
10:27:32|90640-D87 4E57-2.65-0x33|17.75|18.11|18.07|17.97|18.21|18.11|18.53|18.61|18.63|18.53|18.81|18.61|18.31|18.65|18.39|18.75|18.43|18.23|18.79|18.87|18.83|18.77|18.83|18.65|18.29|18.23|18.45|18.83|17.95|17.67|17.81|18.47|18.23|17.77|18.35|18.11|18.39|18.19|18.67|18.65|18.83|18.81|18.93|18.75|18.63|18.75|18.67|18.69|18.65|18.55|18.89|18.55|18.67|18.47|18.77|18.51|18.25|18.25|18.95|18.65|18.47…
10:27:32|90640-D87 4E57-2.65-0x33|17.81|18.15|18.09|18.05|18.27|18.19|18.51|18.61|18.69|18.57|18.79|18.63|18.37|18.75|18.39|18.69|18.47|18.29|18.77|18.89|18.79|18.71|18.75|18.71|18.33|18.31|18.43|18.85|18.03|17.85|17.75|18.29|18.35|17.87|18.43|18.15|18.59|18.23|18.79|18.67|18.91|18.89|18.93|18.69|18.69|18.73|18.73|18.69|18.73|18.57|18.85|18.55|18.71|18.55|18.77|18.53|18.29|18.29|18.89|18.65|18.73…
10:27:32|90640-D87 4E57-2.65-0x33|17.95|18.19|18.03|18.05|18.29|18.27|18.55|18.61|18.71|18.59|18.81|18.63|18.43|18.77|18.37|18.65|18.55|18.35|18.79|18.91|18.69|18.65|18.71|18.75|18.43|18.39|18.47|18.87|18.11|17.89|17.63|18.15|18.47|17.91|18.41|18.05|18.63|18.25|18.83|18.75|18.99|18.89|18.93|18.77|18.75|18.71|18.77|18.73|18.79|18.53|18.81|18.59|18.73|18.51|18.77|18.53|18.33|18.27|18.85|18.73|18.79…
10:27:33|90640-D87 4E57-2.65-0x33|18.01|18.19|17.97|18.11|18.31|18.29|18.57|18.51|18.73|18.59|18.83|18.55|18.49|18.77|18.35|18.69|18.63|18.41|18.79|18.85|18.65|18.65|18.69|18.75|18.51|18.31|18.51|18.73|18.17|17.93|17.53|17.99|18.41|17.93|18.31|18.01|18.47|18.27|18.79|18.81|19.09|18.89|18.89|18.77|18.71|18.69|18.83|18.77|18.75|18.49|18.83|18.63|18.77|18.47|18.77|18.53|18.41|18.25|18.85|18.73|18.81…
10:27:33|90640-D87 4E57-2.65-0x33|17.91|18.13|17.87|18.09|18.17|18.31|18.53|18.43|18.73|18.59|18.77|18.49|18.49|18.77|18.31|18.65|18.57|18.45|18.75|18.79|18.61|18.65|18.65|18.75|18.57|18.25|18.31|18.61|18.17|17.85|14.87|17.71|18.35|17.93|18.23|17.99|18.33|18.35|18.75|18.73|19.07|18.89|18.85|18.67|18.67|18.67|18.79|18.67|18.73|18.53|18.85|18.59|18.81|18.45|18.77|18.47|18.47|18.31|18.85|18.73|18.81…
10:27:33|90640-D87 4E57-2.65-0x33|17.93|18.27|17.91|18.09|18.17|18.45|18.59|18.59|18.75|18.61|18.73|18.53|18.49|18.81|18.37|18.69|18.59|18.49|18.79|18.93|18.65|18.73|18.69|18.79|18.63|18.35|18.31|18.63|18.19|17.93|16.03|17.79|18.35|18.03|18.33|18.05|18.37|18.43|18.77|18.77|19.11|18.91|18.89|18.69|18.77|18.65|18.85|18.69|18.77|18.57|18.91|18.65|18.83|18.51|18.87|18.53|18.57|18.39|18.91|18.75|18.85…
10:27:33|90640-D87 4E57-2.65-0x33|17.85|18.31|17.97|18.11|18.25|18.57|18.61|18.63|18.81|18.63|18.73|18.57|18.53|18.85|18.35|18.67|18.57|18.53|18.69|18.95|18.67|18.73|18.69|18.81|18.63|18.43|18.37|18.65|18.37|17.91|15.81|17.83|18.35|18.05|18.35|18.07|18.39|18.51|18.79|18.63|19.15|18.91|18.87|18.67|18.85|18.67|18.83|18.63|18.81|18.63|18.91|18.67|18.85|18.45|18.87|18.53|18.57|18.33|18.87|18.71|18.83…
10:27:33|90640-D87 4E57-2.65-0x33|17.79|18.23|18.03|18.29|18.33|18.55|18.63|18.71|18.87|18.59|18.73|18.59|18.57|18.87|18.33|18.71|18.57|18.49|18.65|18.93|18.67|18.71|18.69|18.69|18.63|18.53|18.41|18.69|18.43|17.93|16.27|17.95|18.25|18.07|18.25|18.09|18.41|18.57|18.83|18.63|19.13|18.91|18.83|18.65|18.83|18.69|18.79|18.57|18.71|18.67|18.95|18.69|18.81|18.45|18.93|18.53|18.67|18.37|18.91|18.69|18.75…
10:27:33|90640-D87 4E57-2.65-0x33|17.59|18.17|17.97|18.33|18.33|18.53|18.63|18.77|18.91|18.57|18.69|18.61|18.53|18.89|18.41|18.75|18.51|18.47|18.57|18.91|18.65|18.69|18.73|18.65|18.59|18.53|18.39|18.73|18.49|17.95|16.41|17.99|18.15|17.99|18.17|18.11|18.43|18.51|18.87|18.63|19.11|18.81|18.81|18.67|18.81|18.73|18.75|18.63|18.63|18.65|18.93|18.63|18.77|18.51|18.99|18.55|18.67|18.31|18.95|18.73|18.69…
10:27:33|90640-D87 4E57-2.65-0x33|17.49|18.07|17.91|18.31|18.31|18.51|18.61|18.75|18.93|18.59|18.63|18.61|18.47|18.87|18.47|18.79|18.45|18.47|18.57|18.91|18.61|18.73|18.75|18.79|18.59|18.51|18.35|18.67|18.53|18.03|16.59|17.95|18.13|17.97|18.23|18.11|18.45|18.45|18.89|18.61|19.05|18.77|18.85|18.67|18.75|18.75|18.89|18.67|18.61|18.61|18.99|18.65|18.81|18.55|19.05|18.63|18.65|18.31|18.95|18.75|18.67…
10:27:33|90640-D87 4E57-2.65-0x33|17.47|18.05|18.03|18.31|18.29|18.49|18.69|18.75|18.87|18.61|18.67|18.63|18.37|18.85|18.51|18.83|18.39|18.47|18.71|18.91|18.57|18.77|18.79|18.91|18.63|18.51|18.47|18.63|18.55|18.11|19.65|18.03|18.11|18.05|18.29|18.25|18.47|18.47|18.91|18.67|18.99|18.79|18.89|18.75|18.71|18.73|18.93|18.77|18.61|18.61|19.03|18.71|18.85|18.51|19.11|18.75|18.63|18.21|18.97|18.69|18.65…
10:27:33|90640-D87 4E57-2.65-0x33|17.49|18.03|18.07|18.25|18.25|18.55|18.75|18.63|18.81|18.63|18.69|18.63|18.37|18.83|18.53|18.81|18.33|18.45|18.73|18.87|18.51|18.81|18.81|18.81|18.65|18.49|18.57|18.65|18.55|18.17|19.57|18.13|18.11|18.09|18.31|18.35|18.47|18.47|18.87|18.65|18.91|18.79|18.81|18.81|18.77|18.69|18.89|18.79|18.61|18.59|18.97|18.75|18.83|18.47|19.07|18.77|18.59|18.21|18.99|18.67|18.65…
10:27:33|90640-D87 4E57-2.65-0x33|17.65|18.01|18.09|18.19|18.29|18.61|18.77|18.59|18.77|18.65|18.65|18.63|18.39|18.81|18.61|18.79|18.37|18.43|18.77|18.83|18.51|18.83|18.81|18.77|18.61|18.47|18.63|18.65|18.55|18.21|19.65|18.17|18.11|18.13|18.31|18.33|18.47|18.35|18.83|18.61|18.83|18.75|18.73|18.81|18.81|18.67|18.85|18.79|18.59|18.59|18.91|18.69|18.81|18.53|19.03|18.85|18.57|18.25|18.99|18.77|18.63…
10:27:33|90640-D87 4E57-2.65-0x33|17.81|18.09|18.13|18.15|18.29|18.47|18.73|18.55|18.75|18.67|18.63|18.59|18.43|18.83|18.69|18.69|18.41|18.41|18.81|18.81|18.53|18.87|18.83|18.85|18.59|18.45|18.63|18.55|18.55|18.21|19.43|18.25|18.07|18.17|18.29|18.33|18.45|18.27|18.73|18.59|18.91|18.73|18.75|18.83|18.75|18.67|18.85|18.81|18.55|18.61|18.91|18.65|18.83|18.59|18.93|18.85|18.53|18.31|18.95|18.79|18.73…
10:27:33|90640-D87 4E57-2.65-0x33|17.85|18.15|18.09|18.11|18.41|18.45|18.77|18.51|18.83|18.69|18.61|18.55|18.47|18.85|18.73|18.67|18.43|18.39|18.81|18.79|18.55|18.91|18.85|18.91|18.53|18.43|18.65|18.47|18.51|18.21|19.23|18.35|18.03|18.17|18.27|18.27|18.43|18.31|18.65|18.53|18.91|18.75|18.77|18.77|18.69|18.71|18.85|18.81|18.51|18.63|18.91|18.73|18.85|18.61|18.89|18.91|18.49|18.35|18.91|18.79|18.73…
10:27:33|90640-D87 4E57-2.65-0x33|17.89|18.13|18.05|18.13|18.45|18.45|18.81|18.47|18.91|18.69|18.59|18.49|18.49|18.85|18.77|18.63|18.45|18.45|18.81|18.71|18.57|18.81|18.85|18.85|18.53|18.49|18.67|18.39|18.47|18.31|19.09|18.37|18.07|18.17|18.17|18.21|18.45|18.35|18.67|18.57|19.01|18.77|18.67|18.73|18.71|18.73|18.85|18.81|18.55|18.65|18.93|18.79|18.85|18.63|18.81|18.95|18.59|18.39|18.89|18.79|18.57…
10:27:33|90640-D87 4E57-2.65-0x33|17.89|18.11|18.11|18.15|18.35|18.45|18.77|18.45|18.87|18.69|18.63|18.43|18.51|18.85|18.73|18.59|18.51|18.51|18.83|18.71|18.65|18.73|18.77|18.81|18.57|18.55|18.71|18.41|18.55|18.31|18.77|18.39|18.11|18.07|18.09|18.19|18.47|18.41|18.69|18.57|19.01|18.79|18.65|18.71|18.73|18.75|18.85|18.79|18.57|18.63|18.95|18.81|18.85|18.67|18.75|18.83|18.67|18.49|18.87|18.81|18.51…
10:27:33|90640-D87 4E57-2.65-0x33|17.89|17.93|18.07|18.15|18.29|18.43|18.71|18.39|18.81|18.69|18.65|18.29|18.45|18.79|18.69|18.53|18.49|18.41|18.83|18.67|18.69|18.67|18.69|18.87|18.59|18.53|18.73|18.47|18.55|18.25|18.51|18.29|18.09|17.97|18.03|18.15|18.43|18.45|18.69|18.55|18.93|18.79|18.63|18.67|18.59|18.75|18.83|18.75|18.51|18.61|18.91|18.81|18.79|18.69|18.73|18.71|18.57|18.51|18.87|18.81|18.45…
10:27:33|90640-D87 4E57-2.65-0x33|17.97|17.85|17.99|18.15|18.33|18.41|18.65|18.33|18.87|18.69|18.53|18.21|18.49|18.73|18.57|18.49|18.57|18.39|18.73|18.63|18.69|18.61|18.63|18.85|18.61|18.51|18.55|18.45|18.59|18.19|15.89|18.01|18.05|17.95|17.99|18.03|18.39|18.47|18.69|18.39|18.85|18.75|18.61|18.55|18.55|18.75|18.81|18.67|18.47|18.61|18.87|18.65|18.75|18.69|18.71|18.61|18.49|18.51|18.77|18.69|18.39…
10:27:34|90640-D87 4E57-2.65-0x33|18.07|17.95|18.01|18.11|18.39|18.47|18.67|18.47|18.95|18.77|18.57|18.37|18.55|18.89|18.61|18.53|18.67|18.49|18.75|18.71|18.71|18.69|18.67|18.89|18.67|18.53|18.53|18.49|18.67|18.19|16.85|17.87|18.17|18.01|18.11|18.07|18.43|18.51|18.73|18.41|18.87|18.73|18.73|18.61|18.67|18.79|18.89|18.69|18.53|18.65|18.93|18.65|18.75|18.71|18.81|18.65|18.57|18.55|18.89|18.71|18.57…
10:27:34|90640-D87 4E57-2.65-0x33|18.19|18.05|18.11|18.15|18.49|18.53|18.53|18.49|18.95|18.85|18.69|18.53|18.59|18.95|18.67|18.57|18.71|18.57|18.77|18.79|18.79|18.75|18.67|18.93|18.77|18.55|18.67|18.53|18.71|18.21|17.57|17.91|18.27|18.09|18.23|18.07|18.47|18.47|18.71|18.39|18.89|18.79|18.85|18.61|18.79|18.79|18.97|18.71|18.59|18.65|18.99|18.69|18.75|18.81|18.89|18.75|18.65|18.57|18.99|18.75|18.65…
10:27:34|90640-D87 4E57-2.65-0x33|18.27|18.09|18.19|18.13|18.55|18.49|18.45|18.45|18.93|18.85|18.71|18.49|18.61|18.91|18.69|18.59|18.73|18.53|18.77|18.79|18.83|18.73|18.65|18.87|18.77|18.49|18.67|18.43|18.65|18.15|17.65|17.93|18.35|18.15|18.33|18.05|18.53|18.43|18.63|18.35|18.89|18.83|18.83|18.61|18.81|18.79|19.01|18.71|18.57|18.63|18.95|18.71|18.67|18.81|18.79|18.75|18.61|18.59|18.95|18.77|18.61…
10:27:34|90640-D87 4E57-2.65-0x33|18.23|18.13|18.21|18.13|18.51|18.45|18.53|18.43|18.93|18.85|18.65|18.45|18.61|18.87|18.59|18.61|18.65|18.49|18.85|18.79|18.83|18.71|18.69|18.81|18.65|18.45|18.69|18.35|18.59|18.09|17.17|17.89|18.41|18.17|18.41|18.15|18.57|18.49|18.57|18.41|18.89|18.81|18.83|18.61|18.81|18.77|19.03|18.73|18.55|18.61|18.91|18.69|18.61|18.83|18.71|18.65|18.57|18.55|18.91|18.67|18.57…
10:27:34|90640-D87 4E57-2.65-0x33|18.21|18.23|18.25|18.15|18.49|18.43|18.61|18.57|18.95|18.85|18.61|18.53|18.61|18.87|18.57|18.65|18.61|18.53|18.93|18.77|18.85|18.75|18.73|18.87|18.63|18.39|18.71|18.53|18.55|18.05|17.11|17.87|18.43|18.21|18.47|18.25|18.63|18.55|18.61|18.47|18.93|18.81|18.85|18.63|18.75|18.77|18.99|18.77|18.59|18.61|18.95|18.69|18.69|18.85|18.77|18.67|18.63|18.53|18.87|18.69|18.67…
10:27:34|90640-D87 4E57-2.65-0x33|18.23|18.31|18.27|18.17|18.59|18.49|18.71|18.69|18.97|18.87|18.75|18.59|18.61|18.87|18.65|18.69|18.67|18.57|18.99|18.77|18.85|18.77|18.77|18.93|18.63|18.39|18.71|18.59|18.53|18.03|17.21|17.93|18.45|18.33|18.51|18.39|18.69|18.59|18.65|18.55|18.97|18.85|18.87|18.69|18.69|18.83|18.97|18.83|18.63|18.67|18.99|18.75|18.77|18.91|18.83|18.79|18.69|18.57|18.85|18.71|18.71…
10:27:34|90640-D87 4E57-2.65-0x33|18.23|18.29|18.29|18.29|18.67|18.51|18.73|18.69|18.97|18.79|18.77|18.55|18.59|18.87|18.69|18.65|18.71|18.55|19.03|18.87|18.85|18.79|18.79|18.93|18.61|18.47|18.69|18.61|18.49|17.93|17.27|17.95|18.39|18.35|18.55|18.49|18.67|18.61|18.63|18.61|18.99|18.87|18.81|18.71|18.67|18.87|18.97|18.87|18.67|18.71|19.01|18.79|18.75|18.95|18.79|18.81|18.63|18.59|18.85|18.71|18.69…
10:27:34|90640-D87 4E57-2.65-0x33|18.11|18.27|18.13|18.27|18.59|18.53|18.67|18.69|18.89|18.73|18.73|18.51|18.61|18.87|18.59|18.63|18.75|18.53|18.95|18.89|18.83|18.79|18.67|18.87|18.61|18.53|18.65|18.61|18.51|17.93|17.31|17.85|18.35|18.47|18.53|18.39|18.65|18.49|18.61|18.61|19.01|18.85|18.75|18.65|18.65|18.89|18.97|18.85|18.71|18.61|18.95|18.75|18.73|18.89|18.75|18.71|18.57|18.59|18.85|18.69|18.67…
10:27:34|90640-D87 4E57-2.65-0x33|18.01|18.21|18.07|18.27|18.53|18.55|18.63|18.65|18.81|18.71|18.69|18.47|18.63|18.89|18.59|18.69|18.79|18.51|18.87|18.89|18.83|18.79|18.65|18.87|18.61|18.43|18.63|18.69|18.53|17.95|17.35|17.75|18.29|18.47|18.51|18.37|18.67|18.47|18.63|18.61|18.99|18.83|18.73|18.61|18.63|18.89|19.01|18.83|18.71|18.53|18.91|18.71|18.73|18.85|18.83|18.71|18.61|18.59|18.87|18.67|18.53…
10:27:34|90640-D87 4E57-2.65-0x33|17.95|18.17|18.19|18.27|18.51|18.57|18.67|18.63|18.77|18.69|18.75|18.43|18.55|18.91|18.67|18.73|18.77|18.49|18.89|18.91|18.83|18.79|18.77|18.87|18.65|18.39|18.61|18.69|18.41|17.91|17.29|17.73|18.23|18.51|18.49|18.39|18.69|18.51|18.65|18.61|18.97|18.79|18.73|18.73|18.61|18.85|19.03|18.83|18.71|18.55|18.87|18.75|18.73|18.85|18.91|18.71|18.65|18.53|18.89|18.73|18.41…
10:27:34|90640-D87 4E57-2.65-0x33|17.89|18.21|18.31|18.33|18.49|18.45|18.65|18.55|18.73|18.69|18.81|18.39|18.47|18.87|18.73|18.79|18.75|18.47|18.91|18.91|18.83|18.79|18.81|18.85|18.69|18.45|18.59|18.69|18.31|17.83|17.29|17.89|18.17|18.53|18.55|18.41|18.71|18.55|18.69|18.61|18.93|18.75|18.83|18.77|18.59|18.81|19.07|18.83|18.73|18.57|18.91|18.79|18.83|18.85|18.93|18.71|18.73|18.53|18.83|18.77|18.39…
10:27:34|90640-D87 4E57-2.65-0x33|17.87|18.23|18.27|18.33|18.41|18.33|18.65|18.47|18.71|18.69|18.83|18.35|18.47|18.83|18.71|18.83|18.75|18.45|18.91|18.91|18.71|18.77|18.79|18.83|18.69|18.49|18.59|18.69|18.27|17.75|17.27|17.87|18.13|18.51|18.59|18.35|18.65|18.45|18.65|18.41|18.89|18.67|18.83|18.73|18.57|18.77|19.01|18.75|18.75|18.59|18.95|18.75|18.83|18.81|18.93|18.69|18.79|18.55|18.77|18.77|18.37…
10:27:34|90640-D87 4E57-2.65-0x33|17.89|18.21|18.21|18.23|18.33|18.37|18.63|18.51|18.67|18.75|18.83|18.41|18.47|18.89|18.67|18.85|18.73|18.51|18.91|18.89|18.65|18.73|18.75|18.77|18.69|18.53|18.57|18.73|18.21|17.73|17.39|17.97|18.21|18.47|18.57|18.29|18.67|18.43|18.63|18.39|18.83|18.65|18.87|18.67|18.57|18.71|19.01|18.67|18.73|18.59|18.93|18.71|18.81|18.75|19.03|18.67|18.77|18.55|18.79|18.75|18.41…
10:27:34|90640-D87 4E57-2.65-0x33|17.85|18.19|18.25|18.25|18.47|18.41|18.63|18.53|18.71|18.75|18.77|18.47|18.49|18.93|18.67|18.87|18.77|18.57|18.95|18.87|18.61|18.69|18.71|18.71|18.71|18.57|18.61|18.77|18.31|17.71|17.31|18.05|18.27|18.51|18.55|18.37|18.69|18.47|18.63|18.37|18.79|18.55|18.85|18.67|18.57|18.73|19.01|18.69|18.71|18.61|18.93|18.71|18.79|18.69|19.03|18.71|18.75|18.51|18.81|18.71|18.45…
10:27:34|90640-D87 4E57-2.65-0x33|17.89|18.21|18.31|18.21|18.53|18.43|18.65|18.55|18.77|18.79|18.73|18.43|18.53|18.95|18.69|18.85|18.81|18.57|18.95|18.81|18.59|18.73|18.69|18.69|18.73|18.63|18.65|18.73|18.41|17.79|17.37|18.07|18.31|18.57|18.51|18.45|18.73|18.53|18.53|18.37|18.91|18.57|18.85|18.69|18.67|18.75|18.93|18.73|18.77|18.63|18.95|18.73|18.87|18.71|18.99|18.75|18.73|18.49|18.89|18.69|18.53…
10:27:34|90640-D87 4E57-2.65-0x33|17.91|18.23|18.35|18.25|18.59|18.45|18.73|18.57|18.83|18.83|18.81|18.49|18.57|18.95|18.77|18.83|18.79|18.57|18.95|18.75|18.55|18.77|18.69|18.69|18.75|18.69|18.79|18.71|18.41|17.87|17.65|18.19|18.35|18.49|18.47|18.55|18.75|18.45|18.53|18.49|18.93|18.53|18.85|18.85|18.75|18.77|18.93|18.85|18.83|18.61|18.97|18.75|18.87|18.65|18.95|18.75|18.73|18.51|18.95|18.75|18.61…
10:27:35|90640-D87 4E57-2.65-0x33|17.91|18.19|18.35|18.25|18.55|18.29|18.69|18.59|18.81|18.75|18.85|18.55|18.59|18.95|18.83|18.87|18.75|18.51|18.93|18.81|18.49|18.77|18.67|18.71|18.75|18.61|18.79|18.71|18.39|17.83|17.81|18.43|18.21|18.41|18.45|18.55|18.67|18.35|18.51|18.57|18.87|18.47|18.79|18.87|18.71|18.77|18.87|18.87|18.77|18.57|18.97|18.75|18.79|18.59|18.93|18.73|18.71|18.51|18.81|18.77|18.59…
10:27:35|90640-D87 4E57-2.65-0x33|18.05|18.15|18.33|18.25|18.55|18.25|18.67|18.61|18.87|18.73|18.89|18.59|18.61|18.95|18.73|18.85|18.71|18.51|18.99|18.87|18.55|18.77|18.63|18.71|18.73|18.53|18.75|18.71|18.37|17.89|17.91|18.55|18.09|18.35|18.43|18.45|18.59|18.39|18.47|18.59|18.81|18.49|18.73|18.83|18.67|18.83|18.83|18.85|18.71|18.59|18.97|18.69|18.71|18.59|18.91|18.67|18.69|18.41|18.69|18.77|18.57…
10:27:35|90640-D87 4E57-2.65-0x33|18.19|18.27|18.35|18.29|18.59|18.27|18.67|18.55|18.89|18.81|18.95|18.67|18.65|18.95|18.67|18.81|18.71|18.53|19.07|18.91|18.63|18.83|18.63|18.81|18.75|18.51|18.75|18.83|18.39|17.69|17.93|18.57|18.11|18.33|18.47|18.45|18.57|18.45|18.47|18.63|18.79|18.55|18.85|18.83|18.65|18.91|18.83|18.87|18.65|18.65|19.07|18.67|18.73|18.63|18.95|18.65|18.69|18.43|18.77|18.79|18.55…
10:27:35|90640-D87 4E57-2.65-0x33|18.21|18.29|18.39|18.31|18.67|18.29|18.59|18.51|18.89|18.87|18.87|18.69|18.57|18.95|18.63|18.77|18.67|18.55|18.99|18.95|18.73|18.87|18.67|18.81|18.75|18.49|18.79|18.85|18.35|17.65|17.85|18.53|18.13|18.15|18.45|18.41|18.55|18.49|18.47|18.67|18.77|18.59|18.87|18.89|18.63|18.95|18.83|18.83|18.61|18.69|19.07|18.73|18.75|18.73|18.99|18.53|18.69|18.47|18.83|18.79|18.53…
10:27:35|90640-D87 4E57-2.65-0x33|18.27|18.35|18.41|18.21|18.67|18.41|18.57|18.43|18.89|18.89|18.79|18.57|18.49|18.99|18.65|18.75|18.61|18.51|18.91|18.89|18.79|18.87|18.71|18.87|18.73|18.55|18.81|18.75|18.35|17.81|17.77|18.37|18.29|18.13|18.37|18.35|18.51|18.51|18.53|18.69|18.85|18.61|18.89|18.93|18.65|18.97|18.91|18.77|18.63|18.71|19.01|18.77|18.75|18.79|18.97|18.51|18.65|18.49|18.83|18.79|18.63…
10:27:35|90640-D87 4E57-2.65-0x33|18.37|18.41|18.43|18.21|18.73|18.51|18.61|18.37|18.89|18.91|18.73|18.53|18.55|19.03|18.61|18.75|18.65|18.49|18.91|18.85|18.83|18.87|18.65|18.93|18.79|18.59|18.77|18.67|18.41|17.89|17.75|18.27|18.43|18.17|18.31|18.35|18.49|18.45|18.59|18.63|18.91|18.63|18.91|18.87|18.67|19.05|18.97|18.81|18.65|18.73|18.95|18.77|18.75|18.77|18.95|18.59|18.61|18.53|18.83|18.83|18.71…
10:27:35|90640-D87 4E57-2.65-0x33|18.47|18.45|18.45|18.19|18.79|18.65|18.65|18.37|18.89|18.89|18.69|18.53|18.59|19.03|18.59|18.75|18.67|18.53|18.91|18.83|18.85|18.91|18.65|18.89|18.85|18.57|18.73|18.73|18.47|17.87|17.73|18.25|18.41|18.21|18.31|18.35|18.57|18.47|18.59|18.59|18.95|18.65|18.91|18.81|18.69|19.05|18.91|18.85|18.73|18.75|18.99|18.77|18.83|18.75|18.99|18.67|18.65|18.57|18.79|18.87|18.69…
10:27:35|90640-D87 4E57-2.65-0x33|18.53|18.49|18.37|18.17|18.71|18.67|18.63|18.37|18.85|18.89|18.69|18.53|18.65|19.03|18.55|18.75|18.61|18.57|18.83|18.81|18.83|18.93|18.69|18.85|18.85|18.55|18.69|18.79|18.55|17.85|17.47|18.13|18.39|18.19|18.31|18.27|18.57|18.49|18.59|18.51|18.91|18.59|18.91|18.73|18.71|19.03|18.85|18.95|18.79|18.73|19.01|18.75|18.89|18.75|19.03|18.77|18.69|18.61|18.75|18.95|18.67…
10:27:35|90640-D87 4E57-2.65-0x33|18.59|18.49|18.31|18.19|18.65|18.57|18.63|18.37|18.83|18.95|18.71|18.59|18.71|19.07|18.53|18.73|18.59|18.55|18.77|18.83|18.83|18.99|18.73|18.97|18.87|18.49|18.67|18.79|18.63|17.97|17.35|17.91|18.39|18.19|18.35|18.21|18.59|18.51|18.47|18.45|18.87|18.55|18.89|18.67|18.75|19.01|18.83|18.97|18.77|18.73|19.05|18.75|18.93|18.77|18.97|18.87|18.71|18.67|18.77|19.03|18.67…
10:27:35|90640-D87 4E57-2.65-0x33|18.49|18.49|18.35|18.21|18.55|18.47|18.55|18.37|18.87|18.99|18.77|18.63|18.67|19.03|18.51|18.71|18.57|18.53|18.77|18.85|18.81|18.97|18.65|18.95|18.81|18.43|18.61|18.79|18.59|17.99|17.29|17.65|18.37|18.15|18.39|18.15|18.61|18.51|18.43|18.43|18.83|18.57|18.87|18.57|18.77|18.95|18.81|18.95|18.75|18.73|19.03|18.65|18.95|18.79|18.91|18.81|18.73|18.71|18.79|19.03|18.67…
10:27:35|90640-D87 4E57-2.65-0x33|18.39|18.35|18.31|18.15|18.45|18.45|18.47|18.33|18.89|18.91|18.81|18.65|18.63|19.07|18.47|18.57|18.55|18.55|18.75|18.85|18.77|19.01|18.63|18.93|18.75|18.33|18.53|18.79|18.53|17.89|17.29|17.57|18.19|18.09|18.35|18.09|18.55|18.49|18.37|18.41|18.87|18.57|18.85|18.55|18.71|18.89|18.83|18.91|18.67|18.73|19.03|18.63|18.87|18.81|18.87|18.75|18.75|18.73|18.81|19.01|18.59…
10:27:35|90640-D87 4E57-2.65-0x33|18.31|18.23|18.39|18.09|18.49|18.43|18.41|18.29|18.85|18.85|18.77|18.67|18.61|19.01|18.45|18.51|18.63|18.55|18.75|18.85|18.65|18.93|18.51|18.83|18.67|18.25|18.45|18.79|18.51|17.85|17.27|17.65|18.03|18.01|18.33|18.01|18.49|18.31|18.31|18.45|18.89|18.61|18.83|18.57|18.65|18.73|18.77|18.81|18.61|18.79|19.03|18.63|18.79|18.73|18.83|18.63|18.71|18.69|18.83|18.91|18.53…
10:27:35|90640-D87 4E57-2.65-0x33|18.23|18.19|18.45|18.17|18.51|18.33|18.35|18.33|18.81|18.69|18.73|18.71|18.59|18.97|18.43|18.47|18.63|18.55|18.75|18.87|18.61|18.91|18.47|18.79|18.59|18.15|18.37|18.77|18.49|17.89|17.37|17.81|17.91|17.95|18.29|18.01|18.41|18.21|18.31|18.47|18.81|18.65|18.89|18.57|18.55|18.67|18.79|18.73|18.59|18.77|18.93|18.63|18.73|18.67|18.83|18.59|18.65|18.67|18.79|18.81|18.39…
10:27:35|90640-D87 4E57-2.65-0x33|18.31|18.23|18.55|18.25|18.51|18.31|18.33|18.37|18.75|18.63|18.71|18.73|18.55|18.95|18.41|18.43|18.59|18.55|18.75|18.85|18.57|18.89|18.49|18.77|18.61|18.13|18.35|18.75|18.55|17.93|17.49|17.97|17.81|18.07|18.31|18.03|18.33|18.27|18.31|18.41|18.75|18.69|18.93|18.53|18.47|18.67|18.81|18.67|18.57|18.75|18.85|18.57|18.67|18.73|18.83|18.67|18.59|18.61|18.75|18.77|18.37…
10:27:35|90640-D87 4E57-2.65-0x33|18.27|18.07|18.55|18.35|18.49|18.25|18.29|18.47|18.67|18.51|18.69|18.71|18.51|18.93|18.43|18.45|18.53|18.47|18.73|18.89|18.57|18.89|18.49|18.75|18.61|18.17|18.37|18.77|18.59|17.87|17.59|18.09|17.79|18.09|18.33|18.09|18.35|18.31|18.31|18.43|18.83|18.71|18.95|18.49|18.47|18.65|18.87|18.61|18.51|18.71|18.85|18.57|18.63|18.77|18.81|18.71|18.55|18.55|18.81|18.73|18.39…
10:27:35|90640-D87 4E57-2.65-0x33|18.35|18.01|18.41|18.35|18.57|18.21|18.23|18.47|18.61|18.39|18.61|18.69|18.47|18.91|18.43|18.47|18.53|18.39|18.69|18.85|18.51|18.89|18.49|18.73|18.57|18.21|18.31|18.69|18.49|17.83|17.51|18.07|17.77|18.05|18.27|18.01|18.37|18.17|18.31|18.37|18.79|18.57|18.87|18.41|18.47|18.65|18.85|18.59|18.47|18.63|18.85|18.49|18.61|18.65|18.79|18.65|18.51|18.45|18.75|18.57|18.41…
10:27:36|90640-D87 4E57-2.65-0x33|18.35|18.05|18.39|18.45|18.59|18.21|18.21|18.43|18.57|18.39|18.55|18.71|18.45|18.91|18.45|18.59|18.55|18.39|18.67|18.81|18.47|18.91|18.51|18.77|18.55|18.09|18.27|18.69|18.43|17.83|17.47|17.95|17.67|18.03|18.29|18.05|18.35|18.15|18.33|18.33|18.71|18.47|18.75|18.37|18.47|18.67|18.89|18.57|18.47|18.57|18.87|18.45|18.53|18.57|18.71|18.61|18.49|18.37|18.71|18.53|18.35…
10:27:36|90640-D87 4E57-2.65-0x33|18.27|18.09|18.39|18.45|18.53|18.21|18.27|18.39|18.63|18.39|18.59|18.73|18.43|18.91|18.43|18.63|18.57|18.39|18.61|18.77|18.45|18.91|18.53|18.81|18.53|17.99|18.19|18.61|18.33|17.85|17.33|17.85|17.59|17.97|18.33|17.99|18.33|18.19|18.35|18.33|18.65|18.53|18.73|18.43|18.47|18.71|18.93|18.57|18.47|18.61|18.89|18.45|18.47|18.53|18.65|18.61|18.47|18.29|18.69|18.47|18.29…
10:27:36|90640-D87 4E57-2.65-0x33|18.19|17.95|18.37|18.37|18.45|18.23|18.31|18.49|18.67|18.43|18.61|18.79|18.41|18.85|18.39|18.63|18.57|18.35|18.55|18.75|18.47|18.93|18.53|18.79|18.51|18.03|18.17|18.55|18.21|17.81|17.33|17.91|17.65|17.99|18.47|18.01|18.35|18.21|18.33|18.31|18.65|18.57|18.79|18.47|18.51|18.73|18.99|18.57|18.53|18.63|18.91|18.43|18.51|18.47|18.63|18.59|18.51|18.29|18.71|18.45|18.27…
10:27:36|90640-D87 4E57-2.65-0x33|18.11|17.83|18.39|18.29|18.39|18.25|18.41|18.57|18.71|18.47|18.67|18.85|18.43|18.79|18.45|18.63|18.51|18.31|18.63|18.73|18.53|18.95|18.69|18.77|18.43|18.07|18.25|18.51|18.17|17.77|17.39|18.01|17.71|17.85|18.47|17.99|18.37|18.13|18.31|18.35|18.65|18.53|18.83|18.47|18.55|18.69|18.99|18.59|18.57|18.61|18.91|18.53|18.55|18.45|18.61|18.67|18.55|18.33|18.73|18.49|18.25…
10:27:36|90640-D87 4E57-2.65-0x33|18.07|17.77|18.37|18.21|18.35|18.17|18.41|18.49|18.77|18.53|18.73|18.83|18.47|18.75|18.51|18.69|18.47|18.31|18.65|18.73|18.59|18.93|18.73|18.73|18.37|17.97|18.27|18.49|18.15|17.73|17.31|17.79|17.73|17.81|18.45|17.99|18.33|18.07|18.29|18.39|18.69|18.51|18.71|18.49|18.49|18.67|19.01|18.63|18.55|18.61|18.87|18.63|18.55|18.45|18.51|18.69|18.59|18.39|18.71|18.55|18.21…
10:27:36|90640-D87 4E57-2.65-0x33|18.11|17.71|18.35|18.15|18.25|18.09|18.33|18.43|18.67|18.59|18.67|18.81|18.45|18.71|18.57|18.73|18.51|18.31|18.69|18.73|18.65|18.91|18.69|18.69|18.39|17.99|18.35|18.47|18.21|17.69|17.35|17.61|17.73|17.67|18.43|18.03|18.29|17.95|18.27|18.39|18.73|18.53|18.61|18.51|18.43|18.65|19.03|18.69|18.53|18.63|18.83|18.67|18.55|18.43|18.49|18.69|18.63|18.45|18.69|18.55|18.17…
10:27:36|90640-D87 4E57-2.65-0x33|18.17|17.77|18.35|18.13|18.25|18.11|18.33|18.51|18.71|18.69|18.65|18.85|18.47|18.79|18.65|18.75|18.57|18.37|18.75|18.77|18.73|18.93|18.69|18.75|18.45|18.07|18.45|18.45|18.29|17.89|17.41|17.59|17.85|17.73|18.41|18.09|18.47|18.01|18.33|18.43|18.87|18.57|18.65|18.55|18.47|18.67|19.01|18.77|18.61|18.69|18.87|18.75|18.61|18.43|18.57|18.73|18.67|18.53|18.79|18.59|18.41…
10:27:36|90640-D87 4E57-2.65-0x33|18.25|17.83|18.49|18.21|18.39|18.13|18.35|18.57|18.75|18.77|18.65|18.89|18.57|18.87|18.61|18.77|18.69|18.41|18.79|18.81|18.75|18.95|18.73|18.79|18.47|18.15|18.53|18.43|18.39|18.07|17.51|17.63|17.95|17.75|18.47|18.25|18.63|18.11|18.39|18.45|18.93|18.67|18.67|18.65|18.51|18.77|18.99|18.85|18.69|18.73|18.89|18.69|18.67|18.51|18.63|18.77|18.69|18.59|18.87|18.55|18.49…
10:27:36|90640-D87 4E57-2.65-0x33|18.23|17.79|18.49|18.27|18.43|18.09|18.35|18.59|18.75|18.69|18.63|18.95|18.63|18.85|18.59|18.75|18.69|18.37|18.79|18.85|18.73|18.95|18.73|18.81|18.47|18.15|18.57|18.45|18.45|18.07|17.57|17.73|17.91|17.75|18.39|18.29|18.59|18.17|18.39|18.45|18.91|18.73|18.67|18.71|18.55|18.83|19.01|18.89|18.65|18.73|18.91|18.69|18.63|18.55|18.71|18.79|18.73|18.61|18.87|18.47|18.39…
10:27:36|90640-D87 4E57-2.65-0x33|18.13|17.77|18.35|18.25|18.43|18.07|18.39|18.61|18.77|18.61|18.59|18.93|18.59|18.83|18.57|18.73|18.67|18.35|18.81|18.89|18.79|18.95|18.69|18.75|18.43|18.15|18.49|18.47|18.41|18.07|17.47|17.77|17.87|17.75|18.31|18.21|18.55|18.17|18.39|18.35|18.89|18.71|18.67|18.73|18.59|18.87|19.03|18.85|18.61|18.71|18.93|18.63|18.61|18.57|18.69|18.65|18.75|18.61|18.87|18.45|18.31…
10:27:36|90640-D87 4E57-2.65-0x33|18.05|17.69|18.23|18.09|18.43|18.07|18.41|18.59|18.79|18.57|18.55|18.85|18.55|18.83|18.55|18.75|18.65|18.33|18.83|18.89|18.83|18.97|18.65|18.73|18.39|18.21|18.47|18.51|18.39|17.95|17.49|17.93|17.75|17.75|18.45|18.13|18.51|18.17|18.47|18.37|18.91|18.69|18.69|18.75|18.67|18.91|19.03|18.81|18.65|18.69|18.85|18.59|18.55|18.59|18.69|18.63|18.75|18.61|18.83|18.43|18.35…
10:27:36|90640-D87 4E57-2.65-0x33|17.75|17.63|18.25|18.03|18.47|18.07|18.37|18.57|18.79|18.59|18.63|18.79|18.55|18.83|18.51|18.77|18.67|18.33|18.81|18.89|18.83|18.99|18.67|18.71|18.41|18.27|18.51|18.55|18.31|17.85|17.55|18.01|17.65|17.75|18.45|18.03|18.47|18.23|18.53|18.33|18.93|18.73|18.71|18.77|18.75|18.91|19.03|18.81|18.67|18.71|18.79|18.57|18.51|18.49|18.69|18.63|18.75|18.45|18.79|18.49|18.33…
10:27:36|90640-D87 4E57-2.65-0x33|17.71|17.77|18.27|18.03|18.51|18.13|18.35|18.53|18.81|18.69|18.69|18.85|18.55|18.83|18.49|18.73|18.69|18.37|18.79|18.85|18.83|19.03|18.69|18.71|18.43|18.45|18.55|18.57|18.33|17.77|17.55|17.91|17.87|17.85|18.37|18.07|18.61|18.27|18.51|18.31|19.01|18.77|18.81|18.79|18.77|18.91|19.05|18.81|18.75|18.73|18.79|18.57|18.67|18.55|18.77|18.63|18.75|18.45|18.83|18.55|20.95…
10:27:36|90640-D87 4E57-2.65-0x33|17.71|17.81|18.17|18.03|18.47|18.17|18.37|18.49|18.77|18.69|18.59|18.81|18.51|18.81|18.47|18.69|18.65|18.41|18.75|18.81|18.89|18.99|18.53|18.71|18.47|18.53|18.57|18.57|18.47|17.75|17.31|17.71|18.07|17.83|18.29|18.09|18.63|18.33|18.49|18.31|18.97|18.75|18.81|18.71|18.77|18.95|18.99|18.69|18.75|18.77|18.77|18.45|18.71|18.55|18.73|18.59|18.75|18.47|18.85|18.51|20.19…
10:27:36|90640-D87 4E57-2.65-0x33|17.71|17.67|18.07|18.07|18.43|18.19|18.37|18.47|18.73|18.61|18.51|18.81|18.47|18.85|18.45|18.65|18.61|18.35|18.71|18.81|18.93|18.91|18.51|18.81|18.51|18.53|18.59|18.51|18.49|17.71|17.33|17.81|18.13|17.81|18.37|18.11|18.65|18.37|18.49|18.29|18.91|18.73|18.83|18.71|18.75|18.97|18.93|18.65|18.75|18.79|18.83|18.45|18.71|18.55|18.75|18.61|18.69|18.49|18.73|18.47|19.77…
10:27:37|90640-D87 4E57-2.65-0x33|17.63|17.65|18.15|18.11|18.41|18.21|18.39|18.47|18.83|18.61|18.51|18.81|18.59|18.89|18.47|18.63|18.65|18.35|18.65|18.81|18.87|18.83|18.47|18.83|18.59|18.55|18.69|18.45|18.47|17.75|17.57|18.05|18.19|17.87|18.43|18.21|18.67|18.35|18.49|18.31|18.85|18.73|18.85|18.73|18.73|19.01|18.87|18.67|18.75|18.77|18.79|18.39|18.73|18.57|18.77|18.61|18.65|18.53|18.71|18.47|19.57…
10:27:37|90640-D87 4E57-2.65-0x33|17.57|17.65|18.23|18.25|18.41|18.21|18.43|18.55|18.93|18.67|18.53|18.93|18.71|18.95|18.51|18.67|18.71|18.31|18.61|18.83|18.83|18.83|18.51|18.89|18.67|18.53|18.79|18.59|18.47|17.79|17.79|18.19|18.07|17.95|18.55|18.31|18.69|18.35|18.59|18.33|18.91|18.75|18.87|18.77|18.75|19.07|18.91|18.71|18.77|18.77|18.79|18.43|18.81|18.59|18.87|18.63|18.65|18.57|18.85|18.59|19.67…
10:27:37|90640-D87 4E57-2.65-0x33|17.69|17.65|18.19|18.27|18.33|18.19|18.37|18.55|18.87|18.71|18.53|18.93|18.65|18.95|18.49|18.69|18.67|18.27|18.61|18.77|18.69|18.83|18.47|18.85|18.61|18.51|18.67|18.61|18.49|17.81|17.67|18.23|17.97|17.95|18.53|18.31|18.71|18.41|18.67|18.33|18.89|18.75|18.89|18.71|18.77|19.09|18.95|18.71|18.77|18.73|18.77|18.35|18.79|18.59|18.85|18.57|18.63|18.49|18.85|18.57|19.53…
10:27:37|90640-D87 4E57-2.65-0x33|17.79|17.87|18.21|18.35|18.27|18.23|18.37|18.57|18.83|18.71|18.53|18.95|18.61|18.95|18.47|18.69|18.63|18.39|18.61|18.79|18.65|18.89|18.51|18.83|18.55|18.41|18.67|18.75|18.51|17.89|17.73|18.31|17.93|17.95|18.47|18.29|18.55|18.45|18.71|18.33|18.89|18.75|18.89|18.65|18.73|19.09|19.01|18.71|18.79|18.69|18.75|18.35|18.69|18.59|18.93|18.57|18.61|18.49|19.05|18.63|19.43…
10:27:37|90640-D87 4E57-2.65-0x33|17.77|17.95|18.29|18.41|18.27|18.27|18.53|18.61|18.73|18.73|18.63|18.99|18.59|18.95|18.53|18.69|18.57|18.45|18.67|18.81|18.67|18.89|18.55|18.81|18.59|18.41|18.79|18.87|18.57|17.97|17.79|18.47|17.91|17.89|18.43|18.31|18.49|18.41|18.75|18.47|18.91|18.71|18.89|18.61|18.71|19.05|19.07|18.73|18.81|18.65|18.75|18.47|18.61|18.51|18.93|18.63|18.59|18.47|19.09|18.61|19.35…
10:27:37|90640-D87 4E57-2.65-0x33|17.75|17.77|18.27|18.31|18.27|18.29|18.59|18.61|18.71|18.71|18.71|18.97|18.57|18.83|18.51|18.65|18.51|18.43|18.67|18.77|18.69|18.83|18.53|18.67|18.57|18.35|18.79|18.77|18.63|18.01|17.77|18.37|18.05|17.83|18.43|18.33|18.51|18.37|18.75|18.59|18.97|18.67|18.95|18.57|18.69|19.01|18.87|18.75|18.83|18.61|18.69|18.51|18.65|18.45|18.83|18.67|18.59|18.45|18.99|18.59|19.29…
10:27:37|90640-D87 4E57-2.65-0x33|17.81|17.73|18.29|18.29|18.33|18.31|18.59|18.59|18.75|18.69|18.77|18.95|18.61|18.79|18.47|18.61|18.55|18.41|18.67|18.73|18.79|18.77|18.63|18.65|18.61|18.29|18.69|18.67|18.65|18.05|17.81|18.21|18.17|17.83|18.43|18.33|18.51|18.43|18.73|18.61|18.95|18.65|19.01|18.63|18.67|19.05|18.79|18.73|18.85|18.61|18.63|18.55|18.69|18.43|18.75|18.69|18.59|18.37|18.91|18.59|19.23…
10:27:37|90640-D87 4E57-2.65-0x33|17.83|17.81|18.31|18.37|18.39|18.25|18.59|18.61|18.79|18.73|18.81|18.97|18.65|18.65|18.45|18.61|18.59|18.35|18.67|18.71|18.81|18.77|18.71|18.63|18.65|18.29|18.61|18.63|18.67|17.99|17.79|18.15|18.01|17.83|18.37|18.33|18.49|18.43|18.59|18.63|18.91|18.63|18.97|18.67|18.67|19.01|18.77|18.71|18.83|18.61|18.65|18.59|18.65|18.41|18.75|18.71|18.57|18.31|18.83|18.59|19.11…
10:27:37|90640-D87 4E57-2.65-0x33|17.71|17.87|18.37|18.43|18.37|18.25|18.61|18.63|18.81|18.77|18.79|18.93|18.63|18.59|18.43|18.61|18.65|18.37|18.75|18.69|18.77|18.79|18.71|18.63|18.73|18.29|18.49|18.61|18.69|17.93|17.65|18.01|17.87|17.95|18.39|18.31|18.49|18.47|18.57|18.67|18.89|18.63|18.95|18.61|18.69|18.99|18.75|18.79|18.81|18.61|18.67|18.67|18.63|18.51|18.75|18.73|18.55|18.33|18.77|18.63|19.01…
10:27:37|90640-D87 4E57-2.65-0x33|17.65|17.85|18.39|18.43|18.31|18.21|18.59|18.61|18.81|18.67|18.73|18.85|18.57|18.53|18.39|18.65|18.67|18.33|18.79|18.75|18.71|18.77|18.67|18.59|18.69|18.21|18.43|18.61|18.67|17.91|17.57|17.85|17.87|17.95|18.33|18.25|18.41|18.47|18.57|18.67|18.87|18.61|18.89|18.53|18.73|18.95|18.71|18.83|18.77|18.57|18.69|18.71|18.59|18.57|18.67|18.71|18.47|18.31|18.83|18.63|18.91…
10:27:37|90640-D87 4E57-2.65-0x33|17.43|17.75|18.27|18.43|18.37|18.23|18.67|18.59|18.81|18.63|18.73|18.77|18.55|18.47|18.33|18.69|18.61|18.29|18.69|18.73|18.67|18.75|18.63|18.55|18.63|18.19|18.47|18.59|18.57|17.89|17.65|17.83|17.87|17.83|18.27|18.27|18.35|18.43|18.57|18.61|18.85|18.63|18.83|18.49|18.75|18.91|18.69|18.81|18.73|18.57|18.71|18.65|18.55|18.49|18.61|18.57|18.39|18.31|18.79|18.53|18.81…
10:27:37|90640-D87 4E57-2.65-0x33|17.39|17.77|18.25|18.55|18.43|18.23|18.67|18.49|18.77|18.61|18.75|18.75|18.55|18.55|18.29|18.63|18.57|18.35|18.69|18.75|18.65|18.69|18.61|18.63|18.59|18.17|18.53|18.65|18.49|17.85|17.63|17.71|17.93|17.83|18.21|18.29|18.31|18.41|18.57|18.57|18.79|18.67|18.81|18.47|18.77|18.89|18.69|18.79|18.69|18.57|18.77|18.61|18.57|18.43|18.61|18.53|18.37|18.33|18.81|18.53|18.81…
10:27:37|90640-D87 4E57-2.65-0x33|17.57|17.79|18.31|18.59|18.43|18.25|18.63|18.45|18.81|18.59|18.77|18.73|18.57|18.61|18.29|18.57|18.63|18.39|18.65|18.77|18.73|18.63|18.61|18.69|18.59|18.17|18.51|18.69|18.55|17.83|17.57|17.47|17.99|17.89|18.15|18.31|18.27|18.29|18.57|18.51|18.75|18.67|18.79|18.45|18.77|18.99|18.69|18.67|18.65|18.53|18.83|18.63|18.59|18.51|18.61|18.51|18.37|18.37|18.83|18.51|18.81…
10:27:37|90640-D87 4E57-2.65-0x33|17.73|17.83|18.35|18.53|18.43|18.19|18.61|18.51|18.85|18.59|18.79|18.69|18.59|18.65|18.29|18.63|18.67|18.37|18.63|18.73|18.79|18.67|18.61|18.69|18.59|18.15|18.49|18.61|18.55|17.83|17.57|17.43|18.15|17.93|18.13|18.33|18.27|18.25|18.55|18.53|18.83|18.67|18.81|18.45|18.79|18.99|18.67|18.63|18.67|18.51|18.79|18.65|18.63|18.57|18.53|18.51|18.47|18.41|18.83|18.49|18.81…
10:27:37|90640-D87 4E57-2.65-0x33|17.67|17.87|18.47|18.47|18.39|18.15|18.57|18.57|18.79|18.61|18.69|18.65|18.57|18.67|18.33|18.69|18.61|18.35|18.53|18.69|18.75|18.71|18.57|18.69|18.65|18.13|18.47|18.55|18.47|17.85|17.63|17.57|18.29|17.89|18.11|18.29|18.27|18.23|18.53|18.57|18.91|18.71|18.83|18.47|18.81|18.95|18.65|18.69|18.69|18.49|18.77|18.55|18.67|18.63|18.47|18.47|18.57|18.43|18.83|18.39|18.75…
10:27:38|90640-D87 4E57-2.65-0x33|17.73|18.03|18.57|18.41|18.35|18.27|18.59|18.63|18.75|18.61|18.67|18.69|18.55|18.75|18.37|18.75|18.57|18.39|18.51|18.67|18.71|18.73|18.55|18.73|18.71|18.13|18.45|18.47|18.41|17.83|17.67|17.71|18.33|17.95|18.19|18.25|18.29|18.21|18.61|18.61|18.95|18.73|18.91|18.49|18.81|18.93|18.73|18.75|18.69|18.47|18.83|18.53|18.63|18.69|18.51|18.43|18.51|18.43|18.79|18.37|18.75…
10:27:38|90640-D87 4E57-2.65-0x33|17.75|18.11|18.57|18.37|18.33|18.31|18.55|18.67|18.75|18.61|18.67|18.73|18.57|18.77|18.35|18.81|18.63|18.43|18.59|18.65|18.73|18.75|18.47|18.77|18.71|18.13|18.51|18.47|18.43|17.81|17.51|17.81|18.37|17.99|18.25|18.29|18.31|18.21|18.61|18.61|18.99|18.77|18.91|18.51|18.81|18.91|18.73|18.69|18.69|18.57|18.87|18.57|18.61|18.67|18.55|18.49|18.45|18.41|18.75|18.41|18.75…
10:27:38|90640-D87 4E57-2.65-0x33|17.73|17.97|18.57|18.37|18.31|18.29|18.51|18.67|18.75|18.55|18.67|18.71|18.59|18.73|18.35|18.79|18.61|18.31|18.59|18.63|18.69|18.65|18.39|18.73|18.65|18.07|18.49|18.43|18.45|17.97|17.51|17.97|18.25|17.97|18.23|18.31|18.33|18.21|18.59|18.61|18.93|18.81|18.89|18.53|18.67|18.89|18.69|18.63|18.69|18.57|18.81|18.61|18.51|18.65|18.51|18.53|18.37|18.41|18.69|18.45|18.55…
10:27:38|90640-D87 4E57-2.65-0x33|17.85|17.93|18.43|18.37|18.25|18.27|18.55|18.67|18.79|18.49|18.69|18.69|18.55|18.71|18.33|18.77|18.65|18.29|18.53|18.63|18.69|18.65|18.49|18.69|18.67|18.11|18.47|18.39|18.33|17.97|17.23|17.89|18.15|17.99|18.23|18.35|18.35|18.19|18.57|18.63|18.89|18.77|18.87|18.51|18.63|18.89|18.67|18.61|18.69|18.61|18.75|18.65|18.51|18.69|18.49|18.51|18.39|18.55|18.65|18.47|18.47…
10:27:38|90640-D87 4E57-2.65-0x33|17.95|17.91|18.31|18.27|18.19|18.27|18.57|18.67|18.83|18.53|18.71|18.69|18.53|18.77|18.31|18.75|18.67|18.39|18.47|18.57|18.69|18.59|18.59|18.71|18.69|18.23|18.51|18.49|18.35|18.05|17.21|17.85|18.21|18.01|18.25|18.39|18.35|18.17|18.65|18.63|18.99|18.75|18.93|18.49|18.67|18.89|18.69|18.59|18.81|18.65|18.77|18.69|18.59|18.73|18.51|18.49|18.45|18.69|18.75|18.49|18.59…
10:27:38|90640-D87 4E57-2.65-0x33|17.83|17.89|18.33|18.17|18.13|18.25|18.49|18.67|18.77|18.57|18.67|18.69|18.49|18.77|18.27|18.73|18.65|18.47|18.55|18.51|18.67|18.53|18.55|18.73|18.63|18.27|18.55|18.59|18.47|18.13|17.35|17.99|18.27|17.93|18.27|18.29|18.35|18.19|18.65|18.63|18.97|18.71|18.91|18.49|18.69|18.89|18.69|18.57|18.83|18.63|18.77|18.65|18.65|18.71|18.53|18.49|18.49|18.55|18.75|18.49|18.59…
10:27:38|90640-D87 4E57-2.65-0x33|17.81|17.97|18.35|18.27|18.15|18.27|18.43|18.65|18.71|18.51|18.63|18.67|18.45|18.81|18.29|18.73|18.63|18.47|18.57|18.51|18.65|18.49|18.53|18.73|18.59|18.23|18.57|18.63|18.49|18.05|17.43|18.11|18.29|17.95|18.31|18.27|18.35|18.21|18.65|18.63|18.93|18.67|18.95|18.49|18.71|18.89|18.69|18.57|18.79|18.61|18.69|18.61|18.61|18.71|18.49|18.49|18.59|18.51|18.67|18.49|18.57…
10:27:38|90640-D87 4E57-2.65-0x33|17.79|17.99|18.35|18.35|18.15|18.29|18.55|18.63|18.59|18.47|18.59|18.65|18.45|18.85|18.29|18.73|18.59|18.45|18.61|18.51|18.61|18.45|18.45|18.73|18.63|18.25|18.65|18.65|18.55|17.97|17.45|18.11|18.31|17.89|18.33|18.39|18.35|18.21|18.65|18.55|18.89|18.69|18.93|18.47|18.73|18.91|18.67|18.53|18.75|18.61|18.61|18.59|18.57|18.69|18.45|18.51|18.61|18.47|18.61|18.51|18.55…
10:27:38|90640-D87 4E57-2.65-0x33|17.77|17.81|18.35|18.39|18.15|18.27|18.59|18.63|18.55|18.53|18.55|18.65|18.45|18.83|18.29|18.79|18.55|18.41|18.63|18.49|18.57|18.45|18.39|18.69|18.67|18.23|18.71|18.69|18.61|18.01|17.53|18.13|18.21|17.85|18.33|18.41|18.21|18.21|18.65|18.55|18.85|18.71|18.85|18.45|18.71|18.93|18.63|18.49|18.69|18.61|18.59|18.57|18.59|18.67|18.45|18.51|18.65|18.43|18.61|18.53|18.53…
10:27:38|90640-D87 4E57-2.65-0x33|17.85|17.75|18.23|18.37|18.19|18.25|18.53|18.63|18.55|18.57|18.53|18.65|18.51|18.81|18.33|18.85|18.63|18.45|18.71|18.47|18.59|18.45|18.39|18.65|18.65|18.27|18.81|18.73|18.69|18.05|17.59|18.23|18.13|17.85|18.33|18.35|18.17|18.25|18.65|18.51|18.81|18.67|18.79|18.49|18.69|18.91|18.59|18.55|18.63|18.61|18.57|18.57|18.59|18.67|18.45|18.53|18.69|18.45|18.61|18.45|18.51…
10:27:38|90640-D87 4E57-2.65-0x33|17.91|17.83|18.21|18.31|18.23|18.27|18.49|18.51|18.55|18.49|18.51|18.55|18.55|18.89|18.37|18.73|18.63|18.47|18.73|18.47|18.61|18.45|18.41|18.65|18.65|18.31|18.79|18.63|18.69|18.09|17.63|18.27|18.17|17.93|18.41|18.31|18.21|18.29|18.57|18.47|18.85|18.63|18.71|18.53|18.73|18.89|18.59|18.61|18.63|18.61|18.61|18.57|18.59|18.67|18.45|18.55|18.57|18.47|18.53|18.39|18.57…
10:27:38|90640-D87 4E57-2.65-0x33|18.03|17.91|18.29|18.31|18.29|18.29|18.47|18.47|18.55|18.43|18.53|18.53|18.57|18.91|18.43|18.63|18.57|18.49|18.69|18.47|18.59|18.45|18.47|18.65|18.55|18.35|18.73|18.61|18.69|18.19|17.93|18.39|18.21|17.93|18.49|18.31|18.25|18.31|18.51|18.51|18.89|18.65|18.69|18.57|18.77|18.85|18.59|18.65|18.63|18.61|18.63|18.75|18.59|18.67|18.45|18.53|18.47|18.37|18.47|18.57|18.63…
10:27:38|90640-D87 4E57-2.65-0x33|18.15|17.97|18.39|18.31|18.35|18.33|18.47|18.49|18.57|18.45|18.55|18.55|18.59|18.99|18.51|18.63|18.53|18.49|18.67|18.47|18.59|18.57|18.55|18.69|18.55|18.41|18.75|18.75|18.69|18.11|18.03|18.47|18.39|18.03|18.67|18.39|18.37|18.35|18.51|18.57|18.91|18.69|18.69|18.61|18.79|18.83|18.63|18.69|18.67|18.61|18.65|18.81|18.61|18.69|18.49|18.53|18.53|18.41|18.57|18.73|18.65…
10:27:38|90640-D87 4E57-2.65-0x33|18.03|17.93|18.37|18.31|18.27|18.37|18.39|18.51|18.61|18.47|18.55|18.57|18.53|18.97|18.51|18.63|18.57|18.49|18.67|18.47|18.63|18.67|18.59|18.73|18.59|18.47|18.73|18.77|18.65|17.97|14.17|18.29|18.53|17.85|18.67|18.35|18.37|18.37|18.51|18.57|18.91|18.69|18.69|18.63|18.81|18.83|18.65|18.69|18.69|18.55|18.67|18.75|18.63|18.67|18.53|18.61|18.57|18.41|18.59|18.67|18.67…
10:27:38|90640-D87 4E57-2.65-0x33|17.95|18.01|18.35|18.19|18.19|18.33|18.31|18.31|18.63|18.55|18.53|18.61|18.55|19.05|18.49|18.59|18.59|18.53|18.65|18.47|18.65|18.71|18.61|18.61|18.61|18.45|18.69|18.75|18.65|18.11|15.09|18.01|18.39|17.83|18.67|18.31|18.39|18.37|18.45|18.57|18.91|18.67|18.69|18.63|18.81|18.81|18.69|18.69|18.63|18.53|18.67|18.69|18.63|18.63|18.41|18.59|18.59|18.39|18.59|18.61|18.73…
10:27:38|90640-D87 4E57-2.65-0x33|18.07|18.09|18.41|18.17|18.27|18.29|18.37|18.27|18.65|18.63|18.63|18.65|18.59|19.05|18.47|18.55|18.59|18.55|18.67|18.47|18.73|18.75|18.63|18.57|18.69|18.49|18.67|18.73|18.57|18.17|18.05|17.87|18.27|17.93|18.67|18.25|18.39|18.37|18.41|18.55|18.91|18.67|18.69|18.67|18.81|18.85|18.73|18.73|18.59|18.51|18.67|18.73|18.63|18.67|18.39|18.53|18.61|18.55|18.59|18.69|18.77…
10:27:38|90640-D87 4E57-2.65-0x33|18.11|18.07|18.47|18.17|18.35|18.33|18.41|18.33|18.67|18.71|18.73|18.75|18.63|19.05|18.51|18.63|18.59|18.45|18.69|18.53|18.79|18.75|18.65|18.71|18.75|18.49|18.65|18.77|18.49|18.13|18.27|18.01|18.23|18.03|18.71|18.19|18.33|18.37|18.45|18.53|18.95|18.67|18.63|18.71|18.79|18.89|18.75|18.75|18.61|18.49|18.77|18.77|18.69|18.71|18.57|18.59|18.67|18.63|18.71|18.75|18.65…
10:27:39|90640-D87 4E57-2.65-0x33|18.21|18.05|18.33|18.17|18.45|18.37|18.47|18.39|18.77|18.79|18.61|18.77|18.69|19.05|18.51|18.71|18.75|18.45|18.67|18.59|18.81|18.77|18.71|18.83|18.87|18.53|18.71|18.81|18.77|18.19|18.07|18.07|18.21|18.07|18.69|18.11|18.29|18.45|18.49|18.51|18.99|18.75|18.59|18.71|18.79|18.95|18.77|18.75|18.63|18.51|18.77|18.73|18.73|18.77|18.65|18.61|18.73|18.63|18.75|18.65|18.65…
10:27:39|90640-D87 4E57-2.65-0x33|18.25|17.99|18.29|18.17|18.55|18.37|18.53|18.39|18.87|18.85|18.59|18.67|18.75|19.13|18.51|18.71|18.79|18.45|18.65|18.63|18.83|18.85|18.77|18.85|18.97|18.59|18.77|18.79|18.81|18.07|17.97|17.97|18.27|18.11|18.79|18.17|18.37|18.53|18.59|18.49|18.99|18.83|18.67|18.71|18.79|18.99|18.79|18.75|18.67|18.53|18.79|18.71|18.73|18.81|18.67|18.63|18.77|18.63|18.83|18.65|18.63…
10:27:39|90640-D87 4E57-2.65-0x33|18.39|18.03|18.37|18.19|18.53|18.37|18.63|18.39|18.85|18.89|18.65|18.65|18.75|19.19|18.61|18.71|18.81|18.45|18.73|18.67|18.85|18.91|18.81|18.87|19.07|18.63|18.89|18.85|18.89|18.07|17.99|17.95|18.31|18.11|18.81|18.19|18.45|18.47|18.67|18.49|18.99|18.79|18.75|18.75|18.79|18.99|18.81|18.75|18.71|18.61|18.81|18.79|18.75|18.77|18.69|18.53|18.81|18.61|18.91|18.77|18.61…
10:27:39|90640-D87 4E57-2.65-0x33|18.43|17.97|18.43|18.23|18.51|18.35|18.65|18.41|18.83|18.81|18.69|18.73|18.75|19.13|18.69|18.79|18.81|18.41|18.79|18.73|18.85|18.97|18.85|18.91|19.07|18.63|18.91|18.81|18.89|18.11|17.99|18.07|18.33|18.11|18.83|18.21|18.51|18.41|18.67|18.49|19.03|18.75|18.75|18.79|18.83|18.99|18.81|18.75|18.67|18.61|18.77|18.85|18.75|18.73|18.71|18.53|18.75|18.59|18.87|18.81|18.59…
10:27:39|90640-D87 4E57-2.65-0x33|18.39|17.91|18.39|18.25|18.51|18.33|18.65|18.43|18.75|18.75|18.75|18.79|18.69|19.09|18.59|18.79|18.83|18.43|18.83|18.79|18.75|18.95|18.85|18.95|19.03|18.63|18.91|18.77|18.81|18.09|17.83|18.11|18.33|18.09|18.83|18.21|18.49|18.35|18.67|18.57|19.05|18.73|18.75|18.73|18.87|18.97|18.81|18.73|18.63|18.61|18.73|18.87|18.75|18.65|18.73|18.61|18.69|18.57|18.83|18.91|18.57…
10:27:39|90640-D87 4E57-2.65-0x33|18.37|17.93|18.37|18.25|18.53|18.39|18.65|18.43|18.69|18.77|18.75|18.71|18.65|19.13|18.59|18.81|18.87|18.47|18.87|18.81|18.75|18.97|18.85|18.95|19.01|18.69|18.93|18.75|18.75|18.03|17.79|18.13|18.33|18.09|18.77|18.21|18.43|18.31|18.67|18.65|18.95|18.73|18.71|18.69|18.89|18.97|18.81|18.73|18.67|18.63|18.77|18.91|18.81|18.67|18.75|18.69|18.65|18.57|18.77|18.91|18.55…
10:27:39|90640-D87 4E57-2.65-0x33|18.39|17.95|18.33|18.25|18.55|18.43|18.67|18.43|18.69|18.79|18.61|18.65|18.63|19.07|18.51|18.83|18.79|18.51|18.83|18.83|18.63|18.99|18.87|18.89|18.79|18.65|18.93|18.73|18.67|17.97|17.59|18.05|18.33|17.89|18.65|18.13|18.37|18.25|18.67|18.61|18.87|18.77|18.69|18.61|18.85|18.89|18.79|18.71|18.71|18.63|18.81|18.87|18.79|18.63|18.75|18.61|18.63|18.49|18.71|18.87|18.53…
10:27:39|90640-D87 4E57-2.65-0x33|18.39|18.05|18.37|18.37|18.55|18.45|18.67|18.55|18.73|18.89|18.61|18.71|18.67|19.13|18.55|18.87|18.75|18.55|18.79|18.89|18.61|18.97|18.87|18.87|18.69|18.63|18.91|18.85|18.69|18.01|17.65|18.23|18.21|17.89|18.77|18.19|18.39|18.27|18.81|18.65|18.89|18.79|18.73|18.63|18.91|18.91|18.91|18.73|18.69|18.61|18.85|18.83|18.79|18.65|18.83|18.61|18.63|18.47|18.73|18.91|18.75…
10:27:39|90640-D87 4E57-2.65-0x33|18.13|18.05|18.35|18.41|18.49|18.47|18.67|18.65|18.75|18.91|18.57|18.77|18.73|19.19|18.57|18.85|18.67|18.57|18.79|18.95|18.65|18.95|18.87|18.85|18.61|18.61|18.81|18.83|18.57|18.05|17.69|18.39|18.11|17.91|18.77|18.21|18.41|18.19|18.83|18.65|18.91|18.81|18.77|18.67|18.97|18.91|18.93|18.69|18.69|18.61|18.89|18.81|18.79|18.63|18.91|18.67|18.63|18.39|18.67|18.79|18.77…
10:27:39|90640-D87 4E57-2.65-0x33|17.97|18.05|18.33|18.37|18.43|18.57|18.67|18.65|18.77|18.85|18.55|18.81|18.79|19.17|18.59|18.83|18.61|18.49|18.79|18.97|18.67|18.99|18.87|18.93|18.63|18.61|18.71|18.79|18.47|18.01|17.79|18.39|17.99|17.93|18.79|18.23|18.45|18.23|18.85|18.65|18.87|18.83|18.73|18.71|18.89|18.91|18.97|18.65|18.65|18.61|18.89|18.81|18.79|18.61|18.89|18.71|18.71|18.41|18.73|18.75|18.71…
10:27:39|90640-D87 4E57-2.65-0x33|17.93|18.03|18.25|18.33|18.41|18.59|18.59|18.65|18.77|18.79|18.45|18.77|18.69|19.09|18.51|18.81|18.57|18.41|18.75|18.99|18.63|18.95|18.81|18.89|18.53|18.61|18.65|18.75|18.37|17.97|17.67|18.37|17.89|17.83|18.71|18.15|18.49|18.29|18.79|18.51|18.83|18.85|18.69|18.71|18.81|18.89|18.95|18.69|18.61|18.57|18.89|18.75|18.79|18.55|18.87|18.61|18.69|18.45|18.73|18.75|18.65…
10:27:39|90640-D87 4E57-2.65-0x33|17.99|18.11|18.25|18.31|18.39|18.53|18.53|18.63|18.79|18.75|18.45|18.69|18.61|19.07|18.51|18.81|18.55|18.49|18.73|18.97|18.61|18.99|18.77|18.93|18.53|18.67|18.61|18.71|18.37|18.15|17.63|18.23|18.05|17.89|18.75|18.17|18.51|18.35|18.85|18.51|18.91|18.89|18.79|18.73|18.81|18.89|18.91|18.73|18.65|18.55|18.91|18.71|18.83|18.57|18.87|18.61|18.73|18.51|18.73|18.75|18.59…
10:27:39|90640-D87 4E57-2.65-0x33|18.05|18.19|18.29|18.29|18.41|18.49|18.57|18.61|18.77|18.73|18.51|18.63|18.61|19.05|18.47|18.83|18.55|18.55|18.75|18.95|18.63|18.97|18.73|18.95|18.61|18.71|18.85|18.75|18.39|18.15|17.45|18.15|18.19|17.89|18.79|18.19|18.53|18.33|18.85|18.51|18.91|18.85|18.81|18.69|18.81|18.83|18.87|18.83|18.69|18.61|18.93|18.77|18.85|18.53|18.87|18.63|18.77|18.49|18.73|18.87|18.55…
10:27:39|90640-D87 4E57-2.65-0x33|18.09|18.21|18.31|18.19|18.35|18.35|18.59|18.59|18.75|18.59|18.55|18.63|18.59|19.07|18.49|18.81|18.53|18.49|18.77|18.99|18.63|18.99|18.69|18.93|18.67|18.65|18.89|18.73|18.33|17.99|17.35|18.15|18.19|17.87|18.75|18.19|18.47|18.31|18.87|18.49|18.93|18.81|18.77|18.63|18.75|18.77|18.89|18.83|18.55|18.65|18.91|18.79|18.75|18.47|18.85|18.63|18.71|18.45|18.71|18.85|18.41…
10:27:39|90640-D87 4E57-2.65-0x33|18.07|18.23|18.41|18.17|18.31|18.33|18.63|18.57|18.77|18.55|18.55|18.63|18.55|19.09|18.55|18.79|18.55|18.51|18.89|19.01|18.59|19.01|18.71|18.91|18.71|18.61|18.85|18.73|18.37|17.95|17.33|18.13|18.19|17.93|18.73|18.11|18.41|18.43|18.89|18.47|18.95|18.79|18.73|18.71|18.71|18.83|18.91|18.81|18.53|18.67|18.91|18.81|18.65|18.49|18.83|18.69|18.67|18.49|18.69|18.73|18.35…
10:27:40|90640-D87 4E57-2.65-0x33|18.05|18.23|18.39|18.09|18.27|18.19|18.59|18.53|18.79|18.49|18.55|18.65|18.51|18.93|18.59|18.77|18.55|18.47|18.89|18.93|18.57|18.87|18.71|18.83|18.69|18.49|18.81|18.73|18.33|17.71|17.31|18.03|18.13|17.97|18.61|18.05|18.29|18.43|18.81|18.45|18.91|18.77|18.73|18.77|18.65|18.79|18.83|18.81|18.55|18.69|18.91|18.83|18.71|18.51|18.77|18.75|18.69|18.53|18.69|18.69|18.37…
10:27:40|90640-D87 4E57-2.65-0x33|18.01|18.23|18.27|18.01|18.25|18.13|18.45|18.49|18.75|18.45|18.53|18.67|18.51|18.79|18.55|18.75|18.51|18.45|18.87|18.85|18.59|18.75|18.67|18.77|18.63|18.39|18.79|18.71|18.41|17.59|17.15|17.85|18.09|17.99|18.51|18.09|18.19|18.45|18.73|18.49|18.87|18.79|18.73|18.81|18.61|18.77|18.75|18.79|18.57|18.75|18.89|18.77|18.75|18.45|18.73|18.73|18.69|18.43|18.69|18.61|18.39…
10:27:40|90640-D87 4E57-2.65-0x33|17.99|18.19|18.17|17.93|18.23|18.17|18.41|18.47|18.73|18.49|18.53|18.69|18.53|18.75|18.53|18.71|18.49|18.49|18.87|18.93|18.63|18.75|18.67|18.71|18.59|18.31|18.77|18.57|18.43|17.65|17.17|17.85|18.07|18.01|18.51|18.13|18.29|18.47|18.73|18.55|18.89|18.81|18.73|18.87|18.63|18.77|18.73|18.79|18.63|18.81|18.89|18.73|18.75|18.43|18.73|18.73|18.69|18.41|18.69|18.55|18.41…
10:27:40|90640-D87 4E57-2.65-0x33|18.03|18.15|18.01|17.87|18.33|18.21|18.27|18.45|18.85|18.53|18.51|18.71|18.49|18.71|18.55|18.67|18.45|18.53|18.95|18.99|18.67|18.73|18.69|18.65|18.53|18.23|18.67|18.45|18.49|17.69|17.23|17.83|18.05|18.03|18.43|18.01|18.39|18.43|18.73|18.63|18.89|18.69|18.73|18.81|18.65|18.79|18.71|18.77|18.67|18.83|18.89|18.73|18.75|18.49|18.73|18.71|18.69|18.51|18.67|18.47|18.43…
10:27:40|90640-D87 4E57-2.65-0x33|18.05|18.17|18.01|17.93|18.41|18.27|18.25|18.47|18.95|18.61|18.51|18.73|18.47|18.77|18.57|18.71|18.49|18.61|18.97|18.97|18.71|18.81|18.71|18.67|18.53|18.37|18.67|18.47|18.55|17.79|17.29|17.83|18.21|18.11|18.59|18.05|18.51|18.41|18.69|18.71|19.03|18.69|18.75|18.75|18.59|18.81|18.83|18.75|18.73|18.85|18.87|18.73|18.85|18.53|18.71|18.69|18.69|18.59|18.75|18.49|18.49…
10:27:40|90640-D87 4E57-2.65-0x33|18.09|18.19|18.11|17.99|18.35|18.33|18.23|18.49|18.99|18.69|18.53|18.75|18.47|18.83|18.57|18.75|18.51|18.67|18.89|18.95|18.69|18.89|18.71|18.69|18.61|18.49|18.73|18.49|18.57|17.79|17.09|17.83|18.35|18.07|18.61|18.05|18.51|18.41|18.65|18.73|19.03|18.65|18.77|18.69|18.55|18.89|18.93|18.81|18.79|18.85|18.85|18.69|18.93|18.61|18.69|18.71|18.69|18.65|18.83|18.55|18.49…
10:27:40|90640-D87 4E57-2.65-0x33|18.09|18.19|18.19|18.01|18.27|18.41|18.27|18.51|19.01|18.61|18.53|18.77|18.47|18.79|18.55|18.75|18.51|18.61|18.81|18.81|18.65|18.87|18.69|18.71|18.67|18.55|18.75|18.39|18.49|17.65|16.97|17.69|18.31|18.03|18.57|18.03|18.39|18.39|18.67|18.73|19.05|18.61|18.77|18.63|18.55|18.95|18.93|18.85|18.79|18.85|18.89|18.65|18.81|18.67|18.71|18.71|18.67|18.69|18.89|18.59|18.43…
10:27:40|90640-D87 4E57-2.65-0x33|18.07|18.19|18.19|18.03|18.17|18.39|18.27|18.53|18.97|18.61|18.65|18.79|18.51|18.75|18.55|18.75|18.59|18.55|18.79|18.69|18.61|18.85|18.77|18.73|18.57|18.59|18.75|18.31|18.35|17.63|19.57|17.65|18.27|17.97|18.53|18.13|18.27|18.31|18.69|18.73|19.07|18.67|18.77|18.57|18.55|18.91|18.93|18.85|18.79|18.79|18.87|18.65|18.71|18.53|18.73|18.77|18.65|18.63|18.95|18.65|18.39…
10:27:40|90640-D87 4E57-2.65-0x33|18.05|18.17|18.19|18.09|18.19|18.41|18.27|18.49|18.93|18.59|18.67|18.75|18.55|18.79|18.55|18.75|18.65|18.53|18.77|18.81|18.57|18.79|18.77|18.77|18.55|18.53|18.75|18.25|18.31|17.73|19.11|17.75|18.29|17.91|18.37|18.21|18.39|18.33|18.73|18.73|19.05|18.71|18.71|18.51|18.55|18.89|18.85|18.85|18.79|18.75|18.89|18.65|18.67|18.49|18.65|18.81|18.69|18.57|18.87|18.71|18.47…
10:27:40|90640-D87 4E57-2.65-0x33|18.01|18.15|18.05|18.15|18.25|18.43|18.27|18.45|18.91|18.57|18.67|18.73|18.57|18.83|18.59|18.75|18.67|18.51|18.71|18.83|18.59|18.75|18.73|18.81|18.61|18.47|18.69|18.21|18.43|17.81|18.87|17.77|18.31|17.91|18.31|18.29|18.49|18.33|18.69|18.69|19.03|18.75|18.67|18.61|18.55|18.91|18.77|18.79|18.79|18.67|18.85|18.63|18.63|18.53|18.59|18.79|18.71|18.47|18.81|18.61|18.55…
10:27:40|90640-D87 4E57-2.65-0x33|17.97|18.05|17.93|18.09|18.31|18.41|18.27|18.37|18.89|18.61|18.67|18.65|18.59|18.85|18.63|18.73|18.69|18.49|18.65|18.81|18.61|18.77|18.69|18.77|18.61|18.37|18.63|18.27|18.53|17.91|18.75|17.79|18.43|17.91|18.27|18.35|18.57|18.33|18.75|18.65|18.97|18.79|18.73|18.69|18.49|18.93|18.73|18.73|18.77|18.59|18.93|18.61|18.69|18.55|18.65|18.79|18.71|18.39|18.79|18.59|18.57…
10:27:40|90640-D87 4E57-2.65-0x33|18.13|18.07|18.03|18.09|18.37|18.39|18.29|18.35|18.93|18.65|18.63|18.59|18.59|18.87|18.59|18.71|18.73|18.47|18.69|18.79|18.67|18.79|18.71|18.73|18.59|18.35|18.63|18.31|18.65|17.99|18.61|17.83|18.53|17.95|18.23|18.31|18.63|18.31|18.73|18.59|18.91|18.85|18.77|18.61|18.45|18.91|18.69|18.75|18.75|18.65|18.99|18.61|18.75|18.57|18.71|18.75|18.71|18.43|18.77|18.59|18.59…
10:27:40|90640-D87 4E57-2.65-0x33|18.19|17.97|18.01|18.01|18.35|18.29|18.31|18.41|18.91|18.61|18.59|18.61|18.59|18.83|18.57|18.77|18.77|18.49|18.73|18.75|18.73|18.77|18.73|18.67|18.57|18.35|18.63|18.29|18.65|17.97|18.51|17.75|18.53|17.99|18.13|18.27|18.59|18.29|18.65|18.53|18.85|18.91|18.73|18.53|18.43|18.89|18.61|18.77|18.65|18.71|19.01|18.61|18.73|18.59|18.67|18.71|18.87|18.47|18.71|18.59|18.53…
10:27:40|90640-D87 4E57-2.65-0x33|18.09|17.89|17.95|17.95|18.31|18.25|18.37|18.47|18.91|18.59|18.61|18.61|18.57|18.81|18.53|18.77|18.81|18.51|18.71|18.71|18.75|18.75|18.79|18.69|18.63|18.35|18.67|18.27|18.57|17.95|18.27|17.67|18.53|17.85|18.05|18.21|18.55|18.29|18.57|18.57|18.79|18.93|18.69|18.47|18.41|18.81|18.55|18.69|18.63|18.71|19.01|18.57|18.71|18.63|18.63|18.75|18.89|18.39|18.67|18.59|18.47…
10:27:40|90640-D87 4E57-2.65-0x33|18.09|18.07|17.97|17.85|18.27|18.21|18.41|18.49|18.91|18.55|18.63|18.65|18.55|18.85|18.49|18.79|18.85|18.47|18.69|18.77|18.77|18.79|18.83|18.77|18.69|18.27|18.71|18.27|18.49|17.89|18.21|17.79|18.51|17.91|18.19|18.23|18.57|18.29|18.59|18.59|18.85|18.95|18.83|18.51|18.45|18.75|18.57|18.61|18.63|18.71|19.01|18.55|18.75|18.67|18.69|18.79|18.83|18.33|18.73|18.59|18.51…
10:27:40|90640-D87 4E57-2.65-0x33|18.25|18.23|18.19|17.89|18.25|18.25|18.49|18.51|18.91|18.57|18.69|18.69|18.57|18.89|18.47|18.81|18.81|18.43|18.69|18.83|18.81|18.83|18.93|18.85|18.73|18.31|18.81|18.27|18.51|17.89|18.23|17.99|18.49|17.95|18.31|18.29|18.59|18.41|18.59|18.75|18.89|18.99|18.97|18.61|18.49|18.81|18.59|18.65|18.63|18.71|19.01|18.71|18.79|18.69|18.75|18.89|18.79|18.39|18.79|18.55|18.55…
10:27:41|90640-D87 4E57-2.65-0x33|18.33|18.27|18.29|17.93|18.25|18.27|18.51|18.43|18.93|18.71|18.75|18.67|18.61|18.97|18.45|18.77|18.79|18.43|18.71|18.87|18.87|18.83|18.97|18.81|18.79|18.37|18.85|18.35|18.53|17.87|18.21|18.03|18.45|18.01|18.33|18.35|18.57|18.45|18.57|18.79|18.93|19.05|18.99|18.71|18.59|18.89|18.61|18.69|18.71|18.73|19.05|18.87|18.89|18.73|18.79|18.91|18.77|18.45|18.79|18.53|18.49…
10:27:41|90640-D87 4E57-2.65-0x33|18.15|18.23|18.27|17.97|18.29|18.29|18.49|18.37|18.91|18.77|18.69|18.65|18.57|18.97|18.39|18.75|18.73|18.45|18.73|18.91|18.87|18.83|18.87|18.79|18.77|18.41|18.83|18.43|18.43|17.87|17.95|17.91|18.41|17.91|18.35|18.23|18.55|18.35|18.55|18.73|18.97|19.07|19.01|18.69|18.67|18.91|18.63|18.61|18.71|18.75|19.09|18.85|18.91|18.71|18.75|18.77|18.75|18.47|18.79|18.53|18.43…
10:27:41|90640-D87 4E57-2.65-0x33|18.07|18.21|18.21|17.95|18.29|18.37|18.43|18.31|18.85|18.77|18.61|18.55|18.51|18.93|18.31|18.71|18.65|18.49|18.71|18.83|18.85|18.81|18.81|18.79|18.71|18.37|18.79|18.45|18.41|17.93|17.91|17.95|18.43|17.89|18.23|18.09|18.51|18.31|18.53|18.65|18.81|19.05|18.99|18.65|18.69|18.91|18.59|18.51|18.69|18.75|19.03|18.81|18.89|18.67|18.73|18.69|18.75|18.45|18.71|18.49|18.63…
10:27:41|90640-D87 4E57-2.65-0x33|18.13|18.19|18.17|17.93|18.13|18.37|18.49|18.31|18.89|18.77|18.59|18.45|18.53|18.89|18.39|18.67|18.61|18.53|18.71|18.77|18.85|18.81|18.71|18.79|18.69|18.33|18.61|18.41|18.37|17.97|17.95|18.03|18.45|17.79|18.11|18.13|18.47|18.27|18.51|18.55|18.73|18.95|18.97|18.59|18.71|18.91|18.55|18.47|18.67|18.69|18.97|18.81|18.87|18.67|18.71|18.73|18.75|18.47|18.65|18.39|18.63…
10:27:41|90640-D87 4E57-2.65-0x33|18.13|18.07|18.15|18.05|18.15|18.45|18.55|18.37|18.93|18.75|18.59|18.63|18.57|18.95|18.47|18.73|18.59|18.51|18.73|18.83|18.85|18.89|18.73|18.87|18.67|18.29|18.57|18.55|18.35|17.81|18.01|18.11|18.45|17.81|18.21|18.17|18.57|18.31|18.59|18.55|18.71|18.89|18.97|18.61|18.65|18.91|18.59|18.51|18.69|18.65|19.01|18.81|18.87|18.69|18.79|18.79|18.77|18.49|18.65|18.41|18.63…
10:27:41|90640-D87 4E57-2.65-0x33|17.93|17.95|18.15|18.09|18.19|18.51|18.61|18.43|18.89|18.73|18.53|18.69|18.59|19.01|18.47|18.79|18.57|18.49|18.71|18.87|18.89|18.95|18.81|18.93|18.65|18.25|18.61|18.59|18.25|17.79|18.21|18.27|18.45|17.77|18.23|18.05|18.57|18.35|18.65|18.53|18.69|18.83|18.97|18.63|18.67|18.95|18.63|18.53|18.71|18.61|19.05|18.81|18.87|18.69|18.87|18.83|18.79|18.41|18.65|18.43|18.57…
10:27:41|90640-D87 4E57-2.65-0x33|17.73|17.83|18.13|18.09|18.21|18.45|18.65|18.45|18.83|18.75|18.45|18.67|18.59|18.93|18.47|18.83|18.55|18.45|18.67|18.87|18.91|18.81|18.87|18.95|18.63|18.13|18.63|18.69|18.23|17.81|18.25|18.23|18.27|17.73|18.25|18.05|18.51|18.37|18.71|18.49|18.71|18.77|18.89|18.63|18.59|18.89|18.59|18.53|18.69|18.55|19.05|18.79|18.81|18.67|18.83|18.85|18.77|18.33|18.69|18.43|18.57…
10:27:41|90640-D87 4E57-2.65-0x33|17.79|17.83|18.27|18.09|18.23|18.39|18.65|18.47|18.79|18.75|18.49|18.65|18.59|18.85|18.51|18.85|18.49|18.41|18.73|18.87|18.83|18.69|18.85|18.97|18.63|18.13|18.65|18.79|18.37|17.89|18.19|18.25|18.11|17.71|18.27|18.11|18.45|18.31|18.77|18.53|18.73|18.83|18.83|18.67|18.51|18.83|18.57|18.61|18.67|18.49|19.03|18.85|18.77|18.67|18.79|18.81|18.75|18.39|18.71|18.45|18.57…
10:27:41|90640-D87 4E57-2.65-0x33|17.87|17.85|18.35|18.19|18.27|18.37|18.67|18.49|18.77|18.71|18.53|18.67|18.59|18.81|18.55|18.87|18.51|18.47|18.79|18.87|18.77|18.65|18.83|18.97|18.65|18.07|18.69|18.91|18.45|17.89|18.17|18.35|18.07|17.71|18.39|18.17|18.43|18.27|18.71|18.59|18.73|18.89|18.77|18.71|18.47|18.79|18.61|18.69|18.73|18.51|19.03|18.91|18.73|18.67|18.73|18.79|18.73|18.39|18.55|18.49|18.53…
10:27:41|90640-D87 4E57-2.65-0x33|17.81|17.87|18.23|18.19|18.21|18.35|18.61|18.51|18.67|18.67|18.55|18.69|18.51|18.79|18.49|18.89|18.47|18.51|18.75|18.87|18.63|18.61|18.81|18.97|18.53|18.01|18.57|18.87|18.31|17.79|14.79|18.23|18.03|17.73|18.35|18.09|18.41|18.29|18.65|18.63|18.73|18.77|18.71|18.71|18.45|18.71|18.63|18.69|18.71|18.45|19.01|18.89|18.69|18.73|18.67|18.77|18.71|18.37|18.41|18.47|18.49…
10:27:41|90640-D87 4E57-2.65-0x33|17.87|18.09|18.21|18.13|18.19|18.45|18.59|18.57|18.69|18.75|18.59|18.65|18.53|18.91|18.51|18.91|18.45|18.51|18.73|18.87|18.61|18.71|18.81|18.83|18.53|18.19|18.57|18.91|18.33|17.93|17.39|18.29|18.07|17.83|18.31|18.11|18.45|18.31|18.59|18.69|18.83|18.79|18.75|18.73|18.55|18.73|18.59|18.71|18.73|18.47|19.03|18.89|18.69|18.79|18.63|18.75|18.83|18.43|18.43|18.47|18.63…
10:27:41|90640-D87 4E57-2.65-0x33|17.87|18.15|18.21|18.09|18.09|18.45|18.59|18.61|18.73|18.77|18.61|18.63|18.47|18.91|18.53|18.93|18.43|18.51|18.79|18.87|18.55|18.73|18.85|18.77|18.43|18.27|18.67|18.87|18.27|17.99|18.19|18.41|18.11|17.79|18.29|18.17|18.41|18.27|18.55|18.61|18.81|18.67|18.79|18.79|18.57|18.67|18.57|18.67|18.75|18.45|19.05|18.83|18.71|18.69|18.61|18.81|18.81|18.31|18.45|18.31|18.59…
10:27:41|90640-D87 4E57-2.65-0x33|17.85|17.95|18.21|18.19|18.07|18.35|18.57|18.61|18.75|18.69|18.61|18.63|18.41|18.85|18.53|18.91|18.39|18.49|18.83|18.81|18.49|18.73|18.87|18.79|18.39|18.19|18.69|18.79|18.21|17.89|18.25|18.31|18.09|17.73|18.43|18.21|18.41|18.21|18.57|18.59|18.75|18.61|18.81|18.83|18.53|18.59|18.65|18.61|18.77|18.41|19.05|18.75|18.73|18.67|18.71|18.85|18.79|18.29|18.57|18.29|18.51…
10:27:41|90640-D87 4E57-2.65-0x33|17.71|17.85|18.25|18.29|18.13|18.27|18.53|18.61|18.79|18.63|18.59|18.63|18.51|18.81|18.67|18.89|18.43|18.47|18.79|18.77|18.61|18.73|18.85|18.81|18.41|18.17|18.59|18.73|18.13|17.91|18.59|18.31|18.07|17.69|18.45|18.25|18.41|18.21|18.59|18.53|18.69|18.65|18.81|18.83|18.57|18.61|18.73|18.59|18.79|18.39|19.05|18.81|18.73|18.69|18.79|18.81|18.77|18.35|18.67|18.37|18.43…
10:27:41|90640-D87 4E57-2.65-0x33|17.67|17.83|18.29|18.37|18.19|18.21|18.51|18.57|18.81|18.69|18.57|18.67|18.59|18.75|18.69|18.81|18.47|18.47|18.77|18.71|18.65|18.79|18.83|18.73|18.43|18.25|18.51|18.55|18.05|17.87|18.57|18.35|18.09|17.71|18.43|18.27|18.47|18.21|18.61|18.47|18.71|18.69|18.79|18.83|18.61|18.63|18.71|18.57|18.81|18.39|18.99|18.79|18.67|18.71|18.77|18.79|18.81|18.41|18.59|18.37|18.33…
10:27:42|90640-D87 4E57-2.65-0x33|17.71|17.83|18.31|18.37|18.17|18.17|18.45|18.53|18.81|18.73|18.59|18.71|18.59|18.71|18.67|18.75|18.53|18.45|18.75|18.65|18.63|18.85|18.95|18.73|18.47|18.31|18.51|18.49|18.11|17.85|18.35|18.39|18.11|17.73|18.41|18.19|18.45|18.27|18.63|18.45|18.73|18.61|18.77|18.83|18.65|18.65|18.69|18.57|18.81|18.37|18.93|18.75|18.63|18.69|18.75|18.79|18.85|18.37|18.51|18.43|18.31…
10:27:42|90640-D87 4E57-2.65-0x33|17.73|17.75|18.33|18.39|18.15|18.25|18.39|18.49|18.81|18.73|18.61|18.75|18.59|18.73|18.65|18.79|18.59|18.45|18.73|18.71|18.61|18.81|18.97|18.75|18.51|18.39|18.53|18.47|18.17|18.03|18.27|18.35|18.27|17.75|18.55|18.23|18.41|18.33|18.63|18.45|18.81|18.63|18.87|18.83|18.67|18.67|18.73|18.57|18.81|18.35|18.87|18.71|18.61|18.67|18.77|18.79|18.89|18.41|18.57|18.49|18.51…
10:27:42|90640-D87 4E57-2.65-0x33|17.67|17.67|18.29|18.41|18.25|18.33|18.37|18.47|18.83|18.73|18.59|18.79|18.53|18.75|18.61|18.83|18.51|18.45|18.73|18.77|18.65|18.79|19.01|18.77|18.57|18.45|18.49|18.45|18.07|18.05|18.09|18.27|18.41|17.79|18.57|18.25|18.37|18.39|18.63|18.45|18.81|18.59|18.87|18.91|18.69|18.67|18.77|18.57|18.81|18.37|18.83|18.73|18.59|18.61|18.77|18.75|18.87|18.37|18.63|18.57|18.51…
10:27:42|90640-D87 4E57-2.65-0x33|17.69|17.77|18.27|18.33|18.35|18.37|18.37|18.43|18.87|18.73|18.59|18.83|18.59|18.85|18.65|18.85|18.53|18.45|18.75|18.79|18.69|18.85|19.05|18.75|18.63|18.55|18.47|18.51|18.11|18.13|18.09|18.43|18.41|17.85|18.53|18.27|18.39|18.45|18.69|18.45|18.87|18.57|18.83|18.99|18.83|18.67|18.85|18.59|18.87|18.41|18.93|18.77|18.67|18.65|18.81|18.73|18.93|18.41|18.63|18.65|18.57…
10:27:42|90640-D87 4E57-2.65-0x33|17.65|17.85|18.31|18.27|18.29|18.39|18.33|18.41|18.77|18.71|18.55|18.85|18.53|18.85|18.61|18.85|18.49|18.45|18.69|18.81|18.65|18.89|19.11|18.73|18.57|18.53|18.37|18.51|18.07|18.09|17.89|18.41|18.39|17.91|18.49|18.35|18.41|18.37|18.67|18.41|18.83|18.47|18.81|18.95|18.83|18.65|18.83|18.57|18.85|18.43|18.95|18.87|18.73|18.53|18.85|18.81|18.91|18.31|18.63|18.71|18.55…
10:27:42|90640-D87 4E57-2.65-0x33|17.59|17.87|18.33|18.37|18.29|18.37|18.29|18.53|18.67|18.65|18.51|18.85|18.45|18.85|18.57|18.85|18.45|18.41|18.63|18.75|18.59|18.85|19.07|18.65|18.51|18.47|18.27|18.47|18.03|18.01|17.69|18.25|18.29|17.95|18.55|18.41|18.41|18.27|18.59|18.37|18.77|18.45|18.85|18.91|18.73|18.63|18.73|18.55|18.73|18.43|18.91|18.89|18.73|18.49|18.81|18.81|18.85|18.21|18.55|18.69|18.49…
10:27:42|90640-D87 4E57-2.65-0x33|17.51|17.81|18.21|18.39|18.23|18.35|18.21|18.53|18.61|18.59|18.49|18.85|18.43|18.85|18.53|18.85|18.43|18.37|18.55|18.69|18.63|18.81|19.03|18.59|18.45|18.43|18.17|18.45|18.05|17.99|17.83|18.17|18.19|17.77|18.51|18.49|18.41|18.27|18.53|18.33|18.71|18.35|18.81|18.87|18.65|18.61|18.63|18.55|18.63|18.39|18.89|18.85|18.73|18.55|18.77|18.77|18.81|18.27|18.47|18.67|18.43…
10:27:42|90640-D87 4E57-2.65-0x33|17.45|17.81|18.11|18.33|18.19|18.31|18.15|18.51|18.55|18.55|18.47|18.77|18.41|18.83|18.49|18.83|18.41|18.41|18.47|18.61|18.65|18.77|18.99|18.65|18.41|18.45|18.15|18.55|18.07|17.91|17.85|18.09|18.11|17.75|18.47|18.49|18.39|18.27|18.55|18.29|18.71|18.35|18.83|18.83|18.63|18.59|18.65|18.55|18.67|18.41|18.83|18.81|18.67|18.61|18.73|18.73|18.71|18.31|18.35|18.65|18.61…
10:27:42|90640-D87 4E57-2.65-0x33|17.49|17.81|18.23|18.27|18.21|18.27|18.15|18.49|18.57|18.51|18.47|18.71|18.37|18.83|18.49|18.83|18.43|18.45|18.51|18.53|18.61|18.75|18.95|18.71|18.43|18.47|18.21|18.63|18.09|17.85|17.57|17.93|18.05|17.67|18.43|18.45|18.39|18.37|18.57|18.35|18.71|18.45|18.85|18.83|18.61|18.59|18.67|18.59|18.71|18.51|18.79|18.79|18.63|18.59|18.69|18.67|18.63|18.39|18.35|18.75|18.69…
10:27:42|90640-D87 4E57-2.65-0x33|17.51|17.87|18.33|18.29|18.21|18.31|18.13|18.59|18.57|18.55|18.45|18.69|18.31|18.75|18.47|18.89|18.45|18.43|18.53|18.57|18.57|18.69|18.89|18.87|18.43|18.43|18.25|18.67|18.09|17.91|17.41|17.77|17.97|17.69|18.43|18.39|18.39|18.45|18.49|18.39|18.73|18.53|18.87|18.81|18.65|18.57|18.65|18.61|18.65|18.59|18.81|18.75|18.65|18.57|18.71|18.67|18.57|18.45|18.37|18.83|18.67…
10:27:42|90640-D87 4E57-2.65-0x33|17.57|17.93|18.45|18.31|18.13|18.33|18.19|18.67|18.59|18.59|18.49|18.67|18.39|18.67|18.51|18.93|18.45|18.41|18.69|18.61|18.59|18.65|18.87|18.93|18.45|18.45|18.37|18.69|18.09|17.95|17.57|17.75|17.91|17.53|18.43|18.39|18.39|18.45|18.53|18.51|18.75|18.59|18.89|18.83|18.69|18.51|18.63|18.67|18.59|18.55|18.81|18.71|18.67|18.49|18.73|18.77|18.53|18.53|18.39|18.77|18.65…
10:27:42|90640-D87 4E57-2.65-0x33|17.63|18.07|18.49|18.17|18.07|18.25|18.25|18.59|18.61|18.69|18.53|18.63|18.45|18.71|18.55|18.87|18.45|18.39|18.75|18.73|18.61|18.63|18.87|18.87|18.47|18.31|18.41|18.69|18.09|17.93|17.59|17.73|17.77|17.55|18.51|18.39|18.31|18.45|18.57|18.61|18.71|18.65|19.01|18.85|18.73|18.47|18.65|18.73|18.65|18.53|18.75|18.69|18.65|18.43|18.75|18.79|18.61|18.61|18.43|18.73|18.61…
10:27:42|90640-D87 4E57-2.65-0x33|17.59|18.11|18.51|18.13|17.99|18.19|18.27|18.51|18.61|18.77|18.59|18.59|18.39|18.75|18.55|18.81|18.45|18.37|18.79|18.79|18.61|18.61|18.91|18.83|18.51|18.29|18.51|18.69|18.17|17.91|17.53|17.65|17.65|17.55|18.59|18.39|18.23|18.45|18.61|18.59|18.69|18.71|19.11|18.93|18.77|18.51|18.67|18.77|18.71|18.51|18.71|18.71|18.65|18.55|18.77|18.75|18.61|18.55|18.47|18.67|18.59…
10:27:42|90640-D87 4E57-2.65-0x33|17.57|18.07|18.47|18.07|17.95|18.19|18.29|18.47|18.63|18.75|18.67|18.63|18.35|18.67|18.57|18.75|18.47|18.31|18.83|18.79|18.63|18.57|18.91|18.77|18.57|18.37|18.55|18.61|18.25|18.01|17.49|17.71|17.67|17.57|18.51|18.41|18.29|18.47|18.55|18.59|18.79|18.77|19.03|18.91|18.69|18.55|18.69|18.81|18.63|18.51|18.77|18.73|18.73|18.61|18.79|18.73|18.61|18.51|18.43|18.63|18.61…
10:27:42|90640-D87 4E57-2.65-0x33|17.55|18.03|18.37|18.03|17.95|18.19|18.31|18.43|18.65|18.73|18.71|18.65|18.35|18.61|18.57|18.69|18.45|18.33|18.85|18.79|18.73|18.53|18.91|18.71|18.57|18.45|18.53|18.55|18.41|18.09|17.41|17.77|17.69|17.61|18.45|18.33|18.33|18.39|18.49|18.57|18.81|18.79|18.97|18.95|18.63|18.61|18.69|18.77|18.55|18.57|18.81|18.63|18.81|18.59|18.79|18.73|18.61|18.49|18.39|18.51|18.63…
10:27:42|90640-D87 4E57-2.65-0x33|17.55|18.03|18.27|17.95|17.95|18.17|18.33|18.39|18.67|18.73|18.75|18.71|18.35|18.67|18.57|18.77|18.43|18.41|18.87|18.87|18.81|18.59|18.91|18.67|18.57|18.43|18.51|18.57|18.45|18.01|17.43|17.85|17.71|17.65|18.47|18.27|18.27|18.31|18.45|18.55|18.81|18.81|18.95|18.99|18.67|18.67|18.71|18.73|18.51|18.63|18.81|18.61|18.75|18.59|18.77|18.73|18.67|18.47|18.39|18.47|18.63…
10:27:42|90640-D87 4E57-2.65-0x33|17.67|18.03|18.39|17.97|18.03|18.15|18.33|18.35|18.67|18.73|18.81|18.75|18.33|18.71|18.59|18.75|18.33|18.47|18.79|18.87|18.75|18.65|19.01|18.63|18.59|18.41|18.61|18.59|18.37|17.95|17.45|17.93|17.73|17.37|18.41|18.21|18.23|18.33|18.41|18.65|18.81|18.69|18.93|18.91|18.69|18.67|18.73|18.69|18.49|18.67|18.81|18.65|18.69|18.59|18.75|18.71|18.73|18.43|18.39|18.57|18.65…
10:27:43|90640-D87 4E57-2.65-0x33|17.67|17.93|18.37|17.87|18.09|18.13|18.31|18.27|18.65|18.65|18.83|18.73|18.29|18.69|18.59|18.69|18.31|18.47|18.71|18.73|18.69|18.75|19.01|18.61|18.59|18.45|18.69|18.63|18.39|18.05|17.45|17.69|17.65|17.31|18.41|18.15|18.39|18.33|18.35|18.63|18.79|18.63|18.87|18.83|18.69|18.65|18.65|18.63|18.57|18.69|18.77|18.67|18.65|18.59|18.67|18.69|18.63|18.39|18.35|18.65|18.77…
10:27:43|90640-D87 4E57-2.65-0x33|17.63|17.85|18.41|17.87|17.99|18.11|18.41|18.27|18.65|18.59|18.93|18.71|18.19|18.67|18.65|18.63|18.31|18.47|18.85|18.71|18.71|18.83|18.95|18.59|18.55|18.47|18.75|18.67|18.39|18.15|17.55|17.47|17.57|17.31|18.41|18.21|18.41|18.29|18.29|18.55|18.77|18.55|18.83|18.81|18.71|18.59|18.63|18.67|18.65|18.67|18.73|18.71|18.63|18.63|18.65|18.69|18.55|18.45|18.41|18.73|18.75…
10:27:43|90640-D87 4E57-2.65-0x33|17.61|17.85|18.45|17.83|17.93|17.99|18.43|18.35|18.67|18.51|18.95|18.73|18.21|18.77|18.71|18.65|18.33|18.39|18.87|18.71|18.73|18.75|18.91|18.63|18.53|18.41|18.75|18.61|18.39|18.03|17.65|17.61|17.61|17.39|18.49|18.27|18.37|18.27|18.35|18.49|18.77|18.51|18.87|18.81|18.71|18.55|18.65|18.73|18.63|18.67|18.75|18.75|18.63|18.69|18.61|18.69|18.49|18.51|18.45|18.73|18.67…
10:27:43|90640-D87 4E57-2.65-0x33|17.73|17.85|18.37|17.79|17.97|17.99|18.41|18.41|18.77|18.53|18.99|18.75|18.31|18.87|18.69|18.67|18.45|18.43|18.95|18.71|18.65|18.67|18.85|18.67|18.53|18.35|18.77|18.55|18.33|18.01|17.75|17.77|17.63|17.57|18.57|18.29|18.33|18.35|18.41|18.55|18.77|18.57|18.91|18.81|18.71|18.61|18.67|18.81|18.61|18.71|18.77|18.73|18.63|18.77|18.57|18.79|18.49|18.49|18.49|18.73|18.59…
10:27:43|90640-D87 4E57-2.65-0x33|17.79|17.85|18.31|17.85|18.01|18.01|18.39|18.45|18.85|18.57|19.03|18.75|18.41|18.85|18.67|18.65|18.49|18.37|18.93|18.73|18.65|18.69|18.81|18.71|18.55|18.39|18.79|18.49|18.29|18.11|17.77|17.67|17.67|17.67|18.51|18.31|18.45|18.41|18.47|18.61|18.81|18.61|18.85|18.81|18.69|18.67|18.65|18.81|18.65|18.73|18.73|18.71|18.71|18.83|18.57|18.87|18.59|18.53|18.61|18.73|18.65…
10:27:43|90640-D87 4E57-2.65-0x33|17.55|17.85|18.49|17.89|17.99|18.03|18.41|18.49|18.83|18.61|18.97|18.75|18.45|18.83|18.67|18.63|18.47|18.31|18.89|18.75|18.61|18.71|18.73|18.65|18.41|18.41|18.79|18.45|18.27|18.11|17.71|17.63|17.71|17.61|18.45|18.11|18.43|18.39|18.51|18.65|18.85|18.55|18.79|18.73|18.67|18.69|18.63|18.81|18.67|18.67|18.69|18.73|18.77|18.79|18.57|18.75|18.55|18.49|18.63|18.63|18.61…
10:27:43|90640-D87 4E57-2.65-0x33|17.43|17.79|18.51|17.95|17.99|18.01|18.43|18.47|18.81|18.55|18.93|18.73|18.47|18.85|18.67|18.69|18.45|18.29|18.85|18.85|18.57|18.67|18.67|18.57|18.29|18.41|18.79|18.51|18.27|17.99|17.65|17.63|17.69|17.55|18.39|18.07|18.43|18.37|18.53|18.69|18.75|18.49|18.85|18.65|18.67|18.71|18.65|18.81|18.61|18.63|18.67|18.75|18.71|18.75|18.53|18.65|18.41|18.45|18.79|18.63|18.63…
10:27:43|90640-D87 4E57-2.65-0x33|17.33|17.73|18.51|18.01|17.99|17.99|18.47|18.45|18.79|18.55|18.85|18.71|18.51|18.87|18.65|18.75|18.45|18.27|18.83|18.87|18.57|18.63|18.67|18.51|18.33|18.41|18.83|18.55|18.31|17.89|17.49|17.55|17.67|17.65|18.35|18.07|18.43|18.25|18.55|18.77|18.73|18.63|18.91|18.69|18.67|18.69|18.67|18.83|18.55|18.65|18.65|18.73|18.65|18.73|18.51|18.67|18.41|18.55|18.87|18.65|18.63…
10:27:43|90640-D87 4E57-2.65-0x33|17.37|17.81|18.51|17.95|17.99|18.05|18.51|18.39|18.79|18.49|18.79|18.69|18.55|18.85|18.63|18.75|18.45|18.25|18.81|18.87|18.57|18.65|18.67|18.49|18.37|18.41|18.81|18.49|18.35|17.99|17.47|17.53|17.81|17.73|18.33|18.07|18.49|18.23|18.53|18.83|18.81|18.67|18.83|18.73|18.71|18.67|18.61|18.85|18.57|18.67|18.59|18.71|18.75|18.71|18.59|18.69|18.41|18.57|18.81|18.67|18.67…
10:27:43|90640-D87 4E57-2.65-0x33|17.45|17.81|18.25|17.89|17.95|18.11|18.53|18.33|18.77|18.43|18.77|18.67|18.53|18.83|18.57|18.75|18.47|18.23|18.75|18.87|18.55|18.65|18.59|18.47|18.45|18.41|18.77|18.45|18.27|17.97|17.29|17.49|17.93|17.75|18.31|17.99|18.47|18.23|18.51|18.79|18.79|18.59|18.75|18.73|18.75|18.69|18.55|18.83|18.59|18.59|18.53|18.73|18.77|18.73|18.59|18.63|18.41|18.57|18.75|18.55|18.59…
10:27:43|90640-D87 4E57-2.65-0x33|17.53|17.97|18.13|17.81|17.91|18.09|18.55|18.43|18.77|18.51|18.77|18.63|18.53|18.83|18.59|18.75|18.51|18.25|18.71|18.85|18.55|18.65|18.53|18.49|18.49|18.39|18.75|18.51|18.29|18.01|17.29|17.53|17.95|17.79|18.17|17.93|18.53|18.25|18.49|18.77|18.71|18.53|18.75|18.75|18.75|18.73|18.67|18.81|18.55|18.55|18.57|18.77|18.83|18.77|18.59|18.59|18.41|18.57|18.67|18.53|18.67…
10:27:43|90640-D87 4E57-2.65-0x33|17.71|18.11|18.07|17.81|18.01|18.13|18.57|18.51|18.85|18.57|18.69|18.59|18.57|18.83|18.59|18.75|18.51|18.27|18.77|18.83|18.69|18.65|18.55|18.49|18.55|18.37|18.65|18.51|18.35|18.05|17.29|17.51|17.97|17.97|18.15|17.95|18.57|18.33|18.47|18.75|18.71|18.65|18.75|18.69|18.75|18.73|18.71|18.81|18.51|18.59|18.61|18.81|18.87|18.81|18.59|18.49|18.41|18.57|18.59|18.45|18.73…
10:27:43|90640-D87 4E57-2.65-0x33|17.79|18.11|18.01|17.73|18.01|17.99|18.57|18.51|18.91|18.55|18.59|18.57|18.59|18.81|18.59|18.77|18.49|18.23|18.75|18.79|18.71|18.55|18.57|18.45|18.59|18.41|18.55|18.49|18.39|18.07|17.35|17.59|17.93|18.03|18.11|17.95|18.55|18.37|18.43|18.73|18.75|18.73|18.79|18.63|18.71|18.71|18.75|18.81|18.51|18.61|18.61|18.83|18.87|18.83|18.59|18.39|18.39|18.57|18.61|18.43|18.75…
10:27:43|90640-D87 4E57-2.65-0x33|17.89|18.13|18.15|17.79|18.09|18.01|18.53|18.51|18.83|18.53|18.71|18.55|18.61|18.81|18.63|18.79|18.61|18.29|18.73|18.77|18.79|18.57|18.67|18.49|18.73|18.43|18.63|18.53|18.37|18.09|17.43|17.65|17.89|18.13|18.15|18.05|18.55|18.51|18.39|18.69|18.79|18.79|18.83|18.65|18.67|18.75|18.77|18.87|18.51|18.67|18.61|18.89|18.87|18.83|18.59|18.45|18.43|18.55|18.63|18.63|18.77…
10:27:43|90640-D87 4E57-2.65-0x33|17.99|18.09|18.21|17.91|18.17|17.97|18.51|18.55|18.77|18.53|18.75|18.59|18.63|18.81|18.67|18.87|18.71|18.35|18.71|18.87|18.85|18.63|18.75|18.51|18.75|18.39|18.69|18.67|18.35|18.03|17.51|17.65|17.93|18.23|18.19|18.13|18.55|18.51|18.33|18.65|18.79|18.83|18.85|18.67|18.71|18.77|18.77|18.93|18.53|18.73|18.71|18.93|18.85|18.83|18.65|18.51|18.45|18.53|18.75|18.73|18.77…
10:27:43|90640-D87 4E57-2.65-0x33|17.95|18.05|18.27|18.01|18.09|17.99|18.59|18.59|18.79|18.53|18.73|18.61|18.59|18.81|18.69|18.93|18.69|18.41|18.71|18.97|18.81|18.67|18.83|18.53|18.71|18.35|18.73|18.71|18.31|17.99|17.57|17.65|17.97|18.17|18.23|18.15|18.53|18.51|18.37|18.63|18.79|18.85|18.87|18.63|18.75|18.71|18.77|18.93|18.55|18.79|18.79|19.01|18.83|18.79|18.71|18.41|18.47|18.49|18.79|18.77|18.75…
10:27:44|90640-D87 4E57-2.65-0x33|17.91|18.09|18.33|18.13|18.03|17.91|18.57|18.59|18.81|18.51|18.71|18.67|18.55|18.81|18.71|18.95|18.69|18.43|18.71|18.91|18.77|18.53|18.81|18.53|18.67|18.31|18.75|18.81|18.27|17.91|17.67|17.83|17.81|18.11|18.19|18.17|18.49|18.51|18.29|18.61|18.77|18.87|18.91|18.61|18.71|18.67|18.77|18.93|18.45|18.85|18.95|19.09|18.77|18.75|18.73|18.39|18.39|18.45|18.81|18.81|18.57…
10:27:44|90640-D87 4E57-2.65-0x33|17.95|18.13|18.21|18.13|18.01|17.93|18.61|18.59|18.81|18.49|18.65|18.71|18.53|18.81|18.63|18.97|18.71|18.45|18.67|18.85|18.71|18.49|18.83|18.53|18.61|18.27|18.79|18.83|18.21|17.85|17.51|17.93|17.67|18.03|18.17|18.15|18.45|18.51|18.29|18.59|18.75|18.77|18.87|18.65|18.69|18.65|18.77|18.87|18.43|18.81|18.95|18.97|18.73|18.69|18.75|18.47|18.33|18.41|18.83|18.79|18.49…
10:27:44|90640-D87 4E57-2.65-0x33|17.99|18.27|18.21|18.17|18.01|17.93|18.61|18.61|18.83|18.47|18.61|18.77|18.53|18.93|18.63|18.89|18.75|18.41|18.65|18.85|18.67|18.47|18.87|18.51|18.59|18.27|18.77|18.65|18.17|18.01|17.53|17.97|17.69|18.07|18.21|18.15|18.47|18.53|18.27|18.59|18.79|18.71|18.79|18.69|18.67|18.65|18.79|18.83|18.43|18.79|18.99|18.93|18.71|18.65|18.85|18.55|18.37|18.39|18.83|18.79|18.53…
10:27:44|90640-D87 4E57-2.65-0x33|17.99|18.31|18.27|18.21|18.07|17.93|18.63|18.63|18.77|18.45|18.63|18.81|18.49|18.93|18.65|18.83|18.69|18.37|18.67|18.85|18.65|18.47|18.79|18.49|18.57|18.27|18.71|18.59|18.21|18.05|17.51|17.93|17.71|18.07|18.23|18.15|18.49|18.55|18.25|18.61|18.83|18.67|18.71|18.71|18.65|18.61|18.81|18.87|18.43|18.77|19.03|18.91|18.71|18.65|18.85|18.53|18.39|18.33|18.83|18.81|18.57…
10:27:44|90640-D87 4E57-2.65-0x33|17.99|18.21|18.29|18.15|18.11|17.95|18.63|18.59|18.71|18.51|18.63|18.77|18.43|18.89|18.65|18.77|18.61|18.43|18.67|18.85|18.61|18.49|18.71|18.53|18.53|18.25|18.65|18.55|18.23|18.03|17.47|17.89|17.77|18.05|18.25|18.13|18.47|18.55|18.25|18.61|18.83|18.61|18.69|18.71|18.69|18.55|18.83|18.89|18.41|18.75|19.01|18.87|18.71|18.63|18.81|18.49|18.33|18.27|18.73|18.81|18.51…
10:27:44|90640-D87 4E57-2.65-0x33|17.89|18.13|18.29|18.09|18.07|17.97|18.65|18.57|18.73|18.57|18.59|18.75|18.37|18.85|18.69|18.73|18.55|18.49|18.69|18.85|18.61|18.49|18.85|18.55|18.49|18.23|18.75|18.51|18.23|18.01|17.63|17.91|17.83|18.11|18.25|18.13|18.45|18.55|18.25|18.59|18.83|18.57|18.67|18.63|18.65|18.51|18.85|18.83|18.39|18.75|18.99|18.81|18.71|18.67|18.77|18.51|18.27|18.31|18.73|18.85|18.45…
10:27:44|90640-D87 4E57-2.65-0x33|17.91|18.17|18.31|18.09|18.05|18.07|18.67|18.57|18.75|18.67|18.57|18.73|18.39|18.91|18.75|18.67|18.51|18.55|18.73|18.85|18.63|18.51|18.87|18.53|18.47|18.23|18.77|18.49|18.23|17.91|17.63|17.85|17.99|18.17|18.15|18.15|18.47|18.57|18.27|18.59|18.91|18.55|18.65|18.57|18.69|18.49|18.77|18.81|18.49|18.77|18.89|18.77|18.71|18.71|18.69|18.53|18.45|18.37|18.71|18.89|18.49…
10:27:44|90640-D87 4E57-2.65-0x33|17.85|18.13|18.17|18.11|18.03|18.17|18.69|18.59|18.83|18.75|18.55|18.71|18.39|18.97|18.77|18.63|18.49|18.61|18.75|18.87|18.59|18.53|18.91|18.53|18.45|18.23|18.81|18.49|18.25|17.83|17.55|17.81|18.13|18.09|18.05|18.13|18.49|18.61|18.29|18.61|18.99|18.59|18.63|18.61|18.73|18.51|18.79|18.89|18.59|18.67|18.81|18.73|18.71|18.69|18.69|18.57|18.51|18.35|18.71|18.91|18.53…
10:27:44|90640-D87 4E57-2.65-0x33|17.77|18.11|18.13|18.13|18.05|18.25|18.69|18.57|18.81|18.65|18.53|18.77|18.39|18.89|18.77|18.69|18.47|18.59|18.75|18.79|18.55|18.53|18.93|18.57|18.41|18.17|18.83|18.45|18.25|17.91|17.57|17.79|18.03|18.07|18.13|18.09|18.51|18.63|18.35|18.63|18.95|18.61|18.57|18.63|18.69|18.53|18.81|18.95|18.61|18.63|18.83|18.67|18.67|18.65|18.63|18.59|18.53|18.31|18.81|18.91|18.53…
10:27:44|90640-D87 4E57-2.65-0x33|17.91|18.09|18.13|18.13|18.01|18.31|18.71|18.55|18.75|18.57|18.51|18.75|18.33|18.83|18.67|18.69|18.49|18.57|18.79|18.71|18.53|18.53|18.81|18.59|18.45|18.19|18.83|18.41|18.23|17.97|17.57|17.77|17.95|18.13|18.19|18.11|18.45|18.53|18.39|18.59|18.91|18.59|18.51|18.65|18.65|18.53|18.83|18.87|18.63|18.63|18.85|18.67|18.63|18.57|18.57|18.57|18.55|18.39|18.83|18.81|18.53…
10:27:44|90640-D87 4E57-2.65-0x33|18.03|18.07|18.13|18.21|18.03|18.41|18.73|18.63|18.75|18.67|18.55|18.75|18.27|18.81|18.67|18.73|18.51|18.55|18.83|18.77|18.57|18.63|18.79|18.71|18.49|18.13|18.83|18.39|18.23|18.07|17.65|17.93|18.05|18.17|18.31|18.13|18.37|18.49|18.45|18.57|18.87|18.57|18.63|18.67|18.63|18.53|18.91|18.81|18.61|18.63|18.83|18.67|18.69|18.57|18.51|18.55|18.59|18.45|18.85|18.79|18.55…
10:27:44|90640-D87 4E57-2.65-0x33|18.11|18.05|18.17|18.27|18.11|18.49|18.67|18.71|18.85|18.75|18.57|18.75|18.33|18.79|18.63|18.77|18.61|18.53|18.79|18.83|18.55|18.73|18.81|18.81|18.47|18.15|18.87|18.43|18.27|18.11|17.69|18.09|18.15|18.11|18.33|18.09|18.31|18.47|18.51|18.61|18.83|18.55|18.65|18.63|18.61|18.59|18.93|18.77|18.59|18.55|18.81|18.71|18.73|18.67|18.57|18.69|18.63|18.47|18.87|18.85|18.57…
10:27:44|90640-D87 4E57-2.65-0x33|18.17|17.93|18.11|18.17|18.19|18.45|18.63|18.63|18.89|18.71|18.59|18.67|18.39|18.81|18.61|18.77|18.63|18.49|18.77|18.75|18.53|18.67|18.77|18.75|18.45|18.15|18.85|18.43|18.31|18.05|17.73|18.09|18.23|18.07|18.15|18.05|18.43|18.45|18.41|18.63|18.97|18.53|18.55|18.59|18.61|18.65|18.87|18.73|18.53|18.47|18.77|18.69|18.73|18.67|18.49|18.71|18.65|18.49|18.81|18.83|18.59…
10:27:44|90640-D87 4E57-2.65-0x33|18.05|17.91|18.25|18.15|18.19|18.41|18.59|18.57|18.91|18.67|18.67|18.67|18.43|18.81|18.61|18.77|18.61|18.47|18.81|18.67|18.55|18.63|18.77|18.69|18.47|18.15|18.85|18.43|18.29|17.99|17.61|18.03|18.31|18.07|18.11|18.01|18.43|18.37|18.31|18.53|18.99|18.49|18.55|18.67|18.61|18.67|18.81|18.77|18.49|18.53|18.73|18.67|18.73|18.69|18.47|18.63|18.67|18.51|18.75|18.83|18.61…
10:27:44|90640-D87 4E57-2.65-0x33|18.05|18.03|18.33|18.15|18.21|18.49|18.57|18.63|18.93|18.75|18.75|18.63|18.47|18.93|18.63|18.73|18.61|18.55|18.87|18.65|18.59|18.81|18.79|18.69|18.51|18.37|18.85|18.49|18.29|17.99|17.59|18.01|18.33|18.09|18.19|18.07|18.55|18.39|18.35|18.55|19.09|18.53|18.55|18.75|18.71|18.71|18.89|18.83|18.53|18.61|18.71|18.67|18.79|18.71|18.43|18.59|18.77|18.55|18.75|18.85|18.71…
10:27:45|90640-D87 4E57-2.65-0x33|18.03|18.07|18.39|18.15|18.19|18.49|18.57|18.69|18.91|18.75|18.71|18.59|18.43|18.95|18.61|18.69|18.61|18.63|18.95|18.63|18.61|18.87|18.81|18.69|18.61|18.51|18.93|18.55|18.33|17.99|17.71|18.05|18.35|18.01|18.27|18.21|18.55|18.27|18.39|18.53|19.07|18.49|18.55|18.77|18.79|18.77|18.89|18.77|18.57|18.59|18.69|18.67|18.85|18.73|18.39|18.65|18.87|18.57|18.77|18.83|18.69…
10:27:45|90640-D87 4E57-2.65-0x33|18.07|18.11|18.45|18.11|18.17|18.47|18.57|18.71|18.89|18.83|18.73|18.67|18.47|18.95|18.59|18.75|18.61|18.61|19.01|18.63|18.63|18.99|18.83|18.67|18.63|18.47|18.91|18.51|18.35|17.99|17.81|18.19|18.45|18.03|18.29|18.33|18.61|18.29|18.51|18.51|19.07|18.55|18.63|18.79|18.87|18.83|18.93|18.73|18.61|18.57|18.83|18.67|18.83|18.75|18.47|18.69|18.81|18.57|18.75|18.81|18.75…
10:27:45|90640-D87 4E57-2.65-0x33|18.09|18.13|18.43|18.07|18.21|18.45|18.61|18.73|18.89|18.85|18.71|18.73|18.47|18.93|18.59|18.81|18.67|18.63|19.01|18.63|18.67|19.03|18.83|18.65|18.67|18.45|18.87|18.47|18.37|17.91|14.59|18.17|18.53|18.13|18.31|18.33|18.59|18.21|18.53|18.45|19.07|18.53|18.71|18.81|18.95|18.83|18.97|18.79|18.65|18.67|18.89|18.61|18.81|18.81|18.55|18.69|18.77|18.51|18.73|18.83|18.81…
10:27:45|90640-D87 4E57-2.65-0x33|18.15|18.23|18.39|18.07|18.23|18.41|18.63|18.75|18.87|18.81|18.69|18.71|18.47|18.99|18.59|18.81|18.71|18.61|18.99|18.79|18.69|18.99|18.83|18.57|18.69|18.55|18.81|18.43|18.37|18.09|15.79|18.17|18.57|18.21|18.43|18.31|18.61|18.21|18.57|18.47|19.13|18.49|18.73|18.83|18.91|18.81|18.97|18.83|18.63|18.75|18.93|18.63|18.75|18.85|18.61|18.67|18.77|18.53|18.71|18.83|18.85…
10:27:45|90640-D87 4E57-2.65-0x33|18.01|18.21|18.33|18.07|18.09|18.37|18.59|18.75|18.79|18.77|18.69|18.69|18.49|18.97|18.61|18.81|18.65|18.59|18.95|18.81|18.61|18.95|18.71|18.49|18.67|18.57|18.77|18.39|18.27|18.09|16.15|18.11|18.61|18.07|18.41|18.29|18.55|18.13|18.61|18.45|19.07|18.37|18.75|18.75|18.87|18.75|18.97|18.85|18.61|18.75|18.91|18.63|18.69|18.75|18.59|18.65|18.77|18.49|18.69|18.77|18.77…
10:27:45|90640-D87 4E57-2.65-0x33|17.89|18.05|18.29|18.09|18.07|18.39|18.55|18.75|18.71|18.77|18.69|18.65|18.51|19.01|18.63|18.81|18.59|18.53|18.91|18.81|18.55|18.89|18.69|18.61|18.65|18.49|18.73|18.45|18.25|18.15|16.63|18.23|18.59|18.03|18.47|18.27|18.53|18.15|18.59|18.45|19.05|18.39|18.77|18.69|18.89|18.69|18.95|18.87|18.57|18.75|18.85|18.63|18.67|18.67|18.63|18.63|18.63|18.45|18.83|18.77|18.71…
10:27:45|90640-D87 4E57-2.65-0x33|17.93|17.99|18.25|18.11|18.07|18.41|18.53|18.75|18.67|18.77|18.67|18.63|18.55|19.05|18.63|18.81|18.65|18.49|18.89|18.81|18.65|18.83|18.71|18.73|18.69|18.47|18.65|18.51|18.29|18.21|16.75|18.39|18.57|18.05|18.43|18.15|18.53|18.21|18.57|18.43|19.05|18.45|18.79|18.71|18.91|18.75|18.93|18.89|18.53|18.75|18.81|18.57|18.65|18.73|18.67|18.63|18.61|18.53|18.83|18.69|18.65…
10:27:45|90640-D87 4E57-2.65-0x33|17.97|17.89|18.21|17.99|18.07|18.35|18.53|18.73|18.65|18.73|18.65|18.63|18.59|19.05|18.63|18.77|18.71|18.51|18.87|18.69|18.67|18.83|18.73|18.73|18.71|18.43|18.57|18.45|18.33|18.17|16.83|18.33|18.47|18.05|18.47|18.13|18.63|18.25|18.53|18.41|19.01|18.51|18.73|18.73|18.85|18.81|18.93|18.91|18.59|18.75|18.83|18.51|18.67|18.79|18.65|18.63|18.63|18.61|18.79|18.63|18.65…
10:27:45|90640-D87 4E57-2.65-0x33|18.15|17.89|18.19|17.89|18.03|18.29|18.55|18.71|18.59|18.69|18.67|18.63|18.51|19.05|18.61|18.75|18.71|18.53|18.91|18.65|18.69|18.83|18.81|18.73|18.63|18.39|18.69|18.49|18.39|18.19|17.11|18.25|18.39|18.03|18.49|18.07|18.61|18.29|18.49|18.45|18.97|18.51|18.67|18.73|18.79|18.83|18.93|18.83|18.65|18.73|18.85|18.49|18.69|18.75|18.65|18.61|18.65|18.59|18.75|18.69|18.65…
10:27:45|90640-D87 4E57-2.65-0x33|18.23|17.91|18.19|17.87|18.01|18.33|18.59|18.71|18.61|18.77|18.69|18.63|18.45|18.99|18.61|18.75|18.73|18.55|18.97|18.67|18.73|18.79|18.81|18.69|18.59|18.51|18.75|18.51|18.47|18.29|17.27|18.19|18.39|18.03|18.47|18.03|18.65|18.35|18.55|18.49|19.03|18.53|18.73|18.75|18.79|18.87|18.89|18.77|18.69|18.73|18.95|18.49|18.71|18.73|18.63|18.61|18.61|18.59|18.73|18.75|18.73…
10:27:45|90640-D87 4E57-2.65-0x33|18.17|17.93|18.19|17.91|18.05|18.37|18.55|18.71|18.61|18.83|18.63|18.61|18.47|18.95|18.61|18.73|18.77|18.55|19.05|18.69|18.81|18.81|18.91|18.71|18.63|18.57|18.67|18.51|18.53|18.31|17.17|18.13|18.39|18.03|18.45|18.13|18.67|18.37|18.59|18.57|19.07|18.59|18.77|18.71|18.79|18.91|18.85|18.85|18.73|18.77|19.03|18.49|18.71|18.79|18.67|18.69|18.57|18.63|18.71|18.79|18.79…
10:27:45|90640-D87 4E57-2.65-0x33|18.11|18.07|18.25|17.93|18.07|18.35|18.49|18.67|18.61|18.77|18.55|18.67|18.47|18.87|18.59|18.71|18.79|18.57|19.05|18.69|18.87|18.83|18.99|18.79|18.65|18.41|18.59|18.51|18.57|18.29|17.15|17.95|18.29|18.01|18.61|18.19|18.69|18.37|18.69|18.61|19.05|18.63|18.79|18.67|18.79|18.93|18.85|18.91|18.77|18.79|18.99|18.47|18.79|18.83|18.73|18.75|18.53|18.65|18.73|18.81|18.75…
10:27:45|90640-D87 4E57-2.65-0x33|18.03|18.11|18.31|18.01|18.19|18.33|18.47|18.63|18.65|18.73|18.65|18.73|18.45|18.81|18.69|18.69|18.73|18.59|19.03|18.69|18.83|18.85|19.01|18.87|18.63|18.37|18.63|18.51|18.53|18.27|17.35|17.93|18.21|18.03|18.65|18.27|18.73|18.37|18.71|18.65|19.05|18.67|18.81|18.67|18.81|18.89|18.85|18.89|18.79|18.75|18.95|18.53|18.85|18.79|18.79|18.81|18.51|18.63|18.75|18.79|18.71…
10:27:45|90640-D87 4E57-2.65-0x33|18.03|18.03|18.37|18.17|18.31|18.31|18.47|18.61|18.69|18.65|18.69|18.73|18.51|18.95|18.79|18.71|18.69|18.61|19.03|18.77|18.81|18.87|19.03|18.89|18.63|18.41|18.69|18.47|18.51|18.21|17.39|17.83|18.33|18.05|18.61|18.35|18.67|18.39|18.73|18.71|19.07|18.71|18.81|18.69|18.83|18.87|18.83|18.89|18.79|18.73|18.95|18.59|18.85|18.77|18.77|18.87|18.57|18.63|18.89|18.79|18.73…
10:27:45|90640-D87 4E57-2.65-0x33|18.09|18.05|18.37|18.31|18.35|18.29|18.51|18.59|18.65|18.59|18.71|18.73|18.53|18.99|18.77|18.71|18.67|18.63|19.01|18.79|18.77|18.87|18.95|18.91|18.65|18.45|18.67|18.43|18.59|18.15|17.33|17.67|18.43|18.17|18.57|18.39|18.61|18.35|18.73|18.69|19.03|18.69|18.81|18.57|18.85|18.93|18.81|18.83|18.79|18.77|18.95|18.55|18.85|18.77|18.75|18.77|18.61|18.55|18.87|18.65|18.73…
10:27:46|90640-D87 4E57-2.65-0x33|18.13|17.93|18.37|18.27|18.37|18.27|18.53|18.55|18.61|18.55|18.71|18.73|18.53|18.95|18.73|18.67|18.63|18.59|18.99|18.75|18.71|18.89|18.93|18.97|18.67|18.43|18.63|18.49|18.59|18.09|17.39|17.81|18.51|18.25|18.59|18.41|18.57|18.31|18.65|18.65|18.93|18.65|18.73|18.45|18.77|18.97|18.79|18.75|18.79|18.79|19.01|18.51|18.77|18.75|18.81|18.75|18.51|18.47|18.79|18.59|18.69…
10:27:46|90640-D87 4E57-2.65-0x33|17.91|17.83|18.43|18.25|18.25|18.25|18.51|18.51|18.65|18.51|18.67|18.73|18.51|18.93|18.71|18.63|18.59|18.55|18.93|18.73|18.59|18.85|18.91|19.01|18.65|18.41|18.69|18.53|18.45|17.97|17.21|17.87|18.57|18.15|18.61|18.37|18.53|18.33|18.59|18.61|18.83|18.53|18.65|18.47|18.69|18.87|18.79|18.69|18.81|18.71|18.99|18.55|18.69|18.71|18.87|18.81|18.43|18.43|18.71|18.61|18.67…
10:27:46|90640-D87 4E57-2.65-0x33|17.83|17.95|18.51|18.19|18.23|18.27|18.49|18.57|18.71|18.59|18.71|18.81|18.51|18.93|18.71|18.67|18.57|18.53|18.91|18.83|18.57|18.77|18.91|19.07|18.63|18.45|18.77|18.69|18.47|18.01|17.27|17.97|18.47|18.19|18.73|18.35|18.59|18.35|18.65|18.59|18.87|18.55|18.75|18.51|18.69|18.85|18.83|18.71|18.83|18.71|19.01|18.61|18.71|18.69|18.91|18.87|18.45|18.41|18.87|18.73|18.81…
10:27:46|90640-D87 4E57-2.65-0x33|17.77|17.97|18.51|18.15|18.25|18.29|18.43|18.61|18.71|18.67|18.77|18.83|18.49|18.93|18.69|18.71|18.57|18.51|18.85|18.85|18.65|18.71|18.93|19.05|18.53|18.49|18.75|18.73|18.43|17.97|17.07|17.99|18.37|18.13|18.73|18.37|18.57|18.29|18.65|18.59|18.89|18.61|18.83|18.53|18.69|18.79|18.87|18.63|18.85|18.77|19.03|18.57|18.73|18.69|18.95|18.87|18.47|18.37|18.89|18.69|18.81…
10:27:46|90640-D87 4E57-2.65-0x33|17.75|17.89|18.49|18.13|18.25|18.35|18.35|18.61|18.69|18.57|18.81|18.83|18.51|18.99|18.65|18.65|18.55|18.43|18.79|18.87|18.69|18.71|18.93|18.93|18.41|18.45|18.71|18.69|18.37|17.93|17.11|18.13|18.41|18.11|18.71|18.37|18.63|18.29|18.59|18.57|18.89|18.65|18.83|18.53|18.71|18.71|18.83|18.55|18.75|18.81|18.97|18.51|18.77|18.69|18.91|18.85|18.43|18.33|18.93|18.65|18.89…
10:27:46|90640-D87 4E57-2.65-0x33|17.83|17.91|18.55|18.13|18.35|18.41|18.39|18.61|18.71|18.55|18.81|18.83|18.51|18.99|18.71|18.59|18.55|18.37|18.79|18.89|18.69|18.71|18.85|18.83|18.45|18.47|18.79|18.67|18.27|17.89|17.13|18.29|18.43|18.09|18.69|18.35|18.63|18.23|18.55|18.65|18.89|18.63|18.83|18.57|18.73|18.65|18.81|18.57|18.67|18.75|18.93|18.59|18.81|18.69|18.89|18.83|18.39|18.35|18.97|18.63|18.85…
10:27:46|90640-D87 4E57-2.65-0x33|17.85|17.97|18.59|18.17|18.43|18.49|18.41|18.65|18.73|18.61|18.81|18.87|18.51|19.03|18.77|18.71|18.55|18.37|18.79|18.89|18.69|18.73|18.83|18.83|18.49|18.61|18.85|18.79|18.29|18.01|17.29|18.33|18.25|18.07|18.75|18.33|18.65|18.27|18.65|18.73|18.85|18.61|18.87|18.61|18.69|18.59|18.81|18.59|18.63|18.69|18.97|18.65|18.87|18.69|18.93|18.81|18.45|18.37|19.03|18.69|18.83…
10:27:46|90640-D87 4E57-2.65-0x33|17.89|18.03|18.57|18.21|18.43|18.51|18.41|18.69|18.83|18.67|18.85|18.91|18.55|19.07|18.75|18.75|18.57|18.37|18.81|18.91|18.73|18.75|18.79|18.83|18.67|18.73|18.81|18.79|18.23|18.07|17.39|18.37|18.09|18.15|18.75|18.33|18.67|18.27|18.67|18.69|18.83|18.67|18.91|18.69|18.65|18.65|18.81|18.57|18.59|18.73|19.01|18.67|18.93|18.61|18.91|18.73|18.51|18.43|19.07|18.67|18.81…
10:27:46|90640-D87 4E57-2.65-0x33|17.93|18.05|18.55|18.13|18.43|18.53|18.41|18.55|18.85|18.73|18.89|18.89|18.59|19.01|18.75|18.69|18.59|18.39|18.81|18.91|18.77|18.73|18.75|18.79|18.73|18.75|18.77|18.73|18.17|18.03|17.47|18.41|18.11|18.23|18.73|18.33|18.73|18.27|18.63|18.65|18.87|18.73|18.87|18.77|18.63|18.71|18.81|18.55|18.65|18.75|18.93|18.69|18.87|18.53|18.85|18.67|18.57|18.49|19.05|18.65|18.83…
10:27:46|90640-D87 4E57-2.65-0x33|17.99|18.07|18.51|18.05|18.45|18.55|18.43|18.51|18.81|18.71|18.79|18.87|18.59|18.97|18.75|18.63|18.55|18.41|18.81|18.91|18.77|18.71|18.71|18.75|18.67|18.75|18.79|18.67|18.23|18.05|17.59|18.43|18.13|18.19|18.71|18.29|18.77|18.35|18.61|18.65|18.91|18.65|18.85|18.75|18.61|18.81|18.81|18.55|18.69|18.75|18.87|18.65|18.81|18.53|18.79|18.61|18.61|18.49|19.03|18.69|18.85…
10:27:46|90640-D87 4E57-2.65-0x33|17.99|17.99|18.47|18.05|18.47|18.47|18.45|18.49|18.77|18.77|18.71|18.81|18.59|18.97|18.75|18.69|18.51|18.47|18.81|18.89|18.77|18.59|18.67|18.77|18.63|18.71|18.81|18.71|18.29|18.21|17.69|18.33|18.07|18.15|18.73|18.25|18.67|18.33|18.51|18.65|18.89|18.65|18.85|18.75|18.69|18.89|18.81|18.55|18.61|18.75|18.89|18.61|18.87|18.53|18.85|18.63|18.71|18.49|19.01|18.71|18.75…
10:27:46|90640-D87 4E57-2.65-0x33|17.89|17.97|18.55|18.05|18.45|18.39|18.49|18.49|18.77|18.83|18.71|18.75|18.55|18.97|18.83|18.73|18.49|18.53|18.91|18.87|18.81|18.57|18.69|18.79|18.69|18.69|18.83|18.75|18.23|18.25|17.83|18.19|18.01|18.17|18.75|18.25|18.59|18.27|18.43|18.67|18.87|18.63|18.85|18.73|18.75|18.89|18.81|18.57|18.55|18.65|18.91|18.67|18.93|18.57|18.91|18.65|18.73|18.47|18.99|18.73|18.67…
10:27:46|90640-D87 4E57-2.65-0x33|17.87|18.01|18.53|18.03|18.43|18.39|18.53|18.33|18.77|18.83|18.71|18.69|18.51|18.97|18.83|18.67|18.47|18.53|18.93|18.81|18.83|18.65|18.71|18.81|18.75|18.61|18.85|18.79|18.17|18.17|17.79|17.93|18.03|18.19|18.65|18.25|18.51|18.21|18.47|18.69|18.83|18.63|18.89|18.71|18.79|18.89|18.75|18.59|18.59|18.63|18.93|18.71|18.89|18.59|18.87|18.67|18.75|18.45|18.95|18.75|18.65…
10:27:46|90640-D87 4E57-2.65-0x33|17.89|18.03|18.61|18.11|18.45|18.39|18.49|18.29|18.81|18.83|18.79|18.63|18.49|18.97|18.91|18.63|18.47|18.53|19.01|18.83|18.89|18.73|18.73|18.83|18.79|18.61|18.89|18.83|18.07|18.11|17.97|17.79|18.05|18.23|18.67|18.45|18.51|18.25|18.49|18.71|18.79|18.63|18.93|18.65|18.83|18.91|18.71|18.65|18.63|18.63|18.95|18.71|18.85|18.61|18.83|18.71|18.75|18.51|18.91|18.77|18.57…
10:27:46|90640-D87 4E57-2.65-0x33|17.89|18.05|18.59|18.07|18.47|18.37|18.45|18.31|18.83|18.83|18.79|18.55|18.47|18.95|18.97|18.59|18.47|18.47|19.01|18.81|18.95|18.77|18.73|18.85|18.83|18.57|18.93|18.83|18.05|18.09|18.03|17.89|18.13|18.27|18.61|18.49|18.53|18.27|18.49|18.73|18.79|18.63|18.87|18.61|18.81|18.91|18.77|18.69|18.55|18.63|18.95|18.71|18.83|18.63|18.91|18.75|18.71|18.57|18.97|18.79|18.51…
10:27:46|90640-D87 4E57-2.65-0x33|17.89|18.07|18.47|18.03|18.37|18.35|18.43|18.31|18.83|18.83|18.69|18.49|18.47|18.93|18.93|18.55|18.49|18.47|18.95|18.79|18.95|18.79|18.69|18.85|18.81|18.53|18.83|18.83|18.03|18.07|17.73|17.89|18.19|18.23|18.55|18.31|18.55|18.35|18.49|18.61|18.79|18.69|18.83|18.53|18.79|18.85|18.75|18.61|18.49|18.69|18.95|18.61|18.81|18.67|18.89|18.65|18.69|18.49|18.93|18.77|18.45…
10:27:46|90640-D87 4E57-2.65-0x33|17.87|17.99|18.35|17.93|18.27|18.27|18.39|18.35|18.81|18.75|18.59|18.49|18.47|19.01|18.87|18.53|18.49|18.47|18.87|18.75|18.93|18.67|18.65|18.73|18.77|18.53|18.71|18.87|18.01|17.79|17.55|17.93|18.05|18.17|18.45|18.21|18.49|18.41|18.47|18.57|18.75|18.73|18.85|18.53|18.79|18.79|18.71|18.53|18.47|18.73|18.93|18.55|18.75|18.69|18.93|18.55|18.51|18.39|18.83|18.75|18.49…
10:27:47|90640-D87 4E57-2.65-0x33|17.83|17.93|18.29|17.85|18.27|18.21|18.37|18.39|18.79|18.67|18.55|18.49|18.49|19.07|18.89|18.53|18.49|18.47|18.83|18.71|18.89|18.65|18.73|18.69|18.77|18.53|18.87|18.91|17.97|17.71|17.59|18.01|17.93|18.07|18.35|18.13|18.43|18.39|18.45|18.61|18.71|18.75|18.87|18.49|18.81|18.79|18.67|18.53|18.45|18.71|18.91|18.51|18.69|18.71|18.97|18.55|18.45|18.31|18.83|18.83|18.45…
10:27:47|90640-D87 4E57-2.65-0x33|17.83|17.91|18.27|17.83|18.31|18.19|18.39|18.47|18.79|18.79|18.61|18.61|18.55|19.07|18.95|18.59|18.51|18.43|18.81|18.75|18.89|18.73|18.83|18.75|18.81|18.55|18.93|18.93|17.97|17.75|17.67|17.99|17.91|18.03|18.43|18.09|18.35|18.39|18.55|18.67|18.73|18.81|18.85|18.55|18.83|18.83|18.69|18.57|18.55|18.73|18.93|18.51|18.65|18.75|18.95|18.57|18.45|18.27|18.85|18.93|18.45…
10:27:47|90640-D87 4E57-2.65-0x33|17.91|17.89|18.39|17.87|18.29|18.17|18.45|18.53|18.83|18.89|18.61|18.71|18.59|19.07|18.89|18.65|18.59|18.45|18.79|18.79|18.91|18.79|18.77|18.81|18.77|18.57|18.95|18.93|18.03|17.79|17.73|17.97|17.89|17.89|18.43|18.07|18.29|18.41|18.63|18.65|18.75|18.89|18.83|18.63|18.85|18.83|18.69|18.59|18.63|18.77|18.95|18.53|18.61|18.71|18.93|18.65|18.45|18.23|18.87|18.85|18.45…
10:27:47|90640-D87 4E57-2.65-0x33|17.91|17.87|18.41|17.93|18.27|18.17|18.49|18.65|18.85|18.93|18.59|18.71|18.59|19.09|18.83|18.67|18.63|18.41|18.77|18.77|18.91|18.73|18.75|18.85|18.73|18.55|18.95|18.97|18.07|17.87|17.75|18.01|17.79|17.83|18.41|18.03|18.35|18.41|18.61|18.61|18.77|18.95|18.79|18.67|18.87|18.81|18.71|18.59|18.55|18.79|18.95|18.55|18.57|18.65|18.99|18.71|18.49|18.25|18.83|18.77|18.45…
10:27:47|90640-D87 4E57-2.65-0x33|17.79|17.85|18.43|17.99|18.27|18.17|18.55|18.69|18.83|18.91|18.61|18.71|18.57|19.11|18.91|18.69|18.57|18.37|18.79|18.77|18.91|18.67|18.81|18.89|18.71|18.53|18.91|19.01|18.11|17.93|17.83|18.11|17.71|17.75|18.41|18.09|18.41|18.37|18.61|18.55|18.79|18.81|18.75|18.73|18.89|18.81|18.73|18.57|18.49|18.73|18.95|18.67|18.53|18.67|19.05|18.69|18.53|18.27|18.79|18.77|18.45…
10:27:47|90640-D87 4E57-2.65-0x33|17.79|17.99|18.47|17.95|18.29|18.29|18.61|18.75|18.83|18.83|18.65|18.75|18.57|19.13|18.99|18.69|18.53|18.31|18.81|18.87|18.93|18.61|18.81|18.85|18.71|18.51|18.89|19.07|18.17|17.95|17.91|18.29|17.77|17.81|18.51|18.15|18.39|18.35|18.45|18.51|18.83|18.71|18.77|18.79|18.81|18.83|18.75|18.57|18.51|18.69|18.95|18.79|18.51|18.69|19.03|18.69|18.51|18.29|18.79|18.79|18.47…
10:27:47|90640-D87 4E57-2.65-0x33|17.83|18.11|18.57|17.99|18.31|18.39|18.61|18.79|18.83|18.77|18.61|18.77|18.61|19.15|18.97|18.69|18.57|18.33|18.83|18.91|18.89|18.63|18.91|18.81|18.65|18.51|18.89|19.13|18.19|17.97|17.89|18.45|17.81|17.85|18.59|18.15|18.37|18.33|18.43|18.59|18.87|18.75|18.79|18.77|18.75|18.79|18.77|18.65|18.53|18.69|18.95|18.81|18.51|18.73|19.01|18.65|18.49|18.35|18.79|19.03|18.49…
10:27:47|90640-D87 4E57-2.65-0x33|17.85|18.09|18.55|17.93|18.31|18.39|18.59|18.77|18.81|18.75|18.57|18.75|18.63|19.13|18.93|18.59|18.59|18.27|18.83|18.83|18.85|18.59|18.91|18.71|18.59|18.51|18.87|19.07|18.19|17.87|17.85|18.41|17.75|17.87|18.53|18.13|18.45|18.31|18.43|18.63|18.85|18.77|18.75|18.75|18.65|18.73|18.79|18.71|18.51|18.67|18.89|18.83|18.53|18.75|18.99|18.59|18.43|18.39|18.77|19.07|18.59…
10:27:47|90640-D87 4E57-2.65-0x33|17.91|18.07|18.33|17.87|18.29|18.39|18.49|18.73|18.77|18.73|18.57|18.73|18.55|19.11|18.85|18.51|18.49|18.23|18.79|18.77|18.91|18.55|18.81|18.61|18.65|18.51|18.79|18.97|18.13|17.79|17.67|18.25|17.69|17.85|18.49|18.09|18.43|18.25|18.43|18.65|18.83|18.77|18.71|18.79|18.63|18.73|18.75|18.61|18.49|18.63|18.83|18.65|18.55|18.67|18.97|18.53|18.37|18.43|18.75|18.91|18.57…
10:27:47|90640-D87 4E57-2.65-0x33|17.97|18.09|18.23|17.87|18.29|18.43|18.47|18.73|18.73|18.75|18.57|18.77|18.55|19.07|18.77|18.49|18.45|18.29|18.77|18.69|18.95|18.61|18.77|18.63|18.71|18.57|18.77|18.97|18.17|17.77|17.59|18.05|17.67|17.83|18.45|18.05|18.47|18.19|18.43|18.67|18.83|18.77|18.67|18.81|18.65|18.73|18.71|18.53|18.49|18.61|18.79|18.57|18.59|18.67|18.93|18.55|18.47|18.45|18.79|18.89|18.73…
10:27:47|90640-D87 4E57-2.65-0x33|18.09|18.11|18.23|17.87|18.25|18.45|18.43|18.73|18.69|18.77|18.57|18.81|18.51|19.05|18.71|18.49|18.45|18.33|18.79|18.63|18.89|18.67|18.81|18.65|18.61|18.61|18.75|18.97|18.25|17.81|17.59|17.97|17.67|17.75|18.41|18.09|18.45|18.17|18.43|18.69|18.83|18.75|18.63|18.79|18.67|18.69|18.69|18.55|18.49|18.55|18.75|18.59|18.61|18.67|18.91|18.59|18.49|18.43|18.83|18.85|18.77…
10:27:47|90640-D87 4E57-2.65-0x33|18.11|18.01|18.21|18.01|18.25|18.47|18.39|18.65|18.65|18.65|18.55|18.75|18.45|19.07|18.73|18.57|18.43|18.31|18.79|18.67|18.83|18.73|18.83|18.65|18.51|18.53|18.71|18.91|18.31|17.89|17.57|18.03|17.75|17.77|18.45|18.11|18.45|18.19|18.45|18.69|18.75|18.73|18.61|18.75|18.69|18.69|18.77|18.55|18.45|18.49|18.71|18.59|18.67|18.65|18.85|18.61|18.55|18.41|18.89|18.85|18.75…
10:27:47|90640-D87 4E57-2.65-0x33|18.17|17.99|18.11|18.13|18.29|18.49|18.35|18.59|18.63|18.55|18.57|18.69|18.49|19.09|18.75|18.65|18.43|18.29|18.77|18.71|18.75|18.79|18.91|18.65|18.45|18.47|18.69|18.87|18.25|17.91|17.61|18.03|17.83|17.89|18.49|18.25|18.47|18.25|18.47|18.67|18.69|18.71|18.61|18.73|18.71|18.69|18.85|18.57|18.41|18.43|18.67|18.59|18.73|18.63|18.81|18.51|18.53|18.33|18.85|18.71|18.73…
10:27:47|90640-D87 4E57-2.65-0x33|18.23|18.07|18.11|18.13|18.35|18.47|18.33|18.67|18.63|18.53|18.59|18.71|18.53|19.05|18.77|18.63|18.45|18.27|18.77|18.77|18.69|18.75|18.99|18.69|18.41|18.51|18.69|18.91|18.23|17.95|17.67|17.99|17.83|18.03|18.55|18.33|18.49|18.31|18.49|18.65|18.65|18.71|18.65|18.73|18.71|18.71|18.91|18.61|18.27|18.39|18.75|18.61|18.75|18.63|18.85|18.53|18.57|18.37|18.89|18.69|18.67…
10:27:47|90640-D87 4E57-2.65-0x33|18.25|18.13|18.21|18.17|18.45|18.45|18.45|18.73|18.67|18.57|18.67|18.73|18.49|19.01|18.69|18.61|18.53|18.31|18.79|18.81|18.73|18.71|19.03|18.71|18.49|18.55|18.75|18.95|18.31|17.97|17.61|17.95|17.83|17.95|18.59|18.33|18.51|18.33|18.49|18.65|18.61|18.81|18.69|18.75|18.71|18.75|18.97|18.71|18.31|18.45|18.83|18.59|18.75|18.61|18.89|18.59|18.61|18.39|18.93|18.79|18.69…
10:27:47|90640-D87 4E57-2.65-0x33|18.27|18.11|18.23|18.13|18.45|18.37|18.49|18.77|18.69|18.61|18.73|18.75|18.45|18.97|18.69|18.69|18.55|18.29|18.79|18.77|18.69|18.53|18.99|18.77|18.57|18.57|18.75|18.85|18.31|17.87|17.57|17.87|17.81|17.95|18.59|18.33|18.45|18.35|18.49|18.65|18.67|18.89|18.71|18.77|18.77|18.77|19.01|18.79|18.27|18.51|18.85|18.57|18.75|18.59|18.83|18.65|18.57|18.41|18.85|18.79|18.69…
10:27:48|90640-D87 4E57-2.65-0x33|18.17|18.09|18.29|18.17|18.51|18.37|18.51|18.79|18.75|18.63|18.79|18.75|18.55|18.93|18.71|18.75|18.59|18.27|18.79|18.73|18.75|18.51|19.05|18.83|18.53|18.57|18.71|18.75|18.33|17.89|17.73|17.87|17.79|17.95|18.59|18.37|18.45|18.39|18.47|18.65|18.73|18.93|18.71|18.77|18.81|18.81|19.03|18.83|18.29|18.45|18.87|18.65|18.75|18.63|18.77|18.67|18.53|18.43|18.79|18.71|18.69…
10:27:48|90640-D87 4E57-2.65-0x33|18.09|18.09|18.35|18.13|18.57|18.41|18.53|18.81|18.81|18.67|18.79|18.71|18.65|19.01|18.75|18.77|18.65|18.33|18.81|18.83|18.81|18.61|19.07|18.75|18.51|18.61|18.69|18.73|18.35|18.09|17.79|17.87|17.85|17.97|18.61|18.43|18.59|18.45|18.59|18.67|18.77|18.97|18.61|18.79|18.83|18.85|18.97|18.87|18.37|18.47|18.85|18.75|18.83|18.67|18.79|18.69|18.57|18.47|18.83|18.65|18.73…
10:27:48|90640-D87 4E57-2.65-0x33|18.17|18.09|18.37|18.09|18.55|18.43|18.57|18.83|18.79|18.71|18.73|18.67|18.71|19.01|18.73|18.79|18.69|18.39|18.83|18.91|18.75|18.61|18.97|18.67|18.55|18.65|18.79|18.71|18.35|18.15|17.63|17.75|17.91|17.89|18.57|18.35|18.61|18.45|18.61|18.61|18.79|18.95|18.59|18.75|18.85|18.81|18.93|18.75|18.45|18.43|18.83|18.79|18.83|18.59|18.81|18.71|18.61|18.41|18.87|18.63|18.77…
10:27:48|90640-D87 4E57-2.65-0x33|18.17|18.07|18.37|17.97|18.51|18.43|18.59|18.79|18.77|18.73|18.67|18.67|18.75|18.97|18.69|18.77|18.71|18.47|18.83|18.85|18.69|18.55|18.87|18.67|18.57|18.57|18.85|18.73|18.33|18.15|17.59|17.73|17.85|17.89|18.59|18.27|18.61|18.43|18.53|18.55|18.81|18.91|18.63|18.71|18.87|18.77|18.87|18.69|18.47|18.45|18.87|18.81|18.75|18.57|18.83|18.71|18.59|18.35|18.91|18.59|18.75…
10:27:48|90640-D87 4E57-2.65-0x33|18.13|18.05|18.37|17.97|18.55|18.43|18.57|18.75|18.85|18.75|18.57|18.67|18.65|18.95|18.69|18.75|18.73|18.53|18.79|18.79|18.69|18.51|18.67|18.67|18.53|18.49|18.77|18.75|18.39|18.15|17.53|17.71|17.79|17.85|18.61|18.25|18.61|18.39|18.45|18.51|18.83|18.87|18.67|18.69|18.89|18.79|18.83|18.75|18.49|18.53|18.89|18.81|18.67|18.53|18.79|18.67|18.57|18.33|18.89|18.55|18.75…
10:27:48|90640-D87 4E57-2.65-0x33|18.11|18.09|18.37|18.11|18.59|18.45|18.55|18.73|18.87|18.71|18.55|18.65|18.61|18.97|18.69|18.75|18.75|18.51|18.77|18.83|18.69|18.53|18.59|18.65|18.49|18.49|18.71|18.73|18.45|18.23|17.55|17.81|17.79|17.87|18.65|18.31|18.59|18.35|18.45|18.47|18.85|18.83|18.73|18.67|18.81|18.81|18.85|18.81|18.47|18.59|18.95|18.81|18.67|18.49|18.77|18.65|18.53|18.31|18.77|18.53|18.67…
10:27:48|90640-D87 4E57-2.65-0x33|18.03|18.13|18.37|18.23|18.59|18.47|18.53|18.71|18.95|18.73|18.59|18.65|18.55|18.99|18.71|18.75|18.73|18.49|18.81|18.87|18.73|18.55|18.65|18.63|18.41|18.49|18.83|18.73|18.41|18.31|17.85|18.01|17.79|17.81|18.67|18.43|18.57|18.33|18.45|18.45|18.87|18.85|18.79|18.79|18.75|18.79|18.87|18.87|18.47|18.59|19.01|18.85|18.67|18.53|18.75|18.67|18.51|18.25|18.75|18.53|18.59…
10:27:48|90640-D87 4E57-2.65-0x33|18.05|18.25|18.39|18.25|18.61|18.53|18.53|18.71|18.99|18.75|18.65|18.65|18.57|19.09|18.73|18.75|18.71|18.63|18.87|18.93|18.79|18.63|18.71|18.69|18.43|18.61|18.89|18.67|18.41|18.33|18.03|18.15|17.83|17.89|18.75|18.55|18.59|18.33|18.47|18.45|18.91|18.89|18.73|18.83|18.77|18.79|18.85|18.95|18.59|18.67|18.97|18.91|18.83|18.57|18.85|18.69|18.51|18.31|18.81|18.55|18.65…
10:27:48|90640-D87 4E57-2.65-0x33|17.97|18.27|18.39|18.27|18.55|18.57|18.45|18.71|19.05|18.77|18.65|18.65|18.53|19.07|18.65|18.75|18.67|18.67|18.81|18.91|18.77|18.69|18.69|18.73|18.43|18.71|18.95|18.69|18.51|18.35|17.99|18.11|17.87|17.85|18.71|18.43|18.61|18.39|18.49|18.45|18.93|18.85|18.69|18.85|18.79|18.83|18.83|18.99|18.63|18.65|18.93|18.85|18.85|18.55|18.85|18.71|18.51|18.35|18.85|18.65|18.69…
10:27:48|90640-D87 4E57-2.65-0x33|17.97|18.21|18.39|18.27|18.55|18.61|18.43|18.59|19.01|18.77|18.65|18.57|18.47|19.03|18.55|18.71|18.61|18.69|18.75|18.83|18.73|18.77|18.67|18.63|18.41|18.81|18.99|18.69|18.57|18.45|17.95|18.05|18.07|17.91|18.55|18.39|18.73|18.43|18.55|18.45|18.89|18.79|18.71|18.85|18.83|18.85|18.81|18.95|18.61|18.63|18.89|18.77|18.81|18.51|18.77|18.71|18.55|18.37|18.81|18.73|18.81…
10:27:48|90640-D87 4E57-2.65-0x33|18.01|18.17|18.37|18.27|18.51|18.59|18.33|18.49|19.01|18.77|18.73|18.59|18.57|18.99|18.59|18.67|18.67|18.71|18.79|18.83|18.83|18.83|18.73|18.61|18.45|18.91|19.09|18.69|18.59|18.53|18.11|18.07|18.25|18.01|18.49|18.41|18.75|18.45|18.61|18.51|18.85|18.85|18.73|18.83|18.87|18.93|18.79|18.99|18.59|18.69|18.85|18.81|18.79|18.49|18.69|18.71|18.59|18.41|18.85|18.85|18.85…
10:27:48|90640-D87 4E57-2.65-0x33|18.01|18.15|18.33|18.37|18.47|18.49|18.27|18.47|18.99|18.71|18.79|18.59|18.63|18.97|18.61|18.67|18.65|18.59|18.81|18.89|18.85|18.75|18.75|18.59|18.47|18.75|19.09|18.81|18.59|18.47|18.15|18.13|18.25|18.09|18.55|18.41|18.77|18.45|18.61|18.53|18.77|18.83|18.71|18.79|18.79|18.99|18.81|19.01|18.53|18.73|18.87|18.83|18.73|18.45|18.71|18.71|18.63|18.43|18.83|18.93|18.77…
10:27:48|90640-D87 4E57-2.65-0x33|17.81|18.07|18.35|18.39|18.41|18.39|18.25|18.45|18.99|18.65|18.73|18.59|18.53|18.89|18.51|18.67|18.65|18.49|18.75|18.93|18.83|18.69|18.73|18.57|18.41|18.59|18.97|18.77|18.45|18.33|17.87|18.11|18.25|17.89|18.51|18.39|18.71|18.37|18.61|18.47|18.69|18.83|18.69|18.79|18.73|18.89|18.75|18.91|18.47|18.65|18.89|18.83|18.67|18.51|18.73|18.69|18.59|18.43|18.81|18.77|18.69…
10:27:48|90640-D87 4E57-2.65-0x33|17.69|17.87|18.31|18.39|18.37|18.31|18.23|18.41|18.95|18.59|18.71|18.61|18.45|18.81|18.43|18.65|18.67|18.39|18.71|18.87|18.83|18.67|18.73|18.57|18.37|18.57|18.89|18.73|18.33|18.27|17.77|18.11|18.23|17.81|18.47|18.39|18.69|18.33|18.65|18.43|18.69|18.85|18.71|18.81|18.71|18.83|18.75|18.85|18.49|18.59|18.89|18.85|18.65|18.57|18.73|18.67|18.57|18.43|18.77|18.65|18.65…
10:27:49|90640-D87 4E57-2.65-0x33|17.73|17.77|18.09|18.39|18.45|18.31|18.23|18.37|18.93|18.53|18.71|18.61|18.55|18.79|18.47|18.63|18.67|18.37|18.67|18.81|18.83|18.65|18.81|18.57|18.45|18.55|18.69|18.69|18.39|18.23|17.69|18.17|18.21|17.85|18.43|18.31|18.67|18.39|18.69|18.41|18.69|18.77|18.71|18.85|18.69|18.87|18.75|18.83|18.51|18.61|18.89|18.83|18.63|18.65|18.73|18.63|18.55|18.43|18.73|18.65|18.61…
10:27:49|90640-D87 4E57-2.65-0x33|17.75|17.89|18.09|18.51|18.53|18.39|18.23|18.35|18.93|18.65|18.71|18.53|18.57|18.83|18.51|18.59|18.67|18.35|18.63|18.71|18.83|18.75|18.87|18.53|18.47|18.59|18.65|18.73|18.45|18.21|17.69|18.21|18.23|17.89|18.55|18.35|18.73|18.43|18.73|18.39|18.79|18.71|18.71|18.83|18.59|18.91|18.73|18.81|18.55|18.61|18.87|18.83|18.63|18.71|18.69|18.59|18.45|18.43|18.77|18.65|18.51…
10:27:49|90640-D87 4E57-2.65-0x33|17.69|17.89|17.99|18.49|18.45|18.39|18.23|18.33|18.89|18.67|18.61|18.47|18.51|18.81|18.45|18.55|18.61|18.33|18.65|18.63|18.83|18.77|18.81|18.51|18.55|18.63|18.55|18.69|18.39|18.21|17.63|18.15|18.25|17.87|18.51|18.31|18.67|18.33|18.75|18.47|18.81|18.65|18.71|18.77|18.51|18.89|18.71|18.79|18.59|18.57|18.85|18.77|18.63|18.65|18.65|18.63|18.43|18.41|18.73|18.59|18.43…
10:27:49|90640-D87 4E57-2.65-0x33|17.61|17.97|17.99|18.45|18.37|18.43|18.21|18.33|18.83|18.61|18.57|18.59|18.43|18.79|18.45|18.57|18.55|18.33|18.65|18.65|18.81|18.67|18.73|18.51|18.59|18.53|18.53|18.67|18.33|18.07|17.55|17.95|18.01|17.83|18.59|18.25|18.55|18.23|18.67|18.51|18.77|18.59|18.71|18.71|18.41|18.85|18.73|18.75|18.51|18.53|18.83|18.71|18.63|18.59|18.65|18.65|18.45|18.39|18.85|18.59|18.49…
10:27:49|90640-D87 4E57-2.65-0x33|17.55|17.93|17.97|18.41|18.31|18.47|18.19|18.33|18.77|18.55|18.45|18.57|18.37|18.77|18.45|18.59|18.51|18.33|18.59|18.67|18.77|18.57|18.65|18.51|18.45|18.45|18.45|18.65|18.33|17.95|14.71|17.71|17.81|17.67|18.53|18.09|18.45|18.23|18.61|18.37|18.73|18.65|18.71|18.65|18.39|18.83|18.75|18.65|18.43|18.47|18.81|18.69|18.63|18.59|18.65|18.55|18.41|18.33|18.81|18.49|18.47…
10:27:49|90640-D87 4E57-2.65-0x33|17.49|17.73|17.95|18.27|18.27|18.31|18.17|18.33|18.71|18.47|18.35|18.59|18.31|18.79|18.45|18.61|18.47|18.37|18.59|18.71|18.73|18.59|18.57|18.49|18.33|18.31|18.39|18.61|18.33|17.81|15.43|17.65|17.79|17.63|18.47|18.03|18.41|18.25|18.61|18.37|18.75|18.63|18.57|18.59|18.37|18.81|18.83|18.63|18.39|18.43|18.87|18.67|18.63|18.59|18.61|18.47|18.31|18.27|18.83|18.41|18.45…
10:27:49|90640-D87 4E57-2.65-0x33|17.27|17.63|18.11|18.23|18.27|18.25|18.25|18.33|18.63|18.39|18.39|18.61|18.23|18.73|18.47|18.63|18.35|18.41|18.63|18.75|18.63|18.61|18.61|18.47|18.39|18.27|18.45|18.59|18.19|17.69|16.01|17.63|17.77|17.59|18.43|18.05|18.39|18.21|18.61|18.35|18.69|18.49|18.45|18.61|18.37|18.67|18.83|18.67|18.35|18.35|18.91|18.69|18.65|18.51|18.57|18.53|18.23|18.15|18.85|18.51|18.45…
10:27:49|90640-D87 4E57-2.65-0x33|17.29|17.71|18.19|18.25|18.31|18.33|18.35|18.29|18.59|18.55|18.45|18.61|18.27|18.77|18.53|18.59|18.35|18.47|18.69|18.75|18.67|18.71|18.69|18.55|18.47|18.29|18.53|18.53|18.21|17.89|16.35|17.59|17.97|17.67|18.45|18.11|18.33|18.19|18.63|18.35|18.73|18.49|18.45|18.67|18.53|18.67|18.77|18.73|18.47|18.39|18.89|18.73|18.83|18.57|18.59|18.61|18.29|18.17|18.85|18.55|18.57…
10:27:49|90640-D87 4E57-2.65-0x33|17.45|17.79|18.15|18.27|18.25|18.41|18.43|18.33|18.67|18.69|18.51|18.61|18.39|18.81|18.57|18.55|18.45|18.53|18.85|18.75|18.79|18.79|18.83|18.61|18.37|18.31|18.67|18.57|18.27|18.05|19.01|17.67|18.15|17.71|18.47|18.15|18.29|18.19|18.65|18.45|18.77|18.51|18.45|18.69|18.67|18.71|18.73|18.77|18.57|18.45|18.87|18.75|18.89|18.57|18.61|18.67|18.35|18.23|18.85|18.71|18.67…
10:27:49|90640-D87 4E57-2.65-0x33|17.59|17.83|18.13|18.27|18.21|18.35|18.45|18.33|18.75|18.69|18.55|18.71|18.49|18.91|18.59|18.61|18.53|18.51|18.91|18.81|18.89|18.81|18.89|18.67|18.35|18.31|18.71|18.51|18.33|18.03|18.79|17.75|18.35|17.83|18.51|18.19|18.31|18.21|18.65|18.53|18.89|18.53|18.53|18.71|18.79|18.75|18.71|18.79|18.67|18.49|18.93|18.77|18.91|18.57|18.61|18.73|18.39|18.29|18.91|18.75|18.67…
10:27:49|90640-D87 4E57-2.65-0x33|17.63|17.87|18.31|18.27|18.19|18.29|18.43|18.33|18.79|18.69|18.65|18.79|18.47|19.01|18.65|18.67|18.59|18.49|18.89|18.87|18.93|18.83|18.93|18.71|18.45|18.31|18.73|18.53|18.39|18.01|18.73|17.81|18.53|17.83|18.55|18.21|18.33|18.29|18.65|18.55|18.99|18.63|18.61|18.73|18.89|18.87|18.71|18.75|18.75|18.49|18.99|18.79|18.93|18.57|18.61|18.73|18.41|18.31|18.97|18.81|18.67…
10:27:49|90640-D87 4E57-2.65-0x33|17.73|17.93|18.35|18.19|18.17|18.27|18.41|18.35|18.83|18.71|18.73|18.81|18.45|18.97|18.65|18.63|18.65|18.49|18.87|18.79|18.95|18.93|18.97|18.63|18.55|18.39|18.69|18.43|18.43|18.23|18.51|17.75|18.67|17.91|18.49|18.23|18.33|18.37|18.63|18.57|19.05|18.71|18.57|18.73|18.91|18.89|18.61|18.73|18.83|18.49|18.97|18.81|19.03|18.65|18.73|18.73|18.51|18.33|18.75|18.79|18.87…
10:27:49|90640-D87 4E57-2.65-0x33|17.77|17.99|18.35|18.19|18.25|18.25|18.49|18.37|18.91|18.73|18.79|18.83|18.45|18.95|18.63|18.59|18.69|18.53|18.97|18.81|19.01|19.03|18.97|18.63|18.65|18.45|18.81|18.45|18.33|18.37|18.91|17.83|18.79|17.89|18.45|18.23|18.33|18.37|18.61|18.61|19.09|18.73|18.61|18.81|18.93|18.85|18.59|18.81|18.89|18.55|18.95|18.87|19.11|18.63|18.83|18.77|18.61|18.25|18.71|18.95|18.91…
10:27:49|90640-D87 4E57-2.65-0x33|17.79|17.99|18.33|18.09|18.23|18.17|18.47|18.35|18.95|18.73|18.81|18.81|18.43|18.99|18.59|18.57|18.69|18.47|18.93|18.73|18.97|18.87|18.95|18.65|18.67|18.41|18.81|18.45|18.35|18.49|18.93|17.95|18.67|17.85|18.37|18.23|18.33|18.37|18.55|18.63|19.09|18.73|18.61|18.87|18.93|18.81|18.57|18.79|18.81|18.59|18.87|18.85|19.09|18.59|18.79|18.79|18.61|18.23|18.69|18.97|18.95…
10:27:49|90640-D87 4E57-2.65-0x33|17.87|17.99|18.41|18.09|18.29|18.17|18.55|18.35|18.97|18.73|18.79|18.79|18.53|19.03|18.61|18.55|18.71|18.49|18.97|18.67|18.93|18.81|18.97|18.67|18.73|18.37|18.69|18.45|18.35|18.51|18.81|18.03|18.57|17.95|18.37|18.25|18.33|18.27|18.49|18.63|19.09|18.69|18.61|18.93|18.93|18.77|18.55|18.73|18.73|18.61|18.79|18.81|19.07|18.57|18.75|18.73|18.61|18.29|18.67|19.01|18.91…
10:27:50|90640-D87 4E57-2.65-0x33|17.95|17.95|18.41|18.09|18.29|18.21|18.61|18.35|18.99|18.73|18.77|18.81|18.61|19.07|18.63|18.55|18.73|18.47|19.01|18.65|18.89|18.85|18.99|18.65|18.77|18.39|18.69|18.59|18.41|18.59|18.71|18.11|18.63|18.05|18.37|18.27|18.19|18.25|18.59|18.65|19.07|18.65|18.65|18.97|18.85|18.73|18.61|18.67|18.75|18.63|18.81|18.77|19.05|18.55|18.77|18.69|18.59|18.33|18.79|19.05|18.89…
10:27:50|90640-D87 4E57-2.65-0x33|17.93|17.97|18.45|18.09|18.33|18.25|18.61|18.33|18.91|18.73|18.75|18.83|18.63|19.09|18.69|18.55|18.67|18.45|18.97|18.65|18.83|18.89|19.03|18.63|18.71|18.41|18.67|18.65|18.35|18.53|18.53|18.11|18.69|18.13|18.37|18.35|18.19|18.25|18.67|18.63|18.99|18.57|18.69|18.97|18.79|18.79|18.65|18.71|18.77|18.63|18.81|18.81|19.03|18.49|18.79|18.73|18.57|18.39|18.89|19.11|18.87…
10:27:50|90640-D87 4E57-2.65-0x33|17.91|18.01|18.49|18.13|18.37|18.21|18.61|18.31|18.83|18.79|18.73|18.85|18.65|19.07|18.73|18.65|18.69|18.47|18.93|18.67|18.77|18.85|19.05|18.77|18.71|18.35|18.65|18.71|18.31|18.45|18.47|18.23|18.65|18.21|18.53|18.41|18.25|18.25|18.75|18.61|19.01|18.59|18.71|18.97|18.81|18.85|18.71|18.75|18.85|18.63|18.83|18.83|19.07|18.51|18.81|18.77|18.67|18.45|19.03|19.15|18.77…
10:27:50|90640-D87 4E57-2.65-0x33|17.95|18.03|18.57|18.17|18.35|18.17|18.59|18.35|18.83|18.85|18.81|18.87|18.65|19.05|18.67|18.69|18.65|18.49|18.99|18.69|18.75|18.83|19.13|18.83|18.71|18.31|18.59|18.75|18.39|18.47|18.61|18.39|18.63|18.11|18.57|18.45|18.31|18.29|18.81|18.75|19.03|18.57|18.73|19.03|18.83|18.83|18.77|18.79|18.85|18.59|18.85|18.89|19.11|18.49|18.83|18.75|18.77|18.47|19.03|19.15|18.69…
10:27:50|90640-D87 4E57-2.65-0x33|17.99|18.09|18.63|18.29|18.35|18.21|18.57|18.43|18.83|18.79|18.89|18.87|18.65|19.01|18.67|18.79|18.67|18.57|19.05|18.71|18.73|18.89|19.19|18.89|18.71|18.39|18.63|18.91|18.45|18.47|18.73|18.65|18.53|18.11|18.65|18.49|18.39|18.33|18.87|18.87|19.05|18.55|18.77|19.09|18.83|18.81|18.79|18.81|18.85|18.57|18.87|18.95|19.17|18.55|18.87|18.73|18.73|18.47|19.07|19.15|18.67…
10:27:50|90640-D87 4E57-2.65-0x33|18.13|18.13|18.57|18.31|18.25|18.25|18.51|18.49|18.91|18.75|18.89|18.87|18.67|18.97|18.65|18.81|18.61|18.63|19.03|18.73|18.77|18.93|19.23|18.93|18.71|18.45|18.79|18.99|18.47|18.45|18.69|18.73|18.43|18.11|18.65|18.47|18.45|18.41|18.91|18.81|19.05|18.59|18.81|18.99|18.83|18.85|18.79|18.81|18.83|18.59|18.89|18.91|19.15|18.55|18.91|18.81|18.69|18.51|19.11|19.15|18.65…
10:27:50|90640-D87 4E57-2.65-0x33|18.13|18.01|18.51|18.15|18.17|18.19|18.47|18.53|18.97|18.69|18.89|18.87|18.69|18.93|18.63|18.83|18.57|18.61|19.01|18.77|18.81|18.85|19.21|18.89|18.71|18.39|18.85|19.09|18.49|18.39|18.55|18.55|18.27|18.11|18.65|18.45|18.31|18.39|18.89|18.75|19.05|18.63|18.89|18.91|18.75|18.87|18.75|18.81|18.77|18.61|18.99|18.87|19.09|18.55|18.93|18.87|18.65|18.55|19.07|19.15|18.65…
10:27:50|90640-D87 4E57-2.65-0x33|18.05|17.95|18.47|18.11|18.21|18.21|18.53|18.57|18.93|18.63|18.91|18.87|18.57|18.89|18.61|18.85|18.57|18.59|18.97|18.81|18.73|18.79|19.17|18.85|18.65|18.33|18.73|19.07|18.53|18.33|18.43|18.41|18.13|18.11|18.65|18.49|18.29|18.43|18.87|18.79|19.05|18.61|18.95|18.85|18.67|18.83|18.71|18.85|18.71|18.55|18.97|18.81|19.03|18.55|18.95|18.83|18.61|18.47|19.05|19.03|18.65…
10:27:50|90640-D87 4E57-2.65-0x33|18.07|18.09|18.45|18.03|18.27|18.25|18.59|18.59|18.91|18.63|18.93|18.93|18.57|18.85|18.61|18.85|18.59|18.61|18.95|18.83|18.69|18.77|19.15|18.81|18.67|18.49|18.63|18.91|18.53|18.27|18.35|18.45|18.21|18.13|18.61|18.55|18.39|18.49|18.87|18.85|18.97|18.59|18.95|18.81|18.75|18.81|18.69|18.83|18.61|18.53|19.01|18.77|19.05|18.57|19.03|18.81|18.73|18.49|18.93|18.93|18.67…
10:27:50|90640-D87 4E57-2.65-0x33|17.99|18.15|18.47|18.03|18.27|18.27|18.73|18.61|18.91|18.63|18.91|18.99|18.61|18.83|18.67|18.85|18.61|18.63|19.01|18.85|18.79|18.81|19.15|18.79|18.61|18.55|18.71|18.79|18.39|18.21|18.37|18.49|18.29|18.15|18.57|18.49|18.41|18.47|18.89|18.81|18.91|18.67|18.95|18.87|18.83|18.83|18.67|18.87|18.53|18.49|19.05|18.79|19.07|18.67|19.09|18.83|18.75|18.49|18.91|18.93|18.69…
10:27:50|90640-D87 4E57-2.65-0x33|17.99|18.05|18.37|17.89|18.27|18.25|18.75|18.55|18.91|18.61|18.89|18.95|18.65|18.81|18.71|18.81|18.63|18.47|18.97|18.83|18.87|18.79|19.15|18.77|18.57|18.51|18.73|18.77|18.37|18.25|18.39|18.41|18.45|18.17|18.35|18.45|18.35|18.45|18.95|18.77|18.99|18.73|18.95|18.93|18.79|18.85|18.61|18.91|18.57|18.45|18.97|18.81|19.09|18.75|19.03|18.85|18.73|18.49|18.87|18.93|18.79…
10:27:50|90640-D87 4E57-2.65-0x33|18.09|18.03|18.33|17.87|18.33|18.23|18.75|18.49|18.87|18.59|18.83|18.91|18.63|18.79|18.69|18.77|18.65|18.43|18.91|18.81|18.89|18.77|19.09|18.75|18.65|18.47|18.79|18.75|18.29|18.29|18.51|18.43|18.59|18.15|18.25|18.39|18.31|18.43|18.93|18.73|18.99|18.79|18.95|18.95|18.75|18.83|18.55|18.87|18.61|18.45|18.89|18.83|19.11|18.79|18.97|18.77|18.71|18.49|18.83|18.79|18.75…
10:27:50|90640-D87 4E57-2.65-0x33|18.07|17.95|18.29|17.99|18.37|18.21|18.73|18.45|18.81|18.59|18.77|18.95|18.59|18.73|18.65|18.81|18.67|18.35|18.83|18.89|18.89|18.77|19.03|18.75|18.71|18.41|18.83|18.81|18.19|18.21|18.47|18.39|18.43|18.11|18.39|18.39|18.29|18.39|18.91|18.69|18.93|18.83|18.97|18.95|18.71|18.79|18.59|18.83|18.59|18.43|18.85|18.83|19.05|18.81|19.03|18.77|18.69|18.47|18.97|18.75|18.63…
10:27:50|90640-D87 4E57-2.65-0x33|18.03|17.97|18.41|18.09|18.33|18.19|18.77|18.43|18.69|18.59|18.75|18.99|18.59|18.69|18.73|18.85|18.59|18.35|18.87|18.91|18.83|18.77|19.07|18.75|18.63|18.41|18.95|18.87|18.25|18.23|18.61|18.41|18.29|18.19|18.45|18.41|18.27|18.37|18.89|18.63|18.89|18.89|18.99|18.95|18.67|18.81|18.63|18.81|18.59|18.51|18.81|18.81|19.01|18.73|19.01|18.71|18.67|18.45|18.99|18.75|18.53…
10:27:50|90640-D87 4E57-2.65-0x33|17.99|17.97|18.45|18.15|18.29|18.15|18.73|18.37|18.59|18.59|18.73|19.01|18.59|18.73|18.79|18.85|18.51|18.35|18.91|18.85|18.77|18.73|19.05|18.67|18.57|18.37|18.93|18.77|18.29|18.25|18.59|18.37|18.21|18.19|18.49|18.43|18.29|18.35|18.85|18.59|18.87|18.95|18.95|18.95|18.69|18.83|18.65|18.81|18.63|18.57|18.81|18.81|18.81|18.65|19.01|18.67|18.67|18.43|18.85|18.75|18.57…
10:27:50|90640-D87 4E57-2.65-0x33|18.01|17.97|18.49|18.21|18.27|18.11|18.69|18.31|18.63|18.59|18.71|19.01|18.65|18.77|18.75|18.85|18.49|18.35|18.87|18.79|18.71|18.69|19.07|18.61|18.59|18.33|18.91|18.69|18.23|18.21|18.37|18.37|18.13|18.13|18.51|18.51|18.31|18.41|18.81|18.61|18.85|18.97|18.91|18.93|18.69|18.91|18.65|18.81|18.67|18.53|18.81|18.89|18.75|18.67|19.01|18.63|18.67|18.45|18.79|18.77|18.61…
10:27:51|90640-D87 4E57-2.65-0x33|17.97|17.83|18.43|18.21|18.25|18.07|18.65|18.35|18.65|18.59|18.69|18.91|18.69|18.75|18.73|18.77|18.47|18.37|18.83|18.73|18.65|18.67|19.09|18.59|18.61|18.23|18.89|18.63|18.17|18.11|18.17|18.27|18.05|18.07|18.45|18.57|18.35|18.47|18.73|18.61|18.97|18.99|18.81|18.91|18.67|18.91|18.59|18.79|18.71|18.51|18.79|18.87|18.71|18.67|18.99|18.59|18.67|18.47|18.75|18.79|18.61…
10:27:51|90640-D87 4E57-2.65-0x33|17.93|17.79|18.35|18.21|18.25|18.05|18.55|18.39|18.77|18.61|18.59|18.83|18.69|18.73|18.65|18.71|18.47|18.39|18.81|18.67|18.65|18.65|19.05|18.57|18.59|18.21|18.83|18.59|18.25|18.07|18.05|18.15|17.99|18.13|18.39|18.51|18.39|18.45|18.67|18.63|19.01|18.99|18.73|18.85|18.65|18.91|18.55|18.69|18.75|18.53|18.77|18.87|18.67|18.65|18.97|18.69|18.67|18.49|18.73|18.75|18.63…
10:27:51|90640-D87 4E57-2.65-0x33|17.97|17.91|18.29|18.21|18.25|18.13|18.53|18.41|18.87|18.75|18.61|18.79|18.69|18.71|18.63|18.73|18.47|18.39|18.81|18.59|18.65|18.55|19.01|18.59|18.57|18.19|18.79|18.65|18.33|18.15|18.07|18.31|18.07|18.17|18.29|18.47|18.43|18.43|18.69|18.63|19.01|18.99|18.81|18.79|18.67|18.91|18.61|18.61|18.67|18.55|18.83|18.87|18.65|18.63|18.99|18.77|18.59|18.51|18.71|18.73|18.67…
10:27:51|90640-D87 4E57-2.65-0x33|17.99|17.97|18.23|18.21|18.29|18.19|18.55|18.43|18.87|18.79|18.57|18.77|18.65|18.69|18.61|18.73|18.53|18.39|18.79|18.53|18.63|18.53|18.99|18.61|18.67|18.23|18.79|18.69|18.41|18.21|17.97|18.29|18.13|18.17|18.21|18.47|18.45|18.41|18.71|18.55|19.01|18.97|18.83|18.79|18.69|18.87|18.65|18.59|18.67|18.61|18.87|18.85|18.63|18.67|19.01|18.71|18.51|18.49|18.69|18.71|18.69…
10:27:51|90640-D87 4E57-2.65-0x33|18.03|18.09|18.19|18.19|18.33|18.31|18.59|18.55|18.89|18.75|18.55|18.79|18.63|18.77|18.61|18.69|18.59|18.57|18.85|18.63|18.63|18.49|18.97|18.67|18.71|18.23|18.81|18.79|18.51|18.31|18.03|18.25|18.21|18.17|18.19|18.49|18.51|18.41|18.67|18.59|19.13|18.97|18.95|18.81|18.73|18.85|18.65|18.59|18.67|18.67|18.95|18.85|18.75|18.73|19.05|18.67|18.55|18.49|18.71|18.71|18.85…
10:27:51|90640-D87 4E57-2.65-0x33|17.97|18.11|18.17|18.17|18.39|18.41|18.59|18.65|18.91|18.73|18.57|18.81|18.63|18.85|18.69|18.71|18.69|18.71|18.87|18.71|18.69|18.51|19.01|18.71|18.71|18.23|18.73|18.79|18.43|18.33|18.05|18.25|18.27|18.13|18.19|18.57|18.55|18.55|18.63|18.59|19.15|18.99|18.97|18.77|18.77|18.89|18.65|18.65|18.67|18.73|19.03|18.87|18.85|18.71|19.09|18.71|18.57|18.63|18.73|18.69|18.85…
10:27:51|90640-D87 4E57-2.65-0x33|17.91|18.01|18.15|18.13|18.37|18.39|18.57|18.61|18.87|18.63|18.51|18.71|18.63|18.83|18.75|18.73|18.67|18.57|18.87|18.69|18.67|18.43|18.97|18.69|18.65|18.07|18.65|18.77|18.35|18.31|18.05|18.29|18.19|18.09|18.27|18.63|18.47|18.55|18.61|18.59|19.09|18.91|18.73|18.73|18.67|18.85|18.65|18.69|18.57|18.69|19.01|18.87|18.79|18.67|19.07|18.73|18.51|18.61|18.77|18.65|18.73…
10:27:51|90640-D87 4E57-2.65-0x33|17.91|18.03|18.31|18.15|18.39|18.37|18.51|18.57|18.93|18.61|18.53|18.63|18.61|18.83|18.73|18.73|18.71|18.51|18.83|18.67|18.73|18.43|18.91|18.67|18.61|18.05|18.63|18.75|18.39|18.35|18.19|18.33|18.11|18.17|18.35|18.55|18.39|18.57|18.61|18.57|19.03|18.83|18.65|18.73|18.65|18.87|18.65|18.69|18.55|18.61|18.99|18.83|18.73|18.69|19.05|18.85|18.51|18.63|18.81|18.61|18.71…
10:27:51|90640-D87 4E57-2.65-0x33|17.97|18.13|18.45|18.29|18.41|18.39|18.47|18.51|18.99|18.67|18.55|18.57|18.59|18.87|18.73|18.75|18.75|18.49|18.81|18.77|18.79|18.49|18.85|18.73|18.57|18.01|18.61|18.73|18.41|18.29|18.17|18.21|18.23|18.23|18.43|18.55|18.39|18.59|18.69|18.55|19.03|18.83|18.69|18.73|18.71|18.87|18.73|18.69|18.51|18.55|18.95|18.81|18.71|18.71|18.97|18.87|18.55|18.65|18.89|18.65|18.79…
10:27:51|90640-D87 4E57-2.65-0x33|18.17|18.21|18.55|18.41|18.47|18.41|18.57|18.53|19.03|18.71|18.63|18.59|18.61|18.91|18.73|18.77|18.73|18.55|18.93|18.85|18.71|18.55|18.87|18.79|18.53|18.01|18.65|18.73|18.43|18.29|18.19|18.19|18.33|18.21|18.51|18.63|18.37|18.63|18.75|18.61|19.03|18.77|18.73|18.87|18.75|18.85|18.81|18.79|18.55|18.65|18.97|18.87|18.69|18.71|18.97|18.87|18.57|18.55|18.95|18.77|18.85…
10:27:51|90640-D87 4E57-2.65-0x33|18.25|18.19|18.55|18.33|18.45|18.31|18.57|18.57|19.05|18.71|18.69|18.59|18.61|18.93|18.73|18.81|18.71|18.53|18.95|18.81|18.65|18.39|18.83|18.65|18.49|18.01|18.61|18.61|18.45|18.27|18.11|18.21|18.29|18.19|18.51|18.69|18.43|18.67|18.69|18.65|18.93|18.73|18.65|18.87|18.69|18.83|18.73|18.77|18.45|18.67|18.97|18.91|18.67|18.69|19.01|18.87|18.55|18.47|18.87|18.75|18.75…
10:27:51|90640-D87 4E57-2.65-0x33|18.09|18.17|18.59|18.25|18.39|18.21|18.59|18.61|19.01|18.71|18.67|18.59|18.61|18.93|18.73|18.83|18.71|18.51|19.01|18.77|18.69|18.35|18.77|18.59|18.47|18.01|18.63|18.51|18.37|18.19|17.99|18.15|18.25|18.19|18.51|18.63|18.43|18.59|18.63|18.63|18.85|18.69|18.59|18.89|18.63|18.81|18.67|18.75|18.43|18.65|18.97|18.87|18.65|18.67|18.97|18.87|18.55|18.37|18.81|18.75|18.67…
10:27:51|90640-D87 4E57-2.65-0x33|17.95|18.13|18.57|18.19|18.33|18.25|18.61|18.55|18.97|18.75|18.65|18.55|18.61|18.93|18.73|18.79|18.71|18.55|19.01|18.71|18.71|18.43|18.71|18.61|18.51|18.17|18.65|18.39|18.29|18.33|17.89|18.01|18.17|18.19|18.57|18.57|18.39|18.51|18.61|18.61|18.91|18.65|18.59|18.91|18.67|18.79|18.67|18.73|18.45|18.63|19.01|18.85|18.65|18.65|18.93|18.87|18.61|18.39|18.77|18.75|18.63…
10:27:51|90640-D87 4E57-2.65-0x33|17.97|18.09|18.61|18.21|18.41|18.29|18.49|18.49|18.93|18.79|18.67|18.53|18.59|18.93|18.69|18.75|18.69|18.57|18.95|18.65|18.75|18.51|18.67|18.63|18.47|18.25|18.69|18.37|18.33|18.33|17.81|17.85|18.09|18.11|18.63|18.57|18.37|18.43|18.61|18.63|18.89|18.59|18.59|18.89|18.71|18.79|18.67|18.77|18.47|18.53|19.03|18.91|18.65|18.69|18.89|18.89|18.61|18.39|18.73|18.67|18.59…
10:27:51|90640-D87 4E57-2.65-0x33|17.99|18.03|18.57|18.15|18.47|18.33|18.47|18.49|18.89|18.85|18.67|18.59|18.55|18.81|18.65|18.77|18.65|18.55|18.89|18.73|18.77|18.51|18.61|18.71|18.41|18.19|18.71|18.51|18.35|18.39|17.87|17.97|18.07|18.09|18.65|18.55|18.37|18.43|18.73|18.65|18.83|18.59|18.61|18.87|18.73|18.79|18.67|18.79|18.49|18.53|19.05|18.93|18.65|18.71|18.87|18.89|18.61|18.37|18.75|18.69|18.61…
10:27:51|90640-D87 4E57-2.65-0x33|17.93|17.99|18.31|18.09|18.39|18.35|18.45|18.47|18.89|18.89|18.73|18.63|18.49|18.71|18.63|18.79|18.61|18.53|18.87|18.73|18.71|18.51|18.53|18.77|18.45|18.13|18.61|18.53|18.33|18.43|17.97|18.07|18.05|18.11|18.67|18.59|18.37|18.43|18.75|18.65|18.79|18.49|18.63|18.79|18.75|18.77|18.67|18.75|18.51|18.47|18.99|18.81|18.65|18.65|18.85|18.91|18.61|18.33|18.71|18.61|18.63…
10:27:51|90640-D87 4E57-2.65-0x33|17.91|18.09|18.25|18.13|18.35|18.37|18.47|18.53|18.91|18.85|18.75|18.59|18.47|18.83|18.65|18.81|18.61|18.49|18.89|18.71|18.69|18.49|18.53|18.85|18.53|18.23|18.63|18.65|18.35|18.35|17.97|17.97|18.03|18.15|18.67|18.59|18.33|18.47|18.63|18.69|18.79|18.49|18.65|18.75|18.77|18.77|18.67|18.75|18.55|18.45|19.01|18.73|18.63|18.63|18.87|18.95|18.67|18.39|18.73|18.57|18.65…
10:27:52|90640-D87 4E57-2.65-0x33|17.95|18.17|18.17|18.09|18.25|18.37|18.47|18.59|18.93|18.81|18.75|18.55|18.49|18.85|18.59|18.83|18.65|18.47|18.87|18.69|18.75|18.47|18.57|18.93|18.65|18.31|18.61|18.67|18.39|18.27|18.09|18.01|18.01|18.19|18.67|18.45|18.31|18.61|18.59|18.63|18.79|18.53|18.67|18.77|18.79|18.81|18.67|18.77|18.57|18.53|19.01|18.69|18.61|18.59|18.89|18.95|18.71|18.33|18.73|18.51|18.61…
10:27:52|90640-D87 4E57-2.65-0x33|17.97|17.99|18.07|18.09|18.19|18.33|18.45|18.61|18.93|18.77|18.73|18.47|18.49|18.83|18.59|18.93|18.67|18.45|18.83|18.69|18.79|18.47|18.59|18.95|18.69|18.31|18.59|18.67|18.41|18.19|18.17|18.19|18.05|18.21|18.73|18.41|18.33|18.61|18.59|18.57|18.79|18.55|18.67|18.77|18.75|18.83|18.65|18.77|18.57|18.59|19.03|18.63|18.59|18.55|18.81|18.93|18.69|18.27|18.61|18.45|18.57…
10:27:52|90640-D87 4E57-2.65-0x33|18.05|17.93|18.11|18.09|18.31|18.29|18.37|18.61|18.91|18.75|18.65|18.45|18.51|18.83|18.61|18.97|18.67|18.43|18.85|18.69|18.79|18.47|18.61|18.97|18.69|18.31|18.55|18.67|18.33|18.13|18.05|18.23|18.09|18.13|18.67|18.27|18.35|18.65|18.59|18.53|18.79|18.67|18.67|18.83|18.73|18.79|18.63|18.83|18.57|18.59|19.05|18.63|18.57|18.59|18.75|18.89|18.69|18.25|18.51|18.41|18.53…
10:27:52|90640-D87 4E57-2.65-0x33|18.13|17.99|18.15|18.05|18.37|18.33|18.37|18.63|18.89|18.71|18.59|18.45|18.53|18.89|18.63|18.93|18.69|18.43|18.87|18.65|18.79|18.51|18.63|18.93|18.69|18.37|18.51|18.77|18.25|18.01|17.95|18.11|18.15|18.15|18.71|18.25|18.45|18.69|18.61|18.49|18.87|18.77|18.67|18.81|18.69|18.77|18.65|18.87|18.57|18.59|19.11|18.63|18.67|18.63|18.77|18.85|18.75|18.25|18.53|18.39|18.53…
10:27:52|90640-D87 4E57-2.65-0x33|18.03|17.99|18.17|18.07|18.31|18.37|18.41|18.65|18.83|18.67|18.57|18.45|18.49|18.87|18.55|18.91|18.69|18.43|18.91|18.63|18.75|18.53|18.75|18.89|18.61|18.43|18.55|18.79|18.13|17.91|18.01|18.07|18.21|18.05|18.69|18.37|18.45|18.59|18.63|18.51|18.87|18.79|18.67|18.77|18.65|18.77|18.67|18.89|18.59|18.61|19.15|18.65|18.75|18.61|18.79|18.83|18.73|18.23|18.55|18.53|18.53…
10:27:52|90640-D87 4E57-2.65-0x33|17.93|17.97|18.19|18.17|18.33|18.39|18.43|18.73|18.79|18.63|18.57|18.45|18.45|18.89|18.55|18.87|18.69|18.37|18.93|18.71|18.73|18.53|18.77|18.81|18.53|18.41|18.59|18.91|18.11|17.85|18.07|18.15|18.05|17.97|18.77|18.47|18.51|18.57|18.73|18.53|18.91|18.81|18.71|18.75|18.65|18.77|18.69|18.91|18.59|18.63|19.17|18.67|18.79|18.61|18.83|18.81|18.73|18.27|18.63|18.65|18.45…
10:27:52|90640-D87 4E57-2.65-0x33|17.87|17.95|18.21|18.25|18.33|18.41|18.37|18.73|18.77|18.61|18.53|18.45|18.53|18.91|18.51|18.83|18.65|18.31|18.85|18.71|18.69|18.53|18.83|18.73|18.43|18.39|18.63|18.95|18.17|17.87|18.01|18.25|17.91|17.93|18.73|18.43|18.49|18.45|18.71|18.55|18.93|18.83|18.73|18.71|18.65|18.75|18.69|18.85|18.59|18.63|19.17|18.67|18.83|18.63|18.87|18.77|18.71|18.31|18.71|18.71|18.45…
10:27:52|90640-D87 4E57-2.65-0x33|17.93|18.13|18.25|18.27|18.35|18.47|18.39|18.81|18.83|18.77|18.57|18.45|18.61|18.85|18.53|18.83|18.63|18.43|18.85|18.73|18.67|18.67|18.89|18.75|18.37|18.39|18.63|18.83|18.25|18.03|18.05|18.25|18.01|18.01|18.69|18.41|18.51|18.43|18.69|18.59|19.03|18.85|18.81|18.69|18.67|18.75|18.85|18.83|18.65|18.63|19.21|18.67|18.83|18.67|18.91|18.75|18.63|18.37|18.69|18.77|18.47…
10:27:52|90640-D87 4E57-2.65-0x33|17.89|18.19|18.27|18.27|18.29|18.53|18.49|18.89|18.77|18.81|18.63|18.51|18.69|18.85|18.59|18.83|18.67|18.53|18.87|18.75|18.69|18.73|18.89|18.77|18.29|18.39|18.77|18.81|18.31|18.17|18.21|18.33|18.11|18.07|18.67|18.39|18.51|18.47|18.67|18.73|19.03|18.81|18.89|18.77|18.67|18.79|18.91|18.89|18.69|18.67|19.25|18.77|18.83|18.67|18.95|18.79|18.57|18.43|18.69|18.73|18.49…
10:27:52|90640-D87 4E57-2.65-0x33|17.83|18.17|18.27|18.23|18.23|18.49|18.55|18.87|18.71|18.77|18.67|18.55|18.75|18.83|18.63|18.83|18.69|18.51|18.87|18.75|18.69|18.69|18.87|18.75|18.21|18.31|18.77|18.61|18.29|18.13|18.25|18.31|18.01|18.09|18.57|18.35|18.55|18.49|18.73|18.83|19.03|18.75|18.85|18.81|18.59|18.81|18.97|18.93|18.57|18.69|19.23|18.85|18.79|18.67|18.91|18.81|18.53|18.47|18.77|18.69|18.49…
10:27:52|90640-D87 4E57-2.65-0x33|17.87|18.15|18.25|18.19|18.27|18.45|18.49|18.85|18.61|18.73|18.63|18.59|18.67|18.81|18.53|18.83|18.71|18.49|18.89|18.75|18.67|18.65|18.85|18.73|18.29|18.25|18.69|18.49|18.25|18.11|18.01|18.17|17.93|18.11|18.47|18.15|18.51|18.51|18.77|18.85|19.03|18.73|18.83|18.75|18.51|18.79|18.93|18.85|18.53|18.65|19.21|18.79|18.75|18.61|18.87|18.75|18.49|18.43|18.75|18.63|18.49…
10:27:52|90640-D87 4E57-2.65-0x33|17.91|18.17|18.23|18.15|18.31|18.35|18.45|18.87|18.51|18.69|18.59|18.57|18.61|18.79|18.51|18.79|18.73|18.41|18.85|18.73|18.65|18.61|18.83|18.71|18.37|18.19|18.61|18.47|18.21|17.99|17.85|17.99|17.89|18.13|18.47|18.11|18.47|18.47|18.69|18.79|18.85|18.71|18.87|18.69|18.53|18.77|18.97|18.77|18.55|18.63|19.13|18.73|18.69|18.57|18.89|18.69|18.53|18.39|18.77|18.57|18.53…
10:27:52|90640-D87 4E57-2.65-0x33|17.83|18.13|18.17|18.11|18.35|18.33|18.43|18.89|18.51|18.65|18.63|18.55|18.69|18.77|18.51|18.75|18.73|18.41|18.87|18.73|18.65|18.57|18.79|18.69|18.37|18.21|18.57|18.45|18.35|18.03|18.01|17.95|17.85|18.07|18.47|18.21|18.43|18.49|18.61|18.79|18.79|18.73|18.91|18.77|18.55|18.73|19.01|18.83|18.57|18.65|19.07|18.73|18.65|18.57|18.91|18.65|18.57|18.55|18.79|18.67|18.57…
10:27:52|90640-D87 4E57-2.65-0x33|17.75|17.99|18.13|17.99|18.37|18.27|18.41|18.85|18.51|18.61|18.67|18.59|18.77|18.83|18.51|18.81|18.73|18.41|18.89|18.75|18.65|18.63|18.75|18.77|18.37|18.17|18.53|18.41|18.37|17.87|18.05|17.97|17.87|18.03|18.39|18.23|18.51|18.51|18.53|18.79|18.89|18.73|18.79|18.75|18.51|18.69|18.97|18.87|18.55|18.67|18.99|18.73|18.65|18.57|18.91|18.61|18.59|18.63|18.93|18.77|18.61…
10:27:53|90640-D87 4E57-2.65-0x33|17.85|17.95|18.07|17.95|18.39|18.21|18.39|18.81|18.59|18.57|18.65|18.61|18.75|18.89|18.47|18.87|18.71|18.41|18.87|18.75|18.63|18.69|18.71|18.85|18.47|18.19|18.51|18.43|18.51|17.89|18.05|17.99|17.89|18.01|18.31|18.17|18.51|18.43|18.45|18.81|18.99|18.77|18.67|18.71|18.47|18.71|18.93|18.89|18.53|18.71|18.93|18.69|18.65|18.57|18.91|18.63|18.61|18.57|18.95|18.81|18.65…
10:27:53|90640-D87 4E57-2.65-0x33|17.95|18.01|18.07|18.01|18.41|18.21|18.37|18.83|18.65|18.57|18.63|18.69|18.75|18.85|18.45|18.93|18.69|18.35|18.85|18.79|18.61|18.69|18.69|18.83|18.57|18.25|18.49|18.43|18.51|17.87|18.05|17.93|17.87|17.99|18.35|18.21|18.55|18.35|18.41|18.83|19.03|18.81|18.61|18.67|18.53|18.73|18.91|18.91|18.57|18.75|18.91|18.67|18.69|18.57|18.91|18.65|18.65|18.53|18.93|18.85|18.53…
10:27:53|90640-D87 4E57-2.65-0x33|18.07|18.07|18.17|18.07|18.49|18.21|18.37|18.85|18.73|18.57|18.65|18.75|18.77|18.83|18.57|18.97|18.73|18.37|18.85|18.83|18.71|18.69|18.71|18.83|18.65|18.31|18.65|18.45|18.55|17.93|18.05|17.91|17.87|18.09|18.39|18.23|18.59|18.43|18.37|18.87|19.07|18.91|18.61|18.71|18.59|18.83|18.89|18.87|18.61|18.75|18.89|18.69|18.73|18.67|18.93|18.65|18.69|18.53|18.93|18.79|18.55…
10:27:53|90640-D87 4E57-2.65-0x33|18.15|18.05|18.21|17.95|18.51|18.31|18.39|18.79|18.75|18.53|18.67|18.67|18.79|18.81|18.61|18.85|18.71|18.35|18.87|18.85|18.73|18.65|18.73|18.81|18.69|18.33|18.69|18.43|18.53|17.91|18.07|17.97|17.95|18.19|18.53|18.27|18.59|18.51|18.39|18.91|19.05|18.91|18.57|18.71|18.57|18.83|18.85|18.85|18.59|18.77|18.87|18.71|18.67|18.67|18.81|18.67|18.71|18.55|18.87|18.75|18.51…
10:27:53|90640-D87 4E57-2.65-0x33|18.05|18.03|18.23|17.95|18.47|18.39|18.47|18.73|18.67|18.49|18.73|18.65|18.77|18.79|18.67|18.73|18.65|18.33|18.91|18.87|18.75|18.61|18.69|18.79|18.55|18.35|18.75|18.41|18.45|17.89|17.93|17.95|18.03|18.17|18.57|18.33|18.59|18.47|18.41|18.85|19.03|18.87|18.59|18.73|18.55|18.85|18.81|18.77|18.57|18.81|18.85|18.79|18.69|18.75|18.79|18.71|18.71|18.55|18.83|18.77|18.47…
10:27:53|90640-D87 4E57-2.65-0x33|18.01|18.11|18.23|18.03|18.43|18.31|18.53|18.83|18.67|18.49|18.77|18.63|18.75|18.89|18.71|18.83|18.65|18.35|18.93|18.93|18.75|18.61|18.65|18.83|18.53|18.35|18.77|18.57|18.45|17.89|17.89|18.05|18.03|18.15|18.65|18.37|18.63|18.43|18.45|18.85|19.07|18.81|18.67|18.73|18.55|18.85|18.81|18.77|18.61|18.83|18.87|18.83|18.79|18.81|18.83|18.73|18.77|18.53|18.93|18.77|18.55…
10:27:53|90640-D87 4E57-2.65-0x33|17.95|18.11|18.27|18.09|18.45|18.23|18.47|18.85|18.69|18.47|18.71|18.61|18.67|18.89|18.69|18.85|18.57|18.35|18.91|18.93|18.71|18.61|18.67|18.85|18.51|18.35|18.77|18.59|18.39|17.89|17.81|18.09|18.03|18.05|18.63|18.35|18.61|18.31|18.47|18.89|19.11|18.75|18.75|18.79|18.55|18.89|18.79|18.85|18.65|18.81|18.89|18.81|18.79|18.81|18.87|18.77|18.77|18.47|18.91|18.67|18.53…
10:27:53|90640-D87 4E57-2.65-0x33|17.89|18.07|18.31|18.11|18.47|18.25|18.41|18.75|18.71|18.47|18.65|18.65|18.59|18.77|18.67|18.81|18.51|18.27|18.89|18.89|18.69|18.55|18.69|18.81|18.51|18.17|18.69|18.51|18.33|18.01|17.83|18.15|17.97|17.95|18.57|18.33|18.53|18.21|18.47|18.85|19.03|18.71|18.83|18.85|18.49|18.85|18.75|18.83|18.55|18.79|18.93|18.79|18.77|18.81|18.87|18.81|18.71|18.41|18.85|18.59|18.49…
10:27:53|90640-D87 4E57-2.65-0x33|17.81|18.03|18.23|18.13|18.33|18.27|18.39|18.67|18.59|18.47|18.63|18.63|18.47|18.67|18.61|18.77|18.49|18.27|18.87|18.87|18.71|18.51|18.69|18.79|18.45|18.09|18.59|18.43|18.35|18.07|17.85|18.17|17.93|17.77|18.53|18.31|18.47|18.15|18.49|18.73|18.95|18.65|18.81|18.79|18.43|18.79|18.73|18.67|18.45|18.75|18.89|18.73|18.77|18.75|18.87|18.73|18.67|18.35|18.81|18.57|18.47…
10:27:53|90640-D87 4E57-2.65-0x33|17.81|18.07|18.21|18.11|18.25|18.29|18.39|18.63|18.57|18.55|18.61|18.65|18.47|18.73|18.63|18.85|18.47|18.29|18.85|18.87|18.73|18.53|18.69|18.75|18.39|18.05|18.51|18.47|18.35|18.15|17.87|18.23|18.01|17.77|18.55|18.29|18.37|18.09|18.47|18.69|18.99|18.65|18.83|18.79|18.55|18.79|18.77|18.65|18.51|18.71|18.87|18.67|18.77|18.71|18.95|18.67|18.61|18.29|18.81|18.55|18.55…
10:27:53|90640-D87 4E57-2.65-0x33|17.63|18.03|18.37|18.09|18.13|18.31|18.53|18.61|18.55|18.61|18.61|18.67|18.49|18.79|18.69|18.93|18.39|18.31|18.83|18.87|18.67|18.53|18.75|18.77|18.41|18.03|18.57|18.49|18.31|18.21|18.03|18.39|18.09|17.59|18.57|18.25|18.29|18.07|18.47|18.63|18.95|18.65|18.83|18.83|18.59|18.75|18.79|18.73|18.55|18.57|18.85|18.65|18.77|18.63|19.03|18.83|18.55|18.21|18.81|18.53|18.51…
10:27:53|90640-D87 4E57-2.65-0x33|17.53|17.95|18.35|17.97|18.03|18.29|18.57|18.53|18.53|18.63|18.61|18.61|18.51|18.85|18.73|18.77|18.33|18.37|18.81|18.79|18.61|18.53|18.75|18.67|18.43|18.09|18.63|18.43|18.27|18.15|17.91|18.07|18.03|17.55|18.47|18.21|18.31|18.05|18.53|18.59|18.93|18.65|18.75|18.85|18.61|18.71|18.73|18.71|18.49|18.51|18.79|18.63|18.69|18.55|18.99|18.81|18.43|18.13|18.77|18.51|18.43…
10:27:53|90640-D87 4E57-2.65-0x33|17.65|17.99|18.39|17.97|18.03|18.27|18.65|18.55|18.61|18.65|18.67|18.61|18.49|18.91|18.79|18.75|18.41|18.43|18.81|18.77|18.69|18.57|18.83|18.67|18.47|18.13|18.67|18.45|18.27|18.17|18.03|17.87|17.97|17.75|18.47|18.31|18.33|18.13|18.59|18.63|18.91|18.71|18.77|18.97|18.63|18.73|18.75|18.81|18.53|18.57|18.73|18.67|18.69|18.59|18.95|18.83|18.43|18.25|18.81|18.65|18.47…
10:27:53|90640-D87 4E57-2.65-0x33|17.75|18.05|18.43|17.99|18.09|18.43|18.71|18.57|18.67|18.67|18.71|18.61|18.47|18.93|18.85|18.81|18.49|18.45|18.79|18.85|18.77|18.55|18.89|18.75|18.51|18.05|18.71|18.55|18.27|18.07|18.13|18.01|17.87|17.85|18.57|18.39|18.43|18.21|18.61|18.65|18.85|18.75|18.79|19.01|18.71|18.75|18.77|18.89|18.57|18.61|18.77|18.69|18.77|18.63|18.95|18.85|18.39|18.29|18.77|18.77|18.53…
10:27:53|90640-D87 4E57-2.65-0x33|17.91|18.09|18.41|17.99|18.17|18.49|18.67|18.59|18.75|18.69|18.69|18.61|18.49|18.93|18.77|18.85|18.55|18.45|18.81|18.85|18.77|18.53|18.93|18.83|18.53|18.07|18.71|18.63|18.37|18.09|18.17|18.07|17.79|17.85|18.55|18.27|18.43|18.21|18.61|18.65|18.81|18.75|18.81|18.97|18.77|18.89|18.79|18.87|18.61|18.63|18.81|18.55|18.77|18.59|18.95|18.81|18.37|18.35|18.73|18.69|18.57…
10:27:53|90640-D87 4E57-2.65-0x33|17.99|18.01|18.41|18.11|18.23|18.53|18.69|18.75|18.81|18.73|18.67|18.63|18.49|18.93|18.77|18.93|18.61|18.55|18.83|18.85|18.77|18.61|18.97|18.91|18.53|18.13|18.73|18.65|18.45|18.09|18.19|18.13|17.93|17.87|18.53|18.29|18.55|18.21|18.63|18.65|18.83|18.75|18.89|18.93|18.79|18.93|18.83|18.85|18.61|18.65|18.89|18.57|18.85|18.63|19.01|18.85|18.51|18.41|18.81|18.63|18.53…
10:27:54|90640-D87 4E57-2.65-0x33|17.89|17.93|18.35|18.21|18.31|18.57|18.73|18.81|18.81|18.75|18.61|18.65|18.45|18.95|18.73|18.93|18.59|18.65|18.89|18.85|18.75|18.67|18.89|18.91|18.55|18.19|18.73|18.67|18.45|18.09|18.27|18.11|18.05|17.83|18.51|18.37|18.65|18.23|18.65|18.67|18.85|18.69|18.89|18.97|18.81|18.91|18.87|18.89|18.61|18.57|18.89|18.55|18.85|18.65|19.07|18.85|18.57|18.39|18.81|18.59|18.51…
10:27:54|90640-D87 4E57-2.65-0x33|17.91|18.01|18.31|18.17|18.33|18.59|18.77|18.81|18.81|18.75|18.57|18.65|18.41|18.95|18.69|18.85|18.59|18.67|18.93|18.85|18.73|18.65|18.83|18.79|18.55|18.25|18.75|18.71|18.45|18.01|18.25|18.09|18.17|17.87|18.43|18.43|18.55|18.25|18.63|18.69|18.91|18.65|18.81|19.01|18.85|18.89|18.85|18.91|18.67|18.57|18.85|18.53|18.91|18.67|19.07|18.85|18.61|18.37|18.85|18.57|18.63…
10:27:54|90640-D87 4E57-2.65-0x33|17.83|18.01|18.27|18.13|18.37|18.61|18.73|18.81|18.77|18.75|18.67|18.65|18.39|18.95|18.71|18.79|18.53|18.69|18.87|18.85|18.71|18.63|18.85|18.77|18.59|18.29|18.75|18.75|18.45|17.95|18.17|18.15|18.29|17.85|18.35|18.39|18.47|18.17|18.63|18.73|18.89|18.59|18.75|19.05|18.89|18.93|18.83|18.95|18.73|18.51|18.83|18.65|18.97|18.61|19.07|18.91|18.65|18.35|18.81|18.51|18.63…
10:27:54|90640-D87 4E57-2.65-0x33|17.77|17.99|18.23|18.03|18.39|18.51|18.69|18.65|18.73|18.79|18.71|18.59|18.37|18.95|18.73|18.71|18.49|18.57|18.83|18.81|18.71|18.67|18.87|18.67|18.63|18.33|18.75|18.65|18.45|17.95|18.11|18.15|18.25|17.83|18.29|18.37|18.49|18.17|18.61|18.77|18.95|18.61|18.73|19.03|18.91|18.97|18.79|18.91|18.65|18.45|18.67|18.67|18.99|18.57|19.07|18.89|18.63|18.33|18.77|18.45|18.51…
10:27:54|90640-D87 4E57-2.65-0x33|17.73|17.97|18.23|18.03|18.39|18.43|18.77|18.61|18.73|18.83|18.69|18.53|18.39|18.95|18.71|18.63|18.49|18.53|18.85|18.77|18.67|18.71|18.95|18.59|18.49|18.37|18.75|18.55|18.29|17.95|18.05|18.11|18.21|17.85|18.23|18.41|18.51|18.07|18.59|18.75|18.93|18.61|18.71|18.91|18.91|18.93|18.75|18.93|18.57|18.45|18.63|18.73|18.99|18.55|19.05|18.91|18.61|18.35|18.73|18.49|18.41…
10:27:54|90640-D87 4E57-2.65-0x33|17.77|18.03|18.23|17.99|18.41|18.43|18.79|18.61|18.75|18.71|18.69|18.51|18.43|18.87|18.71|18.63|18.51|18.47|18.89|18.77|18.65|18.71|18.95|18.65|18.49|18.43|18.77|18.61|18.31|18.19|18.07|18.13|18.27|17.87|18.17|18.45|18.61|18.09|18.57|18.75|18.93|18.63|18.61|18.81|18.87|18.91|18.77|18.97|18.61|18.47|18.63|18.79|19.09|18.55|18.93|18.93|18.71|18.39|18.73|18.53|18.43…
10:27:54|90640-D87 4E57-2.65-0x33|17.79|18.09|18.23|18.01|18.47|18.43|18.75|18.61|18.81|18.67|18.67|18.51|18.49|18.81|18.69|18.63|18.55|18.41|18.87|18.77|18.57|18.71|18.85|18.69|18.47|18.49|18.81|18.65|18.45|18.31|18.03|18.09|18.33|17.91|18.11|18.43|18.63|18.13|18.57|18.77|18.93|18.63|18.53|18.75|18.85|18.93|18.79|19.01|18.65|18.45|18.63|18.81|19.07|18.59|18.83|18.91|18.71|18.41|18.75|18.63|18.45…
10:27:54|90640-D87 4E57-2.65-0x33|17.79|18.03|18.23|18.07|18.51|18.43|18.69|18.57|18.79|18.61|18.63|18.53|18.53|18.79|18.65|18.63|18.57|18.43|18.83|18.71|18.53|18.67|18.75|18.61|18.43|18.39|18.83|18.63|18.47|18.21|17.97|18.15|18.39|17.93|18.31|18.39|18.59|18.15|18.59|18.77|18.89|18.61|18.47|18.69|18.83|18.93|18.77|19.03|18.61|18.41|18.63|18.81|19.07|18.61|18.85|18.87|18.71|18.41|18.81|18.71|18.49…
10:27:54|90640-D87 4E57-2.65-0x33|17.87|17.97|18.17|18.11|18.47|18.45|18.71|18.53|18.87|18.55|18.65|18.55|18.55|18.77|18.69|18.63|18.65|18.45|18.81|18.67|18.61|18.63|18.69|18.53|18.49|18.39|18.83|18.61|18.43|18.11|17.97|18.17|18.45|17.91|18.35|18.37|18.55|18.13|18.61|18.73|18.85|18.53|18.41|18.65|18.83|18.93|18.75|19.03|18.63|18.45|18.63|18.79|19.07|18.59|18.87|18.81|18.71|18.51|18.87|18.65|18.51…
10:27:54|90640-D87 4E57-2.65-0x33|17.93|18.05|18.13|18.11|18.45|18.49|18.71|18.39|18.83|18.57|18.67|18.57|18.57|18.79|18.71|18.63|18.71|18.45|18.79|18.67|18.69|18.65|18.63|18.49|18.47|18.39|18.83|18.73|18.41|17.93|17.97|18.25|18.45|17.89|18.15|18.35|18.59|18.17|18.61|18.69|18.71|18.51|18.51|18.61|18.81|18.93|18.73|19.03|18.59|18.49|18.65|18.77|19.01|18.57|18.89|18.75|18.57|18.51|18.85|18.59|18.49…
10:27:54|90640-D87 4E57-2.65-0x33|17.87|18.11|18.11|18.11|18.45|18.53|18.65|18.33|18.85|18.59|18.67|18.59|18.55|18.81|18.67|18.63|18.63|18.45|18.75|18.67|18.73|18.67|18.55|18.45|18.45|18.37|18.71|18.71|18.41|17.77|15.27|18.25|18.45|17.97|18.07|18.15|18.53|18.11|18.61|18.55|18.67|18.55|18.59|18.61|18.79|18.87|18.71|18.93|18.55|18.43|18.67|18.71|18.95|18.57|18.83|18.71|18.45|18.45|18.83|18.49|18.47…
10:27:54|90640-D87 4E57-2.65-0x33|17.87|18.23|18.09|17.95|18.37|18.45|18.61|18.39|18.87|18.59|18.67|18.53|18.53|18.77|18.63|18.71|18.57|18.37|18.71|18.67|18.77|18.73|18.49|18.45|18.43|18.39|18.67|18.71|18.41|17.85|16.21|18.17|18.37|18.03|17.99|18.05|18.47|18.05|18.59|18.51|18.59|18.57|18.59|18.61|18.71|18.81|18.75|18.85|18.49|18.37|18.67|18.67|18.95|18.57|18.79|18.67|18.55|18.45|18.83|18.41|18.37…
10:27:54|90640-D87 4E57-2.65-0x33|17.87|18.25|18.17|17.89|18.31|18.37|18.55|18.45|18.91|18.59|18.65|18.47|18.53|18.73|18.55|18.69|18.57|18.35|18.69|18.67|18.73|18.71|18.41|18.45|18.53|18.41|18.75|18.71|18.35|17.81|15.87|18.03|18.29|17.93|17.93|17.99|18.41|18.09|18.57|18.49|18.53|18.57|18.59|18.63|18.63|18.73|18.71|18.75|18.43|18.39|18.67|18.67|18.95|18.55|18.75|18.69|18.63|18.51|18.83|18.37|18.29…
10:27:54|90640-D87 4E57-2.65-0x33|17.91|18.19|18.21|17.95|18.35|18.47|18.53|18.47|18.91|18.59|18.65|18.47|18.57|18.75|18.57|18.77|18.61|18.37|18.71|18.71|18.73|18.67|18.37|18.47|18.57|18.39|18.77|18.75|18.33|17.73|16.05|17.89|18.21|17.89|17.99|17.97|18.51|18.17|18.57|18.51|18.55|18.59|18.67|18.67|18.57|18.69|18.75|18.69|18.41|18.43|18.63|18.69|18.97|18.57|18.73|18.75|18.61|18.53|18.75|18.37|18.41…
10:27:54|90640-D87 4E57-2.65-0x33|18.05|18.19|18.19|17.99|18.41|18.57|18.53|18.49|18.97|18.59|18.73|18.47|18.59|18.77|18.45|18.83|18.67|18.39|18.73|18.73|18.77|18.63|18.43|18.47|18.57|18.37|18.73|18.79|18.45|17.67|15.95|17.73|18.13|17.97|18.05|18.09|18.59|18.19|18.57|18.55|18.57|18.59|18.75|18.69|18.57|18.73|18.77|18.73|18.45|18.51|18.59|18.67|18.97|18.65|18.71|18.73|18.59|18.49|18.69|18.43|18.53…
10:27:54|90640-D87 4E57-2.65-0x33|18.15|18.39|18.21|17.95|18.43|18.55|18.49|18.57|18.99|18.59|18.77|18.39|18.57|18.75|18.43|18.89|18.69|18.45|18.73|18.73|18.77|18.65|18.45|18.51|18.59|18.47|18.67|18.77|18.53|17.69|16.09|17.65|18.21|18.09|18.15|18.15|18.67|18.17|18.51|18.55|18.61|18.57|18.83|18.69|18.59|18.75|18.73|18.73|18.45|18.55|18.67|18.61|18.93|18.69|18.67|18.67|18.65|18.51|18.69|18.45|18.59…
10:27:54|90640-D87 4E57-2.65-0x33|18.19|18.47|18.25|17.93|18.39|18.55|18.55|18.65|18.91|18.61|18.79|18.41|18.59|18.73|18.49|18.95|18.67|18.51|18.71|18.73|18.73|18.67|18.53|18.55|18.47|18.47|18.59|18.75|18.55|17.71|16.37|17.65|18.29|18.17|18.25|18.11|18.63|18.15|18.47|18.65|18.65|18.57|18.91|18.73|18.61|18.77|18.71|18.71|18.47|18.53|18.67|18.59|18.89|18.59|18.65|18.81|18.71|18.49|18.69|18.53|18.65…
10:27:55|90640-D87 4E57-2.65-0x33|18.21|18.39|18.29|17.95|18.35|18.45|18.59|18.59|18.83|18.51|18.73|18.31|18.61|18.71|18.55|18.93|18.65|18.49|18.69|18.67|18.71|18.63|18.59|18.55|18.43|18.45|18.59|18.83|18.57|17.65|16.57|17.81|18.31|18.23|18.21|18.07|18.61|18.13|18.53|18.67|18.71|18.57|18.87|18.77|18.65|18.77|18.71|18.69|18.51|18.51|18.67|18.57|18.81|18.49|18.65|18.81|18.67|18.47|18.73|18.61|18.55…
10:27:55|90640-D87 4E57-2.65-0x33|18.09|18.31|18.35|17.97|18.43|18.43|18.55|18.53|18.81|18.49|18.73|18.31|18.61|18.69|18.59|18.91|18.67|18.47|18.71|18.63|18.73|18.59|18.67|18.55|18.41|18.43|18.59|18.91|18.65|17.67|16.71|17.97|18.33|18.19|18.19|18.09|18.59|18.17|18.59|18.71|18.77|18.57|18.83|18.77|18.67|18.75|18.71|18.67|18.55|18.51|18.67|18.51|18.75|18.51|18.65|18.91|18.63|18.57|18.77|18.71|18.53…
10:27:55|90640-D87 4E57-2.65-0x33|18.09|18.37|18.41|17.97|18.43|18.31|18.53|18.45|18.79|18.59|18.75|18.25|18.63|18.69|18.63|18.83|18.69|18.47|18.75|18.61|18.77|18.65|18.69|18.47|18.41|18.45|18.61|18.87|18.67|17.75|16.85|17.99|18.39|18.17|18.17|18.11|18.57|18.23|18.59|18.77|18.79|18.59|18.75|18.79|18.75|18.75|18.67|18.67|18.57|18.53|18.65|18.47|18.77|18.55|18.61|18.87|18.47|18.59|18.73|18.73|18.49…
10:27:55|90640-D87 4E57-2.65-0x33|18.05|18.33|18.33|17.97|18.49|18.29|18.47|18.39|18.79|18.69|18.69|18.25|18.65|18.69|18.61|18.77|18.69|18.47|18.79|18.59|18.75|18.69|18.69|18.45|18.41|18.47|18.55|18.83|18.65|17.81|17.05|18.03|18.43|18.07|18.13|18.13|18.55|18.27|18.57|18.71|18.81|18.69|18.67|18.79|18.83|18.83|18.63|18.63|18.59|18.55|18.63|18.59|18.79|18.61|18.57|18.85|18.43|18.61|18.69|18.77|18.45…
10:27:55|90640-D87 4E57-2.65-0x33|18.01|18.29|18.23|17.91|18.47|18.33|18.41|18.37|18.77|18.61|18.61|18.33|18.65|18.69|18.59|18.69|18.69|18.45|18.81|18.67|18.71|18.71|18.69|18.51|18.39|18.33|18.49|18.93|18.61|17.91|17.21|18.21|18.35|17.97|18.11|18.13|18.49|18.29|18.51|18.65|18.79|18.71|18.73|18.77|18.79|18.83|18.59|18.59|18.55|18.55|18.67|18.67|18.77|18.65|18.65|18.81|18.49|18.61|18.71|18.79|18.51…
10:27:55|90640-D87 4E57-2.65-0x33|17.95|18.25|18.29|17.93|18.45|18.37|18.39|18.35|18.71|18.55|18.61|18.41|18.63|18.69|18.61|18.63|18.63|18.43|18.79|18.73|18.73|18.73|18.73|18.57|18.45|18.31|18.55|18.93|18.59|18.01|17.31|18.33|18.29|17.97|18.09|18.11|18.45|18.33|18.53|18.73|18.77|18.75|18.79|18.79|18.75|18.81|18.55|18.61|18.51|18.53|18.71|18.73|18.75|18.73|18.73|18.81|18.55|18.55|18.73|18.71|18.55…
10:27:55|90640-D87 4E57-2.65-0x33|17.89|18.25|18.35|17.85|18.43|18.37|18.39|18.33|18.67|18.49|18.61|18.37|18.61|18.65|18.63|18.69|18.57|18.43|18.77|18.71|18.75|18.73|18.75|18.49|18.51|18.35|18.61|18.87|18.57|18.05|17.39|18.17|18.13|17.97|18.15|18.09|18.49|18.37|18.63|18.79|18.79|18.79|18.73|18.81|18.75|18.79|18.55|18.63|18.53|18.51|18.71|18.79|18.79|18.81|18.73|18.81|18.59|18.51|18.69|18.65|18.49…
10:27:55|90640-D87 4E57-2.65-0x33|17.89|18.25|18.39|17.85|18.43|18.37|18.37|18.31|18.71|18.51|18.65|18.39|18.67|18.61|18.61|18.73|18.57|18.43|18.79|18.69|18.81|18.73|18.77|18.47|18.55|18.39|18.67|18.81|18.61|18.09|17.37|17.97|17.99|18.09|18.19|18.03|18.53|18.45|18.71|18.75|18.79|18.83|18.69|18.81|18.75|18.79|18.55|18.69|18.55|18.61|18.71|18.73|18.83|18.87|18.73|18.75|18.61|18.57|18.65|18.65|18.43…
10:27:55|90640-D87 4E57-2.65-0x33|17.85|18.11|18.39|17.93|18.43|18.27|18.37|18.41|18.75|18.51|18.69|18.47|18.75|18.61|18.59|18.75|18.59|18.39|18.83|18.67|18.81|18.75|18.81|18.49|18.55|18.33|18.75|18.97|18.59|17.95|17.43|18.11|17.85|18.07|18.23|18.05|18.47|18.45|18.77|18.73|18.75|18.87|18.67|18.81|18.71|18.81|18.59|18.75|18.57|18.65|18.75|18.69|18.71|18.87|18.75|18.71|18.59|18.63|18.71|18.67|18.33…
10:27:55|90640-D87 4E57-2.65-0x33|17.81|18.03|18.37|18.01|18.41|18.27|18.47|18.49|18.77|18.51|18.77|18.55|18.77|18.61|18.57|18.77|18.55|18.35|18.87|18.65|18.85|18.77|18.91|18.51|18.63|18.33|18.67|18.99|18.59|17.93|17.61|18.27|17.73|18.01|18.25|18.01|18.43|18.47|18.83|18.69|18.71|18.85|18.65|18.83|18.69|18.85|18.63|18.79|18.57|18.65|18.77|18.75|18.71|18.91|18.75|18.75|18.57|18.63|18.77|18.71|18.31…
10:27:55|90640-D87 4E57-2.65-0x33|17.77|17.99|18.35|18.01|18.39|18.21|18.49|18.47|18.77|18.51|18.81|18.51|18.77|18.63|18.53|18.71|18.49|18.35|18.89|18.69|18.87|18.77|18.99|18.53|18.69|18.35|18.65|19.01|18.57|17.99|17.75|18.33|17.69|17.95|18.33|17.97|18.35|18.47|18.81|18.63|18.67|18.81|18.67|18.83|18.71|18.87|18.71|18.81|18.53|18.63|18.71|18.79|18.73|18.93|18.81|18.77|18.57|18.61|18.81|18.73|18.25…
10:27:55|90640-D87 4E57-2.65-0x33|17.79|17.97|18.37|18.01|18.37|18.17|18.51|18.47|18.87|18.51|18.81|18.53|18.79|18.65|18.57|18.65|18.51|18.35|18.91|18.73|18.75|18.77|19.01|18.53|18.69|18.37|18.69|19.03|18.47|18.03|17.87|18.47|17.65|17.87|18.39|18.01|18.29|18.37|18.79|18.55|18.65|18.83|18.69|18.91|18.73|18.85|18.79|18.85|18.49|18.61|18.67|18.83|18.73|18.89|18.87|18.75|18.57|18.61|18.83|18.89|18.21…
10:27:55|90640-D87 4E57-2.65-0x33|17.77|17.97|18.41|18.11|18.37|18.15|18.53|18.43|18.91|18.61|18.81|18.57|18.83|18.71|18.63|18.61|18.47|18.21|18.93|18.85|18.73|18.73|18.99|18.55|18.71|18.37|18.73|19.03|18.39|17.85|17.91|18.49|17.53|17.81|18.47|18.07|18.25|18.29|18.81|18.49|18.67|18.85|18.69|18.93|18.71|18.85|18.85|18.89|18.41|18.61|18.75|18.89|18.73|18.87|18.81|18.75|18.57|18.63|18.85|18.93|18.29…
10:27:55|90640-D87 4E57-2.65-0x33|17.77|17.95|18.45|18.21|18.35|18.13|18.49|18.41|18.97|18.69|18.71|18.59|18.77|18.75|18.61|18.57|18.51|18.19|18.89|18.87|18.75|18.69|18.93|18.57|18.79|18.37|18.73|18.97|18.27|17.75|17.79|18.45|17.41|17.81|18.53|18.07|18.21|18.37|18.83|18.55|18.69|18.83|18.69|18.87|18.69|18.85|18.91|18.83|18.35|18.57|18.75|18.83|18.71|18.87|18.75|18.77|18.57|18.65|18.87|18.87|18.35…
10:27:55|90640-D87 4E57-2.65-0x33|17.81|18.01|18.47|18.21|18.31|18.13|18.45|18.43|19.01|18.69|18.61|18.49|18.71|18.73|18.59|18.45|18.53|18.19|18.83|18.87|18.75|18.73|18.87|18.57|18.77|18.33|18.71|18.97|18.21|17.65|17.67|18.29|17.59|17.79|18.41|18.05|18.21|18.43|18.83|18.59|18.73|18.81|18.69|18.81|18.63|18.85|18.85|18.75|18.35|18.53|18.69|18.77|18.77|18.85|18.75|18.79|18.55|18.65|18.75|18.81|18.37…
10:27:55|90640-D87 4E57-2.65-0x33|17.73|17.97|18.27|18.21|18.29|18.13|18.39|18.45|19.01|18.69|18.67|18.49|18.71|18.71|18.51|18.35|18.47|18.19|18.81|18.87|18.71|18.77|18.87|18.57|18.67|18.31|18.63|18.91|18.15|17.67|17.81|18.21|17.75|17.73|18.31|18.13|18.21|18.31|18.77|18.57|18.69|18.73|18.69|18.81|18.59|18.81|18.79|18.71|18.35|18.45|18.63|18.73|18.83|18.85|18.75|18.79|18.55|18.65|18.65|18.79|18.39…
10:27:56|90640-D87 4E57-2.65-0x33|17.69|17.85|18.19|18.25|18.29|18.21|18.35|18.47|19.03|18.73|18.75|18.51|18.73|18.83|18.53|18.41|18.45|18.25|18.81|18.77|18.69|18.85|18.89|18.53|18.59|18.39|18.57|18.87|18.11|17.69|17.95|18.27|17.85|17.77|18.37|18.21|18.33|18.33|18.81|18.57|18.71|18.67|18.67|18.81|18.63|18.79|18.79|18.69|18.41|18.49|18.71|18.71|18.85|18.87|18.67|18.79|18.53|18.67|18.63|18.79|18.45…
10:27:56|90640-D87 4E57-2.65-0x33|17.89|17.87|18.23|18.29|18.25|18.29|18.37|18.49|18.93|18.77|18.83|18.53|18.67|18.87|18.55|18.45|18.47|18.31|18.87|18.75|18.69|18.85|18.91|18.57|18.65|18.45|18.61|18.83|18.21|17.77|18.07|18.33|17.93|17.81|18.43|18.31|18.35|18.29|18.79|18.57|18.73|18.61|18.65|18.87|18.67|18.81|18.79|18.69|18.45|18.49|18.79|18.75|18.87|18.79|18.67|18.89|18.53|18.71|18.61|18.83|18.49…
10:27:56|90640-D87 4E57-2.65-0x33|17.93|17.89|18.25|18.17|18.21|18.21|18.37|18.47|18.83|18.81|18.83|18.51|18.61|18.83|18.55|18.53|18.47|18.33|18.91|18.77|18.67|18.79|18.91|18.61|18.63|18.37|18.63|18.85|18.29|17.81|18.07|18.19|17.81|17.83|18.39|18.31|18.33|18.23|18.73|18.55|18.73|18.59|18.61|18.83|18.69|18.81|18.73|18.67|18.47|18.49|18.79|18.77|18.85|18.71|18.69|18.89|18.43|18.73|18.67|18.83|18.45…
10:27:56|90640-D87 4E57-2.65-0x33|17.95|17.91|18.15|18.13|18.31|18.25|18.43|18.47|18.89|18.85|18.81|18.49|18.55|18.79|18.49|18.61|18.53|18.35|18.87|18.79|18.69|18.73|18.97|18.65|18.61|18.29|18.61|18.87|18.43|17.85|17.97|18.07|17.71|17.87|18.37|18.27|18.31|18.33|18.67|18.49|18.73|18.61|18.57|18.89|18.69|18.79|18.67|18.69|18.49|18.43|18.79|18.79|18.83|18.59|18.71|18.85|18.41|18.71|18.71|18.79|18.41…
10:27:56|90640-D87 4E57-2.65-0x33|17.97|17.89|18.11|18.19|18.39|18.27|18.49|18.47|18.93|18.85|18.81|18.55|18.57|18.83|18.51|18.61|18.59|18.41|18.83|18.77|18.71|18.71|19.01|18.77|18.59|18.23|18.59|18.87|18.49|17.89|17.93|18.09|17.69|17.89|18.37|18.23|18.37|18.41|18.63|18.45|18.77|18.63|18.61|18.93|18.71|18.77|18.73|18.71|18.45|18.39|18.79|18.81|18.77|18.57|18.75|18.81|18.47|18.69|18.71|18.75|18.47…
10:27:56|90640-D87 4E57-2.65-0x33|17.99|17.87|18.19|18.25|18.37|18.31|18.57|18.49|18.97|18.85|18.77|18.61|18.53|18.87|18.49|18.63|18.65|18.45|18.89|18.77|18.71|18.69|19.03|18.89|18.59|18.25|18.67|18.87|18.45|17.93|17.99|18.17|17.69|17.95|18.37|18.19|18.37|18.31|18.61|18.47|18.81|18.55|18.65|18.91|18.73|18.77|18.77|18.77|18.41|18.39|18.81|18.83|18.71|18.53|18.79|18.97|18.53|18.69|18.71|18.65|18.53…
10:27:56|90640-D87 4E57-2.65-0x33|18.03|17.95|18.21|18.21|18.37|18.35|18.55|18.35|18.97|18.83|18.75|18.61|18.51|18.89|18.49|18.65|18.71|18.47|18.89|18.69|18.73|18.67|19.07|18.81|18.61|18.19|18.69|18.91|18.49|17.97|17.97|18.05|17.77|18.01|18.25|18.17|18.43|18.29|18.51|18.49|18.91|18.51|18.59|18.91|18.71|18.79|18.79|18.85|18.49|18.41|18.81|18.85|18.71|18.51|18.83|18.99|18.51|18.71|18.67|18.65|18.71…
10:27:56|90640-D87 4E57-2.65-0x33|18.15|18.03|18.33|18.17|18.39|18.39|18.55|18.31|18.93|18.81|18.77|18.61|18.49|18.91|18.47|18.67|18.73|18.47|18.85|18.63|18.69|18.65|19.01|18.75|18.69|18.21|18.67|18.95|18.49|18.01|17.89|17.91|17.85|17.99|18.21|18.11|18.47|18.23|18.43|18.45|18.91|18.57|18.53|18.85|18.69|18.79|18.79|18.95|18.55|18.39|18.81|18.89|18.71|18.53|18.87|18.89|18.49|18.69|18.63|18.69|18.73…
10:27:56|90640-D87 4E57-2.65-0x33|18.15|17.97|18.31|18.07|18.39|18.33|18.53|18.29|18.87|18.75|18.77|18.63|18.45|18.89|18.45|18.65|18.73|18.45|18.81|18.63|18.63|18.63|18.95|18.75|18.73|18.19|18.63|18.79|18.41|17.91|17.81|17.77|17.79|17.95|18.11|18.05|18.41|18.15|18.47|18.39|18.81|18.59|18.61|18.77|18.67|18.79|18.79|18.93|18.43|18.37|18.87|18.91|18.65|18.53|18.93|18.85|18.49|18.65|18.63|18.65|18.63…
10:27:56|90640-D87 4E57-2.65-0x33|18.03|17.91|18.17|17.97|18.29|18.27|18.57|18.27|18.79|18.69|18.73|18.63|18.35|18.87|18.47|18.63|18.65|18.43|18.71|18.63|18.61|18.61|18.87|18.75|18.73|18.17|18.61|18.65|18.35|17.81|15.25|17.63|17.73|17.93|18.03|18.07|18.35|18.03|18.49|18.35|18.71|18.51|18.61|18.73|18.65|18.69|18.79|18.93|18.39|18.37|18.81|18.77|18.59|18.51|18.93|18.91|18.49|18.63|18.63|18.57|18.53…
10:27:56|90640-D87 4E57-2.65-0x33|17.99|17.89|18.05|17.87|18.21|18.23|18.61|18.33|18.73|18.73|18.69|18.65|18.37|18.91|18.49|18.61|18.59|18.41|18.63|18.63|18.59|18.61|18.81|18.71|18.73|18.25|18.59|18.53|18.31|17.73|15.89|17.65|17.81|17.91|18.01|18.09|18.37|18.01|18.49|18.31|18.77|18.51|18.61|18.69|18.73|18.67|18.73|18.93|18.47|18.37|18.75|18.65|18.61|18.49|18.89|18.97|18.53|18.61|18.63|18.49|18.47…
10:27:56|90640-D87 4E57-2.65-0x33|18.01|17.87|18.17|17.89|18.17|18.21|18.51|18.37|18.75|18.75|18.75|18.67|18.47|18.93|18.49|18.59|18.57|18.39|18.65|18.63|18.55|18.61|18.81|18.67|18.67|18.31|18.53|18.51|18.45|17.73|16.21|17.67|17.89|17.83|17.99|18.17|18.39|18.05|18.49|18.29|18.75|18.47|18.61|18.65|18.79|18.71|18.69|18.85|18.53|18.45|18.69|18.65|18.63|18.49|18.85|18.85|18.57|18.53|18.63|18.51|18.43…
10:27:56|90640-D87 4E57-2.65-0x33|18.09|17.97|18.29|17.93|18.23|18.27|18.45|18.45|18.77|18.83|18.81|18.71|18.57|19.07|18.57|18.69|18.57|18.45|18.67|18.57|18.59|18.71|18.83|18.69|18.63|18.31|18.49|18.49|18.53|17.79|16.57|17.63|18.07|17.93|18.15|18.25|18.59|18.09|18.45|18.29|18.83|18.55|18.77|18.71|18.83|18.77|18.73|18.79|18.55|18.53|18.75|18.67|18.77|18.57|18.91|18.85|18.65|18.55|18.61|18.55|18.61…
10:27:56|90640-D87 4E57-2.65-0x33|18.01|18.01|18.29|17.97|18.25|18.33|18.49|18.51|18.79|18.89|18.83|18.75|18.53|19.13|18.69|18.79|18.61|18.51|18.63|18.51|18.65|18.79|18.85|18.71|18.73|18.37|18.55|18.49|18.61|17.85|16.57|17.59|18.23|17.95|18.21|18.23|18.65|18.19|18.43|18.33|18.89|18.59|18.83|18.73|18.87|18.89|18.77|18.79|18.57|18.57|18.81|18.75|18.81|18.55|18.97|18.87|18.73|18.63|18.59|18.63|18.67…
10:27:57|90640-D87 4E57-2.65-0x33|18.01|18.11|18.29|18.09|18.27|18.37|18.53|18.51|18.79|18.97|18.85|18.83|18.57|19.11|18.79|18.83|18.65|18.63|18.65|18.49|18.69|18.87|18.85|18.71|18.81|18.37|18.59|18.55|18.69|18.03|16.77|17.67|18.27|18.03|18.27|18.27|18.73|18.27|18.51|18.35|18.85|18.63|18.77|18.75|18.89|18.93|18.73|18.79|18.67|18.61|18.89|18.81|18.79|18.59|19.01|18.89|18.77|18.71|18.67|18.71|18.67…
10:27:57|90640-D87 4E57-2.65-0x33|18.15|18.19|18.33|18.19|18.31|18.39|18.51|18.51|18.87|18.99|18.79|18.83|18.55|19.09|18.81|18.87|18.65|18.67|18.71|18.47|18.75|18.87|18.77|18.71|18.81|18.37|18.49|18.53|18.63|18.17|17.07|17.73|18.29|18.11|18.31|18.27|18.71|18.27|18.57|18.37|18.81|18.63|18.71|18.75|18.89|18.91|18.69|18.79|18.69|18.51|18.89|18.81|18.77|18.59|18.97|18.83|18.81|18.69|18.73|18.67|18.65…
10:27:57|90640-D87 4E57-2.65-0x33|18.17|18.11|18.35|18.23|18.33|18.35|18.49|18.49|18.85|18.97|18.73|18.87|18.59|19.11|18.81|18.77|18.65|18.65|18.75|18.45|18.79|18.81|18.73|18.73|18.79|18.35|18.45|18.59|18.57|18.13|17.27|17.87|18.23|18.15|18.35|18.25|18.65|18.25|18.61|18.37|18.75|18.61|18.71|18.73|18.91|18.89|18.73|18.79|18.61|18.49|18.97|18.79|18.73|18.57|19.01|18.75|18.73|18.67|18.65|18.63|18.65…
10:27:57|90640-D87 4E57-2.65-0x33|18.11|18.05|18.31|18.27|18.33|18.33|18.55|18.47|18.79|18.95|18.75|18.91|18.63|19.13|18.79|18.69|18.67|18.63|18.77|18.43|18.65|18.77|18.71|18.75|18.61|18.35|18.45|18.65|18.61|18.11|17.27|17.95|18.17|18.03|18.33|18.23|18.61|18.33|18.65|18.45|18.69|18.57|18.71|18.67|18.93|18.83|18.77|18.75|18.53|18.45|18.97|18.79|18.71|18.51|19.05|18.77|18.67|18.57|18.59|18.69|18.59…
10:27:57|90640-D87 4E57-2.65-0x33|18.05|17.99|18.27|18.29|18.33|18.29|18.61|18.55|18.75|18.97|18.77|18.83|18.67|19.07|18.77|18.67|18.67|18.61|18.77|18.55|18.61|18.77|18.69|18.67|18.55|18.41|18.45|18.77|18.63|18.15|17.33|17.95|18.27|18.01|18.29|18.21|18.59|18.39|18.65|18.51|18.65|18.53|18.83|18.63|18.95|18.79|18.75|18.71|18.57|18.41|18.93|18.79|18.63|18.45|18.95|18.79|18.69|18.55|18.61|18.73|18.57…
10:27:57|90640-D87 4E57-2.65-0x33|17.93|17.93|18.31|18.31|18.41|18.25|18.59|18.63|18.85|18.99|18.75|18.77|18.65|19.01|18.79|18.65|18.73|18.61|18.81|18.65|18.63|18.77|18.65|18.61|18.65|18.45|18.43|18.79|18.57|18.19|17.41|17.97|18.37|18.03|18.25|18.25|18.57|18.39|18.65|18.49|18.63|18.59|18.93|18.69|18.97|18.77|18.73|18.73|18.61|18.51|18.91|18.81|18.55|18.39|18.87|18.79|18.71|18.55|18.63|18.77|18.57…
10:27:57|90640-D87 4E57-2.65-0x33|17.81|17.87|18.33|18.33|18.41|18.17|18.57|18.65|18.87|18.99|18.73|18.69|18.65|18.99|18.81|18.71|18.79|18.55|18.85|18.65|18.65|18.69|18.61|18.63|18.65|18.39|18.41|18.77|18.53|18.13|17.49|18.01|18.25|18.05|18.33|18.29|18.47|18.39|18.67|18.49|18.59|18.65|18.99|18.75|18.87|18.75|18.77|18.75|18.59|18.59|18.93|18.83|18.49|18.35|18.85|18.79|18.61|18.55|18.79|18.81|18.43…
10:27:57|90640-D87 4E57-2.65-0x33|17.83|17.81|18.35|18.33|18.35|18.09|18.49|18.67|18.87|18.99|18.69|18.63|18.67|18.97|18.75|18.75|18.73|18.49|18.89|18.65|18.67|18.67|18.65|18.65|18.55|18.33|18.45|18.75|18.65|18.07|14.45|17.93|18.13|17.95|18.31|18.23|18.37|18.33|18.69|18.53|18.55|18.61|18.95|18.69|18.79|18.77|18.79|18.75|18.57|18.55|18.95|18.81|18.51|18.37|18.83|18.75|18.51|18.53|18.83|18.87|18.41…
10:27:57|90640-D87 4E57-2.65-0x33|17.87|17.87|18.39|18.31|18.31|18.19|18.49|18.69|18.89|19.01|18.73|18.69|18.71|18.97|18.71|18.81|18.75|18.61|18.95|18.67|18.71|18.65|18.69|18.67|18.47|18.39|18.51|18.83|18.69|18.01|15.35|17.69|18.19|17.99|18.31|18.19|18.43|18.37|18.75|18.59|18.65|18.65|19.03|18.65|18.81|18.81|18.81|18.77|18.63|18.53|18.99|18.81|18.55|18.41|18.89|18.73|18.51|18.53|18.95|18.93|18.49…
10:27:57|90640-D87 4E57-2.65-0x33|18.03|17.93|18.29|18.29|18.41|18.27|18.47|18.71|18.89|19.03|18.75|18.73|18.71|18.97|18.69|18.85|18.73|18.65|18.87|18.69|18.75|18.63|18.67|18.67|18.47|18.43|18.53|18.81|18.71|17.95|15.75|17.51|18.23|18.07|18.31|18.17|18.49|18.39|18.79|18.61|18.73|18.65|19.03|18.67|18.81|18.83|18.83|18.71|18.67|18.55|19.01|18.79|18.57|18.35|18.85|18.69|18.49|18.63|18.95|18.73|18.55…
10:27:57|90640-D87 4E57-2.65-0x33|18.07|17.93|18.25|18.27|18.41|18.15|18.45|18.75|18.89|18.89|18.75|18.75|18.71|18.93|18.67|18.79|18.69|18.59|18.79|18.67|18.77|18.71|18.65|18.63|18.47|18.45|18.53|18.75|18.65|17.91|16.11|17.47|18.11|18.13|18.39|18.15|18.53|18.39|18.71|18.61|18.75|18.63|18.99|18.67|18.83|18.83|18.79|18.65|18.73|18.57|19.03|18.75|18.53|18.29|18.75|18.63|18.59|18.71|18.99|18.65|18.49…
10:27:57|90640-D87 4E57-2.65-0x33|17.97|17.89|18.13|18.27|18.35|18.13|18.47|18.81|18.85|18.79|18.75|18.77|18.67|18.89|18.67|18.75|18.67|18.53|18.83|18.65|18.77|18.79|18.63|18.59|18.41|18.47|18.55|18.69|18.37|17.89|20.05|17.61|18.03|18.03|18.37|18.13|18.57|18.39|18.63|18.61|18.79|18.65|18.97|18.71|18.85|18.83|18.77|18.65|18.79|18.53|19.05|18.81|18.51|18.37|18.67|18.61|18.59|18.61|18.97|18.63|18.45…
10:27:57|90640-D87 4E57-2.65-0x33|17.89|17.87|18.03|18.11|18.29|18.09|18.49|18.85|18.81|18.77|18.75|18.65|18.63|18.83|18.67|18.71|18.65|18.45|18.87|18.73|18.77|18.79|18.61|18.59|18.35|18.27|18.57|18.73|18.23|17.69|19.13|17.73|18.01|17.95|18.29|18.11|18.51|18.39|18.55|18.61|18.85|18.67|18.93|18.75|18.79|18.83|18.75|18.65|18.77|18.49|19.03|18.85|18.51|18.43|18.65|18.59|18.49|18.53|18.85|18.63|18.41…
10:27:57|90640-D87 4E57-2.65-0x33|17.87|17.87|18.09|18.11|18.41|18.15|18.55|18.89|18.75|18.75|18.77|18.65|18.69|18.85|18.77|18.67|18.67|18.49|18.97|18.81|18.77|18.79|18.65|18.59|18.41|18.27|18.65|18.77|18.33|17.67|18.65|17.79|17.99|18.07|18.31|18.21|18.55|18.49|18.55|18.61|18.83|18.63|18.89|18.81|18.81|18.89|18.73|18.67|18.75|18.57|19.01|18.91|18.51|18.51|18.69|18.69|18.51|18.67|18.85|18.73|18.45…
10:27:57|90640-D87 4E57-2.65-0x33|17.87|17.87|18.17|18.09|18.43|18.11|18.61|18.89|18.71|18.75|18.81|18.63|18.77|18.91|18.87|18.71|18.71|18.53|18.99|18.77|18.79|18.73|18.71|18.67|18.47|18.23|18.65|18.73|18.37|17.59|18.45|17.75|18.11|18.19|18.39|18.31|18.53|18.51|18.57|18.61|18.85|18.61|18.91|18.89|18.89|18.95|18.79|18.71|18.79|18.65|19.01|18.99|18.59|18.59|18.73|18.79|18.57|18.69|18.73|18.77|18.57…
10:27:57|90640-D87 4E57-2.65-0x33|18.03|17.95|18.29|18.07|18.51|18.13|18.59|18.87|18.77|18.75|18.81|18.61|18.81|18.97|18.85|18.73|18.81|18.55|18.99|18.75|18.83|18.73|18.67|18.73|18.49|18.19|18.55|18.69|18.47|17.61|18.31|17.73|18.21|18.23|18.47|18.27|18.51|18.53|18.59|18.55|18.87|18.69|18.93|18.85|18.97|19.01|18.85|18.73|18.81|18.75|19.01|18.95|18.67|18.71|18.75|18.83|18.61|18.73|18.63|18.75|18.67…
10:27:57|90640-D87 4E57-2.65-0x33|18.11|18.01|18.33|18.13|18.55|18.09|18.55|18.81|18.79|18.71|18.81|18.61|18.83|18.97|18.83|18.73|18.87|18.57|18.97|18.77|18.85|18.77|18.63|18.73|18.49|18.21|18.53|18.69|18.55|17.73|18.35|17.95|18.21|18.23|18.41|18.29|18.55|18.53|18.61|18.47|18.85|18.73|18.93|18.81|18.95|19.05|18.81|18.73|18.81|18.83|18.95|18.91|18.69|18.79|18.79|18.85|18.67|18.75|18.73|18.73|18.59…
10:27:58|90640-D87 4E57-2.65-0x33|18.17|18.05|18.41|18.19|18.47|18.07|18.53|18.75|18.81|18.67|18.87|18.61|18.87|18.97|18.79|18.73|18.89|18.59|19.03|18.79|18.77|18.81|18.69|18.73|18.47|18.23|18.57|18.69|18.51|17.77|18.25|18.15|18.21|18.37|18.45|18.27|18.57|18.51|18.61|18.47|18.83|18.77|18.95|18.81|18.95|19.01|18.77|18.77|18.81|18.73|18.91|18.89|18.71|18.89|18.83|18.83|18.73|18.81|18.81|18.75|18.53…
10:27:58|90640-D87 4E57-2.65-0x33|18.15|17.93|18.39|18.13|18.41|18.07|18.51|18.67|18.85|18.71|18.93|18.67|18.93|19.01|18.77|18.69|18.91|18.59|19.03|18.77|18.71|18.79|18.75|18.73|18.47|18.27|18.61|18.73|18.49|17.77|18.19|18.23|18.13|18.37|18.45|18.27|18.51|18.51|18.61|18.49|18.81|18.83|18.93|18.83|18.93|18.99|18.79|18.81|18.75|18.67|18.91|18.89|18.73|18.91|18.83|18.83|18.81|18.79|18.59|18.71|18.49…
10:27:58|90640-D87 4E57-2.65-0x33|18.19|17.93|18.33|18.07|18.43|18.07|18.55|18.59|18.81|18.73|18.95|18.71|18.89|19.03|18.75|18.65|18.91|18.59|18.99|18.75|18.69|18.77|18.73|18.73|18.49|18.31|18.57|18.75|18.59|17.77|18.07|18.15|18.05|18.47|18.45|18.27|18.45|18.39|18.61|18.43|18.79|18.83|18.91|18.87|18.93|18.95|18.81|18.75|18.69|18.67|18.91|18.89|18.73|18.83|18.83|18.75|18.81|18.79|18.51|18.65|18.45…
10:27:58|90640-D87 4E57-2.65-0x33|18.21|17.91|18.27|18.05|18.43|18.03|18.51|18.59|18.77|18.73|18.95|18.65|18.83|19.01|18.73|18.63|18.89|18.59|18.93|18.73|18.67|18.77|18.69|18.69|18.51|18.29|18.53|18.71|18.61|17.75|18.03|18.15|18.15|18.47|18.43|18.25|18.53|18.35|18.51|18.37|18.77|18.83|18.83|18.89|18.91|18.91|18.83|18.69|18.75|18.65|18.91|18.87|18.67|18.73|18.79|18.73|18.85|18.77|18.57|18.59|18.51…
10:27:58|90640-D87 4E57-2.65-0x33|18.23|17.89|18.31|18.03|18.25|17.99|18.39|18.59|18.71|18.73|18.91|18.61|18.71|18.99|18.69|18.61|18.81|18.59|18.85|18.71|18.69|18.77|18.67|18.65|18.49|18.27|18.57|18.67|18.47|17.73|18.03|18.15|18.23|18.33|18.41|18.23|18.49|18.33|18.43|18.35|18.77|18.85|18.75|18.85|18.89|18.87|18.85|18.75|18.79|18.63|18.91|18.83|18.63|18.69|18.77|18.65|18.81|18.73|18.63|18.59|18.49…
10:27:58|90640-D87 4E57-2.65-0x33|18.27|17.99|18.35|17.95|18.21|18.11|18.39|18.65|18.73|18.81|18.89|18.53|18.61|19.01|18.67|18.59|18.75|18.61|18.79|18.69|18.71|18.75|18.67|18.63|18.47|18.27|18.61|18.75|18.51|17.89|18.05|18.01|18.35|18.31|18.39|18.23|18.59|18.39|18.49|18.35|18.81|18.87|18.71|18.83|18.87|18.85|18.81|18.83|18.79|18.61|18.91|18.81|18.73|18.67|18.73|18.61|18.93|18.71|18.63|18.59|18.67…
10:27:58|90640-D87 4E57-2.65-0x33|18.19|18.09|18.45|17.97|18.13|18.15|18.33|18.71|18.73|18.81|18.79|18.45|18.59|19.03|18.71|18.57|18.79|18.63|18.81|18.67|18.69|18.75|18.63|18.63|18.53|18.27|18.49|18.73|18.45|17.95|18.01|17.97|18.45|18.29|18.37|18.27|18.61|18.43|18.55|18.41|18.85|18.85|18.69|18.83|18.85|18.87|18.79|18.81|18.79|18.59|18.91|18.75|18.75|18.71|18.69|18.67|18.95|18.69|18.63|18.59|18.67…
10:27:58|90640-D87 4E57-2.65-0x33|18.09|18.03|18.53|18.03|18.11|18.23|18.35|18.81|18.71|18.83|18.79|18.57|18.55|19.01|18.73|18.67|18.81|18.55|18.81|18.73|18.67|18.65|18.57|18.63|18.55|18.25|18.49|18.91|18.47|18.01|18.09|18.21|18.41|18.27|18.49|18.29|18.51|18.45|18.59|18.45|18.85|18.81|18.83|18.83|18.81|18.87|18.79|18.79|18.81|18.55|18.89|18.69|18.69|18.73|18.77|18.71|18.91|18.67|18.75|18.65|18.71…
10:27:58|90640-D87 4E57-2.65-0x33|18.13|18.05|18.53|18.07|18.21|18.25|18.29|18.81|18.73|18.85|18.81|18.69|18.51|18.99|18.71|18.77|18.79|18.55|18.87|18.79|18.69|18.63|18.69|18.63|18.53|18.23|18.43|18.93|18.47|18.05|17.97|18.29|18.39|18.33|18.53|18.31|18.43|18.33|18.61|18.47|18.85|18.73|18.85|18.85|18.77|18.83|18.79|18.85|18.83|18.61|18.87|18.75|18.63|18.67|18.85|18.73|18.87|18.63|18.75|18.69|18.69…
10:27:58|90640-D87 4E57-2.65-0x33|18.19|18.01|18.55|18.09|18.25|18.23|18.25|18.79|18.77|18.81|18.85|18.73|18.49|18.95|18.71|18.73|18.79|18.49|18.87|18.75|18.73|18.61|18.73|18.65|18.53|18.13|18.39|18.81|18.47|18.17|17.97|18.29|18.39|18.39|18.51|18.35|18.41|18.25|18.65|18.49|18.85|18.67|18.83|18.89|18.79|18.81|18.77|18.91|18.83|18.67|18.89|18.81|18.69|18.63|18.87|18.77|18.91|18.61|18.83|18.73|18.59…
10:27:58|90640-D87 4E57-2.65-0x33|18.09|17.97|18.51|18.11|18.27|18.21|18.29|18.77|18.83|18.77|18.87|18.75|18.57|18.91|18.73|18.69|18.77|18.45|18.89|18.71|18.69|18.59|18.69|18.67|18.49|18.13|18.41|18.71|18.37|18.17|17.95|18.29|18.39|18.27|18.49|18.27|18.39|18.21|18.69|18.45|18.85|18.61|18.83|18.93|18.81|18.85|18.75|18.89|18.83|18.59|18.91|18.79|18.73|18.61|18.89|18.71|18.89|18.65|18.89|18.69|18.49…
10:27:58|90640-D87 4E57-2.65-0x33|18.01|17.97|18.49|18.03|18.29|18.15|18.33|18.73|18.89|18.77|18.89|18.71|18.65|18.97|18.75|18.65|18.75|18.45|18.91|18.71|18.67|18.65|18.67|18.67|18.47|18.15|18.43|18.69|18.35|18.13|17.93|18.17|18.31|18.17|18.39|18.21|18.47|18.17|18.59|18.43|18.83|18.55|18.79|18.97|18.81|18.89|18.75|18.87|18.79|18.51|18.85|18.77|18.69|18.59|18.77|18.65|18.89|18.69|18.85|18.67|18.59…
10:27:58|90640-D87 4E57-2.65-0x33|17.91|17.97|18.51|18.05|18.33|18.15|18.37|18.71|19.01|18.77|18.83|18.67|18.63|19.01|18.75|18.67|18.77|18.45|18.93|18.71|18.71|18.71|18.73|18.67|18.61|18.17|18.49|18.67|18.39|18.15|18.01|18.05|18.23|18.13|18.39|18.29|18.55|18.17|18.51|18.39|18.81|18.65|18.75|18.99|18.81|18.93|18.75|18.95|18.75|18.59|18.81|18.79|18.71|18.65|18.75|18.63|18.89|18.61|18.83|18.69|18.67…
10:27:58|90640-D87 4E57-2.65-0x33|17.93|18.11|18.53|18.07|18.37|18.23|18.41|18.63|18.99|18.71|18.79|18.59|18.61|19.01|18.75|18.67|18.79|18.45|18.95|18.73|18.75|18.73|18.79|18.63|18.63|18.19|18.55|18.69|18.43|18.17|17.97|17.95|18.33|18.17|18.35|18.35|18.65|18.23|18.57|18.35|18.79|18.67|18.71|19.01|18.87|18.97|18.77|18.97|18.81|18.67|18.83|18.81|18.71|18.71|18.69|18.61|18.85|18.53|18.81|18.71|18.59…
10:27:58|90640-D87 4E57-2.65-0x33|18.01|18.19|18.51|18.09|18.41|18.29|18.43|18.57|18.97|18.65|18.79|18.59|18.69|19.01|18.81|18.67|18.75|18.45|18.91|18.75|18.79|18.75|18.75|18.61|18.71|18.25|18.59|18.71|18.55|18.29|18.09|17.93|18.41|18.21|18.33|18.29|18.67|18.37|18.61|18.33|18.79|18.71|18.69|18.99|18.91|19.01|18.79|18.89|18.87|18.75|18.85|18.81|18.71|18.69|18.63|18.63|18.83|18.59|18.79|18.67|18.63…
10:27:59|90640-D87 4E57-2.65-0x33|18.07|18.13|18.47|17.99|18.43|18.29|18.43|18.47|18.95|18.71|18.77|18.59|18.75|19.03|18.83|18.67|18.71|18.39|18.85|18.63|18.81|18.81|18.71|18.63|18.75|18.25|18.61|18.63|18.55|18.21|18.01|17.81|18.49|18.23|18.27|18.23|18.59|18.39|18.61|18.31|18.83|18.73|18.69|18.97|18.85|19.03|18.85|18.81|18.79|18.81|18.83|18.81|18.69|18.65|18.57|18.63|18.85|18.61|18.85|18.61|18.63…
10:27:59|90640-D87 4E57-2.65-0x33|18.11|18.09|18.45|18.01|18.51|18.29|18.49|18.45|18.93|18.75|18.75|18.59|18.75|19.05|18.77|18.67|18.71|18.33|18.75|18.59|18.81|18.87|18.75|18.65|18.63|18.25|18.57|18.57|18.53|18.15|17.77|17.67|18.55|18.19|18.27|18.29|18.51|18.35|18.61|18.27|18.87|18.73|18.69|18.83|18.79|18.97|18.83|18.75|18.71|18.75|18.81|18.81|18.67|18.59|18.51|18.63|18.87|18.55|18.89|18.63|18.63…
10:27:59|90640-D87 4E57-2.65-0x33|18.17|18.19|18.45|18.17|18.59|18.33|18.55|18.51|18.93|18.73|18.75|18.61|18.77|19.01|18.73|18.69|18.73|18.39|18.75|18.61|18.81|18.95|18.81|18.67|18.61|18.31|18.55|18.51|18.53|18.19|17.75|17.75|18.47|18.17|18.27|18.35|18.59|18.33|18.63|18.33|18.93|18.75|18.77|18.81|18.77|18.93|18.89|18.71|18.67|18.71|18.91|18.83|18.71|18.63|18.57|18.65|18.91|18.59|18.97|18.65|18.67…
10:27:59|90640-D87 4E57-2.65-0x33|18.27|18.21|18.35|18.21|18.51|18.37|18.61|18.57|18.91|18.73|18.77|18.63|18.75|18.97|18.71|18.71|18.81|18.43|18.73|18.63|18.81|19.01|18.83|18.69|18.67|18.37|18.51|18.51|18.63|18.23|17.65|17.73|18.41|18.11|18.27|18.33|18.59|18.37|18.65|18.29|18.99|18.79|18.85|18.89|18.75|18.95|18.95|18.69|18.63|18.69|18.91|18.79|18.75|18.65|18.61|18.63|18.95|18.63|18.97|18.67|18.71…
10:27:59|90640-D87 4E57-2.65-0x33|18.27|18.21|18.33|18.35|18.41|18.31|18.63|18.59|18.85|18.67|18.75|18.65|18.71|18.95|18.67|18.77|18.85|18.37|18.69|18.63|18.79|19.01|18.81|18.73|18.69|18.39|18.51|18.53|18.61|18.05|17.59|17.69|18.27|18.09|18.33|18.29|18.51|18.39|18.77|18.33|18.89|18.79|18.89|18.93|18.71|18.93|18.91|18.63|18.61|18.65|18.97|18.73|18.73|18.63|18.69|18.59|18.81|18.63|19.03|18.65|18.71…
10:27:59|90640-D87 4E57-2.65-0x33|18.03|18.21|18.31|18.35|18.27|18.25|18.55|18.61|18.79|18.63|18.69|18.67|18.67|18.95|18.61|18.75|18.75|18.31|18.71|18.63|18.77|19.01|18.83|18.71|18.55|18.35|18.45|18.55|18.43|17.89|17.47|17.67|18.13|18.13|18.39|18.25|18.45|18.25|18.75|18.37|18.81|18.71|18.93|18.87|18.69|18.91|18.87|18.65|18.59|18.57|18.95|18.69|18.71|18.61|18.77|18.55|18.69|18.49|18.99|18.67|18.71…
10:27:59|90640-D87 4E57-2.65-0x33|17.95|18.13|18.31|18.31|18.23|18.21|18.49|18.65|18.77|18.65|18.65|18.71|18.65|18.97|18.57|18.81|18.69|18.23|18.75|18.69|18.77|18.89|18.85|18.77|18.53|18.33|18.43|18.53|18.35|17.91|17.45|17.83|18.27|18.17|18.37|18.23|18.55|18.25|18.79|18.43|18.83|18.65|18.93|18.85|18.67|18.89|18.83|18.67|18.57|18.51|18.93|18.67|18.73|18.61|18.77|18.53|18.75|18.47|19.07|18.69|18.63…
10:27:59|90640-D87 4E57-2.65-0x33|18.01|18.05|18.27|18.27|18.21|18.17|18.53|18.69|18.77|18.67|18.63|18.75|18.69|18.99|18.53|18.79|18.67|18.21|18.77|18.73|18.75|18.79|18.81|18.75|18.53|18.31|18.41|18.51|18.19|17.85|17.17|17.83|18.39|18.09|18.35|18.33|18.55|18.17|18.83|18.39|18.85|18.67|18.93|18.77|18.65|18.89|18.81|18.63|18.55|18.45|18.91|18.63|18.73|18.59|18.77|18.47|18.73|18.47|19.07|18.73|18.55…
10:27:59|90640-D87 4E57-2.65-0x33|18.07|18.03|18.25|18.23|18.21|18.15|18.51|18.57|18.77|18.71|18.63|18.85|18.73|18.97|18.51|18.75|18.67|18.19|18.75|18.63|18.75|18.71|18.79|18.77|18.55|18.29|18.41|18.59|18.15|17.77|17.11|17.83|18.41|18.11|18.37|18.43|18.59|18.11|18.77|18.37|18.81|18.69|18.85|18.77|18.71|18.91|18.79|18.61|18.63|18.41|18.89|18.61|18.71|18.59|18.73|18.43|18.77|18.49|18.99|18.79|18.59…
10:27:59|90640-D87 4E57-2.65-0x33|18.11|18.01|18.27|18.21|18.27|18.13|18.47|18.53|18.79|18.75|18.59|18.87|18.67|18.95|18.45|18.71|18.61|18.19|18.81|18.61|18.77|18.65|18.71|18.79|18.69|18.33|18.39|18.61|18.11|17.71|17.09|17.75|18.43|18.11|18.39|18.37|18.63|18.19|18.73|18.39|18.79|18.71|18.77|18.81|18.77|18.91|18.79|18.71|18.71|18.41|18.89|18.59|18.69|18.65|18.69|18.43|18.81|18.57|18.93|18.83|18.61…
10:27:59|90640-D87 4E57-2.65-0x33|18.11|17.99|18.29|18.29|18.31|18.31|18.47|18.45|18.79|18.79|18.55|18.83|18.61|18.95|18.47|18.71|18.55|18.25|18.85|18.67|18.77|18.65|18.71|18.81|18.73|18.41|18.41|18.61|18.17|17.91|17.23|17.73|18.37|18.09|18.45|18.39|18.61|18.25|18.77|18.39|18.85|18.71|18.81|18.83|18.71|18.91|18.91|18.79|18.67|18.39|18.91|18.55|18.71|18.69|18.77|18.41|18.75|18.61|18.93|18.85|18.69…
10:27:59|90640-D87 4E57-2.65-0x33|18.15|17.97|18.41|18.35|18.37|18.39|18.49|18.43|18.81|18.83|18.57|18.79|18.57|18.95|18.49|18.71|18.57|18.31|18.83|18.73|18.71|18.67|18.71|18.83|18.69|18.47|18.59|18.61|18.31|18.09|17.43|17.79|18.33|18.03|18.51|18.41|18.59|18.25|18.81|18.37|18.91|18.65|18.83|18.83|18.65|18.97|18.93|18.75|18.63|18.33|18.93|18.57|18.73|18.69|18.77|18.39|18.71|18.55|18.93|18.85|18.69…
[truncated: 125 more rows]
