# Supplementary material for: eHomeSeniors Dataset: An Infrared Thermal Sensor Dataset for Automatic Fall Detection Research
Source: Sensors (Basel). 2019 Oct 21;19(20):4565. doi: 10.3390/s19204565 (PMC6832422; doi:10.3390/s19204565)
Supplement: Supplementary file 1 [file sensors-19-04565-s001.zip › eHomeSeniors dataset/omron sensor/omron-G1-1-f03.csv]

2019-05-14 10:05:02	19.10	19.20	19.10	19.10	19.30	22.40	19.80	18.90	19.20	19.20	19.10	19.30	19.00	19.10	19.10	19.10	18.70	19.50	19.00	19.10	19.40	20.90	18.90	18.80	18.70	18.60	18.90	18.80	18.60	18.50	18.60	18.40
2019-05-14 10:05:02	19.20	19.30	19.20	19.10	19.40	22.50	19.90	19.00	19.20	19.10	19.10	19.20	19.10	19.20	19.20	19.20	18.70	19.40	18.90	19.10	19.40	20.90	18.90	18.70	18.70	18.70	18.90	18.80	18.70	18.60	18.60	18.40
2019-05-14 10:05:03	19.30	19.30	19.20	19.20	19.40	22.60	19.90	19.00	19.20	19.10	19.10	19.30	19.10	19.10	19.20	19.20	18.90	19.60	19.10	19.20	19.60	21.10	19.10	19.00	18.80	18.80	18.90	18.90	18.70	18.70	18.70	18.50
2019-05-14 10:05:03	19.30	19.30	19.20	19.10	19.40	22.80	19.80	19.00	19.20	19.20	19.10	19.30	19.00	19.00	19.20	19.20	18.80	19.50	19.00	19.20	19.60	21.10	19.10	18.90	18.80	18.80	18.90	18.90	18.70	18.70	18.70	18.50
2019-05-14 10:05:03	19.30	19.30	19.20	19.10	19.50	23.20	19.80	19.00	19.20	19.20	19.20	19.30	19.10	19.10	19.20	19.20	18.80	19.50	19.00	19.20	19.60	21.10	19.10	18.90	18.80	18.80	18.90	18.90	18.70	18.70	18.70	18.40
2019-05-14 10:05:03	19.30	19.30	19.20	19.10	19.50	23.20	19.80	19.00	19.20	19.20	19.20	19.30	19.10	19.10	19.20	19.20	18.80	19.40	19.00	19.10	19.50	21.00	19.10	18.80	18.80	18.80	18.90	18.90	18.70	18.70	18.70	18.40
2019-05-14 10:05:03	19.30	19.30	19.20	19.20	19.40	23.40	20.00	19.00	19.20	19.10	19.10	19.30	19.10	19.10	19.10	19.10	18.80	19.30	19.00	19.10	19.50	20.90	19.00	18.70	18.80	18.80	18.90	18.90	18.70	18.70	18.70	18.40
2019-05-14 10:05:04	19.20	19.30	19.30	19.20	19.40	23.50	19.80	19.00	19.10	19.10	19.10	19.30	19.00	19.10	19.10	19.10	18.70	19.30	18.90	19.00	19.40	20.90	19.00	18.70	18.80	18.70	18.90	18.80	18.60	18.70	18.60	18.40
2019-05-14 10:05:04	19.20	19.30	19.20	19.20	19.60	23.60	19.50	18.90	19.10	19.10	19.10	19.20	19.00	19.10	19.20	19.10	18.70	19.40	18.90	19.00	19.40	20.90	19.00	18.70	18.70	18.70	18.80	18.80	18.60	18.60	18.60	18.40
2019-05-14 10:05:04	19.20	19.30	19.20	19.20	19.70	23.60	19.60	18.90	19.10	19.10	19.10	19.20	18.90	19.10	19.10	19.10	18.70	19.40	18.90	19.00	19.40	20.90	19.00	18.80	18.70	18.70	18.80	18.90	18.70	18.60	18.60	18.40
2019-05-14 10:05:04	19.20	19.20	19.20	19.10	19.50	23.50	19.50	18.90	19.10	19.10	19.10	19.20	19.00	19.10	19.10	19.10	18.70	19.30	18.90	19.00	19.40	20.90	18.90	18.80	18.60	18.70	18.80	18.80	18.70	18.60	18.60	18.30
2019-05-14 10:05:05	19.10	19.20	19.10	19.10	19.40	23.40	19.50	18.90	19.00	19.10	19.10	19.20	19.00	19.10	19.10	19.10	18.60	19.20	18.80	19.00	19.40	20.80	18.80	18.60	18.60	18.60	18.70	18.80	18.60	18.50	18.50	18.20
2019-05-14 10:05:05	19.20	19.20	19.20	19.20	19.40	23.20	19.70	18.90	19.00	19.10	19.10	19.20	19.00	19.10	19.10	19.10	18.60	19.20	18.80	19.00	19.40	20.80	18.80	18.60	18.60	18.60	18.70	18.80	18.60	18.50	18.50	18.30
2019-05-14 10:05:05	19.20	19.30	19.30	19.20	19.40	22.80	19.90	19.00	19.10	19.10	19.10	19.20	19.00	19.10	19.10	19.10	18.70	19.20	18.90	19.00	19.40	20.90	18.90	18.70	18.50	18.60	18.70	18.70	18.60	18.50	18.50	18.30
2019-05-14 10:05:05	19.20	19.20	19.20	19.10	19.40	22.50	20.00	19.00	19.10	19.00	19.00	19.10	19.00	19.00	19.10	19.00	18.70	19.30	18.90	19.00	19.40	20.90	18.90	18.70	18.60	18.60	18.80	18.70	18.60	18.50	18.50	18.20
2019-05-14 10:05:05	19.20	19.20	19.10	19.10	19.40	22.40	20.10	19.00	19.10	19.00	19.00	19.00	18.90	18.90	19.00	19.00	18.70	19.30	18.90	19.00	19.40	21.00	18.90	18.70	18.60	18.60	18.80	18.70	18.60	18.50	18.50	18.20
2019-05-14 10:05:06	19.20	19.30	19.10	19.10	19.40	22.30	20.20	19.00	19.10	19.00	19.10	19.10	18.90	19.00	19.00	19.10	18.70	19.30	18.90	19.00	19.40	21.00	18.90	18.70	18.60	18.60	18.80	18.70	18.60	18.60	18.50	18.30
2019-05-14 10:05:06	19.20	19.30	19.10	19.10	19.40	22.30	20.20	19.00	19.10	19.00	19.10	19.10	18.90	19.00	19.00	19.10	18.70	19.30	18.90	19.00	19.40	21.00	19.00	18.70	18.60	18.60	18.80	18.70	18.50	18.60	18.50	18.30
2019-05-14 10:05:06	19.30	19.30	19.20	19.10	19.30	22.30	20.30	19.00	19.20	19.10	19.10	19.20	19.00	19.10	19.00	19.20	18.70	19.20	18.90	18.90	19.50	20.90	18.90	18.70	18.60	18.60	18.80	18.70	18.50	18.60	18.50	18.30
2019-05-14 10:05:06	19.30	19.20	19.10	19.00	19.30	22.30	20.20	18.90	19.10	19.00	19.00	19.10	18.90	19.00	19.00	19.00	18.60	19.00	18.90	19.00	19.50	20.90	18.90	18.70	18.50	18.70	18.70	18.80	18.50	18.50	18.50	18.30
2019-05-14 10:05:06	19.30	19.20	19.10	19.10	19.30	22.20	20.30	19.00	19.20	19.00	19.00	19.10	18.90	19.00	19.10	19.10	18.60	19.10	18.90	19.00	19.40	20.90	19.00	18.70	18.50	18.70	18.70	18.80	18.50	18.50	18.50	18.30
2019-05-14 10:05:07	19.30	19.20	19.10	19.20	19.30	21.80	20.70	19.00	19.20	19.00	19.00	19.10	18.90	19.00	19.00	19.00	18.60	19.00	18.90	19.00	19.40	21.00	18.90	18.70	18.60	18.60	18.80	18.80	18.50	18.50	18.50	18.30
2019-05-14 10:05:07	19.30	19.20	19.10	19.20	19.30	22.00	21.40	19.00	19.50	19.10	19.10	19.20	19.00	19.00	19.10	19.00	18.70	19.00	18.80	19.00	19.50	21.00	18.90	18.70	18.60	18.60	18.80	18.80	18.60	18.60	18.50	18.30
2019-05-14 10:05:07	19.30	19.20	19.20	19.10	19.40	22.90	22.20	19.10	19.90	19.00	19.10	19.30	19.00	19.10	19.10	19.10	18.60	19.00	18.80	19.00	19.40	21.00	18.90	18.70	18.60	18.70	18.80	18.80	18.60	18.60	18.50	18.30
2019-05-14 10:05:07	19.20	19.30	19.20	19.10	19.60	23.10	23.10	19.30	20.70	19.10	19.10	19.30	19.00	19.10	19.00	19.10	18.60	19.10	18.90	19.00	19.40	21.00	18.90	18.70	18.60	18.70	18.80	18.80	18.60	18.60	18.50	18.30
2019-05-14 10:05:07	19.30	19.30	19.20	19.10	20.00	23.40	23.60	19.60	21.70	19.20	19.10	19.20	19.10	19.20	19.10	19.10	18.60	19.10	18.90	19.00	19.40	21.00	18.90	18.70	18.70	18.70	18.80	18.80	18.60	18.60	18.50	18.40
2019-05-14 10:05:08	19.30	19.30	19.20	19.10	20.50	23.80	23.80	19.70	22.40	19.10	19.10	19.20	19.10	19.10	19.20	19.20	18.60	19.10	18.90	19.10	19.50	21.00	19.00	18.80	18.70	18.70	18.80	18.80	18.60	18.60	18.50	18.40
2019-05-14 10:05:08	19.30	19.30	19.20	19.20	20.90	23.90	23.20	19.70	22.60	19.10	19.10	19.20	19.00	19.10	19.20	19.20	18.60	19.10	18.90	19.00	19.50	21.10	19.00	18.80	18.70	18.70	18.80	18.80	18.60	18.60	18.60	18.40
2019-05-14 10:05:08	19.30	19.40	19.20	19.20	20.50	23.80	22.10	19.50	21.90	19.20	19.10	19.20	19.00	19.10	19.20	19.20	18.70	19.20	18.90	19.10	19.50	21.20	19.10	18.90	18.70	18.70	18.80	18.80	18.60	18.60	18.60	18.40
2019-05-14 10:05:08	19.30	19.30	19.20	19.10	19.70	22.60	21.50	19.30	21.20	19.20	19.20	19.20	19.00	19.10	19.10	19.20	18.70	19.10	18.90	19.10	19.40	21.20	19.10	19.00	18.80	18.70	18.90	18.80	18.60	18.60	18.60	18.40
2019-05-14 10:05:09	19.20	19.30	19.20	19.00	19.30	20.40	20.70	19.60	21.00	19.90	19.20	19.20	19.00	19.10	19.10	19.10	18.70	19.10	18.90	19.10	19.40	21.20	19.10	19.00	19.10	19.60	19.10	18.80	18.60	18.60	18.60	18.30
2019-05-14 10:05:09	19.20	19.30	19.20	19.00	19.30	20.40	20.70	19.60	21.00	19.90	19.20	19.20	19.00	19.10	19.10	19.10	18.60	19.00	18.90	19.00	19.20	21.00	19.30	19.80	19.10	19.60	19.10	18.80	18.60	18.60	18.60	18.30
2019-05-14 10:05:09	19.30	19.30	19.20	19.10	19.30	19.30	19.40	19.40	20.00	19.90	19.70	19.60	19.00	19.10	19.20	19.10	18.70	19.10	18.90	19.00	19.00	20.10	19.80	20.20	19.40	20.30	20.20	18.90	18.70	18.60	18.60	18.30
2019-05-14 10:05:09	19.40	19.30	19.10	19.10	19.30	19.20	18.90	18.90	19.10	19.20	19.70	19.60	19.00	19.10	19.20	19.10	18.70	19.10	18.90	19.10	19.00	19.20	19.70	19.40	19.20	19.60	21.40	20.20	19.00	18.60	18.60	18.40
2019-05-14 10:05:09	19.30	19.30	19.10	19.10	19.30	19.20	18.90	18.90	19.10	19.10	19.20	19.20	19.00	19.00	19.10	19.10	18.70	19.10	18.90	19.00	19.00	19.10	19.00	18.90	18.90	19.00	21.40	21.40	19.90	18.60	18.70	18.40
2019-05-14 10:05:10	19.30	19.30	19.10	19.10	19.30	19.10	18.90	18.90	19.00	19.00	19.10	19.20	18.90	18.90	19.00	19.10	18.80	19.10	18.90	19.00	19.00	19.10	18.80	19.10	18.80	19.00	21.20	21.50	20.40	18.70	18.60	18.30
2019-05-14 10:05:10	19.40	19.30	19.20	19.10	19.30	19.10	18.90	18.90	19.10	19.00	19.10	19.20	19.00	19.00	19.10	19.10	18.70	19.10	18.90	18.90	19.00	19.00	18.90	19.50	19.00	19.30	21.30	21.50	20.30	18.60	18.60	18.30
2019-05-14 10:05:10	19.30	19.30	19.20	19.10	19.30	19.20	19.00	18.90	19.10	19.10	19.20	19.30	19.10	19.10	19.20	19.10	18.60	19.10	18.90	19.00	19.00	19.10	19.00	19.70	19.10	19.40	21.40	21.60	20.10	18.70	18.60	18.40
2019-05-14 10:05:10	19.30	19.30	19.20	19.20	19.30	19.20	18.90	18.80	19.00	19.00	19.10	19.20	19.00	19.10	19.10	19.10	18.70	19.10	18.90	19.10	19.00	19.10	19.10	19.80	19.10	19.40	21.40	21.70	20.10	18.70	18.60	18.40
2019-05-14 10:05:10	19.40	19.30	19.20	19.20	19.30	19.20	18.90	18.80	19.10	19.10	19.10	19.20	19.00	19.00	19.10	19.20	18.80	19.20	19.10	19.10	19.10	19.20	19.10	19.90	19.20	19.40	21.40	21.70	20.10	18.70	18.70	18.40
2019-05-14 10:05:11	19.50	19.30	19.20	19.20	19.40	19.20	18.90	18.90	19.10	19.10	19.20	19.20	19.00	19.10	19.10	19.20	18.80	19.20	19.10	19.10	19.10	19.20	19.10	19.90	19.10	19.40	21.40	21.70	20.10	18.70	18.70	18.40
2019-05-14 10:05:11	19.30	19.30	19.20	19.10	19.30	19.20	18.90	18.90	19.00	19.10	19.10	19.20	19.00	19.10	19.10	19.10	18.90	19.20	19.10	19.10	19.10	19.20	19.10	20.00	19.00	19.30	21.30	21.60	20.00	18.60	18.60	18.30
2019-05-14 10:05:11	19.30	19.30	19.20	19.10	19.30	19.20	18.90	18.90	19.00	19.10	19.10	19.20	19.00	19.10	19.10	19.10	18.80	19.10	18.90	19.00	19.00	19.10	19.00	19.80	19.00	19.30	21.30	21.60	20.00	18.60	18.60	18.30
2019-05-14 10:05:11	19.30	19.30	19.20	19.10	19.30	19.20	18.90	18.90	19.10	19.20	19.20	19.20	19.10	19.10	19.20	19.10	18.60	19.10	18.80	19.00	19.00	19.10	19.00	19.30	18.90	19.20	21.40	21.50	19.80	18.60	18.60	18.30
2019-05-14 10:05:11	19.30	19.30	19.20	19.10	19.30	19.10	18.80	18.90	19.10	19.10	19.10	19.20	19.10	19.10	19.20	19.00	18.60	19.10	18.80	18.90	19.00	19.10	19.20	19.20	18.90	19.20	21.60	21.00	19.20	18.70	18.60	18.30
2019-05-14 10:05:11	19.30	19.30	19.10	19.10	19.30	19.10	18.90	18.90	19.00	19.10	19.20	19.50	19.10	19.10	19.10	19.10	18.70	19.10	18.80	18.90	19.00	19.20	19.60	19.50	19.20	19.60	21.60	19.80	18.80	18.60	18.60	18.30
2019-05-14 10:05:12	19.40	19.30	19.10	19.10	19.30	19.10	19.00	18.90	19.20	19.40	19.80	19.50	19.00	19.00	19.10	19.10	18.70	19.10	18.90	19.00	19.00	19.50	20.00	20.10	19.40	20.30	21.20	19.00	18.60	18.60	18.60	18.30
2019-05-14 10:05:12	19.30	19.30	19.20	19.10	19.30	19.20	18.90	19.40	19.40	20.40	19.80	19.30	19.00	19.00	19.10	19.10	18.70	19.00	18.90	19.00	19.10	19.90	19.90	20.70	19.40	20.90	20.00	18.90	18.60	18.60	18.60	18.30
2019-05-14 10:05:12	19.40	19.30	19.20	19.10	19.30	19.20	19.00	20.10	20.00	20.60	19.20	19.30	19.00	19.00	19.10	19.10	18.70	19.10	18.90	19.00	19.00	20.40	20.20	20.80	19.70	20.70	19.10	18.80	18.60	18.60	18.50	18.20
2019-05-14 10:05:12	19.40	19.30	19.20	19.20	19.30	19.30	19.90	19.80	20.80	19.70	19.10	19.20	19.00	19.10	19.10	19.10	18.70	19.10	18.90	19.00	19.00	20.80	20.60	20.40	19.70	19.90	18.90	18.80	18.60	18.50	18.60	18.30
2019-05-14 10:05:13	19.40	19.30	19.20	19.10	19.40	20.40	20.50	19.20	20.50	19.10	19.10	19.20	19.00	19.00	19.10	19.10	18.60	19.10	18.80	19.00	19.00	20.90	20.00	19.50	19.20	19.00	18.80	18.80	18.60	18.50	18.60	18.30
2019-05-14 10:05:13	19.40	19.40	19.20	19.10	19.90	22.30	21.20	19.20	20.40	19.10	19.00	19.20	19.00	19.00	19.10	19.10	18.60	19.10	18.80	19.00	19.00	20.90	19.40	18.80	18.80	18.70	18.90	18.80	18.60	18.50	18.60	18.30
2019-05-14 10:05:13	19.50	19.30	19.20	19.20	20.00	22.60	22.70	19.40	21.30	19.10	19.00	19.20	19.00	19.10	19.10	19.10	18.70	19.10	18.90	19.00	19.00	20.90	19.30	18.80	18.70	18.70	18.90	18.80	18.70	18.60	18.60	18.40
2019-05-14 10:05:13	19.40	19.20	19.20	19.20	19.50	21.40	23.40	19.80	21.90	19.20	19.10	19.20	19.00	19.10	19.10	19.20	18.70	19.10	18.90	19.00	19.10	20.80	19.40	18.90	18.90	18.70	18.90	18.90	18.60	18.60	18.60	18.40
2019-05-14 10:05:13	19.30	19.30	19.20	19.20	19.40	20.30	23.20	20.50	22.20	19.50	19.20	19.30	19.10	19.10	19.20	19.20	18.70	19.10	18.90	19.00	19.10	20.70	19.30	19.10	18.90	18.80	18.90	18.80	18.60	18.60	18.60	18.40
2019-05-14 10:05:14	19.40	19.30	19.20	19.20	19.30	19.50	22.20	21.80	22.50	20.70	19.20	19.20	19.10	19.10	19.10	19.20	18.70	19.10	18.90	19.00	19.10	20.10	19.00	19.30	18.90	18.90	18.90	18.80	18.60	18.60	18.70	18.40
2019-05-14 10:05:14	19.50	19.30	19.20	19.20	19.30	19.20	20.40	22.50	21.90	21.60	19.20	19.20	19.10	19.10	19.10	19.20	18.70	19.10	18.90	19.00	19.00	19.30	19.10	19.30	19.00	19.00	18.90	18.90	18.60	18.60	18.70	18.40
2019-05-14 10:05:14	19.40	19.30	19.20	19.10	19.30	19.20	19.30	22.40	21.10	21.60	19.20	19.30	19.10	19.10	19.20	19.20	18.70	19.10	18.90	19.00	19.00	19.30	19.10	19.30	19.10	19.00	18.90	18.90	18.60	18.60	18.60	18.40
2019-05-14 10:05:14	19.40	19.30	19.20	19.10	19.30	19.20	19.30	22.40	21.10	21.60	19.20	19.30	19.10	19.10	19.20	19.20	18.70	19.10	18.90	19.00	19.00	19.00	19.20	19.30	19.10	19.00	18.90	18.90	18.60	18.60	18.60	18.40
2019-05-14 10:05:14	19.30	19.30	19.20	19.10	19.30	19.20	19.30	22.30	21.00	21.50	19.20	19.20	19.00	19.20	19.20	19.20	18.70	19.10	18.90	19.00	19.00	19.10	19.20	19.30	19.10	18.90	18.90	18.80	18.60	18.50	18.60	18.40
2019-05-14 10:05:15	19.30	19.30	19.20	19.10	19.30	19.20	19.30	22.20	21.10	21.20	19.20	19.20	19.00	19.10	19.20	19.20	18.70	19.10	18.90	19.00	18.90	19.10	19.20	19.20	19.10	18.80	18.90	18.80	18.60	18.60	18.60	18.40
2019-05-14 10:05:15	19.40	19.40	19.20	19.20	19.30	19.20	19.40	22.10	21.10	21.20	19.20	19.30	19.00	19.10	19.20	19.20	18.70	19.10	18.90	19.10	19.00	19.20	19.30	19.30	19.20	19.00	18.90	18.80	18.60	18.70	18.60	18.40
2019-05-14 10:05:15	19.50	19.40	19.30	19.20	19.30	19.30	19.30	22.20	21.00	21.40	19.20	19.30	19.10	19.20	19.20	19.20	18.70	19.10	19.00	19.10	19.00	19.20	19.20	19.40	19.20	19.10	18.90	18.90	18.70	18.70	18.70	18.50
2019-05-14 10:05:15	19.40	19.30	19.20	19.10	19.30	19.20	19.20	22.20	20.70	21.50	19.10	19.20	19.00	19.10	19.20	19.20	18.70	19.10	19.00	19.10	19.00	19.20	19.20	19.30	19.10	19.10	18.90	18.80	18.60	18.60	18.60	18.40
2019-05-14 10:05:15	19.30	19.30	19.10	19.10	19.30	19.20	19.10	22.20	20.60	21.60	19.10	19.20	19.00	19.00	19.10	19.20	18.70	19.10	19.00	19.00	19.00	19.10	19.20	19.30	19.10	19.10	18.90	18.80	18.60	18.60	18.60	18.30
2019-05-14 10:05:16	19.30	19.30	19.20	19.10	19.30	19.20	19.00	22.30	20.50	21.80	19.20	19.20	19.00	19.00	19.10	19.20	18.60	19.10	18.90	19.00	19.00	19.10	19.10	19.30	19.10	19.00	18.90	18.80	18.60	18.70	18.60	18.40
2019-05-14 10:05:16	19.30	19.30	19.20	19.10	19.30	19.20	19.00	22.20	20.40	21.90	19.20	19.20	19.00	19.00	19.10	19.10	18.70	19.20	18.90	19.00	19.00	19.10	19.10	19.30	19.10	19.00	18.90	18.80	18.60	18.60	18.60	18.40
2019-05-14 10:05:16	19.30	19.30	19.20	19.10	19.30	19.20	19.00	22.20	20.40	22.00	19.20	19.30	19.10	19.10	19.20	19.10	18.70	19.20	18.90	19.00	19.00	19.10	19.10	19.30	19.10	19.00	18.90	18.80	18.60	18.60	18.60	18.40
2019-05-14 10:05:16	19.30	19.30	19.20	19.10	19.30	19.30	19.00	22.20	20.40	22.00	19.20	19.30	19.10	19.10	19.20	19.10	18.80	19.20	18.90	19.00	19.00	19.20	19.20	19.40	19.10	19.00	18.90	18.80	18.70	18.50	18.60	18.30
2019-05-14 10:05:16	19.30	19.30	19.10	19.10	19.40	19.20	19.00	22.20	20.40	22.00	19.20	19.20	19.10	19.20	19.20	19.10	18.80	19.10	18.90	19.00	19.00	19.20	19.30	19.40	19.10	19.00	18.90	18.80	18.60	18.60	18.60	18.30
2019-05-14 10:05:16	19.30	19.30	19.10	19.10	19.40	19.20	19.00	22.20	20.40	21.90	19.20	19.20	19.10	19.10	19.20	19.20	18.60	19.10	18.80	19.00	18.90	19.10	19.10	19.20	19.10	19.00	18.90	18.80	18.60	18.60	18.60	18.40
2019-05-14 10:05:17	19.30	19.30	19.20	19.20	19.30	19.20	19.10	22.20	20.40	21.70	19.10	19.20	19.00	19.00	19.10	19.20	18.70	19.10	18.90	19.00	19.00	19.10	19.10	19.30	19.10	19.00	18.80	18.80	18.60	18.60	18.60	18.40
2019-05-14 10:05:17	19.30	19.30	19.20	19.20	19.30	19.20	19.30	22.40	20.60	21.90	19.20	19.10	19.00	19.10	19.20	19.10	18.80	19.20	19.00	19.00	19.10	19.10	19.20	19.40	19.10	19.00	18.80	18.80	18.60	18.70	18.70	18.40
2019-05-14 10:05:17	19.30	19.30	19.20	19.20	19.30	19.20	19.50	22.60	21.10	22.30	19.20	19.20	19.10	19.10	19.10	19.20	18.80	19.30	19.00	19.00	19.00	19.10	19.30	19.50	19.10	19.00	18.90	18.80	18.60	18.60	18.60	18.30
2019-05-14 10:05:17	19.30	19.20	19.10	19.10	19.30	19.20	19.60	22.70	21.30	22.40	19.20	19.20	19.00	19.00	19.00	19.10	18.80	19.20	18.90	19.00	19.00	19.20	19.30	19.50	19.10	19.00	18.90	18.80	18.60	18.60	18.60	18.30
2019-05-14 10:05:17	19.30	19.20	19.10	19.10	19.30	19.20	19.50	22.90	21.20	22.60	19.20	19.20	19.00	19.10	19.10	19.10	18.80	19.10	18.90	19.00	19.00	19.10	19.20	19.40	19.10	19.00	18.90	18.80	18.60	18.60	18.60	18.30
2019-05-14 10:05:18	19.30	19.30	19.20	19.10	19.40	19.20	19.30	22.90	21.40	22.80	19.20	19.20	19.00	19.10	19.20	19.10	18.70	19.00	18.80	19.00	18.90	19.10	19.10	19.40	19.10	19.00	18.90	18.80	18.60	18.60	18.60	18.40
2019-05-14 10:05:18	19.30	19.30	19.20	19.10	19.40	19.20	19.20	22.10	21.30	22.40	19.20	19.20	19.00	19.10	19.20	19.10	18.70	19.00	18.80	19.00	18.90	19.10	19.10	19.40	19.20	19.10	18.80	18.80	18.60	18.60	18.60	18.40
2019-05-14 10:05:18	19.30	19.30	19.20	19.10	19.40	19.20	19.20	22.10	20.70	21.10	19.20	19.20	19.00	19.00	19.20	19.10	18.70	19.10	18.90	19.00	19.10	19.20	19.30	19.50	19.20	19.10	18.80	18.80	18.60	18.60	18.60	18.40
2019-05-14 10:05:18	19.30	19.30	19.20	19.10	19.30	19.10	19.10	20.50	20.70	21.10	19.20	19.20	19.00	19.00	19.20	19.10	18.70	19.10	19.00	19.00	19.10	19.20	20.20	20.10	19.90	19.30	18.80	18.80	18.60	18.60	18.60	18.30
2019-05-14 10:05:18	19.30	19.30	19.10	19.10	19.30	19.10	19.00	19.30	20.00	19.70	19.10	19.20	19.00	19.00	19.10	19.10	18.70	19.10	18.90	19.00	19.00	19.20	21.00	20.80	20.80	19.70	18.90	18.80	18.60	18.60	18.60	18.30
2019-05-14 10:05:19	19.30	19.30	19.20	19.10	19.30	19.20	19.10	19.10	19.60	19.40	19.10	19.20	19.10	19.00	19.10	19.20	18.70	19.10	18.90	19.00	19.00	19.90	21.40	21.00	20.90	19.80	18.90	18.80	18.60	18.60	18.60	18.40
2019-05-14 10:05:19	19.40	19.30	19.20	19.20	19.30	19.20	19.20	19.10	19.70	19.40	19.10	19.30	19.10	19.10	19.20	19.20	18.80	19.10	18.90	19.00	19.10	21.00	22.10	20.90	21.00	19.70	18.90	18.90	18.60	18.70	18.70	18.50
2019-05-14 10:05:19	19.50	19.40	19.30	19.20	19.40	19.20	19.10	19.00	19.40	19.20	19.10	19.20	19.00	19.10	19.10	19.20	18.70	19.10	18.90	19.00	19.10	21.50	22.30	20.60	21.00	19.40	18.90	18.90	18.60	18.70	18.70	18.50
2019-05-14 10:05:19	19.40	19.40	19.30	19.20	19.40	19.20	19.00	19.00	19.10	19.10	19.10	19.10	18.90	19.00	19.10	19.10	18.80	19.20	18.90	19.00	19.10	22.00	22.30	20.40	20.80	19.30	18.90	18.80	18.60	18.60	18.60	18.40
2019-05-14 10:05:19	19.40	19.30	19.30	19.20	19.30	19.20	19.00	19.00	19.10	19.10	19.10	19.20	19.00	19.10	19.10	19.20	18.90	19.30	19.00	19.10	19.10	22.50	22.30	20.60	20.90	19.50	18.90	18.80	18.60	18.70	18.60	18.50
2019-05-14 10:05:20	19.40	19.30	19.30	19.20	19.30	19.30	19.00	19.00	19.10	19.20	19.10	19.30	19.10	19.10	19.10	19.20	18.80	19.20	18.90	19.00	19.10	22.60	22.20	20.70	21.00	19.60	18.90	18.80	18.60	18.60	18.60	18.50
2019-05-14 10:05:20	19.30	19.40	19.30	19.20	19.40	19.30	19.00	19.00	19.20	19.20	19.20	19.30	19.10	19.10	19.20	19.20	18.70	19.10	18.90	19.00	19.00	22.60	22.20	20.60	21.00	19.70	18.90	18.90	18.60	18.60	18.70	18.50
2019-05-14 10:05:20	19.30	19.30	19.20	19.10	19.30	19.20	19.00	18.90	19.20	19.10	19.10	19.20	19.00	19.10	19.20	19.10	18.60	19.10	18.90	19.00	19.00	22.60	22.20	20.70	21.00	19.70	18.90	18.90	18.60	18.70	18.60	18.40
2019-05-14 10:05:20	19.30	19.30	19.20	19.10	19.30	19.20	19.00	18.90	19.20	19.10	19.10	19.20	19.00	19.00	19.10	19.10	18.60	19.00	18.80	19.00	19.00	22.70	22.20	20.50	21.00	19.60	18.90	18.80	18.60	18.50	18.60	18.30
2019-05-14 10:05:20	19.30	19.30	19.20	19.10	19.40	19.20	19.00	19.00	19.20	19.10	19.20	19.20	19.00	19.00	19.10	19.10	18.60	19.00	18.80	19.00	19.00	22.70	22.20	20.50	21.00	19.60	18.90	18.80	18.60	18.50	18.60	18.30
2019-05-14 10:05:21	19.30	19.30	19.20	19.10	19.40	19.20	19.00	19.00	19.20	19.10	19.20	19.20	19.00	19.00	19.10	19.10	18.60	19.00	18.80	19.00	19.10	22.60	22.30	20.30	21.10	19.40	18.90	18.80	18.60	18.60	18.60	18.30
2019-05-14 10:05:21	19.30	19.40	19.20	19.10	19.40	19.20	19.10	19.10	19.50	19.50	19.20	19.30	19.00	19.10	19.20	19.10	18.70	19.10	18.90	19.10	19.10	20.80	21.50	21.30	21.00	20.50	19.20	18.80	18.70	18.50	18.50	18.40
2019-05-14 10:05:21	19.40	19.30	19.20	19.20	19.40	19.20	19.00	19.10	19.20	19.60	19.50	19.30	19.10	19.10	19.20	19.10	18.70	19.10	19.00	19.10	19.10	19.90	20.40	21.70	20.40	21.30	19.30	18.80	18.70	18.60	18.60	18.30
2019-05-14 10:05:21	19.40	19.30	19.20	19.20	19.30	19.20	18.90	19.00	19.20	19.40	20.00	19.20	19.00	19.10	19.10	19.20	18.70	19.10	19.00	19.10	19.10	19.90	20.40	21.70	19.60	21.30	19.90	18.80	18.60	18.60	18.60	18.30
2019-05-14 10:05:22	19.40	19.30	19.20	19.20	19.30	19.20	18.90	19.00	19.20	19.60	21.00	20.20	19.00	19.10	19.10	19.20	18.80	19.20	19.10	19.20	19.10	19.30	19.50	21.50	19.60	21.30	19.90	18.80	18.60	18.60	18.60	18.30
2019-05-14 10:05:22	19.30	19.30	19.20	19.20	19.30	19.20	18.90	19.00	19.20	19.60	21.00	20.20	19.00	19.10	19.10	19.20	18.80	19.20	19.00	19.10	19.10	19.30	19.00	20.70	19.10	20.80	20.40	19.10	18.60	18.60	18.60	18.30
2019-05-14 10:05:22	19.30	19.30	19.10	19.10	19.30	19.20	18.90	18.90	19.20	19.70	22.60	21.70	19.00	19.10	19.10	19.20	18.70	19.20	19.00	19.00	19.10	19.20	18.90	20.30	19.00	20.50	20.50	19.40	18.80	18.70	18.60	18.30
2019-05-14 10:05:22	19.30	19.30	19.10	19.10	19.30	19.20	18.90	18.90	19.10	19.40	22.40	22.60	19.30	19.10	19.10	19.20	18.80	19.10	19.00	19.10	19.10	19.20	18.90	20.30	19.00	20.50	20.60	19.90	18.80	18.60	18.60	18.40
2019-05-14 10:05:22	19.30	19.40	19.20	19.20	19.30	19.20	19.00	18.90	19.00	19.20	20.60	23.40	19.90	19.30	19.20	19.20	18.80	19.20	19.00	19.10	19.10	19.20	19.00	20.30	18.90	20.30	19.90	20.20	18.70	18.60	18.60	18.40
2019-05-14 10:05:23	19.40	19.30	19.20	19.20	19.30	19.20	19.00	18.90	19.10	19.10	19.90	24.00	20.30	19.30	19.10	19.20	18.70	19.20	19.10	19.10	19.10	19.20	19.10	19.70	18.80	19.50	19.20	20.10	18.80	18.60	18.50	18.40
2019-05-14 10:05:23	19.30	19.30	19.20	19.20	19.30	19.20	19.00	19.00	19.10	19.10	19.60	23.90	20.00	19.10	19.10	19.10	18.80	19.20	19.10	19.20	19.10	19.20	19.00	19.10	18.70	18.80	18.90	20.10	18.70	18.60	18.60	18.40
2019-05-14 10:05:23	19.40	19.30	19.20	19.20	19.30	19.20	19.00	19.00	19.10	19.20	19.30	23.10	20.30	19.10	19.20	19.10	18.90	19.30	19.10	19.20	19.20	19.20	19.00	18.90	18.70	18.70	18.90	20.20	18.80	18.60	18.60	18.40
2019-05-14 10:05:23	19.40	19.30	19.20	19.20	19.30	19.20	19.00	18.90	19.00	19.10	19.20	22.00	21.30	19.10	19.10	19.10	18.80	19.20	18.90	19.10	19.00	19.20	18.90	18.80	18.70	18.70	18.90	20.30	19.20	18.60	18.60	18.40
2019-05-14 10:05:23	19.30	19.30	19.20	19.20	19.30	19.20	19.00	18.90	19.00	19.10	19.20	21.20	22.10	19.20	19.20	19.20	18.70	19.20	18.80	19.00	18.90	19.10	18.90	18.80	18.70	18.70	18.90	20.30	19.40	18.60	18.60	18.40
2019-05-14 10:05:24	19.30	19.30	19.20	19.10	19.30	19.20	18.90	18.90	19.10	19.10	19.20	20.90	22.40	19.30	19.20	19.20	18.70	19.10	18.90	19.00	19.00	19.10	18.90	18.80	18.70	18.70	18.90	20.30	19.40	18.60	18.60	18.40
2019-05-14 10:05:24	19.30	19.30	19.20	19.10	19.30	19.20	18.90	18.90	19.00	19.10	19.10	20.90	22.30	19.10	19.20	19.10	18.70	19.10	18.90	19.00	19.00	19.10	18.90	18.80	18.70	18.70	18.90	20.30	19.40	18.60	18.70	18.40
2019-05-14 10:05:24	19.40	19.30	19.20	19.20	19.30	19.20	19.00	19.00	18.90	19.10	19.00	20.80	22.10	19.10	19.10	19.10	18.70	19.10	19.00	19.00	19.00	19.10	18.90	18.80	18.70	18.70	18.90	20.30	19.40	18.70	18.70	18.40
2019-05-14 10:05:24	19.50	19.30	19.20	19.20	19.30	19.20	18.90	18.90	19.10	19.10	19.20	20.70	22.20	19.20	19.20	19.20	18.80	19.20	19.00	19.00	19.10	19.20	18.90	18.80	18.70	18.70	18.90	20.30	19.40	18.70	18.70	18.40
2019-05-14 10:05:24	19.30	19.30	19.20	19.10	19.40	19.20	18.90	18.90	19.10	19.10	19.20	20.70	22.30	19.20	19.20	19.20	18.80	19.20	19.00	19.00	19.10	19.20	18.90	18.80	18.70	18.70	18.90	20.30	19.40	18.70	18.70	18.40
2019-05-14 10:05:25	19.30	19.30	19.20	19.10	19.40	19.20	18.90	18.90	19.10	19.10	19.20	20.70	22.30	19.20	19.20	19.20	18.80	19.20	19.00	19.00	19.10	19.20	18.90	18.90	18.70	18.70	18.90	20.30	19.30	18.70	18.60	18.40
2019-05-14 10:05:25	19.30	19.30	19.20	19.10	19.40	19.20	19.00	18.90	19.10	19.10	19.20	20.80	22.30	19.20	19.20	19.20	18.70	19.20	18.90	19.10	19.00	19.20	18.90	18.90	18.70	18.70	18.90	20.30	19.30	18.70	18.60	18.40
2019-05-14 10:05:25	19.40	19.30	19.20	19.20	19.30	19.20	19.00	19.00	19.10	19.20	19.20	21.10	22.20	19.20	19.20	19.20	18.80	19.20	18.90	19.10	19.10	19.20	18.90	18.90	18.60	18.70	18.90	20.30	19.30	18.70	18.70	18.40
2019-05-14 10:05:25	19.30	19.40	19.20	19.20	19.30	19.20	19.00	19.00	19.10	19.10	19.20	21.40	21.80	19.20	19.10	19.10	18.80	19.10	18.90	19.00	19.00	19.10	18.80	18.80	18.70	18.70	18.90	20.40	19.30	18.60	18.60	18.30
2019-05-14 10:05:25	19.30	19.40	19.20	19.10	19.30	19.20	19.00	18.90	19.10	19.10	19.20	22.10	21.60	19.10	19.10	19.10	18.70	19.10	18.90	19.00	19.00	19.10	18.90	18.80	18.60	18.70	18.90	20.30	19.30	18.60	18.60	18.30
2019-05-14 10:05:26	19.30	19.40	19.20	19.10	19.30	19.10	19.00	18.90	19.10	19.10	19.30	22.90	21.20	19.10	19.10	19.10	18.70	19.10	18.90	19.10	19.00	19.20	18.90	18.80	18.60	18.70	18.90	20.30	19.30	18.60	18.60	18.30
2019-05-14 10:05:26	19.30	19.40	19.20	19.10	19.30	19.10	18.90	18.90	19.10	19.10	19.50	23.80	20.80	19.20	19.10	19.10	18.70	19.10	18.90	19.00	19.00	19.10	18.90	18.80	18.60	18.70	18.90	20.30	19.30	18.60	18.70	18.30
2019-05-14 10:05:26	19.30	19.30	19.20	19.10	19.30	19.20	18.90	18.90	19.00	19.10	20.00	24.30	21.70	19.20	19.10	19.10	18.70	19.10	18.90	19.00	19.00	19.10	18.90	18.80	18.60	18.70	18.90	20.30	19.30	18.60	18.60	18.30
2019-05-14 10:05:26	19.40	19.30	19.20	19.10	19.40	19.20	19.00	18.90	19.00	19.10	20.60	24.20	22.60	19.40	19.20	19.20	18.70	19.10	18.90	19.10	19.00	19.10	18.90	18.80	18.70	18.70	18.90	20.40	19.30	18.70	18.60	18.40
2019-05-14 10:05:26	19.30	19.30	19.10	19.10	19.30	19.20	18.90	18.90	19.10	19.20	20.90	24.20	22.40	19.70	19.20	19.10	18.80	19.10	18.90	19.00	19.00	19.00	18.90	18.80	18.60	18.80	19.10	20.50	19.20	18.70	18.70	18.50
2019-05-14 10:05:27	19.30	19.40	19.10	19.10	19.30	19.20	18.90	19.00	19.10	19.70	21.20	22.30	20.80	19.50	19.20	19.10	18.70	19.10	18.90	19.00	19.00	19.10	18.90	19.30	18.80	19.50	19.60	20.10	18.90	18.70	18.60	18.40
2019-05-14 10:05:27	19.30	19.30	19.20	19.10	19.30	19.20	18.90	19.00	19.10	19.70	20.50	19.90	19.30	19.10	19.20	19.00	18.70	19.10	19.00	19.00	19.00	19.50	20.30	20.80	18.80	19.50	19.60	20.10	18.90	18.70	18.60	18.40
2019-05-14 10:05:27	19.30	19.30	19.20	19.10	19.30	19.20	18.90	19.00	19.20	19.70	20.10	19.50	19.00	19.10	19.10	19.10	18.70	19.10	19.00	19.00	19.00	19.50	20.30	20.80	20.10	20.40	19.50	19.30	18.70	18.60	18.60	18.40
2019-05-14 10:05:27	19.20	19.30	19.20	19.10	19.30	19.20	18.90	19.00	19.30	19.80	19.90	19.30	19.00	19.10	19.10	19.10	18.80	19.20	19.00	19.20	19.40	23.00	22.60	21.10	21.20	19.70	18.90	18.90	18.60	18.60	18.60	18.40
2019-05-14 10:05:27	19.30	19.20	19.20	19.10	19.30	19.10	18.90	19.00	19.10	19.30	19.10	19.20	19.00	19.00	19.10	19.00	18.90	19.30	19.00	19.10	19.50	23.00	22.40	21.90	21.40	20.80	19.60	18.80	18.60	18.60	18.60	18.40
2019-05-14 10:05:28	19.30	19.20	19.20	19.10	19.30	19.10	18.90	18.90	19.00	19.10	19.10	19.20	19.00	19.00	19.00	19.10	18.80	19.20	19.00	19.10	19.30	22.90	22.40	22.30	21.50	21.50	20.70	18.80	18.60	18.60	18.60	18.30
2019-05-14 10:05:28	19.30	19.30	19.20	19.20	19.30	19.10	18.90	18.90	19.10	19.10	19.10	19.20	19.00	19.00	19.10	19.10	18.80	19.10	18.90	19.00	19.20	22.90	22.40	22.40	21.50	21.60	21.10	18.90	18.60	18.60	18.60	18.30
2019-05-14 10:05:28	19.40	19.30	19.20	19.10	19.30	19.20	18.90	18.90	19.10	19.10	19.10	19.20	19.00	19.00	19.10	19.10	18.80	19.10	18.90	19.10	19.40	23.00	22.40	22.40	21.50	21.70	21.10	18.90	18.60	18.60	18.60	18.40
2019-05-14 10:05:28	19.40	19.40	19.20	19.10	19.30	19.20	18.90	18.90	19.10	19.10	19.10	19.20	19.00	19.10	19.10	19.10	18.80	19.10	18.90	19.10	19.50	23.00	22.40	22.40	21.40	21.70	21.00	18.90	18.70	18.60	18.60	18.40
2019-05-14 10:05:29	19.40	19.40	19.20	19.20	19.30	19.20	18.90	18.90	19.10	19.10	19.10	19.20	19.00	19.00	19.10	19.10	18.80	19.10	18.90	19.10	19.50	22.90	22.40	22.30	21.40	21.70	21.00	18.90	18.70	18.60	18.60	18.40
2019-05-14 10:05:29	19.40	19.40	19.20	19.20	19.30	19.20	18.90	18.90	19.10	19.10	19.10	19.20	19.00	19.00	19.10	19.10	18.80	19.10	18.90	19.10	19.50	22.90	22.40	22.30	21.50	21.70	21.00	18.90	18.70	18.60	18.60	18.40
2019-05-14 10:05:29	19.40	19.40	19.20	19.10	19.30	19.20	18.90	18.90	19.10	19.10	19.10	19.20	19.00	19.00	19.10	19.10	18.80	19.10	18.90	19.10	19.40	22.90	22.50	22.30	21.50	21.70	20.90	18.90	18.70	18.60	18.60	18.40
2019-05-14 10:05:29	19.30	19.30	19.20	19.10	19.30	19.10	18.90	18.90	19.10	19.20	19.20	19.20	19.00	19.00	19.20	19.10	18.80	19.20	18.90	19.10	19.40	23.00	22.80	22.50	21.60	21.70	20.80	18.90	18.60	18.60	18.60	18.40
2019-05-14 10:05:29	19.30	19.30	19.20	19.10	19.30	19.10	18.90	18.90	18.90	19.00	19.00	19.20	18.90	19.00	19.00	19.00	18.80	19.20	19.10	19.10	19.20	20.60	22.90	22.60	22.20	22.00	21.40	19.10	18.80	18.60	18.70	18.40
2019-05-14 10:05:30	19.30	19.30	19.10	19.10	19.30	19.10	18.90	18.90	18.90	19.00	19.00	19.20	18.90	19.00	19.00	19.00	18.90	19.20	19.10	19.10	19.10	19.60	21.80	22.50	21.60	22.00	21.40	19.40	19.20	18.70	18.60	18.40
2019-05-14 10:05:30	19.20	19.20	19.10	19.10	19.30	19.10	18.90	18.90	19.00	19.10	19.10	19.20	18.90	19.00	19.10	19.00	18.80	19.20	18.90	19.10	19.00	19.30	20.40	21.60	20.50	21.50	21.40	19.60	19.60	18.80	18.60	18.40
2019-05-14 10:05:30	19.30	19.30	19.10	19.10	19.30	19.20	18.90	18.90	19.00	19.10	19.20	19.20	18.90	19.00	19.10	19.00	18.70	19.10	18.90	19.00	19.00	19.20	19.80	20.10	20.00	20.30	21.40	19.50	19.90	19.10	18.60	18.40
2019-05-14 10:05:30	19.30	19.30	19.10	19.10	19.30	19.20	18.90	18.90	19.10	19.20	21.20	20.30	19.00	19.10	19.10	19.10	18.70	19.20	19.00	19.00	19.00	19.10	19.50	19.30	20.00	20.30	21.40	19.50	19.90	19.10	18.60	18.40
2019-05-14 10:05:30	19.30	19.30	19.10	19.10	19.30	19.20	18.90	18.90	19.10	19.50	23.60	22.80	19.50	19.20	19.10	19.20	18.70	19.20	19.00	19.00	19.00	19.10	19.50	19.30	19.70	19.20	20.90	19.40	20.10	19.00	18.60	18.40
2019-05-14 10:05:31	19.30	19.40	19.20	19.10	19.30	19.20	18.90	18.90	19.10	19.50	23.60	22.80	19.50	19.20	19.10	19.20	18.80	19.20	18.90	19.00	19.00	19.10	19.20	19.10	19.20	19.00	20.50	20.00	19.60	18.70	18.60	18.40
2019-05-14 10:05:31	19.30	19.30	19.20	19.10	19.30	19.20	18.90	18.90	19.10	19.40	23.90	23.90	21.10	19.10	19.10	19.20	18.80	19.10	18.90	19.00	19.00	19.10	19.00	19.00	18.80	19.00	20.30	20.80	18.90	18.70	18.50	18.30
2019-05-14 10:05:31	19.30	19.30	19.20	19.10	19.30	19.20	18.90	18.90	19.10	19.20	22.20	23.80	23.00	19.20	19.10	19.20	18.80	19.20	19.00	19.10	19.10	19.20	19.00	19.00	18.70	18.90	20.10	21.00	18.80	18.70	18.50	18.30
2019-05-14 10:05:31	19.30	19.30	19.10	19.10	19.30	19.20	18.90	18.90	19.10	19.20	21.00	24.00	23.70	19.90	19.30	19.20	18.80	19.20	19.00	19.10	19.10	19.20	19.10	19.00	18.70	18.90	19.60	20.90	18.70	18.60	18.60	18.40
2019-05-14 10:05:32	19.40	19.30	19.10	19.20	19.30	19.20	18.90	18.90	19.10	19.20	22.10	24.50	22.10	19.90	19.30	19.20	18.80	19.20	18.90	19.00	19.00	19.10	19.00	19.30	18.80	19.10	19.40	20.80	18.70	18.60	18.60	18.40
2019-05-14 10:05:32	19.40	19.30	19.10	19.10	19.30	19.20	19.00	18.90	19.20	19.90	24.90	23.70	19.20	19.20	19.10	19.20	18.80	19.20	18.90	19.00	19.00	19.10	19.00	19.30	18.90	19.60	19.60	20.70	18.80	18.60	18.60	18.40
2019-05-14 10:05:32	19.30	19.30	19.10	19.10	19.20	19.20	18.90	18.90	19.20	19.90	24.90	23.70	19.20	19.20	19.10	19.20	18.80	19.10	18.90	19.00	19.00	19.20	19.00	19.30	18.90	19.90	19.60	20.40	18.80	18.60	18.60	18.40
2019-05-14 10:05:32	19.30	19.30	19.10	19.10	19.20	19.20	18.90	19.00	19.30	20.20	25.00	22.40	19.10	19.20	19.10	19.20	18.80	19.20	19.00	19.10	19.10	19.20	19.00	19.40	18.90	19.90	19.60	20.40	18.70	18.60	18.60	18.40
2019-05-14 10:05:32	19.30	19.30	19.20	19.10	19.30	19.10	19.00	18.90	19.10	19.90	24.70	23.10	19.10	19.10	19.10	19.10	18.80	19.30	19.10	19.10	19.10	19.20	19.00	19.40	18.90	19.90	19.60	20.60	18.70	18.60	18.60	18.40
2019-05-14 10:05:33	19.30	19.30	19.20	19.10	19.30	19.10	18.90	18.80	19.00	19.30	23.20	24.50	19.60	19.00	19.10	19.00	18.80	19.20	19.00	19.10	19.10	19.20	19.00	19.30	18.90	19.50	19.70	20.70	18.80	18.60	18.60	18.40
2019-05-14 10:05:33	19.30	19.30	19.20	19.10	19.30	19.10	18.90	18.80	18.90	19.20	21.20	25.20	20.50	19.10	19.00	19.00	18.80	19.10	19.00	19.10	19.00	19.10	19.00	19.00	18.80	19.10	20.00	20.60	18.80	18.60	18.60	18.40
2019-05-14 10:05:33	19.30	19.30	19.20	19.20	19.30	19.10	18.90	18.90	18.90	19.10	20.10	25.20	21.10	19.00	19.00	19.10	18.80	19.10	19.00	19.10	19.00	19.10	19.00	18.90	18.80	18.90	20.00	20.50	18.80	18.70	18.60	18.30
2019-05-14 10:05:33	19.30	19.30	19.20	19.20	19.30	19.20	19.00	18.90	19.00	19.00	19.80	25.20	21.50	19.10	19.10	19.10	18.80	19.20	18.90	19.10	19.10	19.20	19.00	18.90	18.70	18.90	19.90	20.50	18.80	18.70	18.60	18.30
2019-05-14 10:05:33	19.40	19.30	19.20	19.10	19.30	19.20	19.00	18.90	19.10	19.10	19.80	25.10	21.80	19.20	19.20	19.20	18.80	19.20	19.00	19.10	19.10	19.20	19.00	18.90	18.70	18.90	20.00	20.60	18.80	18.70	18.70	18.30
2019-05-14 10:05:34	19.40	19.40	19.20	19.10	19.30	19.20	19.00	18.90	19.10	19.20	19.80	25.10	22.00	19.20	19.20	19.20	18.70	19.10	19.00	19.00	19.10	19.10	19.00	18.90	18.70	18.90	20.00	20.60	18.80	18.70	18.70	18.30
2019-05-14 10:05:34	19.40	19.30	19.20	19.10	19.30	19.20	18.90	18.90	19.10	19.10	19.80	25.10	21.70	19.20	19.10	19.10	18.70	19.10	18.90	19.00	18.90	19.10	18.90	18.90	18.70	18.80	20.00	20.60	18.80	18.60	18.60	18.40
2019-05-14 10:05:34	19.30	19.30	19.20	19.10	19.40	19.20	18.90	18.90	19.10	19.10	20.30	25.10	20.90	19.20	19.20	19.10	18.70	19.10	18.90	19.00	19.00	19.10	18.90	18.90	18.70	18.80	20.00	20.50	18.80	18.60	18.70	18.40
2019-05-14 10:05:34	19.30	19.30	19.20	19.10	19.40	19.20	18.90	18.90	19.00	19.10	21.30	24.70	20.30	19.10	19.10	19.00	18.70	19.10	18.90	19.10	19.00	19.10	19.00	18.90	18.70	18.90	20.00	20.50	18.80	18.60	18.60	18.50
2019-05-14 10:05:34	19.30	19.30	19.20	19.10	19.30	19.10	18.90	18.90	19.00	19.10	22.10	24.10	20.10	19.10	19.00	19.00	18.80	19.20	18.90	19.10	19.00	19.20	19.00	19.00	18.70	18.90	20.10	20.40	18.80	18.60	18.60	18.40
2019-05-14 10:05:35	19.30	19.30	19.20	19.10	19.30	19.10	18.90	18.90	19.00	19.20	22.30	23.90	20.10	19.10	19.00	19.10	18.80	19.20	19.00	19.20	19.10	19.20	19.10	19.10	18.70	18.90	20.10	20.40	18.80	18.60	18.60	18.40
2019-05-14 10:05:35	19.30	19.30	19.20	19.10	19.30	19.10	18.90	18.90	19.00	19.20	22.10	24.00	19.60	19.10	19.10	19.10	18.90	19.20	19.00	19.20	19.10	19.20	19.10	19.10	18.80	18.80	20.10	20.50	18.80	18.70	18.70	18.40
2019-05-14 10:05:35	19.30	19.30	19.20	19.10	19.30	19.10	18.90	18.90	19.00	19.10	21.80	24.30	19.20	19.10	19.10	19.10	18.90	19.20	19.00	19.20	19.10	19.20	19.10	19.10	18.80	18.80	20.10	20.60	18.80	18.70	18.70	18.40
2019-05-14 10:05:35	19.30	19.30	19.20	19.10	19.30	19.20	18.90	18.90	19.00	19.10	21.80	24.30	19.20	19.10	19.10	19.10	18.80	19.20	18.90	19.10	19.00	19.20	19.00	18.90	18.80	18.90	20.10	20.60	18.80	18.70	18.70	18.40
2019-05-14 10:05:35	19.30	19.30	19.20	19.10	19.30	19.20	18.90	18.90	19.00	19.10	21.60	24.50	19.10	19.10	19.10	19.10	18.60	19.10	18.90	19.00	19.00	19.10	18.90	18.80	18.80	18.90	20.10	20.60	18.80	18.70	18.70	18.40
2019-05-14 10:05:36	19.30	19.30	19.20	19.10	19.30	19.20	18.90	18.90	19.00	19.10	21.40	24.60	19.20	19.10	19.10	19.20	18.70	19.10	18.90	19.00	19.00	19.10	18.90	18.90	18.80	18.90	20.20	20.70	18.80	18.70	18.70	18.40
2019-05-14 10:05:36	19.30	19.30	19.10	19.10	19.30	19.20	18.90	18.90	19.10	19.20	21.40	24.80	19.20	19.10	19.20	19.20	18.80	19.10	18.90	19.10	19.00	19.20	18.90	18.90	18.80	18.90	20.20	20.70	18.80	18.70	18.60	18.40
2019-05-14 10:05:36	19.30	19.30	19.10	19.10	19.30	19.20	18.90	18.90	19.10	19.30	21.50	24.80	19.20	19.20	19.20	19.10	18.70	19.10	18.90	19.00	19.00	19.20	18.90	18.90	18.80	18.80	20.10	20.60	18.80	18.70	18.60	18.40
2019-05-14 10:05:36	19.30	19.30	19.20	19.20	19.30	19.20	18.90	18.90	19.10	19.20	21.80	24.50	19.20	19.20	19.20	19.10	18.60	19.10	18.90	19.00	19.00	19.10	18.90	18.90	18.80	18.80	20.10	20.50	18.80	18.70	18.60	18.40
2019-05-14 10:05:36	19.30	19.30	19.20	19.20	19.30	19.20	18.90	18.90	19.10	19.20	22.50	24.10	19.70	19.10	19.20	19.10	18.70	19.10	19.00	19.00	19.00	19.10	18.90	18.90	18.70	18.90	20.10	20.40	18.80	18.70	18.60	18.40
2019-05-14 10:05:37	19.30	19.30	19.20	19.20	19.30	19.20	18.90	18.80	19.10	19.30	23.50	23.70	19.70	19.10	19.10	19.10	18.80	19.20	19.00	19.00	19.00	19.20	18.90	18.90	18.70	18.90	20.10	20.40	18.80	18.70	18.60	18.40
2019-05-14 10:05:37	19.30	19.30	19.20	19.20	19.30	19.20	18.90	18.80	19.10	19.50	24.10	23.70	19.50	19.00	19.00	19.10	18.80	19.20	19.00	19.00	19.00	19.20	18.90	18.90	18.80	18.90	20.10	20.20	18.70	18.70	18.60	18.40
2019-05-14 10:05:37	19.30	19.30	19.10	19.20	19.30	19.20	18.90	18.80	19.10	19.50	24.10	23.70	19.50	19.00	19.00	19.10	18.70	19.10	18.90	19.00	19.00	19.10	18.90	18.90	18.80	18.90	20.10	20.20	18.70	18.70	18.60	18.40
2019-05-14 10:05:37	19.30	19.30	19.10	19.10	19.30	19.10	19.00	18.90	19.10	19.80	24.10	24.20	20.50	19.10	19.00	19.10	18.70	19.10	18.90	19.00	19.00	19.10	18.90	18.90	18.80	18.80	20.10	20.20	18.70	18.60	18.60	18.30
2019-05-14 10:05:37	19.30	19.30	19.10	19.10	19.40	19.10	18.90	18.90	19.10	20.00	23.80	24.70	20.90	19.20	19.10	19.10	18.70	19.00	18.90	19.00	19.00	19.10	18.90	18.90	18.70	18.80	20.10	20.20	18.70	18.60	18.60	18.30
2019-05-14 10:05:38	19.30	19.20	19.10	19.10	19.30	19.10	18.90	18.90	19.10	19.70	23.20	25.40	20.00	19.10	19.10	19.10	18.70	19.00	19.00	19.00	19.00	19.10	18.90	18.90	18.70	18.90	20.10	20.20	18.80	18.70	18.60	18.40
2019-05-14 10:05:38	19.30	19.20	19.20	19.10	19.30	19.10	19.00	18.90	19.20	19.50	22.60	23.50	19.30	19.10	19.10	19.20	18.80	19.20	19.00	19.10	19.10	19.20	19.10	19.80	19.20	19.90	20.30	20.00	18.80	18.60	18.60	18.40
2019-05-14 10:05:38	19.40	19.30	19.20	19.10	19.30	19.10	19.00	19.40	19.40	20.50	20.90	20.30	19.10	19.00	19.10	19.30	18.80	19.30	19.00	19.20	19.10	19.30	19.80	21.30	20.20	20.80	20.10	19.50	18.70	18.70	18.60	18.40
2019-05-14 10:05:38	19.40	19.40	19.30	19.20	19.30	19.20	19.00	19.90	19.90	20.50	19.30	19.30	19.00	19.00	19.10	19.20	18.80	19.30	19.10	19.20	19.20	19.30	20.90	21.70	20.90	20.20	19.40	19.10	18.60	18.70	18.60	18.40
2019-05-14 10:05:38	19.40	19.40	19.30	19.20	19.40	19.20	19.20	19.50	20.40	19.30	19.20	19.20	19.00	19.00	19.10	19.10	18.80	19.20	19.00	19.20	19.10	19.30	21.60	21.60	21.20	20.40	19.10	18.80	18.60	18.60	18.60	18.40
2019-05-14 10:05:39	19.40	19.30	19.20	19.10	19.40	19.10	19.10	19.10	20.10	19.10	19.30	19.20	19.00	19.00	19.10	19.10	18.70	19.00	18.90	19.00	19.00	19.20	21.80	22.00	21.40	21.20	19.20	18.80	18.60	18.60	18.60	18.40
2019-05-14 10:05:39	19.30	19.20	19.20	19.10	19.30	19.10	18.90	19.00	19.60	19.10	19.20	19.20	19.00	19.10	19.20	19.10	18.60	19.00	18.90	19.00	19.00	19.20	21.90	22.40	21.50	21.50	19.40	18.80	18.60	18.70	18.60	18.40
2019-05-14 10:05:39	19.30	19.30	19.20	19.10	19.30	19.20	19.00	19.10	19.50	19.10	19.00	19.20	19.00	19.00	19.10	19.00	18.80	19.10	18.90	19.00	19.10	19.20	22.00	22.50	21.50	21.60	20.10	19.10	18.60	18.60	18.60	18.40
2019-05-14 10:05:39	19.40	19.30	19.30	19.20	19.30	19.20	19.00	19.00	19.50	19.10	19.00	19.20	19.00	19.00	19.10	19.00	18.80	19.20	19.00	19.00	19.10	19.30	21.90	22.50	21.50	21.60	20.10	19.10	18.60	18.60	18.60	18.40
2019-05-14 10:05:39	19.30	19.30	19.20	19.10	19.30	19.20	19.00	19.00	19.50	19.20	19.20	19.20	19.10	19.10	19.10	19.10	18.80	19.20	19.00	19.00	19.10	19.30	21.90	22.50	21.40	21.60	20.60	19.40	18.60	18.60	18.60	18.40
2019-05-14 10:05:40	19.30	19.30	19.20	19.10	19.30	19.20	19.00	19.00	19.50	19.20	19.20	19.20	19.10	19.10	19.10	19.10	18.70	19.10	18.90	19.00	19.00	19.30	21.80	22.40	21.40	21.60	20.70	19.50	18.60	18.60	18.60	18.40
2019-05-14 10:05:40	19.30	19.40	19.20	19.10	19.30	19.20	19.00	19.10	19.40	19.20	19.10	19.30	19.00	19.10	19.20	19.10	18.60	19.00	18.90	19.00	18.90	19.20	21.60	22.30	21.40	21.60	20.60	19.50	18.60	18.60	18.60	18.40
2019-05-14 10:05:40	19.40	19.40	19.20	19.20	19.30	19.10	19.00	19.20	20.10	19.30	19.10	19.20	19.00	19.10	19.20	19.20	18.70	19.10	18.90	19.10	19.00	19.40	21.30	21.90	21.30	21.20	20.60	19.40	18.60	18.60	18.60	18.40
2019-05-14 10:05:40	19.30	19.30	19.20	19.10	19.30	19.10	19.40	19.60	21.00	19.20	19.10	19.30	19.00	19.00	19.10	19.10	18.70	19.10	18.90	19.10	19.00	19.80	21.70	21.90	21.20	20.80	20.30	19.40	18.70	18.60	18.60	18.40
2019-05-14 10:05:40	19.20	19.30	19.20	19.10	19.30	19.10	19.70	19.20	20.90	19.10	19.10	19.30	19.00	19.00	19.10	19.10	18.80	19.20	18.90	19.10	19.00	19.90	22.20	22.00	21.60	20.70	19.90	19.50	18.70	18.60	18.50	18.30
2019-05-14 10:05:41	19.20	19.30	19.20	19.10	19.30	19.10	19.70	19.20	20.10	19.10	19.10	19.20	19.10	19.10	19.10	19.10	18.80	19.20	18.90	19.10	19.00	19.90	22.20	22.00	22.00	20.90	20.00	19.60	18.60	18.60	18.60	18.30
2019-05-14 10:05:41	19.30	19.30	19.20	19.10	19.40	19.80	19.70	19.00	20.10	19.10	19.10	19.20	19.10	19.10	19.10	19.10	18.80	19.20	18.90	19.10	19.10	19.90	22.20	22.20	21.90	21.20	20.10	19.70	18.60	18.50	18.60	18.30
2019-05-14 10:05:41	19.30	19.30	19.10	19.10	19.40	22.50	21.10	19.80	21.00	19.50	19.20	19.20	19.00	19.10	19.10	19.10	18.80	19.20	19.00	19.20	19.20	20.00	22.10	21.90	21.60	21.00	19.60	19.30	18.70	18.50	18.50	18.40
2019-05-14 10:05:41	19.30	19.30	19.10	19.10	19.40	23.50	23.00	21.20	22.70	20.10	19.10	19.20	19.00	19.00	19.10	19.10	18.80	19.10	19.00	19.10	19.10	20.20	22.00	21.60	21.40	20.70	19.10	18.90	18.60	18.50	18.50	18.40
2019-05-14 10:05:41	19.30	19.30	19.20	19.20	19.50	22.80	23.40	20.90	22.70	19.80	19.10	19.20	19.00	19.00	19.10	19.10	18.80	19.10	18.90	19.10	19.40	20.70	21.90	21.50	21.30	20.70	18.90	18.90	18.60	18.60	18.60	18.30
2019-05-14 10:05:42	19.30	19.30	19.20	19.20	21.20	23.10	23.30	19.70	22.00	19.20	19.00	19.20	18.90	19.00	19.00	19.10	18.80	19.20	19.00	19.20	19.80	21.00	20.90	21.30	20.20	20.50	18.90	18.80	18.50	18.50	18.60	18.30
2019-05-14 10:05:42	19.30	19.30	19.30	19.20	22.50	23.20	23.60	19.40	21.40	19.00	18.90	19.10	18.90	19.00	19.00	19.00	18.80	19.20	19.00	19.20	19.80	20.90	19.50	20.20	19.10	19.60	18.90	18.80	18.50	18.50	18.60	18.30
2019-05-14 10:05:42	19.30	19.30	19.20	19.20	21.10	23.90	23.30	19.40	20.60	19.00	18.90	19.10	18.90	19.00	19.00	19.00	18.70	19.20	18.90	19.10	19.70	21.00	19.20	19.10	18.80	18.80	18.80	18.80	18.50	18.60	18.50	18.30
2019-05-14 10:05:42	19.40	19.30	19.20	19.20	20.00	24.60	21.90	19.20	19.60	19.10	19.00	19.10	18.90	19.00	19.10	19.00	18.70	19.20	18.90	19.20	20.40	21.00	19.20	19.00	18.70	18.80	18.80	18.80	18.50	18.60	18.50	18.30
2019-05-14 10:05:43	19.40	19.30	19.20	19.20	21.20	24.70	20.40	19.00	19.20	19.10	19.10	19.20	19.00	19.10	19.20	19.10	18.80	19.20	19.00	19.30	21.40	21.00	19.10	18.90	18.70	18.80	18.80	18.80	18.60	18.60	18.60	18.30
2019-05-14 10:05:43	19.40	19.40	19.30	19.30	22.20	24.40	19.50	19.00	19.10	19.00	19.10	19.20	19.00	19.10	19.10	19.20	18.80	19.20	19.00	19.30	21.60	21.10	19.10	18.90	18.80	18.80	18.90	18.80	18.50	18.50	18.60	18.30
2019-05-14 10:05:43	19.40	19.50	19.40	19.30	22.20	24.30	19.40	19.00	19.10	19.00	19.10	19.20	19.00	19.10	19.10	19.20	18.90	19.30	19.10	19.30	21.70	21.10	19.10	19.00	18.80	18.80	18.90	18.80	18.50	18.50	18.60	18.30
2019-05-14 10:05:43	19.50	19.40	19.30	19.30	22.20	24.20	19.40	19.00	19.10	19.00	19.10	19.30	19.00	19.10	19.20	19.10	18.80	19.10	19.00	19.30	21.60	21.00	19.10	18.90	18.80	18.80	18.90	18.80	18.60	18.60	18.50	18.40
2019-05-14 10:05:43	19.40	19.30	19.20	19.30	22.20	24.20	19.40	19.00	19.00	19.00	19.00	19.20	18.90	19.00	19.10	19.00	18.70	19.00	18.90	19.10	21.60	21.00	19.00	18.80	18.80	18.70	18.80	18.80	18.60	18.60	18.50	18.30
2019-05-14 10:05:44	19.30	19.30	19.20	19.30	22.20	24.20	19.30	19.00	19.00	19.00	19.00	19.10	18.90	19.00	19.10	19.00	18.70	19.10	19.00	19.20	21.60	21.10	19.10	18.80	18.80	18.70	18.80	18.80	18.60	18.60	18.50	18.30
2019-05-14 10:05:44	19.40	19.40	19.30	19.20	22.10	24.20	19.30	19.00	19.10	19.10	19.10	19.20	18.90	19.10	19.20	19.10	18.80	19.20	19.10	19.30	21.70	21.20	19.10	18.90	18.80	18.70	18.90	18.80	18.60	18.60	18.60	18.40
2019-05-14 10:05:44	19.40	19.40	19.20	19.20	21.90	24.20	19.40	18.90	19.10	19.10	19.10	19.20	18.90	19.10	19.10	19.10	18.80	19.20	19.00	19.30	21.70	21.20	19.10	18.90	18.80	18.70	18.90	18.80	18.60	18.60	18.60	18.40
2019-05-14 10:05:44	19.40	19.30	19.20	19.20	21.50	24.40	19.40	18.90	19.10	19.10	19.20	19.20	19.00	19.10	19.10	19.10	18.80	19.10	18.90	19.30	21.60	21.10	19.10	18.90	18.80	18.70	18.80	18.80	18.60	18.60	18.50	18.30
2019-05-14 10:05:44	19.30	19.30	19.20	19.20	20.90	24.60	19.60	19.00	19.10	19.10	19.10	19.20	19.00	19.00	19.10	19.10	18.80	19.10	18.90	19.30	21.60	21.10	19.10	18.90	18.80	18.70	18.80	18.90	18.60	18.60	18.60	18.30
2019-05-14 10:05:45	19.40	19.40	19.20	19.20	20.60	24.70	19.90	19.00	19.10	19.10	19.10	19.20	19.00	19.00	19.10	19.20	18.70	19.10	18.90	19.30	21.60	21.10	19.10	18.80	18.80	18.70	18.90	18.90	18.60	18.60	18.60	18.20
2019-05-14 10:05:45	19.40	19.40	19.20	19.30	20.50	24.70	20.00	19.00	19.10	19.10	19.10	19.20	19.00	19.10	19.10	19.20	18.70	19.20	19.00	19.30	21.50	21.20	19.10	18.80	18.80	18.70	18.90	18.80	18.60	18.60	18.60	18.30
2019-05-14 10:05:45	19.40	19.40	19.30	19.20	20.70	24.70	19.80	19.00	19.10	19.10	19.10	19.20	19.00	19.00	19.10	19.10	18.80	19.20	19.00	19.30	21.60	21.20	19.20	18.90	18.80	18.70	18.90	18.80	18.60	18.60	18.60	18.30
2019-05-14 10:05:45	19.40	19.40	19.20	19.20	20.80	24.70	19.80	19.00	19.00	19.00	19.10	19.20	19.00	18.90	19.10	19.00	18.80	19.20	19.00	19.30	21.60	21.20	19.10	18.90	18.80	18.70	18.90	18.80	18.60	18.60	18.60	18.40
2019-05-14 10:05:45	19.40	19.40	19.20	19.20	20.80	24.70	19.80	19.00	19.00	19.00	19.10	19.20	19.00	18.90	19.10	19.00	18.80	19.20	19.00	19.30	21.60	21.20	19.10	18.90	18.80	18.70	18.90	18.80	18.60	18.60	18.60	18.40
2019-05-14 10:05:46	19.40	19.40	19.20	19.20	20.80	24.80	19.80	19.00	19.10	19.00	19.10	19.20	19.00	19.00	19.10	19.10	18.80	19.20	19.00	19.30	21.60	21.20	19.10	18.90	18.80	18.80	18.90	18.80	18.60	18.60	18.60	18.40
2019-05-14 10:05:46	19.40	19.40	19.20	19.20	20.80	24.90	19.80	19.10	19.10	19.10	19.10	19.20	19.00	19.00	19.10	19.10	18.80	19.10	19.00	19.30	21.70	21.30	19.10	18.90	18.80	18.80	18.80	18.80	18.60	18.60	18.60	18.40
2019-05-14 10:05:46	19.30	19.40	19.20	19.20	20.60	24.90	19.90	19.10	19.10	19.00	19.00	19.20	19.00	19.00	19.00	19.00	18.90	19.20	19.00	19.30	21.70	21.20	19.10	18.90	18.80	18.80	18.80	18.90	18.70	18.60	18.60	18.40
2019-05-14 10:05:46	19.30	19.40	19.20	19.20	20.60	24.50	21.20	19.10	19.50	19.10	19.10	19.30	19.00	19.10	19.10	19.10	18.80	19.20	19.00	19.20	21.60	21.10	19.00	18.90	18.80	18.70	18.80	18.80	18.60	18.60	18.60	18.40
2019-05-14 10:05:46	19.30	19.40	19.20	19.30	22.00	24.10	22.40	19.20	20.40	19.10	19.10	19.20	19.00	19.10	19.10	19.10	18.80	19.20	19.00	19.20	21.50	21.20	19.10	18.90	18.80	18.70	18.80	18.80	18.60	18.60	18.60	18.40
2019-05-14 10:05:47	19.30	19.40	19.30	19.30	22.60	24.50	21.40	19.10	20.30	19.20	19.10	19.20	19.00	19.10	19.20	19.20	18.80	19.10	19.00	19.20	21.40	21.30	19.20	18.90	18.80	18.70	18.80	18.80	18.60	18.60	18.50	18.40
2019-05-14 10:05:47	19.30	19.40	19.20	19.20	20.90	24.30	20.40	19.00	19.60	19.10	19.10	19.20	19.00	19.00	19.20	19.10	18.80	19.10	19.00	19.20	21.40	21.50	20.00	19.20	19.70	18.80	18.80	18.80	18.60	18.60	18.60	18.40
2019-05-14 10:05:47	19.40	19.50	19.20	19.20	19.70	21.40	20.30	19.40	20.40	19.30	19.10	19.20	19.10	19.00	19.20	19.10	18.80	19.20	19.10	19.40	21.20	21.70	21.70	20.10	20.90	19.20	18.90	18.80	18.60	18.60	18.60	18.30
2019-05-14 10:05:47	19.40	19.40	19.30	19.20	19.40	19.30	19.60	20.00	20.50	20.30	19.20	19.20	19.10	19.10	19.20	19.20	18.80	19.20	19.10	19.40	20.00	20.70	22.30	21.00	20.90	19.20	18.90	18.80	18.60	18.60	18.60	18.30
2019-05-14 10:05:47	19.40	19.30	19.20	19.10	19.40	19.20	19.30	19.60	19.90	20.50	19.20	19.20	19.00	19.10	19.20	19.10	18.90	19.20	19.10	19.20	19.30	19.70	22.10	21.60	21.30	19.80	18.90	18.90	18.60	18.60	18.60	18.30
2019-05-14 10:05:48	19.30	19.30	19.20	19.10	19.30	19.20	19.20	19.00	19.50	19.60	19.20	19.20	19.00	19.10	19.10	19.10	18.90	19.20	19.10	19.20	19.20	19.50	21.80	21.90	21.30	20.40	18.90	18.90	18.60	18.60	18.60	18.40
2019-05-14 10:05:48	19.30	19.40	19.20	19.20	19.30	19.20	19.00	19.00	19.00	19.20	19.10	19.20	19.00	19.00	19.00	19.00	18.90	19.20	19.00	19.20	19.20	19.40	21.60	22.10	21.20	20.90	18.90	18.80	18.50	18.60	18.60	18.30
2019-05-14 10:05:48	19.30	19.40	19.20	19.20	19.30	19.10	18.90	18.90	19.00	19.10	19.10	19.20	19.00	19.00	19.00	19.00	18.80	19.20	19.00	19.30	19.80	20.40	22.00	22.30	21.20	21.10	19.00	18.80	18.60	18.60	18.60	18.30
2019-05-14 10:05:48	19.30	19.40	19.20	19.20	19.30	19.10	18.90	18.90	19.10	19.10	19.20	19.30	19.10	19.10	19.10	19.10	18.80	19.20	19.00	19.30	19.80	20.40	22.00	22.30	21.40	21.40	19.30	18.80	18.60	18.60	18.60	18.30
2019-05-14 10:05:49	19.30	19.30	19.20	19.10	19.30	19.20	18.90	18.90	19.10	19.10	19.20	19.30	19.10	19.10	19.10	19.10	18.70	19.00	19.00	20.20	21.50	22.70	22.60	22.30	21.60	21.60	19.80	18.80	18.60	18.60	18.60	18.30
2019-05-14 10:05:49	19.30	19.30	19.20	19.10	19.30	19.20	18.90	18.90	19.10	19.10	19.10	19.20	19.00	19.00	19.10	19.10	18.80	19.10	19.00	20.30	21.60	22.80	22.80	22.30	21.70	21.50	20.10	18.80	18.60	18.60	18.50	18.30
2019-05-14 10:05:49	19.30	19.40	19.20	19.10	19.30	19.20	18.90	18.90	18.90	19.00	19.10	19.20	18.90	19.00	19.10	19.00	18.80	19.20	19.00	20.40	21.60	22.80	22.90	22.30	21.70	21.50	20.10	18.80	18.60	18.60	18.50	18.30
2019-05-14 10:05:49	19.30	19.40	19.20	19.10	19.30	19.20	18.90	18.90	18.90	19.00	19.10	19.20	18.90	19.00	19.10	19.00	18.80	19.20	19.00	20.40	21.60	22.80	22.90	22.30	21.60	21.40	20.10	18.70	18.50	18.50	18.50	18.30
2019-05-14 10:05:49	19.30	19.40	19.20	19.10	19.40	19.20	19.00	18.90	18.90	19.00	19.10	19.20	19.00	19.00	19.10	19.10	18.80	19.20	19.00	20.40	21.60	22.80	22.90	22.20	21.70	21.40	20.10	18.80	18.50	18.50	18.60	18.30
2019-05-14 10:05:49	19.30	19.40	19.20	19.10	19.40	19.20	19.00	18.90	19.00	19.10	19.10	19.20	19.00	19.10	19.20	19.20	18.80	19.10	19.00	20.40	21.60	22.80	22.80	22.30	21.70	21.50	20.00	18.80	18.60	18.50	18.60	18.30
2019-05-14 10:05:50	19.30	19.30	19.20	19.10	19.30	19.20	19.00	18.90	19.00	19.00	19.10	19.20	19.00	19.00	19.10	19.20	18.80	19.10	19.00	20.40	21.70	22.90	22.90	22.40	21.70	21.60	19.80	18.80	18.60	18.50	18.60	18.30
2019-05-14 10:05:50	19.30	19.30	19.20	19.10	19.30	19.20	19.00	18.90	19.10	19.00	19.10	19.30	19.00	19.00	19.10	19.20	18.80	19.10	18.90	20.30	21.60	22.80	22.90	22.40	21.60	21.70	19.60	18.90	18.60	18.60	18.60	18.40
2019-05-14 10:05:50	19.40	19.40	19.30	19.20	19.30	19.20	19.00	18.90	19.00	19.10	19.10	19.20	19.00	19.00	19.10	19.10	18.80	19.20	19.00	20.10	21.30	22.50	22.70	22.50	21.50	21.70	19.30	18.90	18.60	18.60	18.60	18.40
2019-05-14 10:05:50	19.40	19.40	19.30	19.10	19.30	19.20	19.00	18.90	19.10	19.20	19.10	19.20	19.00	19.00	19.10	19.10	18.80	19.20	19.00	19.80	20.80	21.40	22.50	22.40	21.40	21.10	19.00	18.80	18.60	18.60	18.60	18.40
2019-05-14 10:05:51	19.30	19.30	19.30	19.10	19.30	19.20	19.00	19.10	19.20	19.90	19.20	19.30	19.00	19.10	19.10	19.10	18.80	19.20	18.90	19.50	20.40	20.70	22.30	21.80	21.40	20.20	18.90	18.80	18.50	18.60	18.60	18.40
2019-05-14 10:05:51	19.30	19.30	19.20	19.10	19.30	19.10	19.00	19.70	19.70	20.50	19.20	19.30	19.00	19.00	19.00	19.10	18.90	19.30	18.90	19.60	20.50	21.40	22.60	21.30	21.40	19.60	18.90	18.80	18.50	18.60	18.60	18.40
2019-05-14 10:05:51	19.40	19.30	19.20	19.10	19.30	19.20	19.70	20.00	21.30	19.90	19.20	19.20	19.00	19.00	19.10	19.10	18.90	19.20	19.10	20.10	20.80	21.90	22.80	21.00	21.50	19.30	18.90	18.80	18.60	18.60	18.50	18.40
2019-05-14 10:05:51	19.30	19.40	19.20	19.20	19.30	19.30	21.40	19.60	22.60	19.20	19.20	19.20	19.00	19.10	19.10	19.10	18.80	19.20	19.10	20.50	20.80	21.80	22.70	20.70	21.00	19.20	18.90	18.80	18.70	18.60	18.60	18.40
2019-05-14 10:05:51	19.40	19.50	19.20	19.20	19.40	19.40	23.10	19.50	22.60	19.10	19.10	19.20	18.90	19.00	19.10	19.00	18.80	19.20	19.00	20.30	20.90	22.00	21.60	20.40	20.00	19.20	18.90	18.80	18.60	18.60	18.60	18.30
2019-05-14 10:05:52	19.40	19.50	19.30	19.20	19.50	21.50	21.90	19.30	21.00	19.00	19.10	19.20	18.90	19.00	19.10	19.00	18.80	19.20	19.10	19.90	21.30	22.10	20.20	20.20	19.50	19.10	18.80	18.80	18.60	18.50	18.50	18.30
2019-05-14 10:05:52	19.40	19.50	19.30	19.20	20.90	22.30	19.60	19.00	19.30	19.00	19.10	19.20	19.00	19.00	19.10	19.10	18.90	19.30	19.20	19.90	21.70	21.90	20.10	19.70	19.40	18.90	18.80	18.80	18.60	18.50	18.50	18.30
2019-05-14 10:05:52	19.50	19.50	19.40	19.30	22.90	20.40	19.10	19.00	19.10	19.10	19.10	19.30	19.00	19.10	19.20	19.10	18.90	19.30	19.20	20.10	21.90	21.60	19.80	19.10	19.00	18.70	18.80	18.70	18.50	18.50	18.60	18.30
2019-05-14 10:05:52	19.50	19.50	19.40	19.70	24.10	19.80	19.10	18.90	19.00	19.00	19.10	19.20	18.90	19.00	19.10	19.00	18.90	19.30	19.20	20.10	21.70	21.30	19.30	19.00	18.80	18.60	18.80	18.70	18.50	18.50	18.50	18.30
2019-05-14 10:05:52	19.50	19.60	19.40	21.20	24.80	20.90	19.10	18.90	18.90	19.00	19.10	19.10	18.90	19.00	19.00	19.00	18.90	19.30	19.20	20.00	21.40	21.00	19.30	19.00	18.80	18.70	18.80	18.80	18.60	18.50	18.50	18.20
2019-05-14 10:05:53	19.40	19.50	19.40	21.10	24.30	23.30	19.70	19.10	18.90	19.00	19.00	19.20	19.00	19.00	19.00	19.10	18.90	19.30	19.20	20.00	21.30	20.80	19.20	19.00	18.80	18.70	18.80	18.70	18.60	18.50	18.60	18.30
2019-05-14 10:05:53	19.50	19.50	19.30	19.80	23.60	24.80	20.20	19.20	19.00	19.00	19.00	19.20	18.90	19.00	19.00	19.00	19.00	19.30	19.10	19.90	21.20	20.80	19.20	19.00	18.80	18.70	18.80	18.70	18.60	18.50	18.50	18.30
2019-05-14 10:05:53	19.50	19.50	19.30	19.50	23.30	25.30	20.20	19.10	19.10	19.00	19.00	19.10	18.90	19.00	19.00	19.00	18.90	19.20	19.10	19.80	21.30	20.80	19.20	18.90	18.80	18.60	18.80	18.80	18.60	18.50	18.50	18.30
2019-05-14 10:05:53	19.50	19.50	19.30	19.30	22.30	25.40	20.50	19.10	19.10	18.90	19.00	19.10	18.90	19.00	19.00	19.10	18.80	19.20	19.00	19.80	21.30	20.80	19.10	18.90	18.80	18.60	18.80	18.80	18.60	18.60	18.50	18.30
2019-05-14 10:05:54	19.40	19.40	19.30	19.30	20.70	25.20	20.90	19.10	19.10	18.90	19.00	19.10	18.90	19.00	19.00	19.00	18.80	19.20	19.10	19.60	21.30	20.90	19.10	18.90	18.80	18.70	18.80	18.80	18.50	18.60	18.50	18.30
2019-05-14 10:05:54	19.40	19.40	19.30	19.30	20.00	25.20	21.70	19.20	19.50	19.10	19.00	19.20	18.90	19.10	19.10	19.10	18.80	19.20	19.10	19.20	20.40	20.90	19.10	18.90	18.80	18.80	18.90	18.80	18.60	18.60	18.50	18.30
2019-05-14 10:05:54	19.40	19.40	19.30	19.30	19.90	25.20	22.10	19.30	19.60	19.10	19.00	19.20	19.00	19.00	19.10	19.10	18.80	19.20	19.00	19.20	19.40	20.80	19.10	18.90	18.80	18.70	18.90	18.80	18.60	18.60	18.50	18.30
2019-05-14 10:05:54	19.40	19.50	19.30	19.30	19.80	25.20	22.00	19.30	19.60	19.00	19.10	19.10	19.00	19.00	19.10	19.10	18.80	19.20	19.00	19.20	19.40	20.90	19.10	19.00	18.70	18.70	18.80	18.80	18.50	18.50	18.50	18.30
2019-05-14 10:05:54	19.40	19.50	19.30	19.20	19.60	25.10	22.30	19.30	19.70	19.00	19.10	19.20	19.00	19.00	19.10	19.10	18.80	19.20	19.00	19.20	19.40	21.20	19.30	19.00	18.80	18.70	18.80	18.80	18.50	18.50	18.60	18.30
2019-05-14 10:05:55	19.50	19.50	19.30	19.20	19.60	24.80	23.30	19.40	20.30	19.00	19.10	19.20	18.90	18.90	19.00	19.00	18.80	19.20	19.10	19.20	19.40	21.30	19.80	19.10	19.20	18.70	18.80	18.80	18.60	18.50	18.50	18.30
2019-05-14 10:05:55	19.50	19.50	19.30	19.20	19.50	24.10	24.50	19.70	21.40	19.00	19.10	19.20	19.00	18.90	19.00	19.00	18.80	19.20	19.10	19.20	19.30	21.20	20.10	19.20	19.60	18.80	18.80	18.80	18.70	18.60	18.60	18.40
2019-05-14 10:05:55	19.50	19.50	19.30	19.20	19.50	22.00	24.80	20.60	22.90	19.10	19.10	19.20	19.00	19.00	19.10	19.20	18.90	19.20	19.10	19.30	19.40	21.30	20.30	19.40	19.80	18.80	18.80	18.80	18.60	18.60	18.60	18.30
2019-05-14 10:05:55	19.50	19.40	19.30	19.20	19.50	19.90	24.00	22.70	24.00	20.30	19.10	19.10	19.00	19.00	19.10	19.10	18.80	19.10	19.00	19.20	19.30	21.10	20.20	19.30	19.80	18.70	18.70	18.70	18.50	18.50	18.40	18.30
2019-05-14 10:05:56	19.40	19.40	19.20	19.20	19.30	19.20	21.90	24.00	23.80	22.00	19.10	19.10	18.90	19.00	19.00	19.00	18.70	19.00	18.80	19.00	19.00	20.10	20.10	19.20	19.70	18.70	18.70	18.70	18.50	18.50	18.40	18.30
2019-05-14 10:05:56	19.30	19.40	19.20	19.20	19.30	19.20	20.10	24.00	22.40	23.10	19.40	19.10	18.90	19.00	19.10	19.00	18.70	19.00	18.80	19.00	19.00	19.30	20.00	19.50	19.70	19.10	19.10	18.70	18.50	18.50	18.50	18.30
