# Supplementary material for: eHomeSeniors Dataset: An Infrared Thermal Sensor Dataset for Automatic Fall Detection Research
Source: Sensors (Basel). 2019 Oct 21;19(20):4565. doi: 10.3390/s19204565 (PMC6832422; doi:10.3390/s19204565)
Supplement: Supplementary file 1 [file sensors-19-04565-s001.zip › eHomeSeniors dataset/omron sensor/omron-G1-1-f01.csv]

2019-05-14 10:00:05	19.20	19.20	19.10	19.10	19.20	19.00	18.90	18.70	18.80	18.90	19.00	19.10	19.00	19.00	19.10	19.10	18.60	18.90	18.80	18.90	18.90	19.00	18.70	18.60	18.60	18.60	18.80	18.80	18.60	18.60	18.60	18.40
2019-05-14 10:00:05	19.40	19.30	19.20	19.20	19.40	19.20	19.00	18.80	19.00	19.10	19.20	19.20	19.10	19.20	19.20	19.30	18.80	19.10	19.00	19.10	19.10	19.20	18.90	18.80	18.70	18.80	18.90	18.90	18.70	18.80	18.80	18.60
2019-05-14 10:00:05	19.50	19.40	19.30	19.20	19.40	19.20	19.00	18.90	19.00	19.10	19.20	19.30	19.10	19.10	19.20	19.20	18.80	19.20	19.00	19.10	19.10	19.30	18.90	18.90	18.80	18.80	19.00	18.90	18.70	18.70	18.70	18.60
2019-05-14 10:00:06	19.50	19.40	19.20	19.20	19.30	19.20	18.90	18.80	19.00	19.10	19.10	19.20	19.10	19.00	19.10	19.20	18.70	19.10	18.90	19.00	19.00	19.20	18.90	18.70	18.80	18.70	18.90	18.90	18.70	18.70	18.70	18.60
2019-05-14 10:00:06	19.50	19.40	19.10	19.20	19.40	19.20	19.00	18.90	19.00	19.00	19.10	19.20	19.00	19.00	19.10	19.20	18.70	19.10	18.90	19.00	18.90	19.10	18.80	18.70	18.70	18.70	18.90	18.80	18.70	18.70	18.60	18.50
2019-05-14 10:00:06	19.40	19.40	19.20	19.20	19.30	19.20	19.00	18.90	19.00	19.00	19.10	19.20	19.00	19.00	19.10	19.20	18.70	19.00	18.90	19.00	18.90	19.00	18.80	18.70	18.70	18.70	18.90	18.80	18.60	18.70	18.60	18.50
2019-05-14 10:00:06	19.40	19.40	19.30	19.20	19.30	19.20	18.90	18.80	18.90	19.00	19.00	19.20	19.00	19.10	19.00	19.20	18.70	19.00	18.90	19.00	19.00	19.00	18.80	18.70	18.70	18.70	18.80	18.80	18.60	18.60	18.60	18.50
2019-05-14 10:00:07	19.40	19.40	19.30	19.20	19.30	19.20	18.90	18.80	18.90	19.00	19.00	19.20	19.00	19.10	19.00	19.20	18.60	19.00	18.90	19.00	19.00	19.00	18.80	18.80	18.60	18.60	18.80	18.80	18.60	18.60	18.60	18.40
2019-05-14 10:00:07	19.40	19.40	19.20	19.20	19.30	19.20	18.90	18.80	18.90	19.00	19.00	19.20	19.00	19.00	19.00	19.10	18.50	18.90	18.80	18.90	18.90	19.00	18.80	18.70	18.60	18.60	18.80	18.80	18.60	18.60	18.60	18.40
2019-05-14 10:00:07	19.40	19.40	19.10	19.20	19.30	19.20	18.90	18.70	18.90	19.00	19.00	19.10	18.90	19.00	19.00	19.00	18.50	18.90	18.80	18.90	18.90	19.00	18.80	18.60	18.60	18.50	18.80	18.80	18.60	18.60	18.70	18.40
2019-05-14 10:00:07	19.40	19.30	19.10	19.10	19.30	19.10	18.90	18.80	18.90	19.00	19.00	19.10	19.00	19.00	19.00	19.00	18.60	18.90	18.80	19.00	18.90	19.00	18.80	18.70	18.60	18.60	18.80	18.80	18.60	18.60	18.70	18.40
2019-05-14 10:00:07	19.40	19.30	19.10	19.10	19.30	19.10	18.90	18.80	18.90	19.00	19.00	19.10	19.00	19.00	19.00	19.10	18.60	18.90	18.80	19.00	18.90	19.00	18.80	18.70	18.60	18.70	18.80	18.80	18.60	18.60	18.60	18.40
2019-05-14 10:00:07	19.40	19.30	19.10	19.10	19.30	19.10	18.90	18.80	18.90	18.90	19.00	19.10	19.00	19.00	19.10	19.10	18.60	19.00	18.90	19.00	18.90	19.00	18.80	18.70	18.60	18.60	18.70	18.80	18.60	18.60	18.60	18.50
2019-05-14 10:00:08	19.30	19.30	19.20	19.10	19.20	19.10	18.90	18.70	18.90	18.90	19.00	19.10	18.90	19.00	19.10	19.00	18.50	19.00	18.80	18.90	18.90	18.90	18.70	18.60	18.60	18.60	18.70	18.80	18.60	18.60	18.60	18.40
2019-05-14 10:00:08	19.30	19.30	19.10	19.10	19.20	19.00	18.90	18.70	18.90	18.90	18.90	19.10	18.90	19.00	18.90	19.00	18.50	18.90	18.70	18.90	18.80	18.90	18.60	18.50	18.60	18.60	18.80	18.80	18.60	18.60	18.70	18.30
2019-05-14 10:00:08	19.30	19.30	19.10	19.10	19.30	19.00	18.90	18.80	18.90	19.00	18.90	19.10	18.90	18.90	18.90	19.10	18.50	18.80	18.70	18.90	18.90	18.90	18.60	18.50	18.50	18.60	18.80	18.80	18.60	18.60	18.60	18.40
2019-05-14 10:00:08	19.30	19.30	19.20	19.10	19.30	19.10	18.90	18.80	18.90	19.00	18.90	19.10	18.90	18.90	18.90	19.10	18.40	18.80	18.70	18.90	18.90	18.90	18.60	18.50	18.50	18.60	18.80	18.80	18.60	18.60	18.50	18.40
2019-05-14 10:00:08	19.40	19.30	19.20	19.20	19.30	19.10	18.90	18.80	18.90	18.90	19.00	19.00	18.90	19.00	19.00	19.00	18.40	18.80	18.70	18.90	18.90	18.90	18.60	18.60	18.50	18.60	18.70	18.80	18.60	18.60	18.50	18.40
2019-05-14 10:00:09	19.40	19.30	19.20	19.20	19.30	19.20	18.90	18.80	18.90	18.90	19.00	19.00	19.00	19.00	19.00	19.20	18.50	18.90	18.80	18.90	18.90	19.00	18.70	18.60	18.50	18.60	18.70	18.80	18.60	18.70	18.60	18.80
2019-05-14 10:00:09	19.30	19.30	19.20	19.20	19.30	19.10	18.90	18.80	18.90	18.90	19.00	19.00	19.00	19.00	19.00	19.20	18.60	18.90	18.80	18.90	18.90	19.00	18.70	18.60	18.50	18.60	18.70	18.80	18.60	18.70	18.60	18.80
2019-05-14 10:00:09	19.30	19.30	19.20	19.20	19.30	19.10	18.90	18.70	18.90	19.00	19.00	19.10	18.90	19.00	19.10	20.20	18.60	19.00	18.80	18.90	18.90	19.00	18.70	18.70	18.50	18.60	18.80	18.80	18.60	18.70	19.50	19.00
2019-05-14 10:00:09	19.30	19.30	19.20	19.20	19.30	19.10	18.90	18.70	18.90	19.00	19.00	19.10	18.90	19.00	19.50	22.30	18.60	19.00	18.80	18.90	18.90	19.00	18.70	18.70	18.50	18.70	18.80	18.80	18.60	18.70	20.50	18.90
2019-05-14 10:00:09	19.30	19.30	19.20	19.20	19.30	19.10	18.90	18.70	18.90	18.90	19.00	19.10	19.00	19.50	21.80	22.60	18.60	19.00	18.80	18.90	18.90	19.00	18.70	18.70	18.50	18.70	18.80	18.80	18.60	18.80	20.80	19.00
2019-05-14 10:00:10	19.30	19.30	19.10	19.20	19.20	19.10	18.90	18.70	18.90	18.90	19.00	19.20	19.40	21.00	23.40	20.80	18.50	18.90	18.80	18.90	18.90	19.00	18.70	18.70	18.50	18.70	18.80	18.80	19.10	19.70	20.90	18.80
2019-05-14 10:00:10	19.30	19.30	19.10	19.10	19.20	19.10	18.90	18.80	18.90	19.00	19.10	19.20	21.00	23.10	21.60	19.60	18.60	19.00	18.90	19.00	19.00	19.10	18.80	18.80	18.60	18.60	18.90	18.90	19.70	20.50	20.10	18.60
2019-05-14 10:00:10	19.30	19.30	19.10	19.10	19.30	19.10	18.90	18.80	18.90	18.90	19.00	19.70	23.30	23.40	19.70	19.20	18.60	19.00	18.80	18.90	18.90	19.10	18.70	18.70	18.60	18.60	18.90	19.00	20.10	20.10	19.00	18.40
2019-05-14 10:00:10	19.20	19.20	19.10	19.00	19.30	19.10	18.90	18.80	18.90	18.90	19.20	21.50	24.10	21.20	19.20	19.10	18.60	18.90	18.80	18.90	18.90	19.10	18.70	18.60	18.50	18.60	18.80	19.20	20.10	19.40	18.60	18.40
2019-05-14 10:00:10	19.20	19.20	19.10	19.10	19.30	19.10	18.90	18.80	18.90	18.90	19.20	21.50	24.10	21.20	19.20	19.10	18.60	19.00	18.80	19.00	18.90	19.10	18.80	18.70	18.50	18.60	18.80	19.20	20.10	19.40	18.60	18.40
2019-05-14 10:00:11	19.30	19.20	19.10	19.20	19.30	19.10	18.90	18.80	18.90	19.10	19.70	23.40	22.20	19.50	19.00	19.10	18.60	18.90	18.80	19.00	18.90	19.00	18.80	18.70	18.60	18.70	18.80	19.50	19.30	18.80	18.50	18.40
2019-05-14 10:00:11	19.30	19.20	19.10	19.20	19.30	19.20	18.90	19.40	19.00	19.30	22.30	23.00	19.80	19.00	19.10	19.00	18.50	18.90	18.90	18.90	18.90	19.00	18.70	19.00	18.70	18.90	19.30	20.10	18.80	18.70	18.50	18.40
2019-05-14 10:00:11	19.30	19.20	19.10	19.10	19.20	19.10	19.20	20.40	19.50	21.00	23.10	20.60	19.10	19.00	19.10	19.00	18.50	18.90	18.80	18.90	18.90	19.00	18.70	19.40	18.80	19.90	20.40	20.30	18.70	18.70	18.60	18.40
2019-05-14 10:00:11	19.30	19.30	19.10	19.10	19.20	19.10	19.20	19.80	20.20	21.00	20.20	19.20	18.90	19.00	19.00	19.00	18.50	18.90	18.70	18.90	18.90	19.80	19.30	19.70	19.00	20.70	21.00	19.90	18.70	18.70	18.70	18.50
2019-05-14 10:00:11	19.30	19.30	19.10	19.10	19.20	19.10	19.20	19.80	19.70	19.40	19.20	19.20	18.90	19.00	19.00	19.00	18.50	18.90	18.70	18.90	18.90	21.10	20.30	20.60	19.40	20.70	21.00	19.70	18.70	18.70	18.60	18.50
2019-05-14 10:00:12	19.30	19.30	19.20	19.10	19.30	19.10	19.00	19.00	19.00	19.40	19.20	19.20	18.90	19.00	19.00	19.00	18.50	18.90	18.70	18.90	18.90	21.10	20.30	20.60	20.10	21.00	21.10	19.60	18.70	18.60	18.60	18.40
2019-05-14 10:00:12	19.30	19.30	19.10	19.10	19.20	19.10	18.90	19.00	19.00	19.30	18.90	19.10	18.90	18.90	19.00	19.00	18.50	18.90	18.70	18.90	19.00	22.00	21.40	21.60	20.90	21.10	21.00	19.30	18.70	18.60	18.60	18.40
2019-05-14 10:00:12	19.20	19.30	19.10	19.10	19.20	19.10	18.90	18.70	19.00	19.10	18.90	19.10	18.90	18.90	19.00	18.90	18.50	18.90	18.70	18.90	19.10	22.40	22.10	21.80	21.10	21.10	20.70	19.20	18.60	18.60	18.60	18.40
2019-05-14 10:00:12	19.20	19.30	19.10	19.10	19.30	19.10	18.90	18.70	19.00	19.10	19.00	19.10	18.90	18.90	19.00	19.00	18.60	18.90	18.80	18.90	19.10	22.50	21.90	21.80	21.00	21.10	20.70	19.10	18.70	18.60	18.60	18.40
2019-05-14 10:00:12	19.20	19.30	19.10	19.10	19.30	19.10	18.90	18.70	19.00	19.00	19.00	19.10	19.00	19.00	19.00	19.00	18.60	19.00	18.80	18.90	19.00	22.40	21.80	21.80	20.90	21.20	20.60	19.10	18.60	18.60	18.60	18.40
2019-05-14 10:00:13	19.30	19.30	19.10	19.10	19.20	19.10	18.90	18.80	19.00	19.00	19.00	19.10	19.00	19.00	19.00	19.00	18.60	18.90	18.80	18.90	19.00	22.40	21.80	21.70	20.90	21.20	20.60	19.10	18.60	18.60	18.60	18.40
2019-05-14 10:00:13	19.30	19.20	19.10	19.10	19.20	19.10	18.80	18.80	18.90	19.00	18.90	19.10	19.00	19.00	19.00	19.00	18.70	18.90	18.90	19.00	19.00	22.50	21.70	21.70	20.80	21.00	20.30	19.10	18.60	18.60	18.60	18.30
2019-05-14 10:00:13	19.30	19.20	19.10	19.10	19.20	19.10	18.80	18.70	18.90	19.00	18.90	19.10	19.00	19.00	19.10	19.00	18.70	18.90	18.90	18.90	19.10	22.60	21.70	21.70	20.80	21.20	20.30	19.10	18.60	18.60	18.60	18.30
2019-05-14 10:00:13	19.30	19.30	19.20	19.20	19.40	19.10	18.90	18.80	19.00	19.00	19.00	19.10	18.90	18.90	19.10	19.00	18.60	18.90	18.80	18.90	19.10	22.60	21.80	21.80	20.90	21.30	20.30	19.10	18.70	18.70	18.70	18.40
2019-05-14 10:00:13	19.30	19.30	19.20	19.20	19.40	19.10	18.90	18.70	18.90	19.00	19.00	19.10	18.90	18.90	19.00	19.00	18.50	18.90	18.80	18.90	19.10	22.60	21.80	21.80	20.90	21.20	20.30	19.00	18.70	18.70	18.70	18.40
2019-05-14 10:00:14	19.30	19.30	19.10	19.10	19.30	19.10	18.90	18.70	18.90	19.00	19.00	19.10	18.90	18.90	19.00	19.00	18.60	19.00	18.80	19.00	19.10	22.60	21.80	21.80	20.90	21.20	20.30	19.00	18.70	18.70	18.70	18.40
2019-05-14 10:00:14	19.30	19.30	19.10	19.10	19.30	19.10	18.90	18.80	18.90	19.00	18.90	19.10	18.90	18.90	19.00	19.00	18.70	19.00	18.90	19.00	19.20	22.50	21.90	21.80	20.90	21.10	20.30	19.00	18.60	18.60	18.60	18.30
2019-05-14 10:00:14	19.30	19.30	19.10	19.10	19.30	19.10	18.80	18.70	18.80	18.90	18.90	19.00	18.90	19.00	19.00	18.90	18.60	18.90	18.90	19.00	19.10	22.40	21.50	21.80	20.80	21.20	20.30	19.10	18.60	18.60	18.50	18.30
2019-05-14 10:00:14	19.30	19.30	19.10	19.10	19.30	19.10	18.80	18.70	18.80	18.90	18.90	19.00	18.90	18.90	19.00	18.90	18.60	19.00	18.90	19.00	19.00	22.20	21.10	22.00	20.70	21.30	20.30	19.10	18.60	18.60	18.60	18.40
2019-05-14 10:00:14	19.30	19.30	19.10	19.10	19.30	19.00	18.80	18.70	18.90	18.90	18.90	19.00	18.90	18.90	18.90	18.90	18.60	19.00	18.90	19.00	19.00	22.20	21.10	22.00	20.40	21.40	20.00	19.10	18.70	18.60	18.60	18.40
2019-05-14 10:00:15	19.40	19.30	19.10	19.10	19.30	19.10	18.90	18.70	18.90	18.90	19.00	19.10	18.90	18.90	19.00	18.90	18.70	19.00	18.90	19.00	19.00	21.80	20.80	22.10	20.10	21.50	19.70	19.00	18.70	18.60	18.60	18.30
2019-05-14 10:00:15	19.40	19.30	19.10	19.10	19.30	19.10	18.90	18.70	18.90	19.00	19.00	19.10	18.90	19.00	19.00	18.90	18.60	18.90	18.80	19.00	19.00	21.20	19.90	22.10	19.90	21.70	19.50	18.90	18.60	18.60	18.70	18.40
2019-05-14 10:00:15	19.40	19.40	19.20	19.10	19.30	19.10	18.90	18.80	18.90	19.00	19.00	19.10	19.00	19.00	19.00	19.00	18.70	19.00	18.90	19.10	19.00	20.90	19.60	22.40	19.70	21.90	19.60	19.00	18.70	18.60	18.60	18.40
2019-05-14 10:00:15	19.40	19.40	19.20	19.10	19.30	19.10	18.90	18.80	19.00	19.00	19.00	19.10	18.90	18.90	19.00	18.90	18.60	19.00	18.90	19.00	19.00	20.20	19.70	22.30	19.90	22.10	19.90	19.10	18.60	18.60	18.50	18.40
2019-05-14 10:00:15	19.30	19.30	19.00	19.00	19.20	19.00	18.80	18.80	19.40	19.20	19.00	19.00	18.90	18.90	18.90	18.90	18.60	19.00	18.90	19.00	18.90	19.30	19.50	22.20	20.10	22.30	20.10	19.30	18.60	18.60	18.50	18.40
2019-05-14 10:00:16	19.30	19.30	19.00	19.00	19.20	19.00	18.80	18.90	19.50	19.30	19.00	19.00	18.90	18.90	18.90	19.00	18.60	19.00	18.90	19.00	19.00	19.10	19.20	22.20	19.90	21.40	19.90	19.70	18.70	18.60	18.60	18.30
2019-05-14 10:00:16	19.30	19.20	19.00	19.00	19.20	19.00	18.80	18.80	19.30	20.00	19.40	19.30	18.90	18.90	19.00	19.00	18.60	19.00	18.90	19.00	19.00	19.10	19.00	21.10	19.90	21.40	19.90	19.70	18.70	18.60	18.60	18.30
2019-05-14 10:00:16	19.20	19.10	18.90	18.90	19.10	19.00	18.80	19.20	19.30	20.00	19.40	19.30	18.90	18.90	19.00	19.00	18.70	19.00	18.90	18.90	19.00	19.10	19.00	20.30	19.60	20.00	19.50	20.20	18.70	18.70	18.60	18.30
2019-05-14 10:00:16	19.20	19.10	18.90	19.00	19.10	19.00	18.80	19.30	19.20	21.70	21.60	21.10	20.10	19.00	19.10	19.00	18.70	19.00	18.80	18.90	19.00	19.10	18.90	19.60	19.30	19.40	19.30	20.60	18.90	18.70	18.60	18.40
2019-05-14 10:00:16	19.30	19.10	18.90	19.00	19.10	18.90	18.80	18.80	19.10	20.90	22.70	23.50	23.20	19.60	19.10	19.00	18.70	19.10	18.80	19.00	19.00	19.10	18.80	18.90	18.90	18.90	19.20	20.80	19.10	18.70	18.60	18.40
2019-05-14 10:00:17	19.30	19.10	19.00	19.00	19.10	18.90	18.80	18.70	18.90	19.00	20.50	22.80	24.90	21.50	19.30	19.10	18.70	19.00	18.80	18.90	18.90	19.10	18.80	18.80	18.70	18.70	19.00	20.60	19.50	18.70	18.60	18.40
2019-05-14 10:00:17	19.30	19.10	18.90	19.00	19.10	19.00	18.80	18.60	18.90	19.00	19.10	19.50	21.70	24.70	22.00	19.50	18.70	18.90	18.80	18.90	18.90	19.00	18.70	18.60	18.60	18.70	18.80	20.00	19.50	18.90	19.40	18.50
2019-05-14 10:00:17	19.30	19.20	19.00	19.10	19.20	19.10	18.80	18.60	18.80	19.00	19.10	19.20	19.50	23.80	24.10	20.10	18.70	18.90	18.80	18.90	18.90	19.00	18.80	18.60	18.60	18.70	18.80	19.30	19.40	18.90	19.90	18.50
2019-05-14 10:00:17	19.30	19.20	19.00	19.10	19.20	19.00	18.80	18.70	18.80	18.90	19.00	19.10	19.00	21.20	24.60	21.50	18.60	18.90	18.80	19.00	18.90	19.00	18.80	18.70	18.60	18.70	18.80	18.90	18.90	19.00	20.00	18.80
2019-05-14 10:00:18	19.30	19.20	19.00	19.00	19.10	19.00	18.80	18.60	18.80	18.90	19.00	19.10	19.00	19.30	22.40	23.10	18.50	18.90	18.80	18.90	18.80	19.00	18.60	18.60	18.60	18.70	18.80	18.90	18.60	18.80	19.80	19.00
2019-05-14 10:00:18	19.30	19.10	18.90	19.00	19.10	19.00	18.80	18.60	18.90	18.90	19.00	19.10	18.90	18.90	19.80	22.80	18.60	19.00	18.80	18.90	18.90	19.00	18.70	18.70	18.60	18.70	18.90	18.80	18.60	18.70	19.20	18.80
2019-05-14 10:00:18	19.30	19.10	18.90	19.00	19.20	19.00	18.70	18.60	18.80	18.90	19.00	19.10	18.90	19.00	19.00	20.50	18.70	19.00	18.80	18.90	18.90	19.00	18.70	18.70	18.60	18.80	18.90	18.80	18.70	18.70	18.70	18.70
2019-05-14 10:00:18	19.30	19.20	18.90	19.00	19.10	18.90	18.70	18.60	18.80	18.90	19.00	19.10	18.90	19.00	19.00	19.20	18.70	18.90	18.80	18.90	18.90	19.00	18.80	18.70	18.60	18.80	18.90	18.80	18.70	18.70	18.70	18.70
2019-05-14 10:00:18	19.20	19.20	18.90	19.00	19.10	18.90	18.80	18.60	18.80	18.90	19.00	19.10	18.90	19.00	19.00	19.20	18.60	18.90	18.90	19.00	18.90	19.10	18.80	18.80	18.60	18.70	18.80	18.80	18.60	18.70	18.70	18.50
2019-05-14 10:00:19	19.10	19.20	18.90	19.00	19.20	18.90	18.80	18.50	18.80	18.80	18.90	19.00	18.80	18.80	19.00	19.00	18.60	19.00	18.90	19.00	19.00	19.10	18.80	18.70	18.60	18.70	18.80	18.80	18.60	18.70	18.70	18.50
2019-05-14 10:00:19	19.20	19.20	19.00	19.00	19.20	19.00	18.70	18.50	18.80	18.80	19.00	19.10	18.90	18.90	19.00	18.90	18.60	19.10	18.90	19.00	19.00	19.10	18.80	18.80	18.70	18.70	18.80	18.90	18.60	18.70	18.70	18.40
2019-05-14 10:00:19	19.30	19.10	19.00	19.00	19.10	19.00	18.60	18.60	18.80	18.90	19.00	19.00	18.80	18.80	18.90	18.90	18.60	19.00	18.80	18.90	18.90	19.00	18.70	18.70	18.60	18.70	18.80	18.80	18.60	18.70	18.70	18.40
2019-05-14 10:00:19	19.30	19.20	19.00	19.00	19.20	19.00	18.80	18.60	18.80	18.90	19.00	19.00	18.80	18.80	18.90	18.90	18.60	18.90	18.80	18.90	18.90	18.90	18.70	18.60	18.60	18.70	18.80	18.80	18.60	18.60	18.60	18.40
2019-05-14 10:00:20	19.30	19.20	19.00	19.10	19.20	19.00	18.90	18.70	18.80	18.90	19.00	19.00	18.80	18.90	18.90	18.90	18.60	18.90	18.80	18.90	18.90	18.90	18.80	18.70	18.60	18.70	18.80	18.80	18.60	18.60	18.60	18.40
2019-05-14 10:00:20	19.30	19.10	19.00	19.00	19.10	19.00	18.80	18.70	18.70	18.80	18.90	19.00	18.80	18.90	19.00	19.00	18.60	18.90	18.80	18.90	18.90	18.90	18.80	18.60	18.60	18.70	18.80	18.80	18.60	18.60	18.60	18.40
2019-05-14 10:00:20	19.30	19.10	19.00	19.00	19.10	19.00	18.80	18.70	18.80	18.90	19.00	19.10	18.90	18.90	19.20	20.50	18.60	18.90	18.80	18.90	19.00	19.00	18.80	18.70	18.60	18.70	18.80	18.90	18.90	19.00	19.00	18.70
2019-05-14 10:00:20	19.30	19.10	19.00	18.90	19.10	19.00	18.80	18.60	18.80	18.90	19.00	19.20	19.80	20.60	21.60	22.50	18.60	18.90	18.80	18.90	19.00	19.00	18.80	18.70	18.80	19.30	20.70	20.90	19.20	19.00	19.00	18.90
2019-05-14 10:00:20	19.30	19.20	19.00	19.00	19.20	19.00	18.80	18.70	19.20	20.00	20.80	21.90	22.00	22.10	22.00	21.20	18.60	18.90	18.90	19.00	19.00	19.00	18.80	19.00	19.20	20.30	23.10	22.70	19.10	18.90	18.80	18.60
2019-05-14 10:00:21	19.40	19.20	19.10	19.10	19.20	19.60	20.30	21.00	21.50	21.70	21.80	21.90	21.10	20.40	19.60	19.10	18.60	19.30	19.70	19.60	19.50	19.50	19.20	19.40	19.30	20.70	23.10	21.90	19.00	18.90	18.70	18.40
2019-05-14 10:00:21	19.40	19.50	20.40	21.20	21.70	21.80	21.60	21.60	21.20	20.70	19.90	19.20	18.90	18.90	18.90	18.90	18.90	20.80	20.50	19.60	19.50	19.60	19.30	19.60	19.00	19.80	20.70	20.00	18.70	18.70	18.60	18.40
2019-05-14 10:00:21	20.00	21.60	22.50	22.90	22.70	22.90	20.30	19.40	18.90	18.90	18.90	19.00	18.90	18.90	18.90	18.90	19.10	21.70	20.40	19.20	19.10	19.20	19.00	19.10	18.80	18.80	18.80	18.90	18.70	18.70	18.60	18.40
2019-05-14 10:00:21	21.80	23.20	22.50	21.50	21.40	21.00	19.00	18.80	18.70	18.80	18.80	19.00	18.80	18.90	18.90	18.80	19.80	21.30	19.80	19.20	19.10	19.20	18.80	18.70	18.70	18.70	18.80	18.80	18.60	18.60	18.60	18.30
2019-05-14 10:00:21	22.70	21.10	19.90	19.20	19.30	19.10	18.90	18.80	18.80	18.80	18.80	19.00	18.80	18.90	18.90	18.90	20.00	19.10	18.90	18.90	18.90	19.00	18.70	18.70	18.60	18.60	18.80	18.80	18.60	18.60	18.60	18.30
2019-05-14 10:00:22	22.70	21.10	19.90	19.20	19.30	19.10	18.90	18.80	18.80	18.80	18.80	19.00	18.80	18.90	18.90	18.90	19.80	19.10	18.90	18.90	18.90	18.90	18.70	18.70	18.60	18.60	18.80	18.80	18.60	18.50	18.60	18.30
2019-05-14 10:00:22	21.50	19.50	19.10	19.10	19.30	19.10	18.90	18.80	18.80	18.80	18.80	18.90	18.80	18.80	18.90	18.90	19.20	19.10	18.90	19.00	18.90	19.00	18.80	18.70	18.60	18.60	18.80	18.80	18.60	18.50	18.50	18.30
2019-05-14 10:00:22	20.00	19.30	19.10	19.10	19.30	19.10	18.90	18.70	18.90	18.90	18.90	19.00	18.90	18.90	18.90	19.00	19.20	19.10	18.90	19.00	18.90	19.00	18.80	18.70	18.60	18.60	18.80	18.80	18.60	18.60	18.50	18.40
2019-05-14 10:00:22	19.30	19.30	19.10	19.10	19.20	19.00	18.90	18.60	18.80	18.90	19.00	19.00	18.90	18.90	18.90	18.90	18.70	19.10	18.90	19.00	18.90	19.00	18.80	18.70	18.60	18.70	18.80	18.80	18.60	18.60	18.60	18.40
2019-05-14 10:00:22	19.50	19.30	19.10	19.10	19.20	19.00	18.90	18.60	18.80	18.90	18.90	19.00	18.90	18.90	19.00	18.90	18.60	19.00	18.90	19.00	18.90	19.10	18.80	18.70	18.60	18.70	18.80	18.80	18.60	18.60	18.60	18.30
2019-05-14 10:00:23	20.50	19.30	19.10	19.10	19.20	19.10	18.90	18.70	18.80	18.90	18.90	19.10	18.90	18.90	19.00	18.90	19.20	19.10	18.90	19.00	19.00	19.10	18.80	18.70	18.60	18.70	18.80	18.80	18.60	18.60	18.60	18.30
2019-05-14 10:00:23	22.30	20.00	19.10	19.10	19.20	19.10	18.90	18.70	18.80	18.90	18.90	19.10	18.90	18.90	19.00	19.00	19.60	20.40	19.00	19.00	19.00	19.10	18.80	18.70	18.60	18.70	18.80	18.80	18.60	18.60	18.60	18.30
2019-05-14 10:00:23	21.80	22.00	19.80	19.20	19.30	19.10	18.90	18.70	18.80	18.90	18.90	19.10	18.90	18.90	19.00	19.00	19.30	21.70	19.10	19.00	19.00	19.10	18.80	18.70	18.60	18.60	18.90	18.80	18.60	18.60	18.60	18.40
2019-05-14 10:00:23	20.00	21.90	21.90	20.20	19.30	19.10	18.90	18.70	18.90	18.90	19.00	19.10	18.90	18.90	19.00	19.00	19.20	21.80	19.50	19.50	19.20	19.00	18.80	18.70	18.60	18.70	18.90	18.80	18.70	18.60	18.60	18.30
2019-05-14 10:00:23	19.60	20.10	21.70	22.30	20.90	19.30	18.90	18.80	18.90	18.90	19.00	19.00	18.90	19.00	19.00	19.10	19.00	21.30	19.70	19.80	20.10	19.20	18.80	18.70	18.60	18.70	18.90	18.80	18.60	18.60	18.60	18.30
2019-05-14 10:00:24	19.40	19.40	19.60	21.40	22.70	20.70	19.20	18.90	18.90	19.00	19.00	19.10	18.90	19.10	19.10	19.00	18.70	19.80	19.20	19.50	21.00	19.20	18.80	18.70	18.60	18.70	18.90	18.90	18.70	18.60	18.70	18.40
2019-05-14 10:00:24	19.40	19.20	19.10	19.30	21.40	22.50	19.80	18.90	19.10	19.00	19.00	19.10	18.90	19.00	19.00	19.00	18.60	18.90	18.90	19.30	20.90	20.00	18.80	18.60	18.70	18.70	18.80	18.90	18.70	18.60	18.60	18.40
2019-05-14 10:00:24	19.40	19.20	19.10	19.30	21.40	22.50	19.80	18.90	19.50	18.90	18.90	19.00	18.90	18.90	18.90	19.00	18.60	18.90	18.80	19.00	19.90	20.60	18.90	18.60	18.70	18.70	18.80	18.80	18.60	18.60	18.50	18.30
2019-05-14 10:00:24	19.30	19.20	19.00	19.10	19.50	21.70	21.40	19.40	21.10	19.00	18.90	19.10	18.90	19.00	18.90	19.00	18.50	18.90	18.80	18.90	18.90	19.90	19.30	18.90	18.80	18.70	18.90	18.80	18.60	18.60	18.60	18.30
2019-05-14 10:00:24	19.20	19.10	19.00	19.00	19.10	19.70	21.80	20.90	22.00	20.50	19.10	19.10	18.90	18.90	19.00	18.90	18.50	18.90	18.80	18.90	18.90	19.40	19.90	19.80	19.50	19.00	18.90	18.90	18.70	18.60	18.60	18.30
2019-05-14 10:00:25	19.10	19.10	19.00	19.00	19.10	18.90	19.80	20.80	20.40	20.90	19.60	19.10	18.90	18.90	19.00	18.90	18.60	19.00	18.80	18.90	18.90	19.20	19.70	20.70	20.10	19.80	18.90	18.80	18.70	18.60	18.60	18.30
2019-05-14 10:00:25	19.20	19.10	19.00	19.00	19.10	18.90	19.00	19.30	19.40	19.50	19.40	19.10	18.90	18.90	19.00	18.90	18.60	19.00	18.80	18.90	18.90	19.00	19.00	20.40	19.60	20.40	19.40	18.80	18.60	18.60	18.60	18.40
2019-05-14 10:00:25	19.30	19.20	19.00	19.00	19.10	19.00	19.10	19.10	19.30	19.30	19.10	19.10	19.00	18.90	19.00	18.90	18.50	18.90	18.80	18.90	18.90	19.00	18.70	19.60	18.90	20.30	19.90	18.90	18.60	18.60	18.60	18.40
2019-05-14 10:00:25	19.20	19.10	18.90	19.00	19.10	19.00	18.80	19.00	18.90	19.20	19.00	19.10	19.00	18.90	19.00	19.00	18.50	18.90	18.80	18.90	18.90	19.00	18.70	19.60	18.80	19.90	20.20	19.00	18.60	18.60	18.60	18.30
2019-05-14 10:00:26	19.20	19.20	19.00	19.10	19.20	19.00	18.70	18.70	18.80	18.90	18.90	19.00	18.90	18.90	18.90	18.90	18.50	18.90	18.80	18.90	18.90	19.00	18.70	19.20	18.90	19.70	20.40	19.20	18.70	18.60	18.60	18.40
2019-05-14 10:00:26	19.30	19.30	19.10	19.10	19.20	19.10	18.90	18.70	18.80	18.90	18.90	19.00	18.90	18.90	18.90	18.90	18.60	18.90	18.80	18.90	18.90	19.00	18.80	19.40	19.10	19.70	20.50	19.20	18.70	18.70	18.60	18.50
2019-05-14 10:00:26	19.20	19.20	19.00	19.00	19.10	19.00	18.90	18.60	18.80	18.80	18.90	19.00	18.80	18.90	18.90	18.90	18.60	18.90	18.90	18.90	18.90	19.00	18.80	19.60	19.10	19.70	20.50	19.20	18.70	18.70	18.60	18.40
2019-05-14 10:00:26	19.20	19.10	18.90	18.90	19.10	18.90	18.70	18.50	18.80	18.80	18.90	19.00	18.90	18.90	18.90	18.90	18.50	18.90	18.80	18.90	18.80	18.90	18.80	19.60	19.10	19.80	20.50	19.10	18.70	18.60	18.60	18.40
2019-05-14 10:00:26	19.20	19.10	18.90	18.90	19.10	19.00	18.70	18.60	18.70	18.80	18.90	19.00	18.90	18.80	18.90	18.90	18.50	18.90	18.80	18.90	18.80	18.90	18.90	19.70	19.10	19.90	20.60	19.10	18.70	18.60	18.60	18.40
2019-05-14 10:00:26	19.20	19.10	18.90	18.90	19.10	18.90	18.70	18.60	18.80	18.80	18.90	19.00	18.90	18.90	18.90	18.90	18.50	19.00	18.80	18.90	18.80	19.00	18.90	19.70	19.10	19.90	20.60	19.10	18.70	18.60	18.60	18.40
2019-05-14 10:00:27	19.20	19.10	19.00	19.00	19.00	18.90	18.70	18.60	18.80	18.80	18.90	19.00	18.90	18.90	18.90	18.90	18.50	18.90	18.80	18.90	18.90	19.00	18.90	19.70	19.00	19.90	20.50	19.10	18.70	18.60	18.60	18.40
2019-05-14 10:00:27	19.30	19.20	19.00	19.00	19.10	19.00	18.80	18.60	18.80	18.90	19.00	19.10	18.90	18.90	19.00	18.90	18.60	18.90	18.80	18.90	18.90	19.00	18.90	19.70	19.00	19.90	20.50	19.00	18.70	18.60	18.60	18.30
2019-05-14 10:00:27	19.30	19.10	19.00	19.00	19.20	19.00	18.80	18.60	18.80	18.90	18.90	19.00	18.90	18.90	19.00	18.90	18.50	19.00	18.80	18.90	18.90	19.00	18.90	19.70	19.10	19.90	20.50	19.00	18.70	18.60	18.60	18.40
2019-05-14 10:00:27	19.30	19.10	19.00	19.00	19.20	19.00	18.80	18.60	18.80	18.90	18.90	19.00	18.90	18.90	19.00	19.00	18.50	19.00	18.80	18.90	18.90	19.00	18.90	19.70	19.10	19.80	20.50	19.00	18.60	18.60	18.60	18.40
2019-05-14 10:00:27	19.20	19.20	19.00	18.90	19.10	18.90	18.80	18.50	18.80	18.90	19.00	19.10	18.90	18.90	19.00	18.90	18.50	18.90	18.80	18.90	18.90	19.00	18.80	19.60	18.90	19.60	20.60	19.00	18.60	18.60	18.60	18.40
2019-05-14 10:00:28	19.20	19.20	19.00	19.00	19.10	18.90	18.70	18.50	18.80	18.90	19.00	19.10	18.90	18.90	19.00	18.90	18.50	18.90	18.80	18.90	18.90	19.00	18.70	19.20	18.80	19.50	20.70	19.10	18.70	18.60	18.60	18.40
2019-05-14 10:00:28	19.30	19.20	19.00	19.00	19.20	19.00	18.80	18.60	18.90	18.90	19.00	19.10	19.00	18.90	19.00	19.00	18.60	19.00	18.80	18.90	18.90	19.00	18.70	19.10	18.80	19.60	20.60	19.10	18.70	18.60	18.70	18.40
2019-05-14 10:00:28	19.30	19.30	19.00	19.10	19.30	19.10	18.90	18.70	18.90	18.90	19.00	19.10	18.90	19.00	19.00	19.00	18.70	19.00	18.90	19.00	19.00	19.10	18.80	19.20	18.80	19.80	20.30	19.10	18.70	18.50	18.60	18.30
2019-05-14 10:00:28	19.20	19.20	19.00	19.10	19.20	19.00	18.80	18.60	18.90	18.90	19.00	19.10	18.90	19.00	19.00	19.00	18.60	19.00	18.80	18.90	18.90	19.00	18.70	19.30	18.80	19.80	20.30	19.10	18.70	18.50	18.60	18.30
2019-05-14 10:00:28	19.20	19.20	19.10	19.10	19.20	19.00	18.80	18.60	18.90	19.20	19.10	19.10	19.00	18.90	19.00	19.00	18.60	19.00	18.80	18.90	18.90	19.00	18.80	19.40	18.80	20.00	20.20	19.10	18.70	18.60	18.60	18.20
2019-05-14 10:00:29	19.30	19.30	19.10	19.10	19.20	19.10	18.80	18.70	18.90	19.20	19.10	19.10	19.00	18.90	19.00	19.00	18.60	19.00	18.80	18.90	18.90	19.00	18.90	19.70	18.90	20.10	20.40	19.00	18.70	18.60	18.70	18.30
2019-05-14 10:00:29	19.40	19.30	19.10	19.10	19.20	19.10	18.80	19.20	19.10	20.20	19.20	19.10	18.90	18.90	18.90	19.00	18.50	18.90	18.80	18.90	18.80	19.00	19.10	20.30	19.10	20.60	20.50	18.90	18.70	18.60	18.60	18.30
2019-05-14 10:00:29	19.30	19.20	19.10	19.10	19.30	19.10	18.80	20.20	19.20	21.60	19.40	19.10	18.90	18.90	18.90	19.00	18.60	18.90	18.80	18.90	18.80	19.00	19.20	20.60	19.40	21.20	20.40	18.90	18.60	18.60	18.50	18.30
2019-05-14 10:00:29	19.30	19.10	19.10	19.00	19.20	19.00	18.80	21.50	19.40	22.60	19.40	19.10	18.90	19.00	19.00	19.00	18.60	18.90	18.80	18.90	18.90	19.00	19.00	20.50	19.40	21.30	20.20	18.90	18.60	18.60	18.50	18.30
2019-05-14 10:00:29	19.30	19.10	19.10	19.00	19.20	19.00	18.80	22.40	20.00	23.10	19.20	19.10	18.90	18.90	19.00	19.00	18.60	18.90	18.80	19.00	18.90	19.00	18.90	19.90	19.10	20.50	20.00	18.80	18.60	18.60	18.60	18.30
2019-05-14 10:00:30	19.30	19.10	19.00	19.00	19.10	19.00	18.80	22.60	20.00	23.10	19.00	19.10	18.90	18.90	19.00	18.90	18.70	18.90	18.80	19.00	18.90	19.10	18.90	19.20	18.90	19.40	19.60	18.80	18.60	18.60	18.60	18.40
2019-05-14 10:00:30	19.30	19.20	19.00	18.90	19.10	19.00	18.70	22.10	19.60	22.90	19.20	19.10	18.90	18.90	18.90	18.90	18.70	18.90	18.80	18.90	18.80	19.00	18.90	19.00	18.90	18.90	19.10	18.80	18.60	18.50	18.60	18.40
2019-05-14 10:00:30	19.20	19.10	19.00	18.90	19.10	18.90	18.70	20.90	19.60	22.90	19.20	19.10	18.90	18.90	18.90	18.90	18.70	19.00	18.80	19.00	18.90	19.00	18.90	19.00	18.90	18.90	19.00	18.80	18.60	18.50	18.60	18.40
2019-05-14 10:00:30	19.30	19.20	19.00	19.00	19.20	19.00	18.80	19.50	19.40	22.30	20.10	19.10	18.90	19.00	19.00	19.00	18.70	19.00	18.90	19.00	19.00	19.10	18.90	19.00	18.90	19.00	19.10	18.80	18.50	18.60	18.60	18.30
2019-05-14 10:00:31	19.40	19.30	19.10	19.10	19.30	19.10	18.90	18.80	19.10	20.80	21.40	19.10	18.90	19.00	19.00	19.00	18.60	19.00	18.80	18.90	19.00	19.10	18.80	18.80	18.80	19.00	19.10	18.80	18.60	18.60	18.60	18.30
2019-05-14 10:00:31	19.30	19.20	19.00	19.00	19.20	19.00	18.80	18.70	18.90	19.50	22.30	19.10	18.90	18.90	18.90	18.90	18.60	19.00	18.80	19.00	19.00	19.10	18.80	18.80	18.60	18.90	19.20	18.90	18.70	18.60	18.60	18.30
2019-05-14 10:00:31	19.30	19.20	19.00	19.00	19.20	19.00	18.80	18.70	18.80	19.10	22.40	19.20	18.90	18.90	18.90	18.90	18.70	19.10	18.90	19.10	19.00	19.10	18.80	18.90	18.60	18.90	19.40	18.90	18.70	18.70	18.50	18.40
2019-05-14 10:00:31	19.30	19.20	19.00	18.90	19.10	19.00	18.80	18.70	18.90	19.10	22.10	19.60	18.90	19.00	19.00	18.90	18.70	19.10	18.90	19.10	19.00	19.10	18.90	18.90	18.60	18.80	19.50	19.00	18.70	18.60	18.50	18.30
2019-05-14 10:00:31	19.40	19.20	19.10	19.00	19.20	19.00	18.80	18.80	18.90	19.00	21.20	20.40	19.00	19.00	19.00	19.00	18.70	19.10	18.90	19.10	19.00	19.10	18.90	18.90	18.60	18.80	19.40	19.20	18.70	18.60	18.60	18.30
2019-05-14 10:00:32	19.30	19.20	19.10	19.10	19.20	19.00	18.80	18.80	18.90	19.00	19.90	21.50	19.00	19.00	19.00	19.00	18.70	19.10	18.90	19.10	19.00	19.10	18.90	18.90	18.70	18.80	19.20	19.30	18.70	18.70	18.60	18.40
2019-05-14 10:00:32	19.30	19.20	19.10	19.00	19.20	19.00	18.80	18.70	18.80	19.00	19.20	21.90	19.00	19.00	19.00	19.00	18.80	19.00	18.90	18.90	19.00	19.10	18.80	18.70	18.70	18.80	19.00	19.40	18.70	18.70	18.60	18.40
2019-05-14 10:00:32	19.40	19.20	19.00	19.00	19.20	19.00	18.80	18.70	18.80	19.00	19.10	21.70	19.10	18.90	19.00	19.00	18.70	18.90	18.80	18.90	18.90	19.00	18.80	18.60	18.60	18.80	19.00	19.60	18.70	18.70	18.60	18.40
2019-05-14 10:00:32	19.30	19.20	19.00	19.00	19.10	19.00	18.80	18.70	18.90	18.90	19.10	21.70	19.20	18.90	19.00	18.90	18.70	19.00	18.90	19.00	19.00	19.00	18.80	18.70	18.60	18.70	18.90	19.60	18.70	18.60	18.60	18.40
2019-05-14 10:00:32	19.30	19.20	19.00	19.00	19.10	19.00	18.70	18.70	18.90	18.90	19.20	21.80	19.30	19.00	19.00	18.90	18.70	19.00	18.90	19.00	19.00	19.00	18.80	18.70	18.60	18.70	18.90	19.50	18.70	18.60	18.60	18.40
2019-05-14 10:00:33	19.30	19.30	19.00	19.00	19.20	19.00	18.80	18.70	18.90	19.00	19.10	21.70	19.50	19.00	19.00	19.00	18.70	19.10	18.90	19.00	19.00	19.10	18.80	18.80	18.60	18.70	18.90	19.40	18.80	18.70	18.60	18.40
2019-05-14 10:00:33	19.30	19.30	19.10	19.10	19.20	19.10	18.80	18.80	18.90	19.00	19.10	21.90	19.60	19.00	19.00	19.00	18.60	19.10	18.90	18.90	18.90	19.00	18.80	18.80	18.60	18.70	18.90	19.40	18.70	18.70	18.70	18.40
2019-05-14 10:00:33	19.30	19.20	19.00	19.10	19.20	19.10	18.80	18.70	18.80	19.00	19.10	22.20	19.60	19.00	19.00	19.00	18.50	19.10	18.90	18.90	18.90	19.00	18.70	18.70	18.60	18.70	18.90	19.40	18.70	18.70	18.70	18.40
2019-05-14 10:00:33	19.30	19.20	19.00	19.00	19.20	19.00	18.80	18.60	18.80	19.00	19.10	22.30	19.50	18.90	19.00	19.00	18.60	19.00	18.90	18.90	18.90	19.10	18.80	18.70	18.60	18.70	18.90	19.40	18.70	18.70	18.70	18.40
2019-05-14 10:00:33	19.30	19.20	19.00	19.00	19.20	19.00	18.80	18.60	18.80	18.90	19.10	22.40	19.40	18.90	19.00	18.90	18.70	19.00	18.80	19.00	19.00	19.10	18.90	18.70	18.60	18.70	18.90	19.40	18.70	18.60	18.60	18.40
2019-05-14 10:00:34	19.40	19.20	19.00	19.00	19.20	19.00	18.80	18.70	18.90	18.90	19.10	23.10	19.30	18.90	19.00	18.90	18.70	19.10	18.90	19.00	19.00	19.10	18.90	18.80	18.60	18.80	18.90	19.40	18.70	18.60	18.60	18.40
2019-05-14 10:00:34	19.30	19.20	19.10	19.10	19.20	19.00	18.90	18.70	18.90	18.90	19.10	23.10	19.30	18.90	19.00	18.90	18.70	19.10	19.00	19.00	19.00	19.10	18.90	18.80	18.70	18.80	19.00	19.50	18.70	18.60	18.60	18.40
2019-05-14 10:00:34	19.30	19.20	19.10	19.10	19.20	19.00	18.80	18.60	18.80	18.90	19.80	22.90	19.00	18.90	19.00	19.00	18.70	19.10	19.00	19.10	19.00	19.10	18.90	18.70	18.60	18.70	19.30	19.30	18.70	18.70	18.60	18.30
2019-05-14 10:00:34	19.30	19.20	19.00	19.00	19.10	19.00	18.80	18.60	18.80	19.00	20.70	21.80	18.90	18.90	19.00	19.00	18.80	19.10	19.00	19.10	19.00	19.10	18.90	18.80	18.60	18.70	19.30	19.30	18.70	18.70	18.60	18.30
2019-05-14 10:00:35	19.30	19.20	19.00	19.00	19.10	19.00	18.80	18.70	18.80	19.10	21.40	20.80	18.90	19.00	19.00	19.00	18.80	19.10	18.90	19.10	19.10	19.10	18.90	18.80	18.70	18.80	19.40	19.10	18.70	18.70	18.60	18.40
2019-05-14 10:00:35	19.30	19.20	19.00	19.00	19.20	19.00	18.80	18.70	18.80	19.10	21.40	20.80	18.90	19.00	19.00	19.00	18.80	19.10	18.90	19.00	19.10	19.10	18.80	18.80	18.70	18.80	19.70	18.90	18.70	18.70	18.60	18.30
2019-05-14 10:00:35	19.30	19.20	19.00	19.10	19.30	19.10	18.80	18.70	18.80	19.20	22.70	20.00	19.00	19.00	19.00	19.00	18.80	19.10	19.00	19.00	19.10	19.10	18.80	18.90	18.80	18.90	19.90	18.90	18.70	18.70	18.70	18.30
2019-05-14 10:00:35	19.30	19.20	19.00	19.10	19.30	19.10	18.80	18.70	18.90	19.30	23.70	19.50	19.00	18.90	19.00	19.00	18.70	19.10	18.90	19.00	19.00	19.10	18.90	18.90	18.80	18.90	19.80	18.90	18.70	18.70	18.60	18.40
2019-05-14 10:00:35	19.30	19.30	19.10	19.10	19.30	19.10	18.80	18.70	18.90	19.40	23.80	19.30	18.90	18.80	19.00	18.90	18.70	19.10	18.90	19.00	19.00	19.10	18.90	18.90	18.70	19.00	19.80	18.90	18.70	18.70	18.60	18.50
2019-05-14 10:00:35	19.30	19.30	19.10	19.10	19.30	19.10	18.90	18.80	18.90	19.80	23.40	19.20	18.80	18.80	19.00	18.90	18.70	19.10	18.90	19.00	19.00	19.10	18.90	18.90	18.80	19.10	19.80	18.90	18.70	18.70	18.60	18.40
2019-05-14 10:00:36	19.40	19.30	19.10	19.10	19.30	19.10	19.00	19.40	19.60	21.00	22.10	19.20	18.90	18.90	19.00	18.90	18.70	19.10	18.90	19.00	19.00	19.10	18.90	19.10	18.80	19.50	19.70	18.90	18.70	18.70	18.60	18.40
2019-05-14 10:00:36	19.30	19.30	19.00	19.00	19.20	19.10	19.30	21.00	20.80	21.30	20.10	19.20	18.90	18.90	19.00	18.90	18.80	19.10	18.90	19.00	19.00	19.20	18.90	19.50	18.80	19.50	19.70	18.90	18.70	18.70	18.60	18.40
2019-05-14 10:00:36	19.20	19.30	19.00	19.00	19.10	19.00	19.20	20.40	20.30	19.90	19.10	19.10	18.90	18.90	19.00	18.90	18.80	19.10	18.90	19.00	19.00	19.80	19.30	20.70	19.20	20.10	19.50	18.90	18.70	18.60	18.60	18.40
2019-05-14 10:00:36	19.30	19.30	19.00	19.00	19.10	19.00	18.90	18.80	19.10	19.00	18.90	19.00	18.90	18.90	18.90	18.90	18.80	19.20	19.00	19.10	19.10	20.30	20.50	21.60	20.30	20.70	19.50	19.00	18.70	18.60	18.60	18.40
2019-05-14 10:00:36	19.30	19.30	19.00	18.90	19.10	19.00	18.80	18.80	18.90	19.00	18.90	19.00	18.90	18.90	18.90	18.90	18.80	19.20	18.90	19.00	19.10	20.40	21.50	21.50	21.10	20.60	19.40	18.90	18.70	18.60	18.60	18.30
2019-05-14 10:00:37	19.20	19.20	18.90	19.00	19.10	19.00	18.80	18.70	18.90	19.00	18.90	19.00	18.90	18.90	18.90	18.90	18.70	19.10	18.90	19.00	19.00	20.40	21.70	21.10	21.10	19.90	19.10	18.90	18.70	18.60	18.60	18.30
2019-05-14 10:00:37	19.30	19.20	19.00	19.00	19.10	19.10	18.80	18.70	18.90	19.00	19.00	19.00	18.90	18.90	19.00	19.00	18.80	19.10	19.00	19.00	19.10	20.50	21.80	21.00	21.10	19.60	19.00	18.90	18.70	18.60	18.60	18.40
2019-05-14 10:00:37	19.30	19.20	19.10	19.00	19.20	19.10	18.90	18.80	18.90	19.00	19.00	19.10	18.90	18.90	18.90	19.00	18.70	19.10	18.90	19.00	19.10	20.50	21.80	21.00	21.20	19.60	19.00	18.80	18.60	18.70	18.60	18.30
2019-05-14 10:00:37	19.30	19.20	19.10	19.00	19.20	19.10	18.90	18.80	18.90	18.90	19.00	19.10	18.90	18.90	18.90	18.90	18.70	19.10	18.90	19.10	19.10	20.50	21.90	20.90	21.30	19.60	19.00	18.80	18.60	18.60	18.60	18.30
2019-05-14 10:00:37	19.40	19.30	19.10	19.10	19.30	19.10	19.00	18.90	18.90	18.90	19.00	19.10	18.90	18.90	19.00	18.90	18.70	19.20	18.90	19.10	19.20	20.50	21.90	20.80	21.30	19.50	19.00	18.80	18.60	18.60	18.70	18.40
2019-05-14 10:00:38	19.40	19.30	19.20	19.10	19.30	19.20	18.90	18.80	18.90	19.00	19.00	19.10	18.90	18.90	19.00	19.00	18.70	19.10	18.90	19.10	19.10	20.50	21.90	20.80	21.30	19.50	18.90	18.90	18.70	18.70	18.70	18.40
2019-05-14 10:00:38	19.30	19.20	19.10	19.00	19.20	19.10	18.80	18.70	18.90	19.00	19.00	19.10	18.90	18.90	19.00	18.90	18.70	19.10	18.90	19.00	19.10	20.50	21.90	20.90	21.40	19.50	19.00	18.90	18.70	18.70	18.60	18.40
2019-05-14 10:00:38	19.20	19.20	19.00	19.00	19.20	19.10	18.90	18.70	18.90	18.90	19.00	19.10	18.90	18.90	19.00	18.90	18.70	19.10	18.90	19.00	19.10	20.50	21.90	20.90	21.40	19.50	19.00	18.90	18.70	18.70	18.60	18.40
2019-05-14 10:00:38	19.30	19.40	19.10	19.10	19.30	19.10	18.90	18.70	18.90	18.90	19.00	19.10	18.90	19.00	19.00	19.00	18.70	19.10	18.90	19.00	19.10	20.50	21.90	20.90	21.40	19.60	19.00	18.90	18.70	18.70	18.70	18.50
2019-05-14 10:00:38	19.40	19.40	19.20	19.10	19.30	19.10	19.00	18.80	18.90	19.00	19.00	19.10	18.90	19.00	19.00	19.10	18.80	19.10	19.00	19.10	19.20	20.60	22.00	21.00	21.40	19.60	19.00	18.90	18.70	18.70	18.70	18.50
2019-05-14 10:00:39	19.40	19.40	19.20	19.10	19.30	19.10	19.00	18.90	18.90	19.00	19.00	19.10	18.90	19.00	19.00	19.00	18.80	19.10	18.90	19.20	19.10	20.50	21.90	21.10	21.40	19.70	19.10	19.00	18.70	18.70	18.70	18.50
2019-05-14 10:00:39	19.30	19.30	19.10	19.10	19.30	19.10	18.90	18.90	19.00	19.00	19.00	19.10	18.90	18.90	19.00	19.00	18.70	19.00	18.90	19.10	19.00	20.40	21.70	21.50	21.40	19.90	19.10	19.00	18.60	18.70	18.60	18.30
2019-05-14 10:00:39	19.30	19.30	19.10	19.00	19.30	19.10	18.90	18.80	19.00	19.00	19.00	19.10	18.90	18.90	19.00	19.00	18.70	19.10	18.90	19.10	19.10	20.40	21.10	21.80	21.20	20.30	19.20	18.90	18.70	18.70	18.60	18.30
2019-05-14 10:00:39	19.30	19.30	19.10	19.10	19.30	19.00	18.80	18.80	19.10	19.00	19.00	19.10	18.90	18.90	19.00	19.00	18.70	19.10	18.90	19.10	19.10	20.30	20.30	21.90	20.70	20.70	19.40	18.90	18.70	18.70	18.60	18.40
2019-05-14 10:00:39	19.30	19.30	19.10	19.10	19.30	19.00	18.80	18.80	19.10	19.10	19.00	19.00	18.90	18.90	19.00	19.00	18.80	19.10	18.90	19.00	19.10	20.20	19.60	21.80	20.10	21.10	19.50	18.90	18.70	18.70	18.60	18.40
2019-05-14 10:00:40	19.40	19.30	19.10	19.10	19.30	19.10	18.80	19.00	19.80	19.50	19.00	19.10	18.90	18.90	19.00	18.90	18.80	19.10	18.90	19.00	19.10	20.20	19.60	21.80	19.70	21.20	19.60	18.90	18.70	18.70	18.60	18.40
2019-05-14 10:00:40	19.40	19.30	19.10	19.10	19.20	19.10	18.90	20.20	20.40	21.20	19.00	19.10	18.90	18.90	18.90	18.90	18.80	19.10	18.90	19.00	19.00	19.60	19.20	21.60	19.30	21.20	19.60	18.90	18.70	18.70	18.60	18.40
2019-05-14 10:00:40	19.30	19.30	19.10	19.10	19.20	19.10	19.00	22.30	20.00	23.10	19.00	19.00	18.80	18.90	18.90	18.80	18.70	19.10	18.90	19.00	19.00	19.10	19.00	21.30	19.30	21.20	19.60	18.90	18.70	18.70	18.60	18.40
2019-05-14 10:00:40	19.30	19.30	19.10	19.10	19.30	19.10	18.90	22.90	19.50	23.40	19.60	19.00	18.80	18.80	18.90	18.80	18.70	19.10	18.90	19.10	19.00	19.20	18.90	20.70	19.20	20.80	19.50	18.90	18.70	18.70	18.60	18.40
2019-05-14 10:00:40	19.30	19.30	19.10	19.10	19.30	19.10	18.90	21.70	19.40	22.50	21.10	19.00	18.90	18.80	18.90	18.90	18.70	19.10	18.90	19.10	19.00	19.20	19.00	20.10	19.10	20.30	19.50	18.90	18.70	18.70	18.60	18.40
2019-05-14 10:00:41	19.30	19.30	19.10	19.10	19.20	19.10	18.90	20.20	19.20	21.30	22.80	19.20	18.90	18.90	19.00	18.90	18.70	19.10	18.90	19.00	19.00	19.20	19.00	19.90	19.00	20.00	19.70	19.00	18.80	18.80	18.60	18.50
2019-05-14 10:00:41	19.20	19.30	19.10	19.10	19.10	19.10	18.90	19.10	19.20	21.30	22.80	19.20	18.90	18.90	19.00	18.90	18.80	19.20	19.00	19.10	19.10	19.30	19.00	19.80	18.90	19.90	19.80	19.00	18.70	18.70	18.70	18.40
2019-05-14 10:00:41	19.20	19.30	19.10	19.10	19.10	19.10	18.90	18.70	19.00	20.00	23.80	19.80	18.90	19.00	19.00	18.90	18.80	19.10	19.00	19.10	19.10	19.20	19.00	19.30	18.80	19.50	19.80	18.90	18.60	18.60	18.70	18.30
2019-05-14 10:00:41	19.20	19.30	19.10	19.10	19.10	19.10	18.90	18.70	18.90	19.30	23.60	20.60	19.00	19.00	19.00	19.00	18.80	19.10	18.90	19.10	19.00	19.10	18.90	18.90	18.80	19.10	19.80	19.00	18.70	18.70	18.70	18.40
2019-05-14 10:00:41	19.30	19.30	19.10	19.10	19.20	19.10	18.90	18.70	18.90	19.10	22.70	20.60	19.00	19.00	19.00	19.00	18.80	19.20	18.90	19.10	19.00	19.20	18.90	18.90	18.80	18.80	19.70	19.00	18.70	18.70	18.70	18.50
2019-05-14 10:00:42	19.40	19.30	19.10	19.10	19.30	19.00	18.90	18.70	18.90	19.10	22.30	20.00	19.00	19.00	19.00	19.00	18.80	19.20	18.90	19.10	19.00	19.20	18.90	18.90	18.80	18.90	19.70	19.00	18.70	18.70	18.70	18.40
2019-05-14 10:00:42	19.40	19.30	19.10	19.10	19.30	19.00	18.90	18.70	18.90	19.20	22.90	19.40	19.00	19.00	19.00	19.00	18.80	19.10	19.00	19.00	19.00	19.20	18.90	18.90	18.80	19.10	19.70	19.00	18.70	18.70	18.70	18.40
2019-05-14 10:00:42	19.40	19.20	19.10	19.10	19.30	19.10	18.90	18.70	19.00	19.70	22.80	19.30	19.00	19.00	19.00	19.00	18.80	19.10	19.00	19.00	18.90	19.20	18.90	19.10	18.80	19.10	19.70	19.00	18.70	18.70	18.70	18.40
2019-05-14 10:00:42	19.40	19.20	19.10	19.10	19.30	19.10	18.90	19.00	19.00	19.70	22.80	19.30	19.00	19.00	19.00	19.00	18.70	19.10	19.00	19.10	18.90	19.20	18.90	19.40	18.80	19.30	19.40	18.90	18.60	18.60	18.60	18.40
2019-05-14 10:00:42	19.30	19.30	19.10	19.10	19.30	19.00	18.90	20.40	19.20	21.00	21.00	19.20	19.00	19.00	19.10	19.00	18.80	19.10	19.10	19.10	19.10	19.30	19.00	19.70	18.80	19.50	19.10	18.80	18.60	18.60	18.50	18.30
2019-05-14 10:00:43	19.30	19.30	19.10	19.10	19.30	19.00	19.30	21.50	20.70	20.50	19.10	19.20	19.00	19.00	19.10	19.00	18.80	19.10	19.00	19.10	19.10	19.20	19.40	19.80	19.10	19.50	18.90	18.90	18.70	18.60	18.60	18.30
2019-05-14 10:00:43	19.30	19.30	19.10	19.10	19.30	19.10	20.80	20.50	20.70	20.50	19.10	19.20	19.00	19.00	19.10	19.00	18.80	19.10	18.90	19.10	19.10	19.20	19.60	19.40	19.10	19.20	18.90	18.90	18.70	18.60	18.60	18.40
2019-05-14 10:00:43	19.30	19.30	19.10	19.10	19.30	19.50	21.70	19.20	21.10	19.30	19.00	19.10	18.90	19.00	19.00	19.00	18.80	19.10	19.00	19.10	19.10	19.50	19.50	19.00	19.00	18.90	18.90	18.90	18.60	18.60	18.60	18.40
2019-05-14 10:00:43	19.30	19.30	19.10	19.10	19.30	19.50	21.70	19.20	20.10	19.00	19.00	19.10	18.90	19.00	18.90	18.90	18.80	19.10	19.00	19.10	19.60	19.60	19.30	18.90	18.90	18.80	18.90	18.90	18.70	18.60	18.60	18.40
2019-05-14 10:00:43	19.30	19.30	19.20	19.10	19.30	21.20	20.50	18.90	19.10	19.00	18.90	19.10	18.90	18.90	18.90	18.90	18.80	19.10	19.00	19.10	19.60	19.60	19.30	18.90	18.70	18.70	18.90	18.80	18.70	18.60	18.60	18.40
2019-05-14 10:00:43	19.30	19.30	19.10	19.10	19.70	21.90	19.20	18.70	18.90	19.00	19.00	19.10	18.90	18.90	19.00	19.00	18.70	19.10	19.00	19.00	20.10	19.50	19.10	18.80	18.70	18.70	18.90	18.80	18.70	18.60	18.60	18.40
2019-05-14 10:00:44	19.30	19.30	19.10	19.10	21.50	20.60	18.90	18.70	18.90	18.90	19.00	19.10	19.00	19.00	19.00	18.90	18.70	19.20	19.00	19.10	20.30	19.40	19.00	18.90	18.70	18.70	18.90	18.80	18.70	18.60	18.60	18.40
2019-05-14 10:00:44	19.40	19.30	19.20	19.40	23.20	19.60	18.90	18.80	18.90	18.90	19.00	19.10	18.90	19.00	19.00	18.90	18.70	19.20	19.00	19.40	20.30	19.20	18.90	18.90	18.70	18.80	18.80	18.90	18.70	18.60	18.60	18.50
2019-05-14 10:00:44	19.30	19.20	19.20	20.20	23.30	19.30	18.90	18.80	18.80	19.00	19.00	19.10	18.90	19.00	19.00	19.00	18.70	19.10	18.90	19.60	20.00	19.20	18.90	18.80	18.70	18.80	18.80	18.90	18.70	18.60	18.60	18.40
2019-05-14 10:00:44	19.30	19.20	19.20	21.00	22.60	19.20	18.90	18.70	18.80	19.00	19.00	19.10	18.90	19.00	19.00	19.00	18.70	19.10	18.90	19.70	19.60	19.20	18.80	18.80	18.70	18.70	18.90	18.80	18.60	18.60	18.60	18.30
2019-05-14 10:00:44	19.40	19.30	19.20	21.10	22.10	19.20	18.90	18.70	18.80	18.90	19.00	19.10	18.90	18.90	18.90	19.00	18.80	19.10	18.90	19.80	19.20	19.20	18.80	18.90	18.70	18.70	18.90	18.80	18.60	18.60	18.60	18.30
2019-05-14 10:00:45	19.40	19.30	19.20	20.80	22.00	19.30	18.90	18.80	18.80	18.90	19.00	19.20	18.90	18.90	18.90	18.90	18.80	19.20	19.00	19.90	19.20	19.20	18.90	18.90	18.70	18.70	18.90	18.90	18.70	18.60	18.60	18.30
2019-05-14 10:00:45	19.40	19.30	19.20	20.40	22.20	19.30	19.00	18.80	18.90	19.00	19.10	19.20	18.90	18.90	18.90	19.00	18.80	19.20	19.00	19.90	19.20	19.20	18.90	18.80	18.70	18.70	18.90	18.90	18.70	18.70	18.70	18.30
2019-05-14 10:00:45	19.40	19.30	19.20	20.40	22.20	19.30	19.00	18.80	18.90	19.00	19.00	19.20	18.90	18.90	19.00	19.00	18.80	19.20	19.00	20.00	19.30	19.20	18.90	18.80	18.70	18.70	18.90	18.90	18.60	18.70	18.60	18.40
2019-05-14 10:00:45	19.30	19.30	19.20	20.00	22.20	19.20	18.90	18.80	18.80	18.90	19.00	19.10	18.90	18.90	18.90	18.90	18.80	19.20	19.00	20.00	19.30	19.20	18.90	18.80	18.70	18.60	18.80	18.80	18.60	18.60	18.50	18.40
2019-05-14 10:00:45	19.20	19.30	19.20	19.90	22.00	19.20	18.90	18.70	18.80	18.90	19.00	19.10	18.90	18.90	18.90	18.90	18.70	19.10	19.00	20.10	19.20	19.20	18.90	18.80	18.60	18.60	18.90	18.80	18.60	18.60	18.50	18.30
2019-05-14 10:00:46	19.30	19.20	19.10	20.00	22.00	19.20	18.90	18.70	18.90	18.90	18.90	19.10	18.90	18.90	19.00	18.80	18.70	19.10	18.90	20.10	19.20	19.20	18.80	18.80	18.60	18.60	18.90	18.80	18.60	18.60	18.50	18.30
2019-05-14 10:00:46	19.30	19.20	19.00	20.00	22.00	19.20	18.90	18.70	18.80	18.90	18.90	19.10	18.90	18.90	18.90	18.90	18.70	19.10	18.90	20.10	19.20	19.20	18.90	18.80	18.60	18.60	18.90	18.80	18.60	18.60	18.50	18.30
2019-05-14 10:00:46	19.30	19.20	19.10	20.10	22.00	19.20	18.90	18.70	18.80	18.90	18.90	19.10	18.90	18.90	18.90	18.90	18.80	19.10	18.90	20.10	19.20	19.20	18.90	18.80	18.50	18.60	18.80	18.70	18.50	18.50	18.50	18.20
2019-05-14 10:00:46	19.30	19.30	19.20	20.20	22.00	19.10	18.90	18.70	18.80	18.90	19.00	19.10	18.90	19.00	18.90	18.90	18.80	19.10	18.90	20.00	19.20	19.20	18.90	18.80	18.50	18.60	18.80	18.70	18.50	18.40	18.50	18.20
2019-05-14 10:00:46	19.30	19.30	19.10	20.10	22.00	19.10	18.80	18.80	18.80	18.90	19.00	19.10	18.90	19.00	18.90	18.90	18.70	19.00	18.90	20.00	19.20	19.20	18.90	18.80	18.60	18.60	18.80	18.70	18.50	18.60	18.50	18.30
2019-05-14 10:00:47	19.40	19.30	19.10	19.90	22.20	19.20	18.80	18.80	18.80	18.90	19.00	19.10	19.00	19.00	19.00	19.00	18.70	19.00	18.90	20.00	19.20	19.10	18.90	18.80	18.60	18.70	18.80	18.80	18.60	18.70	18.60	18.30
2019-05-14 10:00:47	19.40	19.30	19.10	19.70	22.60	19.20	18.90	18.70	18.90	18.90	19.00	19.10	18.90	18.90	19.00	19.00	18.70	19.10	18.90	20.00	19.20	19.10	18.90	18.80	18.50	18.70	18.70	18.80	18.50	18.60	18.50	18.30
2019-05-14 10:00:47	19.30	19.20	19.10	19.60	23.00	19.20	18.80	18.70	18.90	18.90	19.00	19.10	19.00	18.90	19.00	19.00	18.80	19.10	19.00	19.90	19.20	19.10	18.80	18.80	18.50	18.60	18.70	18.80	18.60	18.50	18.50	18.30
2019-05-14 10:00:47	19.30	19.20	19.10	19.60	23.20	19.40	18.80	18.70	18.90	18.90	19.00	19.10	18.90	18.90	19.00	19.00	18.70	19.10	18.90	19.60	19.20	19.20	18.80	18.80	18.60	18.60	18.80	18.80	18.70	18.60	18.50	18.30
2019-05-14 10:00:47	19.40	19.30	19.10	19.30	23.20	19.60	18.90	18.70	18.90	18.90	19.00	19.10	18.90	18.90	19.00	19.00	18.70	19.10	19.00	19.30	19.60	19.20	18.80	18.70	18.60	18.70	18.80	18.80	18.60	18.50	18.50	18.30
2019-05-14 10:00:48	19.30	19.20	19.00	19.10	22.90	20.10	18.90	18.60	18.90	18.90	19.00	19.10	18.90	18.90	19.00	19.00	18.80	19.20	19.10	19.30	20.10	19.30	18.80	18.80	18.60	18.70	18.80	18.80	18.60	18.50	18.50	18.30
2019-05-14 10:00:48	19.30	19.20	19.00	19.10	22.90	20.10	18.90	18.60	18.90	18.90	18.90	19.10	18.90	18.90	19.00	19.00	18.80	19.20	19.00	19.20	20.30	19.30	18.90	18.80	18.60	18.70	18.80	18.80	18.60	18.60	18.50	18.30
2019-05-14 10:00:48	19.20	19.20	19.00	19.10	22.00	21.30	18.90	18.70	18.90	18.90	18.90	19.10	18.90	18.90	18.90	18.90	18.70	19.10	18.90	19.00	20.10	19.60	18.90	18.70	18.60	18.70	18.80	18.80	18.60	18.50	18.50	18.30
2019-05-14 10:00:48	19.30	19.20	19.00	19.20	20.90	22.50	19.00	18.80	18.80	18.90	19.00	19.10	18.90	18.90	18.90	18.90	18.70	19.10	18.90	19.00	20.10	19.60	18.90	18.70	18.60	18.60	18.70	18.80	18.60	18.50	18.50	18.20
2019-05-14 10:00:48	19.30	19.20	19.10	19.20	20.10	23.30	19.30	18.80	18.90	18.90	19.00	19.10	18.90	18.90	19.00	18.90	18.60	19.10	18.90	19.00	19.90	19.80	18.90	18.80	18.60	18.60	18.70	18.80	18.60	18.50	18.50	18.20
2019-05-14 10:00:49	19.30	19.30	19.20	19.10	19.60	23.40	20.00	18.80	19.10	18.90	19.00	19.10	18.90	19.00	19.00	18.90	18.70	19.00	18.90	19.00	19.60	20.00	18.90	18.80	18.50	18.60	18.70	18.70	18.60	18.50	18.50	18.20
2019-05-14 10:00:49	19.30	19.30	19.20	19.10	19.40	23.20	20.60	18.90	19.20	18.90	19.00	19.10	18.90	19.00	19.00	18.90	18.70	19.00	18.90	19.00	19.30	20.20	18.90	18.70	18.60	18.70	18.80	18.80	18.60	18.50	18.50	18.30
2019-05-14 10:00:49	19.40	19.30	19.20	19.20	19.50	23.00	20.80	19.00	19.20	18.90	18.90	19.00	18.80	18.90	18.90	18.90	18.80	19.20	18.90	19.10	19.20	20.30	18.90	18.80	18.60	18.80	18.80	18.80	18.60	18.60	18.60	18.40
2019-05-14 10:00:49	19.40	19.30	19.10	19.20	19.60	22.70	20.50	19.10	19.30	18.90	18.90	19.00	18.80	18.90	18.90	18.90	18.80	19.20	18.90	19.10	19.10	20.40	18.90	18.80	18.70	18.70	18.80	18.80	18.60	18.60	18.60	18.30
2019-05-14 10:00:49	19.30	19.30	19.20	19.10	19.50	22.50	20.70	19.40	19.80	19.20	19.00	19.10	18.90	18.90	19.00	18.90	18.70	19.10	18.90	19.10	19.10	20.40	18.90	18.80	18.70	18.70	18.80	18.80	18.60	18.60	18.50	18.20
2019-05-14 10:00:50	19.30	19.30	19.20	19.10	19.40	21.70	21.90	20.30	19.80	19.20	19.00	19.10	18.90	18.90	19.00	18.90	18.70	19.10	19.00	19.00	19.10	20.30	18.90	18.80	18.60	18.60	18.80	18.70	18.60	18.50	18.50	18.20
2019-05-14 10:00:50	19.30	19.30	19.20	19.10	19.30	20.10	22.70	21.90	21.00	20.20	19.30	19.10	18.90	18.90	18.90	18.90	18.70	19.10	19.00	19.00	19.10	20.00	19.20	18.90	18.70	18.70	18.80	18.80	18.50	18.60	18.50	18.20
2019-05-14 10:00:50	19.30	19.30	19.10	19.10	19.30	19.50	20.90	21.00	22.30	21.60	20.00	19.00	18.80	18.90	18.80	18.80	18.70	19.10	18.90	19.00	19.00	19.50	19.50	19.00	18.90	18.90	19.30	19.30	18.60	18.60	18.50	18.30
2019-05-14 10:00:50	19.30	19.30	19.10	19.10	19.30	19.50	20.90	21.00	20.80	20.70	19.70	18.90	18.80	18.80	18.80	18.80	18.70	19.10	18.90	19.00	19.00	19.60	20.10	19.70	19.50	19.40	19.70	20.00	18.70	18.60	18.50	18.30
2019-05-14 10:00:50	19.20	19.30	19.10	19.10	19.30	19.40	19.00	19.00	18.80	18.90	18.90	18.90	18.80	18.80	18.90	18.80	18.70	19.10	18.90	19.00	19.10	20.50	21.40	21.10	20.60	20.40	20.40	20.70	19.20	18.60	18.50	18.30
2019-05-14 10:00:51	19.30	19.30	19.10	19.00	19.30	19.00	18.80	18.70	18.80	18.90	18.90	19.10	18.80	18.80	18.90	18.90	18.70	19.10	18.90	19.00	19.10	20.50	21.40	21.10	21.30	21.60	21.40	21.50	20.00	18.60	18.50	18.30
2019-05-14 10:00:51	19.30	19.30	19.10	19.00	19.30	19.00	18.80	18.70	18.90	18.90	18.90	19.10	18.90	18.90	19.00	18.90	18.70	19.10	18.90	19.00	19.00	20.90	22.00	22.00	21.30	22.00	21.80	21.80	20.30	18.70	18.50	18.30
2019-05-14 10:00:51	19.30	19.30	19.10	19.00	19.20	19.00	18.80	18.70	18.90	18.90	19.00	19.10	18.90	19.00	19.00	19.00	18.60	19.10	18.90	19.00	19.00	20.70	21.70	22.00	21.20	21.90	21.70	21.70	20.10	18.60	18.50	18.20
2019-05-14 10:00:51	19.30	19.30	19.10	19.00	19.20	19.00	18.80	18.70	18.90	19.00	19.00	19.10	18.90	19.00	19.00	19.00	18.60	19.10	18.90	19.00	19.00	20.70	21.70	22.00	21.20	21.90	21.70	21.80	20.00	18.60	18.50	18.20
2019-05-14 10:00:52	19.30	19.30	19.10	19.10	19.20	19.10	18.80	18.70	18.90	19.00	18.90	19.10	18.90	18.90	19.00	19.00	18.60	19.10	18.90	19.00	19.00	20.70	21.70	22.00	21.20	22.00	21.80	21.90	19.90	18.80	18.50	18.30
2019-05-14 10:00:52	19.30	19.30	19.10	19.10	19.30	19.10	18.90	18.70	18.90	18.90	18.90	19.10	18.90	18.90	18.90	18.90	18.70	19.10	18.90	19.00	19.00	20.70	21.70	22.10	21.20	22.00	21.80	21.90	19.90	18.80	18.50	18.30
2019-05-14 10:00:52	19.40	19.20	19.10	19.00	19.30	19.10	18.90	18.70	18.90	18.90	19.00	19.10	18.90	18.90	18.90	18.90	18.70	19.10	18.90	19.00	19.00	20.70	21.70	22.20	21.20	22.00	21.70	21.90	19.90	18.70	18.50	18.30
2019-05-14 10:00:52	19.40	19.20	19.10	19.10	19.20	19.10	18.90	18.70	18.90	19.00	19.00	19.10	18.90	18.90	18.90	18.90	18.70	19.10	18.90	19.00	19.10	20.70	21.70	22.20	21.20	22.00	21.70	21.80	20.00	18.70	18.60	18.30
2019-05-14 10:00:52	19.30	19.20	19.10	19.10	19.20	19.00	18.80	18.70	18.90	19.00	19.00	19.10	18.90	18.90	18.90	18.90	18.60	19.10	18.90	19.10	19.10	20.70	21.70	22.10	21.30	22.00	21.80	21.80	20.00	18.70	18.60	18.30
2019-05-14 10:00:52	19.30	19.20	19.10	19.10	19.20	19.00	18.80	18.70	18.90	18.90	19.00	19.10	18.90	19.00	19.00	18.90	18.60	19.20	18.90	19.00	19.00	20.60	21.80	22.10	21.20	21.90	21.70	21.70	20.00	18.70	18.50	18.30
2019-05-14 10:00:53	19.30	19.30	19.10	19.10	19.30	19.00	18.80	18.70	18.80	18.90	19.00	19.10	18.90	18.90	18.90	18.90	18.70	19.10	18.90	19.00	19.00	20.50	21.70	22.20	21.10	21.90	21.60	21.50	19.80	18.70	18.50	18.20
2019-05-14 10:00:53	19.30	19.30	19.10	19.10	19.20	19.00	18.90	18.70	18.80	18.90	19.00	19.10	18.90	18.80	18.90	18.90	18.70	19.10	18.90	19.00	19.00	20.50	21.70	22.20	21.10	21.90	21.60	21.10	19.30	18.60	18.50	18.20
2019-05-14 10:00:53	19.30	19.30	19.00	19.10	19.20	19.00	18.90	18.80	18.80	18.90	18.90	19.20	18.90	18.90	18.90	19.00	18.60	19.10	18.90	19.00	19.00	20.30	21.60	22.20	21.20	21.80	21.60	20.70	19.00	18.60	18.60	18.20
2019-05-14 10:00:53	19.30	19.30	19.00	19.10	19.30	19.10	18.90	18.80	18.90	18.90	18.90	19.30	19.00	18.90	18.90	18.90	18.70	19.10	18.90	19.00	19.00	19.70	21.40	22.10	21.20	21.30	20.80	20.40	18.90	18.70	18.60	18.30
2019-05-14 10:00:54	19.30	19.20	19.10	19.10	19.30	19.10	18.90	18.70	18.90	18.90	19.00	19.70	19.10	18.90	18.90	18.90	18.70	19.10	18.90	19.00	19.00	19.20	20.50	21.50	20.70	20.60	20.00	20.20	18.90	18.70	18.60	18.30
2019-05-14 10:00:54	19.30	19.20	19.00	19.00	19.30	19.10	18.90	18.70	18.80	19.00	19.10	20.00	19.10	18.90	18.90	18.90	18.60	19.10	18.90	19.00	19.00	19.10	19.90	21.00	20.20	20.20	19.80	20.20	18.90	18.70	18.70	18.30
2019-05-14 10:00:54	19.30	19.30	19.00	19.00	19.30	19.10	18.80	18.70	18.80	18.90	19.20	19.90	18.90	18.90	18.90	18.90	18.60	19.10	18.90	19.00	19.00	19.10	19.90	21.00	20.30	21.00	19.90	20.30	19.00	18.70	18.70	18.30
2019-05-14 10:00:54	19.30	19.20	19.10	19.10	19.30	19.10	18.90	18.70	18.80	18.90	19.50	20.10	18.90	18.90	18.90	18.90	18.80	19.10	18.90	19.00	19.10	19.20	20.10	21.60	20.30	21.00	19.90	20.30	19.00	18.70	18.70	18.30
2019-05-14 10:00:54	19.30	19.20	19.10	19.10	19.30	19.10	18.90	18.80	18.80	19.20	20.80	22.30	18.90	18.90	18.90	18.90	18.80	19.10	19.00	19.10	19.00	19.10	20.20	22.20	20.50	21.80	19.90	19.80	18.90	18.70	18.70	18.30
2019-05-14 10:00:54	19.30	19.30	19.10	19.10	19.30	19.10	18.90	18.80	18.90	19.60	23.10	23.20	18.90	18.90	18.90	18.90	18.60	19.10	18.90	19.10	18.90	19.10	19.90	21.90	20.30	21.80	20.10	19.20	18.80	18.70	18.70	18.30
2019-05-14 10:00:55	19.20	19.30	19.10	19.10	19.30	19.10	18.90	18.80	18.90	19.60	23.10	23.20	18.90	18.90	18.90	18.90	18.60	19.10	18.90	19.00	18.90	19.10	19.70	21.70	20.10	21.60	19.90	19.30	18.80	18.70	18.60	18.40
2019-05-14 10:00:55	19.30	19.30	19.10	19.10	19.30	19.00	18.90	18.80	18.90	19.60	24.00	22.00	18.90	18.80	18.90	18.90	18.70	19.10	18.90	19.00	19.00	19.10	19.60	21.50	20.00	21.40	19.50	20.10	18.80	18.70	18.60	18.40
2019-05-14 10:00:55	19.30	19.30	19.10	19.10	19.30	19.00	18.90	18.80	18.80	19.10	22.60	22.80	19.10	18.80	18.90	18.80	18.70	19.10	18.90	19.00	19.00	19.10	19.50	20.50	19.70	20.20	19.20	20.60	18.90	18.70	18.60	18.30
2019-05-14 10:00:55	19.30	19.20	19.00	19.10	19.20	19.10	18.90	18.70	18.80	19.00	21.90	23.90	21.00	19.50	19.00	18.90	18.70	19.10	18.90	19.00	19.00	19.10	19.20	19.30	19.20	19.10	19.20	20.60	18.90	18.70	18.60	18.40
2019-05-14 10:00:55	19.30	19.20	19.00	19.10	19.20	19.10	18.90	18.70	18.80	19.00	21.10	23.90	22.20	20.20	19.10	18.90	18.70	19.10	18.90	19.00	19.00	19.10	18.90	18.90	18.80	18.90	19.20	20.60	18.90	18.80	18.60	18.40
2019-05-14 10:00:56	19.20	19.20	19.00	19.10	19.20	19.00	18.80	18.70	18.80	18.90	19.50	23.20	22.60	19.90	19.10	18.90	18.70	19.10	18.90	19.00	19.00	19.10	18.90	18.90	18.70	18.80	19.10	20.60	19.10	19.10	18.60	18.30
2019-05-14 10:00:56	19.10	19.10	19.00	19.00	19.10	18.90	18.70	18.60	18.80	18.90	19.00	21.00	23.40	20.90	19.20	18.90	18.70	19.00	18.90	19.00	18.90	19.10	18.90	18.80	18.70	18.80	19.00	20.00	19.20	19.70	18.80	18.40
2019-05-14 10:00:56	19.20	19.20	19.10	19.00	19.20	19.00	18.80	18.60	18.80	18.90	19.00	19.30	22.20	23.40	20.70	19.10	18.70	19.00	18.90	19.00	18.90	19.10	18.90	18.80	18.70	18.80	19.00	20.00	19.20	19.70	18.80	18.40
2019-05-14 10:00:56	19.30	19.20	19.00	19.10	19.30	19.00	18.90	18.70	18.80	18.90	19.10	19.10	20.10	24.60	23.30	19.60	18.70	19.10	18.90	19.00	19.00	19.10	18.90	18.90	18.60	18.70	19.00	19.20	19.00	20.00	19.20	18.50
2019-05-14 10:00:56	19.20	19.10	19.00	19.00	19.30	19.00	18.80	18.70	18.80	18.90	19.00	19.10	19.50	23.60	24.60	20.50	18.80	19.10	18.90	19.00	19.00	19.10	18.90	18.80	18.60	18.80	19.00	19.00	18.80	20.00	19.50	19.00
2019-05-14 10:00:57	19.20	19.20	19.10	19.00	19.30	19.00	18.80	18.70	18.80	18.90	19.00	19.10	19.40	21.40	24.30	21.80	18.70	19.00	18.90	19.00	19.00	19.10	18.90	18.80	18.70	18.80	19.00	19.00	18.80	19.80	19.60	19.70
2019-05-14 10:00:57	19.30	19.30	19.10	19.10	19.30	19.00	18.90	18.80	18.80	18.90	19.00	19.10	19.40	21.40	24.30	21.80	18.70	19.00	18.90	19.00	19.00	19.10	18.90	18.90	18.70	18.80	19.00	19.00	18.80	19.30	20.20	20.20
2019-05-14 10:00:57	19.20	19.20	19.10	19.10	19.20	19.10	18.90	18.80	18.80	18.90	19.00	19.10	19.00	19.90	22.80	22.90	18.70	19.00	18.90	19.00	19.00	19.10	18.90	18.90	18.80	18.90	19.00	19.00	18.80	18.80	20.30	20.40
2019-05-14 10:00:57	19.20	19.20	19.10	19.10	19.20	19.10	18.90	18.80	18.80	18.90	18.90	19.10	18.90	19.30	21.00	23.30	18.70	19.00	18.90	19.00	19.00	19.10	18.90	18.90	18.70	18.80	19.00	19.00	18.80	18.80	19.70	20.60
2019-05-14 10:00:57	19.20	19.20	19.10	19.10	19.20	19.10	18.90	18.70	18.80	18.90	19.00	19.10	18.90	19.10	20.30	23.30	18.80	19.10	19.00	19.10	19.10	19.20	18.90	18.90	18.80	18.80	19.00	19.00	18.80	18.80	19.60	20.80
2019-05-14 10:00:58	19.30	19.20	19.10	19.10	19.30	19.20	18.90	18.80	18.80	19.00	19.00	19.20	18.90	19.00	20.20	23.50	18.80	19.10	19.00	19.10	19.10	19.20	18.90	18.90	18.80	18.90	19.00	19.00	18.80	18.90	19.80	20.40
2019-05-14 10:00:58	19.40	19.20	19.10	19.10	19.30	19.20	18.90	18.80	18.80	19.00	19.00	19.20	19.00	19.10	21.10	23.50	18.80	19.10	19.00	19.10	19.10	19.20	18.90	18.90	18.80	18.90	19.00	19.00	18.80	18.90	19.80	20.40
2019-05-14 10:00:58	19.30	19.20	19.10	19.10	19.30	19.00	18.90	18.70	18.80	18.90	19.00	19.10	19.00	19.40	22.70	22.70	18.80	19.10	19.00	19.00	19.10	19.20	18.90	18.90	18.80	18.80	19.00	19.00	18.80	19.40	19.40	19.70
2019-05-14 10:00:58	19.30	19.20	19.00	19.00	19.30	19.00	18.90	18.70	18.80	18.90	19.00	19.20	19.00	21.10	23.10	20.80	18.80	19.10	19.00	19.00	19.10	19.20	18.90	18.90	18.70	18.80	19.00	19.00	18.80	20.00	19.00	19.30
2019-05-14 10:00:58	19.30	19.20	19.00	19.00	19.30	19.00	18.90	18.70	18.80	18.90	19.00	19.20	19.00	21.10	23.10	20.80	18.70	19.00	18.90	19.00	19.00	19.10	18.90	18.80	18.60	18.80	19.00	19.00	18.80	20.20	18.90	18.80
2019-05-14 10:00:59	19.30	19.30	19.10	19.00	19.30	19.10	18.90	18.70	18.80	18.90	19.00	19.20	19.10	22.90	21.30	19.40	18.60	19.00	18.90	19.00	19.00	19.10	18.90	18.80	18.70	18.80	19.00	19.00	19.10	19.90	18.80	18.50
2019-05-14 10:00:59	19.30	19.30	19.10	19.00	19.30	19.10	18.80	18.70	18.80	18.90	19.00	19.10	20.20	22.90	19.60	19.00	18.60	19.00	18.90	19.00	19.00	19.10	18.80	18.80	18.70	18.80	19.00	19.00	19.40	19.30	18.70	18.50
2019-05-14 10:00:59	19.30	19.30	19.10	19.00	19.30	19.10	18.80	18.70	18.80	18.90	19.00	19.20	22.10	21.50	19.10	18.90	18.60	19.00	18.90	19.00	19.00	19.10	18.80	18.80	18.70	18.70	19.00	19.30	19.60	18.90	18.60	18.40
2019-05-14 10:00:59	19.30	19.30	19.10	19.00	19.30	19.00	18.80	18.70	18.70	18.90	19.00	19.80	23.00	19.90	19.00	18.90	18.60	19.00	18.90	19.00	19.00	19.10	18.80	18.80	18.70	18.80	19.00	19.70	19.40	18.80	18.60	18.40
2019-05-14 10:00:59	19.30	19.20	19.10	19.10	19.20	19.00	18.90	18.80	18.80	18.90	19.10	21.30	21.30	19.00	19.00	18.90	18.60	19.00	18.90	19.00	19.00	19.10	18.80	18.80	18.70	18.80	19.00	19.70	19.40	18.80	18.60	18.40
2019-05-14 10:01:00	19.30	19.20	19.00	19.10	19.20	19.10	18.90	18.70	18.90	18.90	19.20	22.20	19.40	18.90	18.90	18.90	18.70	19.10	18.90	19.00	19.10	19.20	18.80	18.90	18.70	18.80	19.00	19.80	19.00	18.70	18.60	18.50
2019-05-14 10:01:00	19.30	19.20	19.10	19.10	19.30	19.10	18.80	18.70	18.90	19.00	20.30	21.10	18.90	19.00	18.90	19.00	18.80	19.20	19.00	19.10	19.10	19.30	19.00	19.10	18.80	18.80	19.40	19.60	18.80	18.70	18.70	18.50
2019-05-14 10:01:00	19.20	19.20	19.10	19.10	19.20	19.00	18.80	18.70	18.80	19.20	22.00	19.60	18.90	18.90	18.90	18.90	18.80	19.10	19.00	19.20	19.20	19.20	19.00	19.00	18.70	18.90	19.80	19.20	18.80	18.70	18.70	18.40
2019-05-14 10:01:00	19.20	19.20	19.00	19.00	19.20	19.00	18.70	18.70	18.80	19.60	21.80	19.10	18.90	18.90	18.90	18.90	18.70	19.10	18.90	19.10	19.10	19.10	18.90	19.10	18.80	19.10	19.80	18.90	18.70	18.70	18.60	18.30
2019-05-14 10:01:00	19.30	19.20	19.00	19.00	19.20	19.10	18.70	18.90	19.00	20.60	20.00	19.10	18.90	18.90	18.90	18.90	18.70	19.10	18.90	19.00	19.00	19.10	18.80	19.40	18.90	19.40	19.50	18.90	18.70	18.70	18.60	18.30
2019-05-14 10:01:01	19.30	19.20	19.10	19.00	19.20	19.10	18.80	19.90	19.20	21.60	19.00	19.10	18.90	19.00	19.00	18.90	18.80	19.10	19.00	19.10	19.00	19.20	18.90	19.60	18.90	19.40	19.10	19.00	18.70	18.70	18.60	18.40
2019-05-14 10:01:01	19.20	19.20	19.10	19.00	19.20	19.10	18.80	21.00	19.20	21.60	19.00	19.10	18.90	19.00	19.00	18.90	18.80	19.10	18.90	19.10	19.00	19.20	19.10	19.70	19.00	19.30	19.00	18.90	18.70	18.70	18.70	18.40
2019-05-14 10:01:01	19.20	19.10	19.00	19.00	19.20	19.00	18.90	21.70	19.50	21.70	18.90	19.10	18.90	18.90	19.00	18.90	18.70	19.00	18.90	19.00	19.10	19.10	19.20	19.60	19.10	19.30	19.00	18.90	18.80	18.70	18.70	18.40
2019-05-14 10:01:01	19.10	19.10	18.90	19.00	19.10	19.00	18.90	21.80	19.80	21.10	19.00	19.10	18.90	18.90	19.00	18.90	18.70	19.10	18.90	19.00	19.00	19.10	19.20	19.40	19.20	19.10	19.00	19.00	18.80	18.70	18.70	18.40
2019-05-14 10:01:01	19.10	19.10	18.90	19.00	19.10	19.00	18.90	21.80	20.10	20.70	19.00	19.10	18.90	18.90	19.00	19.00	18.70	19.00	18.90	19.00	19.00	19.10	19.20	19.20	19.20	18.90	19.00	18.90	18.80	18.70	18.70	18.40
2019-05-14 10:01:02	19.20	19.20	19.00	19.00	19.20	19.10	18.90	21.80	20.20	20.50	19.00	19.10	18.90	19.00	18.90	18.90	18.70	19.00	18.90	19.00	19.00	19.20	19.30	19.20	19.20	18.90	19.00	18.90	18.80	18.70	18.70	18.40
2019-05-14 10:01:02	19.20	19.20	19.00	19.00	19.20	19.00	18.90	21.80	20.30	20.50	19.00	19.00	18.90	18.90	18.90	18.90	18.70	19.00	18.90	19.00	18.90	19.20	19.30	19.20	19.20	18.80	18.90	18.90	18.70	18.80	18.60	18.40
2019-05-14 10:01:02	19.10	19.10	18.90	18.90	19.20	19.00	18.90	21.80	20.50	20.50	19.00	19.00	18.90	18.80	19.00	18.90	18.70	19.10	18.90	19.00	19.00	19.10	19.20	19.20	19.10	18.80	18.90	18.90	18.70	18.80	18.60	18.40
2019-05-14 10:01:02	19.10	19.10	19.00	19.00	19.20	19.00	19.10	21.70	20.50	20.50	19.00	19.00	18.90	18.80	19.00	18.90	18.70	19.10	18.90	19.00	19.10	19.20	19.10	19.20	19.10	18.90	18.90	19.00	18.70	18.70	18.70	18.40
2019-05-14 10:01:02	19.20	19.20	19.10	19.10	19.20	19.00	19.60	21.80	20.90	20.30	19.00	19.10	18.90	18.80	19.00	19.00	18.70	19.10	18.90	19.10	19.00	19.20	19.20	19.20	19.10	18.90	18.90	18.90	18.70	18.70	18.60	18.50
2019-05-14 10:01:03	19.20	19.20	19.10	19.10	19.20	19.00	19.60	21.80	21.30	20.20	19.00	19.10	18.90	18.90	19.00	19.00	18.80	19.10	18.90	19.10	19.00	19.10	19.30	19.10	19.20	18.90	19.00	18.90	18.70	18.70	18.60	18.40
2019-05-14 10:01:03	19.30	19.30	19.10	19.10	19.30	19.10	20.10	21.90	21.60	20.00	19.00	19.10	18.90	19.00	19.00	19.00	18.70	19.10	18.90	19.00	19.00	19.10	19.40	19.10	19.30	18.90	19.00	18.90	18.70	18.70	18.70	18.40
2019-05-14 10:01:03	19.30	19.20	19.10	19.10	19.30	19.20	20.30	22.00	21.90	19.90	19.00	19.10	18.90	18.90	18.90	18.90	18.70	19.10	18.90	19.10	19.00	19.10	19.60	19.10	19.40	18.90	18.90	18.90	18.70	18.70	18.70	18.40
2019-05-14 10:01:03	19.10	19.10	19.00	19.10	19.20	19.10	20.30	21.80	22.20	19.90	19.00	19.10	18.90	18.90	18.90	18.90	18.70	19.10	18.90	19.10	19.00	19.10	19.60	19.10	19.40	18.90	18.90	18.90	18.70	18.70	18.70	18.40
2019-05-14 10:01:03	19.20	19.20	19.10	19.00	19.20	19.10	20.30	21.80	22.00	20.60	19.00	19.10	18.90	18.90	19.00	18.90	18.70	19.10	18.90	19.00	19.00	19.20	19.70	19.20	19.30	18.90	18.90	18.90	18.70	18.70	18.70	18.40
2019-05-14 10:01:04	19.30	19.20	19.10	19.00	19.20	19.10	20.00	22.40	21.40	21.20	19.10	19.10	18.90	19.00	19.00	19.00	18.70	19.10	18.90	19.00	19.00	19.20	20.30	19.90	19.90	19.10	18.90	18.90	18.80	18.70	18.70	18.40
2019-05-14 10:01:04	19.30	19.20	19.10	19.10	19.30	19.10	19.40	20.90	20.20	20.20	19.10	19.20	18.90	19.00	19.00	19.10	18.70	19.10	18.90	19.10	19.00	19.20	20.60	20.80	20.40	20.10	19.00	19.00	18.70	18.70	18.70	18.40
2019-05-14 10:01:04	19.10	19.20	19.00	19.10	19.30	19.10	19.10	18.90	20.20	20.20	19.10	19.20	18.90	19.00	19.00	19.10	18.80	19.10	19.00	19.10	19.10	19.30	21.10	21.50	20.80	21.30	19.10	19.00	18.70	18.80	18.70	18.50
2019-05-14 10:01:04	19.00	19.10	18.90	18.90	19.10	19.00	18.90	18.70	19.50	19.00	19.10	19.20	18.90	19.00	18.90	19.00	18.70	19.10	19.00	19.00	19.00	19.20	21.80	21.90	21.40	21.80	19.10	18.90	18.70	18.70	18.60	18.50
2019-05-14 10:01:04	19.00	19.20	19.00	18.90	19.10	19.00	18.80	18.60	19.30	18.90	19.00	19.00	18.90	18.90	18.90	18.90	18.70	19.10	18.90	19.00	19.00	19.20	22.00	22.00	21.60	21.80	19.10	18.90	18.70	18.70	18.60	18.40
2019-05-14 10:01:05	19.10	19.20	19.00	18.90	19.20	19.00	18.80	18.70	18.90	18.90	18.90	19.00	18.80	18.90	18.90	18.90	18.70	19.10	18.90	18.90	19.00	19.30	22.20	22.00	21.70	21.90	19.20	18.90	18.70	18.70	18.60	18.40
2019-05-14 10:01:05	19.10	19.20	19.00	18.90	19.20	19.00	18.80	18.70	18.80	19.00	18.90	19.00	18.80	18.90	18.90	18.90	18.80	19.10	18.90	19.00	19.00	19.30	22.30	22.00	21.60	21.90	19.30	18.90	18.80	18.70	18.70	18.40
2019-05-14 10:01:05	19.20	19.20	19.00	19.00	19.20	19.00	18.90	18.80	18.80	19.00	18.90	19.00	18.90	18.90	18.90	18.90	18.80	19.10	18.90	19.10	19.10	19.30	22.30	22.10	21.70	22.00	19.30	19.00	18.80	18.70	18.70	18.40
2019-05-14 10:01:05	19.10	19.20	19.10	19.10	19.30	19.10	18.90	18.70	18.80	19.00	19.00	19.00	18.90	18.90	18.90	18.90	18.80	19.10	18.90	19.10	19.10	19.30	22.30	22.10	21.70	22.00	19.30	19.00	18.80	18.70	18.70	18.40
2019-05-14 10:01:05	19.10	19.20	19.10	19.10	19.20	19.10	18.90	18.70	18.80	18.90	19.00	19.10	18.90	18.90	18.90	18.90	18.70	19.10	19.00	19.10	19.00	19.30	22.30	22.20	21.70	22.10	19.30	19.00	18.70	18.80	18.70	18.50
2019-05-14 10:01:06	19.20	19.20	19.10	19.10	19.20	19.10	18.90	18.80	18.90	18.90	19.00	19.10	18.90	18.90	18.90	18.90	18.70	19.10	19.00	19.10	19.10	19.40	22.20	22.50	21.70	22.40	19.30	19.00	18.80	18.80	18.70	18.50
2019-05-14 10:01:06	19.20	19.20	19.10	19.10	19.30	19.10	18.90	18.80	18.90	18.90	19.00	19.10	19.00	18.90	18.90	19.00	18.80	19.10	19.00	19.20	19.10	19.30	22.50	23.50	23.00	22.20	19.30	19.00	18.80	18.70	18.70	18.50
2019-05-14 10:01:06	19.20	19.30	19.10	19.10	19.30	19.10	18.90	18.80	18.90	19.00	19.00	19.10	19.00	18.90	19.00	19.00	18.80	19.20	19.00	19.10	19.00	19.30	22.80	23.70	23.50	22.20	19.00	19.00	18.90	18.80	18.70	18.60
2019-05-14 10:01:06	19.20	19.30	19.10	19.10	19.20	19.10	18.90	18.70	18.90	19.00	19.00	19.10	19.00	18.90	19.00	18.90	18.80	19.20	19.00	19.10	19.00	19.30	23.00	23.50	23.50	22.00	19.00	19.00	18.90	18.80	18.80	18.60
2019-05-14 10:01:06	19.30	19.30	19.10	19.10	19.20	19.10	18.90	18.80	18.90	19.00	19.10	19.10	18.90	19.00	19.00	18.90	18.80	19.20	19.00	19.10	19.00	19.30	23.00	23.50	23.50	22.00	19.00	19.00	18.90	18.80	18.80	18.60
2019-05-14 10:01:07	19.20	19.20	19.10	19.00	19.20	19.10	18.90	18.80	18.90	19.00	19.00	19.20	18.90	19.00	19.00	18.90	18.80	19.10	19.00	19.10	19.10	19.40	23.00	23.40	23.50	21.90	19.10	19.10	18.80	18.80	18.80	18.60
2019-05-14 10:01:07	19.10	19.20	19.00	19.10	19.20	19.10	18.90	18.70	18.90	19.00	19.00	19.20	19.00	18.90	19.00	19.00	18.80	19.10	19.00	19.10	19.10	19.40	23.00	23.40	23.50	21.90	19.00	19.10	18.80	18.90	18.90	18.60
2019-05-14 10:01:07	19.20	19.20	19.10	19.10	19.30	19.20	18.90	18.80	18.90	19.00	19.10	19.10	18.90	18.90	19.00	19.00	18.80	19.10	19.00	19.10	19.10	19.40	23.00	23.20	23.40	21.70	19.00	19.10	18.80	18.90	18.90	18.50
2019-05-14 10:01:07	19.20	19.30	19.10	19.10	19.20	19.20	18.90	18.80	18.90	19.00	19.10	19.10	18.90	19.00	19.00	19.00	18.80	19.10	19.00	19.20	19.10	19.30	22.70	23.00	22.80	21.70	19.10	19.10	18.80	18.80	18.90	18.50
2019-05-14 10:01:07	19.30	19.30	19.10	19.10	19.20	19.10	19.00	18.80	18.90	19.00	19.10	19.10	18.90	19.00	19.00	19.00	18.90	19.20	19.00	19.20	19.10	19.30	22.10	22.70	22.00	22.00	19.60	19.10	18.90	18.80	18.80	18.50
2019-05-14 10:01:08	19.20	19.20	19.10	19.10	19.30	19.10	19.00	18.80	19.00	19.00	19.10	19.10	19.00	19.00	19.00	19.00	18.90	19.20	19.00	19.20	19.10	19.50	21.80	22.30	21.70	22.00	20.10	19.20	18.90	18.90	18.80	18.60
2019-05-14 10:01:08	19.20	19.20	19.10	19.10	19.30	19.10	19.00	18.80	18.90	19.10	19.10	19.10	19.00	19.00	19.00	19.00	18.80	19.20	19.00	19.10	19.00	19.50	21.90	22.10	21.60	21.70	20.20	19.10	18.80	18.80	18.70	18.60
2019-05-14 10:01:08	19.20	19.30	19.10	19.10	19.30	19.10	18.90	19.40	19.40	21.10	19.00	19.20	19.00	19.00	19.10	19.00	18.70	19.00	18.90	19.00	19.00	19.40	22.00	21.70	21.50	21.30	20.10	19.00	18.80	18.80	18.70	18.50
2019-05-14 10:01:08	19.30	19.30	19.10	19.10	19.30	19.10	18.90	19.40	19.50	20.80	19.00	19.20	18.90	19.00	19.10	19.00	18.80	19.00	19.00	19.00	19.00	19.40	22.00	21.50	21.30	21.10	20.00	19.00	18.80	18.80	18.80	18.50
2019-05-14 10:01:09	19.30	19.30	19.20	19.10	19.30	19.20	19.00	19.30	19.50	20.80	19.00	19.20	18.90	19.00	19.10	19.00	18.80	19.10	19.00	19.10	19.00	19.30	22.20	21.40	21.40	21.00	19.90	19.00	18.80	18.80	18.80	18.60
2019-05-14 10:01:09	19.20	19.30	19.20	19.20	19.30	19.20	19.00	20.40	19.50	20.70	19.10	19.20	19.00	19.00	19.10	19.10	18.80	19.20	19.00	19.10	19.10	19.30	21.80	21.50	21.30	21.20	19.60	19.00	18.80	18.80	18.80	18.60
2019-05-14 10:01:09	19.30	19.30	19.20	19.20	19.30	19.20	19.10	22.40	20.00	22.30	19.10	19.20	19.10	19.10	19.10	19.10	18.80	19.20	19.00	19.10	19.10	19.30	21.30	21.70	21.10	21.20	19.30	19.10	18.80	18.80	18.80	18.50
2019-05-14 10:01:09	19.30	19.30	19.20	19.10	19.30	19.10	19.00	22.90	20.60	24.00	19.10	19.30	19.00	19.10	19.10	19.00	18.80	19.10	19.00	19.10	19.10	19.30	21.30	21.90	21.20	21.10	19.20	19.10	18.80	18.80	18.80	18.50
2019-05-14 10:01:09	19.30	19.30	19.20	19.10	19.30	19.10	19.00	22.90	20.40	23.90	19.10	19.20	19.00	19.00	19.00	19.00	18.90	19.10	19.00	19.10	19.00	19.30	21.00	21.40	20.90	20.90	19.20	19.00	18.80	18.80	18.80	18.60
2019-05-14 10:01:10	19.20	19.30	19.20	19.10	19.30	19.10	19.00	21.80	20.10	23.10	19.10	19.10	19.00	19.00	19.00	19.00	18.80	19.10	19.00	19.00	19.00	19.20	20.40	20.50	20.20	20.40	19.20	19.00	18.80	18.80	18.70	18.60
2019-05-14 10:01:10	19.20	19.30	19.20	19.10	19.30	19.20	19.00	21.70	20.50	22.90	19.10	19.10	19.00	18.90	19.00	18.90	18.80	19.10	19.00	19.00	19.00	19.20	20.40	20.50	20.20	20.40	19.20	19.00	18.80	18.80	18.70	18.60
2019-05-14 10:01:10	19.30	19.30	19.10	19.10	19.30	19.20	19.30	22.90	21.60	23.00	19.10	19.10	19.00	18.90	19.00	18.90	18.70	19.10	19.00	19.00	19.00	19.20	19.90	20.00	19.70	20.00	19.10	19.00	18.80	18.80	18.70	18.50
