# Supplementary material for: eHomeSeniors Dataset: An Infrared Thermal Sensor Dataset for Automatic Fall Detection Research
Source: Sensors (Basel). 2019 Oct 21;19(20):4565. doi: 10.3390/s19204565 (PMC6832422; doi:10.3390/s19204565)
Supplement: Supplementary file 1 [file sensors-19-04565-s001.zip › eHomeSeniors dataset/melexis sensor/melexis-G2-3-f10.csv]

16:47:38|90640-D87 4E57-2.65-0x33|Emissivity:|1.000|Config regs:|'0009|'00AB|'299F|'0000|'2061|'0004|'0320|'03E0|'0713|'A156|'6186|'048D|'0000|'1A81|'0000|'0000|'BE33
16:47:38|90640-D87 4E57-2.65-0x33|IR 1 [C]|IR 2 [C]|IR 3 [C]|IR 4 [C]|IR 5 [C]|IR 6 [C]|IR 7 [C]|IR 8 [C]|IR 9 [C]|IR 10 [C]|IR 11 [C]|IR 12 [C]|IR 13 [C]|IR 14 [C]|IR 15 [C]|IR 16 [C]|IR 17 [C]|IR 18 [C]|IR 19 [C]|IR 20 [C]|IR 21 [C]|IR 22 [C]|IR 23 [C]|IR 24 [C]|IR 25 [C]|IR 26 [C]|IR 27 [C]|IR 28 [C]|IR 29 [C]|IR 30 [C]|IR 31 [C]|IR 32 [C]|IR 33 [C]|IR 34 [C]|IR 35 [C]|IR 36 [C]|IR 37 [C]|IR 3…
16:47:38|90640-D87 4E57-2.65-0x33|17.75|17.65|17.81|17.93|17.55|17.67|17.75|18.13|18.23|17.91|17.83|17.97|17.65|18.07|17.85|17.99|17.75|17.71|18.13|18.17|18.19|18.17|18.05|18.03|17.77|17.67|18.07|18.41|17.77|17.73|17.23|17.33|17.77|17.79|18.09|17.87|17.87|17.99|18.05|18.41|18.43|17.87|18.29|18.09|18.03|17.91|17.93|17.71|17.81|18.09|18.25|18.13|18.25|17.97|18.01|18.11|18.05|18.17|18.61|18.45|18.03…
16:47:38|90640-D87 4E57-2.65-0x33|17.83|17.59|17.69|17.83|17.63|17.71|17.81|18.13|18.25|17.93|17.85|18.01|17.65|18.03|17.83|18.01|17.75|17.73|18.09|18.17|18.27|18.21|18.03|18.07|17.83|17.67|18.11|18.47|17.83|17.89|17.33|17.35|17.85|17.73|18.05|17.83|17.91|18.01|18.07|18.49|18.51|17.99|18.35|18.11|18.05|17.99|17.95|17.79|17.87|18.11|18.27|18.15|18.29|17.97|17.97|18.13|18.09|18.17|18.61|18.45|18.11…
16:47:38|90640-D87 4E57-2.65-0x33|17.87|17.63|17.57|17.83|17.77|17.73|17.85|18.15|18.25|17.91|17.79|18.05|17.65|17.97|17.79|18.01|17.75|17.69|18.03|18.19|18.37|18.13|17.99|18.07|17.87|17.77|18.13|18.41|17.87|17.83|17.41|17.47|17.77|17.67|17.95|17.77|17.89|18.03|18.05|18.53|18.61|18.07|18.27|18.11|17.99|18.05|17.89|17.83|17.95|18.13|18.33|18.15|18.21|17.95|17.99|18.13|18.01|18.15|18.57|18.43|18.15…
16:47:39|90640-D87 4E57-2.65-0x33|17.93|17.77|17.53|17.83|17.79|17.69|17.81|18.17|18.21|17.89|17.83|18.09|17.67|17.91|17.81|18.01|17.73|17.65|18.13|18.19|18.31|18.07|17.97|18.07|17.91|17.91|18.11|18.35|17.87|17.77|17.47|17.63|17.71|17.65|17.85|17.69|17.85|17.95|18.03|18.43|18.69|18.11|18.19|18.03|17.93|18.05|17.85|17.83|18.01|18.09|18.39|18.09|18.15|17.91|18.01|18.07|17.93|18.13|18.53|18.35|18.17…
16:47:39|90640-D87 4E57-2.65-0x33|17.99|17.81|17.49|17.71|17.81|17.75|17.77|18.15|18.07|17.97|17.85|18.09|17.69|17.95|17.83|18.01|17.65|17.69|18.21|18.15|18.27|18.07|17.95|18.07|17.95|17.97|18.09|18.31|17.87|17.79|17.53|17.63|17.75|17.55|17.83|17.63|17.87|17.89|17.99|18.35|18.67|18.13|18.21|17.95|17.97|18.05|17.91|17.77|17.95|18.05|18.35|17.93|18.15|17.87|18.03|17.95|17.97|18.11|18.53|18.21|18.17…
16:47:39|90640-D87 4E57-2.65-0x33|17.93|17.85|17.49|17.61|17.87|17.81|17.75|18.23|18.09|18.03|17.83|18.09|17.69|17.99|17.81|18.01|17.67|17.73|18.15|18.11|18.29|18.09|17.93|18.07|17.95|18.03|18.11|18.35|17.85|17.81|17.49|17.57|17.79|17.59|17.93|17.61|17.89|17.87|17.95|18.29|18.65|18.15|18.23|17.95|18.01|18.01|17.97|17.77|17.91|18.13|18.33|17.89|18.15|17.91|18.05|17.95|18.01|18.15|18.53|18.21|18.17…
16:47:39|90640-D87 4E57-2.65-0x33|17.87|17.85|17.47|17.53|17.91|17.75|17.73|18.19|18.11|18.05|17.81|17.99|17.61|17.97|17.79|18.01|17.69|17.67|18.03|18.15|18.31|18.03|17.85|18.03|17.89|17.97|18.07|18.23|17.73|17.79|17.45|17.67|17.57|17.53|17.87|17.53|17.89|17.85|17.91|18.23|18.63|18.15|18.23|17.87|17.93|17.97|18.01|17.69|17.85|18.19|18.33|17.87|18.15|17.95|17.95|17.87|18.03|18.19|18.51|18.13|18.15…
16:47:39|90640-D87 4E57-2.65-0x33|17.91|17.85|17.49|17.45|17.87|17.71|17.77|18.15|18.15|18.05|17.79|17.91|17.63|18.03|17.79|18.01|17.71|17.61|18.07|18.17|18.23|17.97|17.91|18.09|17.83|17.91|18.13|18.11|17.73|17.77|17.51|17.81|17.37|17.53|17.81|17.57|17.91|17.85|17.87|18.27|18.63|18.19|18.23|17.89|17.87|17.99|18.05|17.75|17.79|18.17|18.39|17.87|18.15|17.99|17.87|17.87|18.05|18.13|18.61|18.07|18.13…
16:47:39|90640-D87 4E57-2.65-0x33|18.11|17.97|17.53|17.49|17.85|17.73|17.91|18.19|18.21|18.15|17.79|17.93|17.65|17.99|17.69|18.01|17.81|17.63|18.11|18.19|18.17|18.05|17.97|18.07|17.81|17.93|18.21|18.07|17.75|17.77|17.59|17.93|17.51|17.55|17.83|17.69|17.91|17.85|17.91|18.33|18.63|18.25|18.23|17.99|17.91|18.03|18.07|17.81|17.85|18.17|18.43|17.89|18.19|18.03|17.85|17.83|18.05|18.09|18.65|18.03|18.17…
16:47:39|90640-D87 4E57-2.65-0x33|18.11|18.09|17.59|17.47|17.79|17.69|18.01|18.23|18.23|18.25|17.85|17.93|17.65|17.95|17.69|18.01|17.79|17.65|18.05|18.19|18.17|18.11|17.99|18.05|17.81|17.95|18.29|18.05|17.87|17.79|17.61|18.05|17.63|17.61|17.85|17.75|17.91|17.81|17.95|18.31|18.63|18.25|18.25|18.01|17.95|18.05|18.09|17.85|17.91|18.21|18.47|17.95|18.31|18.07|17.83|17.89|18.07|18.13|18.69|18.09|18.21…
16:47:39|90640-D87 4E57-2.65-0x33|18.03|18.03|17.61|17.45|17.73|17.67|18.07|18.25|18.17|18.25|17.89|17.91|17.63|17.93|17.67|17.99|17.77|17.67|17.99|18.19|18.07|18.03|17.99|18.11|17.79|17.95|18.35|18.15|17.95|17.79|17.61|18.01|17.53|17.47|17.87|17.79|17.93|17.69|17.95|18.19|18.59|18.17|18.27|18.01|17.91|18.05|18.09|17.87|17.87|18.23|18.41|17.91|18.23|18.09|17.89|17.99|18.03|18.15|18.59|18.13|18.15…
16:47:39|90640-D87 4E57-2.65-0x33|17.93|18.07|17.59|17.43|17.77|17.65|18.11|18.27|18.15|18.25|17.89|17.89|17.59|17.91|17.71|17.97|17.73|17.69|17.95|18.19|18.07|17.97|17.99|18.23|17.81|17.87|18.35|18.23|17.91|17.77|17.51|17.97|17.45|17.45|17.87|17.85|18.01|17.67|18.01|18.13|18.55|18.09|18.29|17.99|17.87|18.03|18.09|17.87|17.83|18.11|18.35|17.93|18.15|18.11|17.95|17.97|17.99|18.09|18.51|18.17|18.09…
16:47:39|90640-D87 4E57-2.65-0x33|17.85|18.05|17.57|17.51|17.87|17.63|18.15|18.23|18.13|18.21|17.89|17.87|17.49|17.91|17.75|17.97|17.69|17.65|17.91|18.15|18.15|17.91|17.93|18.17|17.83|17.83|18.43|18.21|17.89|17.63|17.41|17.81|17.47|17.45|17.93|17.89|17.99|17.65|17.95|18.07|18.43|18.03|18.31|17.97|17.83|18.01|18.11|17.87|17.83|18.01|18.29|17.95|18.11|18.13|17.93|17.95|17.89|18.03|18.41|18.21|18.03…
16:47:39|90640-D87 4E57-2.65-0x33|17.79|18.03|17.59|17.57|17.77|17.61|18.05|18.19|18.09|18.19|17.83|17.85|17.45|17.91|17.71|17.97|17.67|17.61|17.93|18.11|18.07|17.85|17.93|18.13|17.83|17.79|18.31|18.13|17.83|17.51|17.29|17.67|17.49|17.47|17.97|17.85|17.97|17.67|17.91|18.01|18.33|17.99|18.33|17.93|17.79|18.03|18.13|17.89|17.83|17.97|18.23|17.91|17.97|18.09|17.91|17.97|17.81|17.97|18.33|18.15|17.97…
16:47:39|90640-D87 4E57-2.65-0x33|17.69|17.89|17.61|17.61|17.69|17.61|17.97|18.09|18.05|18.15|17.77|17.83|17.43|17.85|17.67|17.93|17.65|17.61|17.95|18.07|18.01|17.79|17.93|18.05|17.83|17.75|18.21|18.05|17.79|17.41|17.03|17.45|17.51|17.49|17.93|17.75|17.95|17.69|17.89|17.95|18.27|17.87|18.27|17.83|17.85|18.05|18.05|17.91|17.91|17.93|18.29|17.87|17.95|18.05|17.89|17.99|17.85|17.91|18.25|18.11|18.01…
16:47:39|90640-D87 4E57-2.65-0x33|17.55|17.69|17.61|17.65|17.65|17.61|17.89|18.01|18.01|18.19|17.83|17.81|17.49|17.79|17.69|17.91|17.63|17.63|17.87|18.03|17.93|17.73|17.95|17.99|17.81|17.73|18.09|17.99|17.71|17.33|16.99|17.37|17.53|17.49|17.89|17.69|17.93|17.65|17.87|17.99|18.27|17.87|18.21|17.81|17.91|18.01|17.99|17.93|17.97|17.95|18.33|17.91|18.01|18.01|17.87|17.97|17.95|17.89|18.19|18.13|18.05…
16:47:39|90640-D87 4E57-2.65-0x33|17.45|17.73|17.69|17.57|17.63|17.59|17.83|18.03|17.99|18.15|17.89|17.85|17.55|17.85|17.73|17.93|17.63|17.65|17.83|17.99|17.87|17.79|17.99|18.03|17.81|17.69|18.01|17.97|17.57|17.31|16.97|17.49|17.57|17.57|17.93|17.65|17.91|17.63|17.89|18.05|18.27|17.81|18.23|17.81|17.91|17.99|17.95|17.97|17.93|17.91|18.29|17.95|17.93|17.99|17.87|17.89|17.97|17.81|18.23|18.17|18.01…
16:47:39|90640-D87 4E57-2.65-0x33|17.47|17.77|17.69|17.51|17.67|17.59|17.91|18.05|18.03|18.11|17.89|17.89|17.55|17.91|17.75|17.95|17.67|17.67|17.89|17.95|17.91|17.85|17.93|18.05|17.77|17.67|18.03|18.01|17.65|17.35|17.01|17.59|17.61|17.59|17.97|17.65|17.95|17.63|17.91|18.03|18.33|17.85|18.25|17.85|17.91|17.97|17.91|17.91|17.83|17.89|18.25|18.01|17.85|17.99|17.87|17.93|17.99|17.89|18.27|18.21|17.97…
16:47:39|90640-D87 4E57-2.65-0x33|17.47|17.77|17.69|17.49|17.77|17.61|17.97|18.05|18.05|18.01|17.89|17.85|17.55|17.91|17.75|17.89|17.69|17.67|18.03|18.01|18.01|17.79|17.87|18.05|17.71|17.75|18.03|18.11|17.77|17.49|17.03|17.59|17.65|17.49|17.91|17.55|17.95|17.61|17.85|17.99|18.33|17.87|18.23|17.87|17.93|17.93|17.91|17.83|17.87|17.85|18.23|18.13|17.89|17.97|17.85|17.95|18.07|17.95|18.21|18.31|17.99…
16:47:40|90640-D87 4E57-2.65-0x33|17.59|17.75|17.73|17.39|17.71|17.57|17.97|18.05|18.09|17.93|17.87|17.81|17.57|17.97|17.79|17.83|17.69|17.57|17.95|17.95|18.01|17.73|17.87|18.03|17.71|17.81|18.03|18.19|17.81|17.61|17.05|17.55|17.69|17.53|17.93|17.55|17.95|17.55|17.79|17.93|18.39|17.89|18.21|17.89|17.95|17.95|17.91|17.83|17.91|17.85|18.21|18.11|17.93|17.97|17.83|17.93|18.13|17.95|18.05|18.35|18.01…
16:47:40|90640-D87 4E57-2.65-0x33|17.79|17.77|17.77|17.37|17.67|17.57|17.99|18.01|18.13|17.91|17.85|17.83|17.61|17.93|17.83|17.85|17.71|17.61|17.89|18.01|18.01|17.75|17.87|18.05|17.71|17.79|18.05|18.23|17.81|17.57|17.07|17.53|17.79|17.57|17.95|17.57|17.85|17.51|17.79|17.91|18.37|17.91|18.17|17.93|17.95|17.99|17.89|17.85|17.87|17.87|18.19|18.11|17.93|17.97|17.81|17.93|18.09|17.97|18.07|18.41|17.97…
16:47:40|90640-D87 4E57-2.65-0x33|17.73|17.73|17.75|17.29|17.65|17.57|17.97|17.97|18.11|17.91|17.79|17.85|17.67|17.89|17.79|17.87|17.73|17.65|17.93|18.07|18.07|17.77|17.87|18.13|17.79|17.77|18.07|18.27|17.83|17.55|17.03|17.51|17.87|17.69|17.97|17.47|17.77|17.53|17.79|17.91|18.37|17.99|18.13|17.93|17.97|18.05|17.87|17.87|17.85|17.91|18.19|18.19|17.93|17.91|17.81|17.89|18.05|17.99|18.09|18.45|17.93…
16:47:40|90640-D87 4E57-2.65-0x33|17.59|17.75|17.71|17.37|17.67|17.55|17.93|18.01|18.07|17.91|17.73|17.91|17.71|17.91|17.75|17.93|17.73|17.65|17.95|18.09|18.11|17.83|17.85|18.07|17.85|17.77|18.07|18.31|17.85|17.53|16.89|17.69|17.79|17.77|17.93|17.37|17.71|17.53|17.83|17.89|18.41|18.03|18.13|17.91|17.93|18.09|17.91|17.87|17.83|17.93|18.17|18.23|17.91|17.85|17.83|17.85|18.03|18.07|18.07|18.47|17.99…
16:47:40|90640-D87 4E57-2.65-0x33|17.53|17.77|17.75|17.43|17.61|17.53|17.89|18.05|18.05|17.91|17.79|17.97|17.77|17.93|17.77|17.99|17.73|17.59|17.91|18.11|18.11|17.87|17.85|18.01|17.93|17.77|18.07|18.35|17.85|17.53|16.93|17.83|17.73|17.85|17.89|17.43|17.55|17.45|17.87|17.89|18.45|17.99|18.13|17.89|17.89|18.07|17.93|17.81|17.81|17.91|18.15|18.27|17.89|17.79|17.83|17.81|18.01|18.05|18.05|18.51|18.11…
16:47:40|90640-D87 4E57-2.65-0x33|17.47|17.73|17.77|17.55|17.55|17.49|17.87|18.07|17.99|17.81|17.85|17.93|17.83|17.89|17.77|17.97|17.73|17.57|17.87|18.07|18.11|17.77|17.85|17.99|17.99|17.77|18.07|18.29|17.77|17.35|16.65|17.65|17.73|17.91|17.89|17.49|17.59|17.37|17.83|17.89|18.39|17.85|18.11|17.87|17.87|18.05|17.95|17.77|17.77|17.89|18.07|18.31|17.85|17.75|17.85|17.77|17.95|18.03|18.15|18.55|18.05…
16:47:40|90640-D87 4E57-2.65-0x33|17.41|17.65|17.73|17.65|17.49|17.45|17.89|18.09|18.01|17.71|17.79|17.83|17.77|17.87|17.75|17.95|17.61|17.49|17.85|18.05|18.07|17.69|17.77|17.97|17.91|17.71|17.99|18.25|17.73|17.19|16.61|17.53|17.73|17.79|17.89|17.51|17.61|17.41|17.79|17.85|18.35|17.83|18.15|17.95|17.85|17.99|17.97|17.79|17.75|17.83|17.99|18.27|17.81|17.75|17.87|17.83|17.89|17.93|18.23|18.57|17.99…
16:47:40|90640-D87 4E57-2.65-0x33|17.37|17.65|17.69|17.63|17.45|17.45|17.91|18.13|18.03|17.75|17.75|17.83|17.71|17.79|17.73|17.91|17.51|17.53|17.91|18.05|18.03|17.69|17.71|17.93|17.83|17.69|17.93|18.19|17.69|17.13|16.57|17.61|17.61|17.69|17.77|17.43|17.61|17.43|17.87|17.81|18.35|17.81|18.11|18.03|17.87|17.95|17.91|17.81|17.79|17.77|17.99|18.25|17.75|17.75|17.93|17.87|17.91|17.85|18.17|18.59|18.01…
16:47:40|90640-D87 4E57-2.65-0x33|17.45|17.75|17.71|17.61|17.49|17.45|17.89|18.15|17.99|17.77|17.81|17.83|17.75|17.73|17.75|17.87|17.59|17.57|17.95|18.05|18.05|17.67|17.75|17.89|17.77|17.67|17.87|18.13|17.69|17.07|16.69|17.79|17.51|17.65|17.65|17.47|17.69|17.41|17.95|17.85|18.35|17.83|18.07|17.97|17.95|17.99|17.87|17.87|17.83|17.79|17.99|18.23|17.69|17.75|17.97|17.85|18.03|17.79|18.11|18.51|18.03…
16:47:40|90640-D87 4E57-2.65-0x33|17.51|17.83|17.79|17.73|17.53|17.53|17.87|18.15|17.97|17.81|17.85|17.87|17.77|17.75|17.75|17.89|17.67|17.67|17.99|18.11|18.15|17.75|17.77|17.95|17.71|17.71|17.83|18.13|17.69|17.15|16.79|17.97|17.69|17.61|17.75|17.51|17.77|17.41|18.01|17.89|18.41|17.85|18.11|17.91|17.95|18.01|17.93|17.91|17.91|17.81|18.03|18.23|17.81|17.75|17.99|17.85|18.03|17.73|18.13|18.45|18.05…
16:47:40|90640-D87 4E57-2.65-0x33|17.63|17.99|17.83|17.83|17.57|17.59|17.91|18.21|17.97|17.85|17.87|17.97|17.79|17.77|17.75|17.91|17.65|17.75|18.07|18.17|18.15|17.83|17.87|18.01|17.75|17.75|17.95|18.19|17.83|17.23|16.97|18.09|17.85|17.71|17.85|17.57|17.83|17.45|18.07|17.99|18.47|17.91|18.15|17.95|17.97|18.09|17.99|17.95|17.99|17.85|18.13|18.23|17.91|17.79|18.09|17.89|18.11|17.81|18.25|18.43|18.21…
16:47:40|90640-D87 4E57-2.65-0x33|17.75|18.05|17.89|17.85|17.51|17.51|17.95|18.17|17.99|17.89|17.89|18.03|17.81|17.75|17.69|17.89|17.65|17.81|18.15|18.19|18.15|17.89|17.97|17.99|17.79|17.83|18.07|18.19|17.97|17.31|17.07|18.13|17.85|17.69|17.81|17.51|17.77|17.41|18.11|18.09|18.47|17.97|18.11|17.93|17.95|18.19|18.05|18.01|17.99|17.89|18.13|18.15|17.97|17.85|18.11|17.81|18.13|17.89|18.33|18.43|18.19…
16:47:40|90640-D87 4E57-2.65-0x33|17.83|18.17|17.99|17.87|17.45|17.43|17.91|18.13|17.99|17.93|17.89|18.07|17.77|17.75|17.79|17.87|17.65|17.87|18.21|18.21|18.11|17.95|17.95|17.97|17.77|17.91|18.13|18.11|18.01|17.33|17.17|18.27|17.85|17.69|17.77|17.63|17.71|17.43|18.15|18.13|18.47|17.93|17.99|17.97|17.93|18.19|18.09|18.01|17.99|17.91|18.13|18.19|18.03|17.87|18.13|17.83|18.15|17.95|18.49|18.49|18.19…
16:47:40|90640-D87 4E57-2.65-0x33|17.87|18.13|18.05|17.87|17.33|17.41|17.87|18.13|17.99|17.93|17.89|18.05|17.73|17.83|17.85|17.83|17.63|17.93|18.23|18.15|17.95|17.91|17.87|17.93|17.73|17.91|18.17|18.09|18.03|17.41|17.31|18.25|17.97|17.61|17.75|17.71|17.71|17.43|18.13|18.15|18.51|17.87|17.99|17.99|17.93|18.17|18.07|17.99|18.01|17.91|18.11|18.21|18.03|17.87|18.09|17.83|18.17|17.91|18.51|18.51|18.23…
16:47:40|90640-D87 4E57-2.65-0x33|17.89|18.11|18.05|17.87|17.33|17.39|17.89|18.19|17.99|17.93|17.93|18.03|17.69|17.89|17.83|17.81|17.61|17.97|18.15|18.09|17.93|17.95|17.87|17.89|17.69|17.91|18.13|17.99|18.07|17.47|17.29|18.25|18.07|17.59|17.73|17.69|17.79|17.43|18.11|18.15|18.53|17.89|17.99|17.95|17.93|18.17|18.05|17.97|18.03|17.89|18.09|18.27|18.09|17.81|18.05|17.93|18.19|17.91|18.53|18.51|18.27…
16:47:40|90640-D87 4E57-2.65-0x33|17.89|18.05|18.09|17.77|17.23|17.33|17.89|18.11|17.97|17.89|17.95|17.89|17.65|17.81|17.79|17.83|17.57|17.87|18.07|18.01|17.91|17.87|17.85|17.77|17.55|17.85|18.09|18.05|18.09|17.39|17.25|18.09|17.91|17.43|17.67|17.59|17.69|17.43|18.05|18.13|18.53|17.83|17.87|17.91|17.85|18.15|17.99|17.93|17.95|17.85|18.05|18.31|18.07|17.75|17.99|18.01|18.01|17.79|18.41|18.49|18.17…
16:47:40|90640-D87 4E57-2.65-0x33|17.85|17.99|18.03|17.67|17.25|17.29|17.85|17.95|18.01|17.85|17.87|17.77|17.55|17.75|17.73|17.85|17.61|17.79|18.05|17.95|17.89|17.79|17.77|17.67|17.57|17.87|18.05|18.11|17.93|17.21|17.25|17.93|17.77|17.45|17.63|17.61|17.59|17.49|17.99|18.13|18.53|17.85|17.77|17.85|17.79|18.11|17.93|17.95|17.89|17.83|17.93|18.25|18.05|17.71|17.93|17.95|17.85|17.75|18.31|18.45|18.07…
16:47:41|90640-D87 4E57-2.65-0x33|17.91|17.99|18.09|17.67|17.39|17.33|17.89|18.05|18.09|17.83|17.83|17.71|17.49|17.79|17.71|17.89|17.73|17.79|18.07|18.05|17.89|17.81|17.73|17.69|17.61|17.81|18.05|18.09|17.75|17.23|17.35|18.01|17.75|17.61|17.67|17.67|17.69|17.57|17.95|18.17|18.55|17.89|17.77|17.83|17.83|18.11|18.01|18.01|17.89|17.85|18.03|18.29|18.13|17.71|17.91|17.93|17.87|17.75|18.29|18.45|18.07…
16:47:41|90640-D87 4E57-2.65-0x33|17.79|17.99|18.01|17.57|17.37|17.37|17.81|18.13|18.05|17.81|17.79|17.67|17.53|17.81|17.73|17.93|17.67|17.73|18.05|18.13|17.89|17.81|17.67|17.69|17.55|17.75|18.01|18.13|17.71|17.25|17.43|18.09|17.73|17.61|17.69|17.63|17.77|17.57|17.91|18.15|18.57|17.89|17.77|17.81|17.93|18.09|18.09|18.01|17.89|17.81|18.11|18.33|18.21|17.71|17.89|17.97|17.87|17.73|18.27|18.39|18.17…
16:47:41|90640-D87 4E57-2.65-0x33|17.59|17.91|17.95|17.59|17.35|17.43|17.75|18.11|18.01|17.79|17.75|17.67|17.57|17.81|17.67|17.91|17.63|17.65|18.03|18.13|17.79|17.81|17.61|17.75|17.49|17.75|17.99|18.07|17.57|17.27|17.51|17.97|17.77|17.53|17.69|17.59|17.75|17.49|17.89|18.05|18.55|17.89|17.81|17.79|17.93|18.01|18.03|17.95|17.83|17.79|18.15|18.35|18.17|17.63|17.93|18.01|17.89|17.73|18.23|18.19|18.05…
16:47:41|90640-D87 4E57-2.65-0x33|17.65|17.93|17.93|17.69|17.43|17.49|17.85|18.09|17.97|17.77|17.73|17.67|17.67|17.87|17.69|17.91|17.69|17.57|18.07|18.19|17.85|17.81|17.63|17.81|17.59|17.81|18.11|18.13|17.57|17.27|17.49|17.85|17.81|17.61|17.69|17.61|17.83|17.53|17.99|18.07|18.53|17.85|17.85|17.83|17.93|18.03|17.99|17.97|17.79|17.83|18.17|18.35|18.15|17.67|17.97|17.97|17.91|17.75|18.27|18.23|18.03…
16:47:41|90640-D87 4E57-2.65-0x33|17.69|17.97|17.89|17.61|17.49|17.49|17.93|18.11|17.93|17.79|17.69|17.67|17.73|17.87|17.69|17.91|17.71|17.59|18.09|18.19|17.89|17.87|17.63|17.77|17.65|17.81|18.19|18.13|17.55|17.29|17.59|17.95|17.69|17.73|17.71|17.49|17.77|17.55|18.03|18.07|18.53|17.81|17.83|17.87|17.89|18.05|17.95|17.97|17.81|17.85|18.17|18.35|18.11|17.69|17.99|17.91|17.95|17.75|18.27|18.25|18.05…
16:47:41|90640-D87 4E57-2.65-0x33|17.75|18.01|17.79|17.47|17.51|17.51|17.87|18.13|17.95|17.81|17.65|17.67|17.71|17.87|17.63|17.91|17.73|17.55|17.99|18.21|17.93|17.93|17.65|17.75|17.71|17.81|18.11|18.13|17.59|17.19|17.43|17.89|17.59|17.69|17.73|17.45|17.73|17.49|18.07|18.07|18.53|17.89|17.81|17.83|17.87|18.07|17.91|17.93|17.83|17.89|18.17|18.29|18.09|17.75|18.01|17.87|17.97|17.75|18.27|18.21|18.07…
16:47:41|90640-D87 4E57-2.65-0x33|17.81|17.95|17.63|17.43|17.61|17.59|17.81|18.13|17.97|17.79|17.61|17.61|17.69|17.89|17.57|17.91|17.75|17.55|17.91|18.21|17.97|17.97|17.61|17.73|17.77|17.87|18.03|18.09|17.63|17.19|14.47|17.75|17.59|17.65|17.69|17.37|17.73|17.43|18.05|17.97|18.51|17.97|17.89|17.81|17.93|18.09|17.83|17.81|17.85|17.91|18.19|18.25|18.07|17.79|18.05|17.83|17.91|17.75|18.29|18.19|18.11…
16:47:41|90640-D87 4E57-2.65-0x33|17.81|17.89|17.63|17.39|17.71|17.67|17.79|18.13|17.99|17.77|17.69|17.57|17.75|17.91|17.61|17.91|17.81|17.55|17.85|18.21|17.93|17.99|17.59|17.71|17.77|17.93|18.03|18.05|17.71|17.19|17.65|17.81|17.59|17.69|17.65|17.37|17.81|17.49|18.03|17.97|18.55|17.97|17.97|17.77|17.99|18.07|17.77|17.77|17.87|17.95|18.21|18.21|18.07|17.81|18.09|17.77|17.87|17.85|18.31|18.15|18.15…
16:47:41|90640-D87 4E57-2.65-0x33|17.81|17.91|17.63|17.47|17.79|17.67|17.77|18.15|17.99|17.75|17.75|17.61|17.81|17.89|17.65|17.97|17.93|17.55|17.79|18.21|17.89|17.93|17.57|17.73|17.77|17.93|18.03|18.03|17.87|17.23|17.63|17.85|17.53|17.81|17.69|17.29|17.85|17.49|18.07|17.97|18.45|17.97|18.05|17.73|18.01|18.07|17.77|17.67|17.87|17.99|18.19|18.11|18.05|17.83|18.07|17.71|17.93|17.99|18.35|18.11|18.07…
16:47:41|90640-D87 4E57-2.65-0x33|17.83|17.93|17.63|17.53|17.73|17.67|17.85|18.17|17.97|17.73|17.73|17.65|17.75|17.87|17.71|18.03|17.89|17.45|17.81|18.21|17.89|17.87|17.65|17.75|17.73|17.87|17.99|18.01|17.87|17.19|17.35|17.87|17.47|17.71|17.73|17.33|17.89|17.51|18.09|17.95|18.37|17.97|18.11|17.75|18.03|17.99|17.77|17.75|17.87|17.97|18.17|18.11|18.05|17.77|18.11|17.73|17.97|17.99|18.39|18.07|18.01…
16:47:41|90640-D87 4E57-2.65-0x33|17.85|17.93|17.63|17.55|17.67|17.63|17.91|18.11|17.95|17.79|17.71|17.65|17.61|17.89|17.75|17.99|17.85|17.43|17.83|18.13|17.89|17.83|17.79|17.79|17.71|17.83|17.95|18.07|17.93|17.27|17.21|17.79|17.53|17.63|17.75|17.35|17.79|17.45|18.09|17.95|18.35|17.97|18.13|17.75|17.99|17.91|17.71|17.81|17.87|17.95|18.19|18.11|18.11|17.71|18.15|17.75|17.99|17.99|18.35|18.03|17.97…
16:47:41|90640-D87 4E57-2.65-0x33|17.81|18.01|17.67|17.63|17.69|17.61|17.97|18.07|17.95|17.85|17.75|17.71|17.61|17.91|17.77|17.95|17.79|17.41|17.85|18.07|17.87|17.81|17.89|17.83|17.71|17.79|17.97|18.11|17.95|17.41|17.19|17.71|17.57|17.63|17.85|17.37|17.69|17.47|18.09|17.95|18.33|17.95|18.25|17.81|17.97|17.97|17.65|17.83|17.87|17.89|18.19|18.17|18.15|17.73|18.19|17.77|18.01|17.93|18.31|18.03|17.95…
16:47:41|90640-D87 4E57-2.65-0x33|17.79|18.01|17.73|17.67|17.79|17.63|18.05|18.03|17.97|17.91|17.71|17.69|17.57|17.91|17.81|17.93|17.75|17.41|17.95|18.05|17.87|17.83|17.99|17.83|17.73|17.85|17.99|18.17|17.99|17.47|17.09|17.87|17.61|17.57|17.87|17.41|17.69|17.51|18.07|17.97|18.37|17.95|18.17|17.87|18.01|18.03|17.75|17.87|17.87|17.85|18.15|18.23|18.15|17.77|18.17|17.81|18.07|17.89|18.35|18.03|17.95…
16:47:41|90640-D87 4E57-2.65-0x33|17.79|18.07|17.83|17.71|17.79|17.55|18.01|17.91|17.95|17.95|17.77|17.67|17.61|17.91|17.85|17.91|17.69|17.33|17.93|18.03|17.95|17.85|18.01|17.83|17.77|17.91|17.97|18.23|17.95|17.51|17.35|18.15|17.63|17.59|17.89|17.49|17.63|17.53|18.05|18.03|18.41|17.93|18.11|17.89|18.05|18.09|17.85|17.87|17.87|17.91|18.11|18.23|18.15|17.75|18.15|17.89|18.11|18.03|18.37|18.05|17.95…
16:47:41|90640-D87 4E57-2.65-0x33|17.79|18.01|17.89|17.75|17.77|17.59|18.03|17.91|17.91|17.97|17.87|17.71|17.63|17.91|17.87|17.89|17.63|17.41|17.97|18.05|17.99|17.89|18.01|17.83|17.79|17.93|17.93|18.21|17.89|17.45|17.47|18.27|17.67|17.51|17.91|17.55|17.71|17.53|18.07|18.07|18.41|17.91|18.13|17.89|18.09|18.13|17.89|17.85|17.89|17.95|18.15|18.23|18.17|17.73|18.11|17.95|18.15|18.15|18.41|17.99|17.95…
16:47:42|90640-D87 4E57-2.65-0x33|17.73|17.97|17.85|17.79|17.75|17.63|17.97|17.91|17.91|17.99|17.83|17.75|17.63|17.91|17.89|17.87|17.63|17.47|18.05|18.07|17.99|17.99|17.99|17.83|17.81|17.95|17.95|18.31|17.87|17.31|17.47|18.31|17.69|17.57|17.93|17.69|17.79|17.57|18.11|18.05|18.49|17.95|18.15|17.87|18.13|18.11|17.93|17.85|17.91|17.95|18.19|18.25|18.19|17.77|18.09|17.97|18.19|18.11|18.45|18.05|18.07…
16:47:42|90640-D87 4E57-2.65-0x33|17.67|17.95|17.75|17.75|17.73|17.69|17.91|17.93|17.91|17.95|17.79|17.77|17.55|17.89|17.91|17.89|17.63|17.51|18.11|18.03|17.93|17.97|17.89|17.87|17.83|17.91|17.97|18.23|17.79|17.35|17.47|18.33|17.61|17.63|17.97|17.81|17.73|17.55|18.11|18.03|18.49|17.93|18.19|17.85|18.15|18.09|17.95|17.85|17.89|17.95|18.23|18.25|18.17|17.73|18.07|17.99|18.19|18.07|18.43|18.11|18.09…
16:47:42|90640-D87 4E57-2.65-0x33|17.73|17.99|17.81|17.65|17.73|17.73|17.95|17.95|17.95|17.91|17.81|17.79|17.55|17.87|17.93|17.91|17.59|17.49|18.17|17.99|17.93|17.95|17.85|17.89|17.93|17.89|18.01|18.17|17.73|17.39|17.49|18.33|17.55|17.63|18.01|17.77|17.69|17.61|18.11|18.05|18.49|17.91|18.23|17.87|18.17|18.03|17.95|17.89|17.87|17.99|18.27|18.27|18.17|17.83|18.13|17.95|18.19|18.13|18.41|18.11|18.09…
16:47:42|90640-D87 4E57-2.65-0x33|17.79|17.95|17.95|17.63|17.73|17.71|17.99|17.99|17.99|17.87|17.83|17.83|17.55|17.85|17.95|17.95|17.55|17.47|18.21|18.03|17.93|17.91|17.81|17.93|18.01|17.89|18.13|18.21|17.67|17.31|17.39|18.31|17.59|17.63|18.03|17.75|17.63|17.73|18.13|18.07|18.39|17.89|18.17|17.89|18.13|17.99|17.89|17.93|17.83|18.01|18.31|18.29|18.13|17.91|18.21|17.91|18.17|18.17|18.47|18.11|17.99…
16:47:42|90640-D87 4E57-2.65-0x33|17.75|17.91|17.89|17.61|17.73|17.59|17.93|18.01|18.01|17.79|17.75|17.87|17.61|17.83|17.91|18.05|17.57|17.45|18.11|18.05|17.89|17.81|17.77|17.97|17.97|17.75|18.07|18.23|17.69|17.23|17.35|18.27|17.63|17.65|18.03|17.71|17.57|17.71|18.15|18.05|18.29|17.89|18.13|17.87|18.09|18.01|17.85|17.89|17.71|17.97|18.35|18.21|18.03|17.89|18.27|17.87|18.15|18.15|18.53|18.17|17.91…
16:47:42|90640-D87 4E57-2.65-0x33|17.71|17.83|17.79|17.59|17.85|17.61|17.87|18.03|18.03|17.77|17.69|17.89|17.65|17.87|17.87|18.03|17.59|17.45|18.03|18.03|17.85|17.75|17.73|17.85|17.93|17.69|17.95|18.11|17.71|17.13|17.17|18.09|17.65|17.67|17.99|17.67|17.63|17.75|18.13|17.95|18.23|17.89|18.03|17.85|18.07|18.01|17.83|17.85|17.67|17.93|18.31|18.13|17.95|17.87|18.31|17.83|18.17|18.13|18.45|18.23|17.89…
16:47:42|90640-D87 4E57-2.65-0x33|17.77|17.77|17.81|17.51|17.83|17.63|17.95|18.05|18.01|17.77|17.73|17.91|17.63|17.91|17.85|18.09|17.61|17.45|18.01|18.09|17.83|17.71|17.79|17.75|17.87|17.65|17.99|18.01|17.71|17.05|17.17|18.05|17.69|17.69|17.97|17.71|17.69|17.69|18.11|17.97|18.19|17.85|17.95|17.95|18.05|17.99|17.81|17.91|17.65|17.89|18.27|18.21|17.89|17.85|18.35|17.89|18.19|18.07|18.39|18.21|17.87…
16:47:42|90640-D87 4E57-2.65-0x33|17.83|17.87|17.83|17.51|17.81|17.61|18.13|18.05|18.01|17.79|17.77|17.97|17.61|17.95|17.83|18.03|17.63|17.49|17.99|18.09|17.81|17.71|17.95|17.79|17.83|17.67|18.03|17.95|17.71|17.13|17.17|18.13|17.73|17.71|17.97|17.85|17.75|17.63|18.21|17.99|18.21|17.83|17.97|18.03|18.01|17.97|17.83|17.95|17.71|17.85|18.31|18.27|17.89|17.83|18.35|18.01|18.19|18.03|18.43|18.27|17.81…
16:47:42|90640-D87 4E57-2.65-0x33|17.81|17.95|17.79|17.51|17.75|17.51|18.09|17.97|17.95|17.79|17.77|18.03|17.63|17.97|17.85|17.97|17.61|17.51|18.05|18.07|17.85|17.61|17.91|17.75|17.79|17.69|18.09|17.89|17.69|17.21|17.19|18.11|17.75|17.69|17.89|17.81|17.79|17.57|18.29|18.05|18.29|17.87|17.99|18.05|17.97|18.03|17.83|17.91|17.75|17.81|18.33|18.25|17.89|17.79|18.35|18.01|18.19|17.99|18.53|18.27|17.75…
16:47:42|90640-D87 4E57-2.65-0x33|17.79|17.83|17.69|17.37|17.69|17.45|18.05|17.89|17.89|17.83|17.77|17.95|17.65|17.97|17.87|17.93|17.59|17.51|18.09|18.05|17.89|17.63|17.89|17.69|17.75|17.73|18.15|17.87|17.67|17.15|17.13|17.99|17.69|17.67|17.81|17.67|17.77|17.51|18.27|18.09|18.31|17.89|17.91|18.07|17.97|18.09|17.77|17.87|17.79|17.79|18.29|18.23|17.87|17.75|18.25|17.99|18.17|17.85|18.41|18.27|17.71…
16:47:42|90640-D87 4E57-2.65-0x33|17.75|17.67|17.61|17.15|17.69|17.41|18.07|17.83|17.85|17.87|17.81|17.87|17.65|17.99|17.93|17.91|17.59|17.53|18.09|18.05|17.91|17.65|17.89|17.63|17.83|17.77|18.11|17.81|17.59|16.99|17.09|17.91|17.65|17.57|17.75|17.69|17.83|17.49|18.27|18.09|18.33|17.87|17.85|18.09|17.97|18.09|17.73|17.91|17.83|17.75|18.25|18.25|17.79|17.77|18.17|18.03|18.23|17.85|18.23|18.19|17.59…
16:47:42|90640-D87 4E57-2.65-0x33|17.73|17.65|17.65|17.17|17.71|17.49|18.09|17.89|17.83|17.89|17.87|17.91|17.67|18.01|17.99|17.93|17.61|17.61|18.11|18.09|17.95|17.69|17.97|17.67|17.91|17.83|18.19|17.79|17.55|17.05|17.07|17.91|17.83|17.49|17.79|17.71|17.89|17.49|18.29|18.11|18.31|17.81|17.87|18.13|18.05|18.09|17.85|17.95|17.89|17.73|18.31|18.27|17.89|17.79|18.15|18.07|18.29|17.87|18.23|18.25|17.61…
16:47:42|90640-D87 4E57-2.65-0x33|17.75|17.63|17.69|17.19|17.65|17.55|18.15|17.95|17.87|17.97|17.87|17.93|17.69|18.03|18.01|17.93|17.63|17.73|18.13|18.13|17.95|17.73|18.03|17.63|17.89|17.89|18.21|17.65|17.55|17.15|17.09|17.91|17.99|17.51|17.83|17.67|17.93|17.55|18.31|18.19|18.35|17.83|17.87|18.09|18.11|18.11|17.95|17.99|17.93|17.73|18.35|18.25|17.97|17.79|18.13|18.03|18.35|17.87|18.23|18.23|17.63…
16:47:42|90640-D87 4E57-2.65-0x33|17.69|17.65|17.79|17.19|17.59|17.59|18.19|17.93|17.85|17.93|17.87|17.83|17.61|18.01|18.01|17.91|17.63|17.73|18.07|18.05|17.85|17.79|18.07|17.59|17.81|17.85|18.21|17.69|17.55|17.17|17.09|17.85|18.03|17.35|17.81|17.49|17.87|17.51|18.25|18.25|18.31|17.71|17.87|17.95|18.09|18.03|17.93|18.01|17.91|17.71|18.33|18.23|17.99|17.71|18.13|17.99|18.25|17.69|18.25|18.19|17.69…
16:47:42|90640-D87 4E57-2.65-0x33|17.65|17.73|17.69|17.19|17.57|17.63|18.09|17.91|17.83|17.95|17.83|17.73|17.57|18.05|17.93|17.89|17.61|17.73|18.09|17.97|17.87|17.83|18.07|17.51|17.73|17.89|18.23|17.71|17.53|17.17|17.15|17.71|18.07|17.39|17.79|17.51|17.97|17.55|18.21|18.19|18.35|17.75|17.87|17.87|18.07|17.99|17.91|17.99|17.89|17.69|18.31|18.21|18.01|17.69|18.13|17.97|18.25|17.69|18.27|18.19|17.75…
16:47:42|90640-D87 4E57-2.65-0x33|17.49|17.69|17.63|17.27|17.51|17.63|17.95|17.81|17.83|17.91|17.81|17.63|17.55|18.07|17.87|17.89|17.61|17.77|18.19|17.93|17.91|17.81|18.17|17.53|17.67|17.83|18.27|17.79|17.45|17.25|17.21|17.79|18.07|17.33|17.71|17.49|17.93|17.51|18.15|18.15|18.35|17.73|17.85|17.81|18.05|17.97|17.89|17.97|17.89|17.61|18.25|18.21|18.01|17.69|18.11|18.03|18.27|17.71|18.31|18.19|17.73…
16:47:43|90640-D87 4E57-2.65-0x33|17.51|17.79|17.59|17.33|17.47|17.63|17.93|17.73|17.85|17.89|17.83|17.55|17.55|18.09|17.81|17.91|17.65|17.81|18.09|17.91|17.85|17.81|18.11|17.55|17.65|17.79|18.21|17.87|17.47|17.33|17.17|17.89|18.07|17.39|17.65|17.49|17.97|17.63|18.09|18.09|18.45|17.71|17.83|17.81|18.11|18.01|17.87|17.99|17.89|17.63|18.19|18.19|18.03|17.65|18.01|17.97|18.29|17.77|18.35|18.21|17.73…
16:47:43|90640-D87 4E57-2.65-0x33|17.43|17.71|17.55|17.33|17.43|17.73|17.89|17.69|17.87|17.91|17.83|17.63|17.49|18.09|17.75|17.87|17.67|17.85|17.99|17.85|17.79|17.79|18.05|17.51|17.61|17.81|18.15|17.93|17.47|17.33|16.93|17.75|18.05|17.37|17.61|17.39|17.95|17.73|18.13|18.03|18.47|17.69|17.85|17.79|18.15|18.05|17.87|17.99|17.93|17.63|18.21|18.15|17.99|17.59|17.99|17.89|18.27|17.81|18.35|18.21|17.77…
16:47:43|90640-D87 4E57-2.65-0x33|17.43|17.63|17.57|17.39|17.55|17.81|17.93|17.67|17.89|17.93|17.81|17.69|17.51|18.09|17.69|17.83|17.67|17.87|17.97|17.81|17.79|17.85|18.01|17.47|17.67|17.83|18.13|17.97|17.53|17.47|17.03|17.73|18.03|17.35|17.57|17.41|17.93|17.71|18.17|18.05|18.59|17.69|17.85|17.79|18.17|18.03|17.87|17.91|17.95|17.65|18.21|18.13|17.95|17.63|18.05|17.85|18.25|17.83|18.45|18.17|17.95…
16:47:43|90640-D87 4E57-2.65-0x33|17.43|17.55|17.59|17.37|17.65|17.75|17.97|17.67|17.91|17.95|17.75|17.67|17.45|17.97|17.63|17.81|17.67|17.81|17.95|17.83|17.79|17.87|17.91|17.47|17.81|17.87|18.03|17.95|17.43|17.41|17.19|17.73|18.01|17.33|17.53|17.35|17.99|17.69|18.15|18.07|18.57|17.69|17.87|17.71|18.17|17.95|17.87|17.85|17.97|17.65|18.25|18.11|17.91|17.61|18.01|17.83|18.19|17.75|18.33|18.15|17.89…
16:47:43|90640-D87 4E57-2.65-0x33|17.47|17.49|17.55|17.37|17.67|17.71|17.91|17.69|17.93|17.97|17.75|17.75|17.49|17.87|17.57|17.79|17.69|17.77|18.05|17.85|17.85|17.89|17.87|17.39|17.83|17.91|17.99|18.03|17.55|17.35|17.21|17.67|17.99|17.39|17.49|17.35|18.05|17.67|18.13|18.09|18.63|17.73|17.89|17.73|18.17|17.97|17.87|17.85|17.99|17.71|18.29|18.05|17.89|17.61|18.07|17.85|18.15|17.69|18.23|18.21|17.93…
16:47:43|90640-D87 4E57-2.65-0x33|17.53|17.49|17.53|17.35|17.71|17.67|17.87|17.71|17.97|17.95|17.67|17.65|17.53|17.87|17.55|17.77|17.73|17.77|18.15|17.89|17.99|17.91|17.85|17.41|17.87|17.83|17.97|18.03|17.67|17.41|17.37|17.51|17.97|17.45|17.47|17.37|17.93|17.61|18.07|18.11|18.63|17.69|17.87|17.69|18.19|18.01|17.87|17.87|18.01|17.79|18.31|18.01|17.91|17.63|18.03|17.95|18.13|17.65|18.17|18.29|18.03…
16:47:43|90640-D87 4E57-2.65-0x33|17.49|17.47|17.49|17.27|17.67|17.63|17.85|17.73|18.03|17.93|17.61|17.57|17.59|17.87|17.53|17.75|17.79|17.77|18.13|17.87|18.05|17.93|17.75|17.41|17.83|17.77|17.97|17.97|17.75|17.47|17.35|17.39|17.95|17.43|17.39|17.37|17.81|17.57|18.01|18.15|18.63|17.71|17.85|17.67|18.21|18.03|17.87|17.93|18.03|17.81|18.33|17.99|17.93|17.71|17.99|17.99|18.11|17.71|18.05|18.25|18.11…
16:47:43|90640-D87 4E57-2.65-0x33|17.37|17.47|17.43|17.27|17.71|17.69|17.83|17.73|18.07|17.93|17.53|17.63|17.63|17.93|17.51|17.73|17.83|17.71|18.11|17.85|18.09|17.95|17.65|17.39|17.79|17.73|17.95|17.91|17.79|17.57|17.43|17.41|17.81|17.41|17.41|17.43|17.75|17.53|18.07|18.17|18.57|17.71|17.79|17.65|18.19|18.05|17.79|17.97|17.99|17.81|18.27|17.97|17.93|17.75|17.97|18.01|18.01|17.81|18.07|18.25|18.05…
16:47:43|90640-D87 4E57-2.65-0x33|17.35|17.47|17.37|17.27|17.65|17.73|17.83|17.65|18.09|17.93|17.49|17.67|17.65|17.97|17.49|17.65|17.77|17.65|17.99|17.83|18.09|17.95|17.61|17.37|17.77|17.69|17.89|17.85|17.73|17.65|17.29|17.33|17.69|17.39|17.43|17.37|17.69|17.51|18.11|18.09|18.51|17.67|17.73|17.63|18.17|18.03|17.73|17.97|17.89|17.83|18.21|17.93|17.93|17.75|17.95|17.85|17.91|17.83|18.09|18.23|17.99…
16:47:43|90640-D87 4E57-2.65-0x33|17.37|17.45|17.35|17.25|17.57|17.75|17.85|17.67|18.13|17.99|17.49|17.63|17.65|18.01|17.49|17.69|17.75|17.71|17.91|17.85|18.11|17.99|17.55|17.35|17.87|17.73|17.81|17.89|17.65|17.61|14.27|14.67|17.79|17.33|17.45|17.35|17.69|17.41|18.09|18.05|18.51|17.67|17.75|17.57|18.15|18.05|17.71|18.01|17.95|17.87|18.19|17.93|18.03|17.79|17.91|17.75|17.97|17.89|18.15|18.25|17.97…
16:47:43|90640-D87 4E57-2.65-0x33|17.51|17.43|17.39|17.25|17.67|17.77|17.81|17.69|18.13|18.05|17.51|17.59|17.67|18.13|17.57|17.73|17.77|17.77|17.95|17.87|18.19|18.03|17.59|17.33|17.93|17.77|17.81|17.93|17.73|17.83|17.11|15.15|17.89|17.41|17.47|17.41|17.83|17.47|18.07|18.03|18.59|17.75|17.85|17.63|18.21|18.15|17.71|17.99|18.01|17.87|18.19|17.91|18.11|17.79|17.89|17.85|18.13|17.97|18.19|18.21|18.05…
16:47:43|90640-D87 4E57-2.65-0x33|17.67|17.43|17.41|17.31|17.73|17.77|17.75|17.69|18.11|18.05|17.51|17.57|17.67|18.17|17.61|17.75|17.77|17.83|17.97|17.89|18.25|17.95|17.59|17.35|17.97|17.75|17.79|17.95|17.71|17.85|17.63|15.91|17.89|17.47|17.57|17.45|17.87|17.51|18.07|17.99|18.61|17.81|17.89|17.67|18.19|18.23|17.71|17.97|17.99|17.85|18.17|17.87|18.13|17.77|17.91|17.93|18.19|18.03|18.17|18.15|18.07…
16:47:43|90640-D87 4E57-2.65-0x33|17.67|17.43|17.43|17.37|17.69|17.77|17.75|17.69|18.15|18.05|17.57|17.55|17.67|18.27|17.63|17.77|17.77|17.87|17.95|17.91|18.19|17.87|17.59|17.37|17.95|17.73|17.79|18.03|17.73|17.93|17.61|16.17|17.89|17.51|17.65|17.45|17.89|17.57|18.07|17.99|18.63|17.81|17.93|17.73|18.17|18.21|17.71|17.91|17.97|17.83|18.15|17.89|18.21|17.77|17.93|17.99|18.23|17.97|18.15|18.21|18.09…
16:47:43|90640-D87 4E57-2.65-0x33|17.65|17.51|17.43|17.39|17.53|17.73|17.73|17.69|18.17|18.05|17.59|17.61|17.67|18.25|17.63|17.79|17.75|17.85|17.91|17.91|18.13|17.83|17.59|17.49|17.91|17.69|17.71|18.01|17.73|17.85|17.41|16.45|17.77|17.51|17.69|17.45|17.85|17.59|18.11|17.97|18.59|17.69|17.91|17.77|18.19|18.17|17.77|17.85|17.93|17.81|18.21|17.89|18.21|17.75|17.89|18.01|18.17|17.89|18.15|18.25|18.13…
16:47:43|90640-D87 4E57-2.65-0x33|17.67|17.59|17.43|17.47|17.51|17.69|17.81|17.69|18.13|18.07|17.59|17.65|17.69|18.23|17.67|17.87|17.75|17.83|17.99|17.91|18.11|17.79|17.67|17.59|17.83|17.65|17.85|17.99|17.71|17.77|17.57|19.17|17.65|17.49|17.73|17.53|17.81|17.59|18.15|18.03|18.55|17.67|17.89|17.83|18.21|18.13|17.83|17.81|17.89|17.79|18.27|17.99|18.21|17.71|17.85|18.01|18.11|17.89|18.25|18.31|18.15…
16:47:43|90640-D87 4E57-2.65-0x33|17.67|17.61|17.43|17.41|17.49|17.67|17.89|17.77|18.09|18.07|17.59|17.71|17.63|18.19|17.71|17.85|17.75|17.79|18.05|17.99|18.09|17.83|17.75|17.63|17.77|17.63|17.97|17.99|17.69|17.83|17.77|18.95|17.69|17.47|17.73|17.61|17.81|17.59|18.21|18.09|18.53|17.67|17.87|17.89|18.13|18.09|17.83|17.77|17.93|17.79|18.31|18.07|18.21|17.67|17.81|18.01|18.11|17.89|18.21|18.35|18.13…
16:47:44|90640-D87 4E57-2.65-0x33|17.71|17.61|17.35|17.35|17.55|17.65|17.89|17.85|18.07|18.05|17.57|17.77|17.61|18.15|17.69|17.83|17.81|17.77|18.03|18.05|18.09|17.87|17.71|17.67|17.75|17.61|17.87|17.97|17.77|17.87|17.73|18.51|17.71|17.49|17.73|17.59|17.81|17.59|18.25|18.11|18.61|17.69|17.77|17.89|18.05|18.03|17.83|17.75|17.97|17.79|18.33|18.03|18.21|17.63|17.77|17.99|18.11|17.87|18.17|18.33|18.11…
16:47:44|90640-D87 4E57-2.65-0x33|17.73|17.51|17.29|17.27|17.59|17.63|17.83|17.83|18.05|17.99|17.55|17.65|17.55|18.11|17.67|17.79|17.85|17.71|17.95|17.95|18.09|17.83|17.57|17.57|17.73|17.51|17.77|17.91|17.89|17.81|17.61|18.07|17.61|17.45|17.63|17.45|17.63|17.51|18.17|18.07|18.51|17.65|17.75|17.89|17.95|17.97|17.85|17.65|17.95|17.79|18.21|17.99|18.19|17.61|17.73|17.91|17.97|17.85|18.05|18.31|18.05…
16:47:44|90640-D87 4E57-2.65-0x33|17.61|17.43|17.29|17.21|17.59|17.63|17.85|17.83|17.97|17.95|17.59|17.55|17.55|18.07|17.69|17.75|17.85|17.55|17.89|17.85|18.03|17.79|17.61|17.49|17.67|17.43|17.73|17.77|17.81|17.71|17.53|17.89|17.51|17.41|17.53|17.31|17.47|17.45|18.09|18.11|18.41|17.65|17.73|17.85|17.85|17.97|17.87|17.63|17.93|17.73|18.11|17.99|18.17|17.69|17.77|17.89|17.85|17.85|17.95|18.19|17.83…
16:47:44|90640-D87 4E57-2.65-0x33|17.53|17.37|17.37|17.31|17.61|17.69|17.93|17.93|17.91|17.91|17.65|17.63|17.57|18.13|17.73|17.83|17.85|17.61|17.95|17.93|17.99|17.85|17.73|17.53|17.71|17.53|17.81|17.85|17.83|17.73|17.55|17.97|17.53|17.41|17.59|17.21|17.49|17.41|18.07|18.17|18.39|17.65|17.85|17.91|17.91|17.99|17.85|17.63|17.99|17.69|18.13|18.01|18.19|17.77|17.81|17.95|17.93|17.87|18.03|18.11|17.71…
16:47:44|90640-D87 4E57-2.65-0x33|17.57|17.23|17.43|17.39|17.63|17.75|18.01|18.01|18.01|17.87|17.65|17.71|17.63|18.19|17.77|17.91|17.91|17.67|17.97|18.01|18.03|17.91|17.83|17.57|17.85|17.63|17.95|18.01|17.81|17.75|17.65|18.09|17.55|17.45|17.69|17.31|17.61|17.49|18.07|18.25|18.47|17.73|17.95|17.91|17.95|18.07|17.83|17.69|18.05|17.73|18.15|18.03|18.21|17.77|17.79|18.05|18.13|17.93|18.09|18.17|17.61…
16:47:44|90640-D87 4E57-2.65-0x33|17.73|17.27|17.57|17.41|17.65|17.77|18.07|18.03|18.11|17.83|17.65|17.69|17.63|18.15|17.81|17.91|17.97|17.69|17.97|17.97|18.07|17.91|17.93|17.63|17.99|17.67|18.07|17.99|17.79|17.75|17.85|18.05|17.45|17.49|17.69|17.31|17.65|17.57|18.07|18.31|18.51|17.79|17.91|17.91|17.93|18.13|17.85|17.73|18.03|17.77|18.17|18.05|18.19|17.77|17.79|18.15|18.13|17.97|18.09|18.23|17.59…
16:47:44|90640-D87 4E57-2.65-0x33|17.67|17.15|17.55|17.37|17.61|17.73|17.99|17.95|18.07|17.81|17.71|17.69|17.63|18.13|17.79|17.91|17.87|17.65|17.97|17.93|17.97|17.85|17.93|17.53|17.87|17.55|18.03|17.97|17.79|17.67|17.83|17.97|17.37|17.39|17.61|17.33|17.69|17.57|18.07|18.33|18.53|17.79|17.87|17.91|17.91|18.13|17.85|17.77|17.95|17.79|18.19|18.09|18.17|17.79|17.79|18.03|18.05|17.95|18.09|18.19|17.57…
16:47:44|90640-D87 4E57-2.65-0x33|17.59|17.19|17.51|17.41|17.55|17.75|17.89|17.89|18.01|17.83|17.75|17.69|17.61|18.15|17.75|17.83|17.77|17.65|17.95|17.91|17.87|17.85|17.93|17.51|17.75|17.49|17.99|17.89|17.83|17.77|17.81|18.01|17.45|17.29|17.61|17.35|17.73|17.57|18.05|18.33|18.51|17.79|17.89|17.89|17.79|18.11|17.87|17.79|17.93|17.79|18.15|18.13|18.15|17.79|17.75|17.91|18.01|17.93|18.05|18.21|17.57…
16:47:44|90640-D87 4E57-2.65-0x33|17.65|17.23|17.47|17.45|17.63|17.77|17.91|17.83|18.07|17.85|17.75|17.69|17.67|18.17|17.75|17.75|17.79|17.65|17.97|17.89|17.91|17.85|17.93|17.49|17.77|17.43|17.93|17.83|17.89|17.85|17.77|18.09|17.51|17.33|17.61|17.35|17.77|17.57|18.03|18.33|18.49|17.77|17.89|17.89|17.69|18.15|17.89|17.73|17.91|17.83|18.11|18.07|18.13|17.81|17.71|17.87|17.97|17.97|18.01|18.13|17.57…
16:47:44|90640-D87 4E57-2.65-0x33|17.77|17.27|17.45|17.41|17.73|17.85|18.01|17.85|18.13|17.87|17.77|17.69|17.73|18.23|17.75|17.69|17.83|17.63|18.01|17.89|18.01|17.85|18.03|17.55|17.91|17.51|17.89|17.79|17.97|17.83|17.77|18.05|17.61|17.37|17.61|17.37|17.87|17.57|18.03|18.35|18.49|17.77|17.83|17.91|17.71|18.21|17.87|17.69|17.89|17.87|18.09|18.03|18.15|17.85|17.69|17.85|18.07|18.01|18.01|18.09|17.65…
16:47:44|90640-D87 4E57-2.65-0x33|17.75|17.31|17.45|17.29|17.71|17.93|18.05|17.77|18.15|17.89|17.83|17.63|17.77|18.29|17.79|17.65|17.81|17.63|18.01|17.89|18.01|17.85|18.01|17.51|17.89|17.59|17.95|17.75|17.91|17.75|17.77|17.97|17.69|17.41|17.61|17.43|18.05|17.67|18.03|18.35|18.51|17.81|17.77|17.87|17.73|18.19|17.79|17.71|17.83|17.87|18.09|18.07|18.17|17.79|17.67|17.91|18.15|18.05|17.95|18.11|17.73…
16:47:44|90640-D87 4E57-2.65-0x33|17.67|17.25|17.49|17.37|17.67|17.87|18.13|17.87|18.15|17.85|17.87|17.65|17.79|18.21|17.89|17.67|17.77|17.61|17.99|17.85|17.99|17.85|18.05|17.51|17.79|17.55|17.99|17.85|17.83|17.71|17.85|17.99|17.69|17.33|17.65|17.47|18.07|17.67|17.99|18.33|18.47|17.83|17.73|17.81|17.77|18.15|17.81|17.79|17.81|17.85|18.09|18.09|18.09|17.73|17.69|17.95|18.09|18.07|17.99|18.21|17.79…
16:47:44|90640-D87 4E57-2.65-0x33|17.53|17.19|17.47|17.43|17.75|17.81|18.01|17.95|18.17|17.81|17.87|17.67|17.73|18.15|17.81|17.63|17.73|17.59|17.97|17.81|17.93|17.83|17.91|17.51|17.77|17.51|17.99|17.93|17.81|17.59|17.65|17.91|17.69|17.43|17.69|17.57|18.07|17.65|17.95|18.25|18.43|17.79|17.69|17.77|17.81|18.15|17.81|17.71|17.71|17.85|18.07|18.09|18.03|17.77|17.63|17.85|18.03|18.03|17.95|18.13|17.83…
16:47:44|90640-D87 4E57-2.65-0x33|17.41|17.27|17.47|17.51|17.81|17.77|17.91|17.89|18.19|17.81|17.87|17.69|17.69|18.09|17.67|17.59|17.69|17.61|17.95|17.79|17.89|17.87|17.79|17.47|17.75|17.47|17.99|17.93|17.79|17.55|17.49|17.93|17.59|17.61|17.69|17.65|18.11|17.57|17.93|18.19|18.43|17.69|17.69|17.73|17.77|18.15|17.87|17.65|17.65|17.85|18.01|18.11|18.03|17.81|17.67|17.77|17.91|17.99|17.99|18.07|17.85…
16:47:44|90640-D87 4E57-2.65-0x33|17.31|17.35|17.49|17.57|17.79|17.75|17.87|17.83|18.11|17.81|17.89|17.71|17.63|18.05|17.65|17.57|17.63|17.63|17.97|17.79|17.87|17.91|17.79|17.45|17.77|17.43|17.99|17.93|17.81|17.57|17.55|18.05|17.51|17.57|17.71|17.67|18.15|17.61|18.01|18.11|18.43|17.73|17.79|17.75|17.75|18.17|17.93|17.69|17.59|17.83|17.97|18.15|18.05|17.85|17.83|17.73|17.81|18.01|18.03|18.09|17.87…
16:47:45|90640-D87 4E57-2.65-0x33|17.13|17.31|17.51|17.61|17.69|17.71|17.83|17.83|18.03|17.81|17.89|17.71|17.59|18.03|17.63|17.63|17.57|17.63|18.07|17.83|17.79|17.91|17.79|17.55|17.77|17.43|17.99|18.01|17.83|17.53|17.61|18.01|17.45|17.45|17.65|17.69|18.09|17.53|18.03|18.03|18.41|17.69|17.85|17.69|17.75|18.19|17.93|17.71|17.61|17.81|18.05|18.19|17.99|17.81|17.89|17.71|17.85|18.03|17.99|18.09|17.85…
16:47:45|90640-D87 4E57-2.65-0x33|17.09|17.33|17.55|17.65|17.67|17.75|17.77|17.83|18.01|17.81|17.87|17.71|17.65|18.01|17.65|17.69|17.57|17.57|18.01|17.87|17.73|17.91|17.79|17.65|17.75|17.43|17.97|18.17|17.79|17.37|17.55|17.91|17.41|17.41|17.59|17.67|18.03|17.55|18.05|18.09|18.39|17.69|17.89|17.67|17.75|18.19|17.93|17.69|17.63|17.75|18.13|18.15|17.95|17.73|17.95|17.73|17.89|18.03|17.97|18.15|17.85…
16:47:45|90640-D87 4E57-2.65-0x33|17.01|17.35|17.67|17.63|17.61|17.77|17.73|17.81|18.01|17.81|17.87|17.65|17.73|18.05|17.69|17.67|17.59|17.57|17.99|17.85|17.69|17.91|17.75|17.65|17.75|17.43|17.97|18.11|17.77|17.43|17.51|17.73|17.33|17.31|17.55|17.67|17.97|17.53|18.01|18.15|18.41|17.71|17.83|17.65|17.79|18.21|17.89|17.69|17.65|17.71|18.17|18.13|17.93|17.67|17.99|17.77|17.85|18.05|17.95|18.21|17.89…
16:47:45|90640-D87 4E57-2.65-0x33|16.97|17.43|17.61|17.61|17.67|17.79|17.71|17.81|17.97|17.81|17.89|17.59|17.69|18.09|17.67|17.65|17.53|17.57|18.05|17.83|17.69|17.91|17.83|17.65|17.77|17.43|17.97|18.05|17.77|17.49|17.37|17.49|17.27|17.37|17.43|17.55|17.99|17.53|17.91|18.09|18.49|17.67|17.77|17.67|17.83|18.19|17.85|17.67|17.67|17.71|18.19|18.13|18.01|17.69|18.03|17.71|17.81|18.07|17.95|18.21|17.99…
16:47:45|90640-D87 4E57-2.65-0x33|16.93|17.43|17.55|17.59|17.71|17.81|17.69|17.79|17.83|17.75|17.89|17.57|17.55|18.05|17.63|17.65|17.47|17.61|18.09|17.89|17.63|17.91|17.89|17.71|17.77|17.53|17.95|18.09|17.69|17.37|17.15|17.41|17.37|17.39|17.37|17.43|17.93|17.45|17.95|18.03|18.43|17.63|17.81|17.67|17.81|18.17|17.89|17.65|17.67|17.69|18.19|18.11|17.99|17.69|18.09|17.65|17.83|18.07|18.01|18.21|17.99…
16:47:45|90640-D87 4E57-2.65-0x33|17.01|17.49|17.57|17.57|17.69|17.91|17.73|17.85|17.83|17.69|17.91|17.55|17.53|18.01|17.63|17.65|17.47|17.63|18.09|17.93|17.73|17.91|17.93|17.81|17.79|17.61|18.05|18.27|17.71|17.27|17.23|17.45|17.47|17.37|17.31|17.45|17.95|17.49|17.97|18.01|18.47|17.73|17.85|17.75|17.79|18.15|17.93|17.69|17.67|17.73|18.19|18.13|18.03|17.71|18.13|17.65|17.85|18.03|18.07|18.21|18.09…
16:47:45|90640-D87 4E57-2.65-0x33|17.05|17.43|17.65|17.51|17.69|17.81|17.75|17.85|17.83|17.67|17.93|17.55|17.51|17.93|17.63|17.69|17.47|17.59|18.09|17.93|17.81|17.87|17.97|17.79|17.81|17.59|18.13|18.29|17.65|17.29|17.41|17.55|17.37|17.35|17.31|17.47|17.89|17.53|17.95|17.89|18.39|17.81|17.85|17.83|17.77|18.13|17.89|17.71|17.65|17.75|18.15|18.15|18.01|17.73|18.07|17.65|17.83|17.99|18.07|18.21|17.97…
16:47:45|90640-D87 4E57-2.65-0x33|17.05|17.25|17.63|17.47|17.67|17.73|17.81|17.91|17.85|17.67|17.95|17.57|17.55|17.85|17.63|17.73|17.51|17.57|18.07|17.87|17.83|17.85|17.99|17.77|17.71|17.59|18.15|18.31|17.63|17.23|17.57|17.69|17.29|17.39|17.31|17.47|17.85|17.55|17.93|17.91|18.33|17.83|17.85|17.85|17.71|18.09|17.87|17.79|17.65|17.73|18.13|18.17|17.99|17.77|18.01|17.69|17.81|18.01|18.07|18.25|17.87…
16:47:45|90640-D87 4E57-2.65-0x33|17.05|17.29|17.75|17.57|17.65|17.71|17.87|17.87|17.87|17.65|17.97|17.59|17.59|17.81|17.63|17.73|17.55|17.59|18.05|17.85|17.85|17.81|18.09|17.81|17.63|17.63|18.17|18.31|17.61|17.33|17.81|17.77|17.45|17.43|17.35|17.47|17.87|17.67|17.99|17.93|18.37|17.85|17.83|17.87|17.69|18.05|17.83|17.87|17.61|17.71|18.13|18.29|18.03|17.79|17.99|17.73|17.83|18.03|18.17|18.29|17.87…
16:47:45|90640-D87 4E57-2.65-0x33|17.09|17.31|17.65|17.65|17.65|17.69|17.89|17.83|17.83|17.63|17.97|17.61|17.59|17.77|17.65|17.73|17.59|17.61|18.11|17.83|17.77|17.77|18.01|17.85|17.61|17.65|18.15|18.31|17.65|17.41|17.61|17.67|17.59|17.47|17.29|17.45|17.89|17.75|18.03|17.95|18.39|17.83|17.81|17.85|17.67|17.99|17.79|17.83|17.57|17.69|18.13|18.27|18.05|17.73|17.97|17.77|17.85|17.99|18.25|18.25|17.95…
16:47:45|90640-D87 4E57-2.65-0x33|17.07|17.21|17.57|17.55|17.67|17.71|17.91|17.89|17.75|17.65|18.05|17.65|17.61|17.77|17.69|17.77|17.65|17.65|18.19|17.89|17.73|17.77|17.95|17.89|17.61|17.63|18.15|18.31|17.61|17.37|14.97|17.53|17.55|17.53|17.39|17.35|17.89|17.83|18.07|17.97|18.37|17.83|17.89|17.85|17.71|17.95|17.81|17.81|17.59|17.69|18.15|18.25|18.05|17.69|17.97|17.83|17.87|17.97|18.23|18.23|17.81…
16:47:45|90640-D87 4E57-2.65-0x33|17.03|17.13|17.63|17.47|17.69|17.73|17.99|17.95|17.75|17.65|18.03|17.69|17.59|17.77|17.75|17.81|17.61|17.69|18.21|17.93|17.75|17.83|17.93|17.91|17.59|17.61|18.13|18.31|17.53|17.43|15.97|17.41|17.51|17.53|17.57|17.39|17.91|17.85|18.09|18.03|18.35|17.81|17.95|17.83|17.73|17.95|17.83|17.83|17.61|17.77|18.17|18.21|18.05|17.73|18.03|17.81|17.89|17.97|18.21|18.21|17.69…
16:47:45|90640-D87 4E57-2.65-0x33|16.97|17.17|17.67|17.47|17.77|17.69|18.05|17.95|17.67|17.69|18.01|17.75|17.57|17.83|17.77|17.79|17.55|17.73|18.21|17.91|17.67|17.85|17.91|17.89|17.57|17.59|18.09|18.27|17.45|17.37|16.27|17.45|17.59|17.45|17.55|17.35|17.83|17.75|18.09|18.07|18.35|17.77|17.99|17.81|17.77|17.93|17.79|17.85|17.63|17.83|18.23|18.17|18.07|17.77|17.99|17.77|17.95|17.95|18.17|18.19|17.65…
16:47:45|90640-D87 4E57-2.65-0x33|17.05|17.27|17.67|17.41|17.71|17.65|18.05|17.95|17.71|17.79|18.09|17.81|17.59|17.87|17.83|17.77|17.59|17.75|18.17|17.89|17.69|17.85|17.93|17.93|17.67|17.51|18.13|18.33|17.51|17.23|16.85|17.67|17.65|17.53|17.53|17.33|17.75|17.73|18.09|18.09|18.35|17.77|18.01|17.79|17.87|17.95|17.77|17.91|17.65|17.87|18.29|18.15|18.07|17.79|17.95|17.87|17.99|17.97|18.15|18.23|17.61…
16:47:45|90640-D87 4E57-2.65-0x33|17.13|17.31|17.67|17.37|17.67|17.71|18.13|18.01|17.75|17.83|18.17|17.79|17.63|17.95|17.89|17.83|17.63|17.75|18.15|17.89|17.73|17.87|17.95|17.95|17.77|17.61|18.19|18.33|17.57|17.39|20.49|17.87|17.59|17.73|17.67|17.33|17.71|17.71|18.19|18.11|18.37|17.79|18.05|17.79|17.87|17.97|17.87|17.97|17.67|17.93|18.37|18.15|18.05|17.83|17.93|17.97|18.03|18.09|18.23|18.39|17.65…
16:47:45|90640-D87 4E57-2.65-0x33|17.27|17.35|17.65|17.33|17.61|17.77|18.13|18.07|17.87|17.87|18.07|17.77|17.65|18.01|17.95|17.87|17.65|17.75|18.11|17.89|17.73|17.89|17.99|17.89|17.81|17.61|18.19|18.25|17.55|17.45|19.53|17.87|17.53|17.71|17.79|17.37|17.69|17.71|18.27|18.09|18.39|17.87|18.09|17.77|17.85|18.01|17.97|17.95|17.69|17.89|18.43|18.15|18.03|17.79|17.91|17.95|18.05|18.07|18.23|18.37|17.53…
16:47:46|90640-D87 4E57-2.65-0x33|17.51|17.41|17.63|17.31|17.57|17.83|18.13|18.05|17.97|17.91|17.99|17.75|17.65|17.95|18.01|17.89|17.67|17.81|18.07|17.85|17.73|17.91|18.03|17.89|17.91|17.69|18.19|18.23|17.53|17.49|19.57|17.91|17.61|17.61|17.77|17.41|17.77|17.71|18.19|18.07|18.43|17.93|18.11|17.75|17.87|18.03|17.95|17.85|17.77|17.85|18.37|18.15|18.05|17.75|17.89|17.93|18.05|18.05|18.25|18.49|17.61…
16:47:46|90640-D87 4E57-2.65-0x33|17.49|17.47|17.67|17.25|17.57|17.89|18.11|17.97|18.03|17.93|18.09|17.73|17.67|17.91|18.05|17.91|17.73|17.87|18.01|17.83|17.75|17.93|18.07|17.83|17.97|17.77|18.19|18.21|17.59|17.53|19.13|17.85|17.69|17.67|17.77|17.41|17.83|17.73|18.11|18.11|18.47|18.01|18.13|17.77|17.95|18.05|17.93|17.85|17.83|17.87|18.33|18.19|18.15|17.77|17.87|17.97|18.07|18.07|18.27|18.45|17.77…
16:47:46|90640-D87 4E57-2.65-0x33|17.37|17.45|17.79|17.29|17.57|17.85|18.09|17.95|18.13|17.97|18.17|17.75|17.69|17.95|18.09|17.91|17.79|17.81|17.95|17.91|17.75|17.97|18.11|17.83|18.03|17.75|18.19|18.17|17.57|17.59|18.85|17.85|17.77|17.73|17.83|17.41|17.87|17.73|18.05|18.13|18.49|18.07|18.09|17.79|17.99|18.07|17.89|17.85|17.83|17.89|18.23|18.23|18.09|17.77|17.87|18.01|18.11|18.09|18.29|18.41|17.77…
16:47:46|90640-D87 4E57-2.65-0x33|17.43|17.37|17.83|17.33|17.55|17.81|18.05|17.91|18.21|18.01|18.11|17.69|17.75|17.97|18.03|17.91|17.81|17.75|17.97|17.97|17.83|17.99|18.11|17.73|18.03|17.73|18.19|18.13|17.67|17.73|18.65|17.85|17.83|17.73|17.87|17.45|17.89|17.75|17.99|18.19|18.49|18.15|18.05|17.79|18.03|18.05|17.85|17.85|17.83|17.93|18.13|18.21|18.05|17.75|17.87|18.01|18.21|18.07|18.29|18.35|17.75…
16:47:46|90640-D87 4E57-2.65-0x33|17.53|17.37|17.87|17.27|17.53|17.73|18.01|17.93|18.27|17.99|18.05|17.77|17.81|17.97|17.97|17.87|17.83|17.73|17.99|17.95|17.95|17.95|18.17|17.71|18.03|17.69|18.19|18.17|17.77|17.75|18.51|17.79|17.77|17.73|17.89|17.41|17.89|17.77|18.01|18.23|18.47|18.23|18.07|17.79|18.03|18.05|17.89|17.85|17.85|17.97|18.19|18.19|18.01|17.67|17.91|18.01|18.21|18.05|18.33|18.29|17.71…
16:47:46|90640-D87 4E57-2.65-0x33|17.45|17.37|17.85|17.23|17.57|17.67|18.01|17.93|18.23|17.97|18.07|17.85|17.81|17.97|17.91|17.83|17.81|17.71|18.05|17.93|17.89|17.93|18.09|17.57|18.01|17.67|18.19|18.19|17.85|17.75|18.33|17.73|17.73|17.73|17.91|17.43|17.89|17.77|18.03|18.25|18.35|18.17|18.09|17.81|18.03|18.09|17.91|17.91|17.87|17.95|18.25|18.07|17.93|17.71|18.05|17.93|18.21|18.03|18.35|18.27|17.67…
16:47:46|90640-D87 4E57-2.65-0x33|17.39|17.39|17.83|17.21|17.61|17.67|18.01|17.91|18.19|18.01|18.09|17.87|17.75|17.97|17.87|17.79|17.79|17.71|18.17|17.91|17.85|17.93|18.01|17.63|17.99|17.69|18.19|18.15|17.93|17.71|18.09|17.53|17.81|17.73|17.89|17.43|17.83|17.77|18.07|18.27|18.37|18.13|18.01|17.73|18.05|18.13|17.85|17.97|17.91|17.93|18.15|17.97|17.93|17.75|18.03|17.85|18.17|18.03|18.27|18.25|17.73…
16:47:46|90640-D87 4E57-2.65-0x33|17.39|17.41|17.83|17.19|17.63|17.67|18.01|17.89|18.13|18.05|18.11|17.89|17.73|17.97|17.81|17.69|17.77|17.71|18.15|17.89|17.93|17.99|17.95|17.69|18.03|17.71|18.21|18.11|17.89|17.75|17.81|17.33|17.89|17.69|17.87|17.51|17.79|17.75|18.11|18.33|18.39|18.15|17.95|17.77|18.07|18.15|17.79|17.97|17.95|17.91|18.07|17.99|18.01|17.77|18.01|17.93|18.23|18.05|18.21|18.25|17.77…
16:47:46|90640-D87 4E57-2.65-0x33|17.39|17.47|17.91|17.31|17.65|17.61|18.01|17.91|18.09|17.99|18.13|17.89|17.71|17.99|17.77|17.77|17.75|17.73|18.19|17.93|17.99|18.01|17.89|17.69|18.05|17.73|18.23|18.15|17.85|17.71|14.57|17.09|17.97|17.65|17.87|17.57|17.81|17.61|18.11|18.37|18.43|18.17|18.01|17.81|18.05|18.17|17.83|17.97|17.99|17.89|18.09|17.99|18.03|17.67|18.03|18.01|18.29|18.07|18.25|18.25|17.83…
16:47:46|90640-D87 4E57-2.65-0x33|17.45|17.51|17.85|17.41|17.65|17.57|18.01|17.93|18.05|17.93|18.09|17.89|17.75|18.07|17.77|17.85|17.77|17.75|18.21|17.97|17.99|18.03|17.91|17.69|17.99|17.69|18.21|18.27|17.93|17.79|15.73|16.95|18.03|17.65|17.87|17.63|17.89|17.63|18.11|18.31|18.47|18.23|18.13|17.83|18.03|18.13|17.87|18.01|18.03|17.89|18.11|18.07|18.13|17.73|18.13|17.99|18.35|18.07|18.35|18.31|18.01…
16:47:46|90640-D87 4E57-2.65-0x33|17.51|17.49|17.79|17.35|17.59|17.55|18.01|17.93|17.97|17.97|18.05|17.85|17.79|18.13|17.77|17.89|17.73|17.75|18.23|17.95|17.91|18.03|17.93|17.63|17.89|17.65|18.09|18.19|17.95|17.79|16.27|16.95|18.11|17.57|17.77|17.69|17.89|17.65|18.07|18.25|18.45|18.29|18.03|17.79|18.05|18.11|17.85|18.05|18.07|17.91|18.13|18.15|18.03|17.79|18.11|17.99|18.33|18.09|18.29|18.31|18.05…
16:47:46|90640-D87 4E57-2.65-0x33|17.55|17.47|17.73|17.17|17.57|17.53|18.01|17.93|18.05|18.05|18.05|17.81|17.85|18.19|17.77|17.91|17.79|17.75|18.15|17.87|17.87|18.03|17.93|17.57|17.85|17.61|18.09|18.13|18.03|17.89|16.43|16.95|18.17|17.57|17.67|17.61|17.87|17.67|18.03|18.21|18.49|18.27|17.93|17.79|18.07|18.07|17.83|18.03|18.11|17.93|18.07|18.11|17.93|17.73|18.09|18.01|18.39|18.01|18.23|18.25|18.07…
16:47:46|90640-D87 4E57-2.65-0x33|17.57|17.39|17.75|17.17|17.59|17.55|18.07|18.03|18.11|18.11|18.03|17.87|17.87|18.19|17.75|17.89|17.81|17.67|18.07|17.89|17.81|18.01|17.91|17.59|17.81|17.65|18.09|18.17|18.09|17.83|16.25|16.97|18.11|17.49|17.69|17.51|17.87|17.67|17.99|18.09|18.47|18.23|17.95|17.77|18.01|18.03|17.85|17.99|18.15|17.93|18.07|18.05|17.93|17.65|18.05|18.01|18.29|17.93|18.21|18.19|18.05…
16:47:46|90640-D87 4E57-2.65-0x33|17.51|17.33|17.69|17.17|17.49|17.51|18.11|18.13|18.13|18.17|17.99|17.91|17.83|18.25|17.77|17.89|17.73|17.61|18.17|17.99|17.81|17.99|17.89|17.61|17.81|17.75|18.13|18.29|18.09|17.79|16.41|17.05|18.05|17.47|17.77|17.53|17.87|17.65|17.95|18.15|18.45|18.27|17.97|17.77|17.97|18.07|17.87|17.99|18.19|17.93|18.17|18.05|17.93|17.71|18.09|18.01|18.19|17.91|18.29|18.23|18.11…
16:47:46|90640-D87 4E57-2.65-0x33|17.47|17.39|17.65|17.09|17.41|17.61|18.17|18.09|18.15|18.21|17.97|17.91|17.81|18.31|17.81|17.85|17.67|17.63|18.27|17.99|17.77|18.01|17.87|17.63|17.83|17.77|18.09|18.31|18.03|17.71|16.43|17.09|18.09|17.47|17.71|17.51|17.89|17.65|17.99|18.23|18.51|18.31|17.97|17.77|17.97|18.13|17.89|18.01|18.19|17.95|18.13|18.07|18.01|17.77|18.05|18.03|18.21|17.89|18.35|18.27|18.07…
16:47:47|90640-D87 4E57-2.65-0x33|17.53|17.51|17.69|17.03|17.51|17.69|18.17|18.07|18.13|18.25|17.95|17.91|17.85|18.35|17.79|17.75|17.65|17.59|18.29|17.99|17.83|18.03|17.87|17.65|17.81|17.79|18.17|18.33|18.01|17.73|16.53|17.27|18.13|17.59|17.67|17.51|17.89|17.67|18.03|18.21|18.57|18.31|17.97|17.77|17.97|18.15|17.91|18.03|18.19|17.93|18.09|18.05|18.09|17.79|17.95|18.03|18.33|17.93|18.39|18.29|18.15…
16:47:47|90640-D87 4E57-2.65-0x33|17.55|17.55|17.71|17.09|17.59|17.75|18.17|17.97|18.03|18.19|17.93|17.83|17.89|18.35|17.77|17.71|17.63|17.57|18.31|17.93|17.87|18.05|17.87|17.67|17.79|17.77|18.23|18.27|17.93|17.81|16.63|17.37|18.11|17.71|17.69|17.51|17.83|17.69|18.01|18.21|18.51|18.31|18.01|17.77|17.97|18.17|17.91|18.05|18.15|17.91|18.09|18.03|18.05|17.81|17.97|18.03|18.35|17.97|18.35|18.31|18.17…
16:47:47|90640-D87 4E57-2.65-0x33|17.61|17.59|17.69|17.09|17.51|17.81|18.15|17.77|18.03|18.15|17.91|17.75|17.85|18.35|17.77|17.61|17.55|17.55|18.31|17.89|17.95|18.07|17.83|17.69|17.75|17.75|18.25|18.15|17.95|17.87|16.71|17.31|18.11|17.67|17.71|17.53|17.69|17.63|17.99|18.09|18.45|18.25|18.05|17.77|17.97|18.11|17.83|17.99|18.13|17.91|18.09|18.03|18.03|17.79|17.99|17.97|18.35|17.93|18.31|18.29|18.25…
16:47:47|90640-D87 4E57-2.65-0x33|17.67|17.67|17.67|17.13|17.39|17.79|18.13|17.81|18.03|18.07|17.89|17.75|17.75|18.29|17.77|17.63|17.49|17.63|18.31|17.93|18.01|18.05|17.71|17.65|17.63|17.71|18.27|18.23|17.97|17.81|16.69|17.43|18.05|17.63|17.77|17.55|17.65|17.57|17.97|17.99|18.43|18.19|18.09|17.77|17.91|18.05|17.87|17.93|18.11|17.91|18.11|18.03|17.97|17.77|17.99|17.93|18.25|17.77|18.33|18.33|18.23…
16:47:47|90640-D87 4E57-2.65-0x33|17.63|17.73|17.67|17.17|17.33|17.77|18.07|17.91|18.07|17.99|17.85|17.81|17.77|18.23|17.71|17.63|17.53|17.69|18.31|17.97|18.07|18.03|17.79|17.69|17.65|17.67|18.25|18.29|18.03|17.75|16.81|17.55|17.99|17.61|17.83|17.57|17.61|17.67|18.03|17.99|18.49|18.15|18.13|17.81|17.85|18.07|17.89|17.95|18.09|17.95|18.13|17.99|17.91|17.73|18.05|17.93|18.15|17.83|18.41|18.27|18.21…
16:47:47|90640-D87 4E57-2.65-0x33|17.59|17.63|17.67|17.19|17.27|17.75|18.01|17.93|18.11|17.91|17.73|17.83|17.79|18.15|17.65|17.63|17.57|17.71|18.31|17.97|18.13|18.05|17.87|17.75|17.67|17.65|18.17|18.21|18.07|17.73|16.81|17.37|17.97|17.59|17.85|17.49|17.65|17.75|18.05|17.99|18.43|18.13|18.07|17.83|17.85|18.09|17.91|17.97|18.03|17.99|18.19|17.97|17.95|17.69|18.05|17.93|18.13|17.95|18.41|18.23|18.23…
16:47:47|90640-D87 4E57-2.65-0x33|17.63|17.55|17.73|17.23|17.27|17.75|17.95|17.95|18.11|17.85|17.73|17.85|17.75|18.07|17.75|17.65|17.53|17.67|18.31|17.97|18.13|18.09|17.87|17.81|17.65|17.55|18.17|18.15|18.01|17.71|16.89|17.23|17.95|17.57|17.99|17.59|17.69|17.77|18.13|18.01|18.39|18.17|18.03|17.89|17.87|18.11|17.95|17.95|17.97|18.05|18.25|17.97|17.99|17.71|18.07|17.99|18.11|17.89|18.41|18.27|18.27…
16:47:47|90640-D87 4E57-2.65-0x33|17.65|17.53|17.77|17.29|17.25|17.67|17.89|18.01|18.09|17.83|17.71|17.83|17.65|18.01|17.83|17.61|17.49|17.65|18.29|17.99|18.11|18.05|17.79|17.83|17.61|17.51|18.27|18.05|17.87|17.63|17.13|17.15|17.81|17.53|17.97|17.65|17.63|17.71|18.13|18.01|18.41|18.19|17.99|17.93|17.87|18.11|17.91|17.91|17.91|18.09|18.25|17.95|17.95|17.67|18.07|18.03|17.99|17.75|18.39|18.29|18.23…
16:47:47|90640-D87 4E57-2.65-0x33|17.63|17.45|17.73|17.33|17.29|17.59|17.81|18.05|18.13|17.81|17.75|17.81|17.73|17.95|17.75|17.57|17.49|17.57|18.17|18.01|18.09|18.09|17.77|17.85|17.59|17.47|18.23|17.97|17.75|17.55|17.13|17.09|17.69|17.45|17.95|17.61|17.51|17.69|18.13|18.01|18.43|18.13|17.95|17.97|17.87|18.01|17.87|17.87|17.85|17.95|18.25|17.97|17.93|17.71|18.07|17.93|17.87|17.79|18.37|18.29|18.19…
16:47:47|90640-D87 4E57-2.65-0x33|17.71|17.45|17.69|17.37|17.33|17.55|17.73|18.11|18.15|17.81|17.79|17.89|17.81|17.93|17.69|17.55|17.49|17.61|18.07|17.95|18.07|18.03|17.77|17.81|17.57|17.47|18.27|18.03|17.63|17.45|17.13|17.03|17.69|17.37|17.93|17.59|17.61|17.67|18.13|18.01|18.37|18.01|17.99|17.99|17.87|17.91|17.89|17.83|17.79|17.83|18.23|17.99|17.89|17.75|18.07|17.85|17.87|17.81|18.39|18.37|18.21…
16:47:47|90640-D87 4E57-2.65-0x33|17.75|17.45|17.63|17.41|17.33|17.51|17.75|18.15|18.17|17.81|17.81|17.95|17.79|17.91|17.67|17.53|17.49|17.65|18.03|17.89|18.03|17.99|17.83|17.77|17.55|17.37|18.27|18.09|17.75|17.37|17.13|17.03|17.69|17.37|17.91|17.55|17.69|17.73|18.23|18.03|18.31|18.05|18.03|17.93|17.87|17.93|17.91|17.85|17.75|17.87|18.23|17.99|17.79|17.73|18.07|17.85|17.87|17.89|18.47|18.35|18.23…
16:47:47|90640-D87 4E57-2.65-0x33|17.79|17.53|17.59|17.35|17.35|17.61|17.77|18.15|18.27|17.87|17.85|17.89|17.79|17.97|17.67|17.49|17.49|17.77|18.01|17.91|18.03|18.03|17.91|17.73|17.55|17.45|18.29|18.07|17.87|17.49|17.15|17.05|17.79|17.39|17.87|17.53|17.75|17.79|18.25|18.07|18.41|18.15|18.03|17.91|17.93|17.97|17.89|17.87|17.81|17.93|18.29|18.01|17.87|17.73|18.13|17.87|17.97|17.99|18.53|18.35|18.25…
16:47:47|90640-D87 4E57-2.65-0x33|17.75|17.67|17.63|17.23|17.39|17.75|17.81|18.15|18.25|17.85|17.83|17.79|17.79|18.03|17.77|17.45|17.53|17.87|17.99|17.93|18.01|18.13|17.91|17.71|17.59|17.51|18.27|17.95|17.85|17.65|17.13|17.01|17.87|17.47|17.83|17.51|17.89|17.85|18.27|18.03|18.49|18.17|18.03|17.89|17.97|18.03|17.87|17.89|17.87|17.93|18.35|18.01|17.95|17.81|18.19|17.91|18.19|18.05|18.59|18.33|18.25…
16:47:47|90640-D87 4E57-2.65-0x33|17.55|17.65|17.65|17.27|17.31|17.69|17.83|18.13|18.21|17.91|17.79|17.77|17.77|18.09|17.85|17.51|17.49|17.87|17.95|17.91|17.97|18.15|17.91|17.71|17.53|17.49|18.25|17.97|17.75|17.53|17.09|17.09|17.87|17.47|17.87|17.47|17.83|17.81|18.25|17.97|18.45|18.17|17.97|17.85|17.95|18.07|17.89|17.89|17.87|17.91|18.29|17.99|17.97|17.87|18.13|17.87|18.13|18.03|18.47|18.29|18.13…
16:47:47|90640-D87 4E57-2.65-0x33|17.51|17.63|17.59|17.29|17.29|17.63|17.85|18.11|18.17|17.95|17.81|17.75|17.77|18.13|17.85|17.57|17.49|17.87|17.89|17.89|17.97|18.21|17.91|17.71|17.57|17.47|18.27|18.05|17.77|17.43|17.05|17.17|17.87|17.47|17.91|17.49|17.77|17.77|18.31|18.03|18.41|18.07|17.91|17.83|17.93|18.11|17.91|17.89|17.87|17.83|18.23|17.97|18.05|17.87|18.09|17.81|18.15|17.93|18.35|18.31|18.03…
16:47:47|90640-D87 4E57-2.65-0x33|17.43|17.63|17.55|17.27|17.29|17.63|17.87|18.07|18.15|17.91|17.83|17.73|17.79|18.13|17.79|17.61|17.41|17.79|17.79|17.91|17.99|18.21|17.93|17.77|17.61|17.47|18.29|18.07|17.85|17.39|16.97|17.19|17.81|17.41|17.95|17.51|17.75|17.75|18.21|18.09|18.41|17.99|17.95|17.83|17.91|18.15|17.91|17.91|17.87|17.79|18.23|17.97|18.09|17.83|18.05|17.77|18.13|17.85|18.41|18.49|18.09…
16:47:48|90640-D87 4E57-2.65-0x33|17.55|17.73|17.61|17.25|17.25|17.63|17.87|18.05|18.17|17.87|17.85|17.71|17.77|18.13|17.77|17.63|17.51|17.71|17.85|17.93|18.09|18.21|17.95|17.83|17.59|17.41|18.23|18.09|17.83|17.35|16.93|17.21|17.77|17.47|18.11|17.61|17.73|17.75|18.13|18.15|18.41|18.03|17.99|17.81|17.89|18.17|17.91|17.95|17.97|17.79|18.23|18.01|18.13|17.85|18.01|17.83|18.11|17.85|18.47|18.55|18.13…
16:47:48|90640-D87 4E57-2.65-0x33|17.65|17.75|17.67|17.27|17.21|17.59|17.87|18.01|18.19|17.91|17.87|17.77|17.75|18.17|17.77|17.61|17.59|17.75|17.99|17.99|18.17|18.13|17.97|17.79|17.57|17.51|18.17|18.13|17.81|17.29|16.77|17.31|17.85|17.35|18.07|17.71|17.79|17.75|18.09|18.21|18.43|18.05|17.99|17.79|17.85|18.17|17.93|17.99|18.01|17.79|18.29|18.05|18.07|17.87|18.07|17.95|18.17|17.85|18.49|18.61|18.19…
16:47:48|90640-D87 4E57-2.65-0x33|17.73|17.75|17.69|17.29|17.29|17.57|17.85|17.97|18.25|17.95|17.89|17.81|17.77|18.21|17.79|17.59|17.63|17.73|18.05|17.97|18.13|18.07|17.99|17.75|17.55|17.59|18.19|18.23|17.81|17.23|16.83|17.41|17.93|17.39|18.03|17.67|17.85|17.79|17.97|18.15|18.45|18.07|17.99|17.77|17.81|18.19|17.95|17.95|18.05|17.85|18.33|18.09|18.01|17.83|18.11|17.93|18.21|17.89|18.57|18.55|18.25…
16:47:48|90640-D87 4E57-2.65-0x33|17.79|17.77|17.71|17.33|17.35|17.59|17.81|18.03|18.29|17.93|17.89|17.83|17.77|18.17|17.79|17.61|17.65|17.77|18.07|17.93|18.07|18.07|17.99|17.71|17.53|17.65|18.11|18.11|17.75|17.25|16.71|17.39|18.01|17.41|17.93|17.61|17.83|17.81|18.03|18.09|18.43|18.07|17.99|17.73|17.77|18.19|17.99|17.89|18.01|17.89|18.33|18.11|17.97|17.77|18.09|17.83|18.13|17.91|18.51|18.47|18.19…
16:47:48|90640-D87 4E57-2.65-0x33|17.79|17.79|17.65|17.37|17.37|17.61|17.89|18.09|18.23|17.91|17.87|17.85|17.79|18.15|17.79|17.63|17.67|17.81|18.05|17.89|18.11|18.07|17.99|17.67|17.61|17.69|18.15|18.01|17.83|17.37|16.85|17.33|18.07|17.45|17.85|17.65|17.81|17.87|18.09|18.11|18.41|18.11|18.07|17.75|17.75|18.15|18.03|17.87|17.99|17.95|18.33|18.11|17.95|17.77|18.09|17.89|18.05|17.89|18.55|18.41|18.21…
16:47:48|90640-D87 4E57-2.65-0x33|17.81|17.79|17.61|17.33|17.39|17.65|17.97|18.09|18.13|17.83|17.77|17.91|17.81|18.13|17.79|17.71|17.71|17.81|18.05|17.93|18.15|17.99|18.01|17.67|17.69|17.71|18.19|18.09|17.91|17.55|17.11|17.41|17.97|17.39|17.89|17.71|17.75|17.93|18.13|18.07|18.39|18.15|18.07|17.79|17.83|18.13|18.01|17.87|17.97|18.03|18.29|18.11|17.93|17.77|18.05|17.97|18.11|17.89|18.53|18.37|18.13…
16:47:48|90640-D87 4E57-2.65-0x33|17.81|17.79|17.71|17.29|17.45|17.69|18.05|18.09|18.15|17.77|17.77|17.95|17.77|18.11|17.83|17.77|17.75|17.77|18.09|17.97|18.19|17.93|18.03|17.67|17.75|17.67|18.19|18.23|18.05|17.71|17.13|17.53|17.87|17.39|18.05|17.73|17.69|17.93|18.17|18.07|18.37|18.21|18.07|17.81|17.89|18.07|17.99|17.91|17.95|18.01|18.25|18.13|17.91|17.75|18.01|18.01|18.17|17.91|18.51|18.37|18.05…
16:47:48|90640-D87 4E57-2.65-0x33|17.79|17.71|17.85|17.33|17.55|17.71|18.11|18.09|18.23|17.77|17.75|17.91|17.71|18.11|17.85|17.77|17.77|17.71|18.11|17.95|18.21|17.91|18.05|17.71|17.85|17.69|18.17|18.21|18.17|17.67|17.03|17.55|17.77|17.25|17.99|17.73|17.67|17.91|18.09|18.07|18.33|18.25|18.07|17.81|17.81|17.99|17.91|17.93|17.93|17.97|18.21|18.13|17.89|17.71|17.95|18.03|18.13|17.91|18.43|18.37|17.99…
16:47:48|90640-D87 4E57-2.65-0x33|17.75|17.57|17.79|17.25|17.53|17.65|17.97|18.09|18.19|17.77|17.71|17.87|17.73|18.11|17.79|17.77|17.83|17.67|18.09|17.93|18.21|17.89|17.95|17.69|17.89|17.63|18.07|18.15|18.05|17.65|17.09|17.63|17.69|17.29|17.93|17.69|17.65|17.87|18.03|18.09|18.21|18.19|18.07|17.77|17.75|17.97|17.85|17.83|17.91|17.89|18.17|18.03|17.81|17.73|17.91|17.93|18.09|17.91|18.37|18.31|17.93…
16:47:48|90640-D87 4E57-2.65-0x33|17.73|17.61|17.75|17.29|17.53|17.61|17.87|18.01|18.17|17.71|17.63|17.83|17.77|18.09|17.69|17.77|17.91|17.65|18.09|17.91|18.23|17.89|17.87|17.67|17.93|17.63|17.99|18.15|17.97|17.53|17.07|17.65|17.65|17.35|17.97|17.67|17.57|17.85|17.95|18.13|18.23|18.15|18.01|17.77|17.77|18.07|17.81|17.75|17.95|17.83|18.19|17.95|17.83|17.75|17.91|17.85|17.99|17.91|18.33|18.29|17.95…
16:47:48|90640-D87 4E57-2.65-0x33|17.67|17.63|17.77|17.33|17.47|17.59|17.89|17.95|18.13|17.67|17.67|17.81|17.75|18.07|17.75|17.79|17.85|17.63|18.11|17.89|18.15|17.89|17.91|17.65|17.81|17.57|18.01|18.17|17.99|17.37|17.21|17.69|17.63|17.35|18.01|17.63|17.51|17.83|17.89|18.15|18.25|18.09|17.97|17.81|17.79|18.07|17.77|17.81|17.97|17.89|18.21|17.99|17.85|17.71|17.91|17.89|17.91|17.93|18.29|18.29|17.97…
16:47:48|90640-D87 4E57-2.65-0x33|17.55|17.55|17.79|17.31|17.43|17.63|18.03|18.03|18.11|17.67|17.81|17.85|17.73|18.09|17.81|17.75|17.79|17.63|18.19|17.91|18.07|17.87|18.01|17.71|17.71|17.59|18.03|18.13|17.99|17.45|20.11|17.71|17.55|17.27|18.01|17.59|17.57|17.81|17.91|18.17|18.25|18.05|18.07|17.93|17.83|18.07|17.79|17.85|17.93|17.95|18.29|18.09|17.85|17.67|17.91|17.93|17.93|17.93|18.29|18.29|18.03…
16:47:48|90640-D87 4E57-2.65-0x33|17.55|17.49|17.67|17.29|17.49|17.65|18.09|18.11|18.05|17.67|17.83|17.83|17.69|18.11|17.75|17.71|17.83|17.63|18.13|17.87|18.01|17.85|17.95|17.75|17.73|17.59|18.05|18.03|18.03|17.41|18.93|17.63|17.49|17.35|18.01|17.55|17.61|17.79|17.87|18.17|18.23|18.03|18.15|17.89|17.87|18.07|17.81|17.91|17.89|17.87|18.35|18.09|17.85|17.71|17.91|17.93|18.01|17.93|18.29|18.17|18.09…
16:47:48|90640-D87 4E57-2.65-0x33|17.61|17.55|17.57|17.21|17.55|17.65|18.15|18.03|17.99|17.75|17.85|17.81|17.67|18.13|17.69|17.79|17.87|17.67|18.01|17.91|17.95|17.87|17.89|17.75|17.75|17.67|18.07|18.03|18.05|17.41|18.53|17.61|17.67|17.43|17.93|17.41|17.65|17.77|17.97|18.17|18.25|18.01|18.13|17.85|17.89|18.07|17.85|17.97|17.87|17.81|18.35|18.09|17.89|17.73|17.93|17.85|18.03|17.87|18.25|17.97|18.05…
16:47:49|90640-D87 4E57-2.65-0x33|17.67|17.61|17.57|17.15|17.61|17.65|18.15|17.95|18.01|17.83|17.85|17.81|17.65|18.15|17.73|17.85|17.87|17.71|18.09|17.95|17.97|17.95|18.01|17.75|17.83|17.75|18.13|18.09|18.11|17.41|18.43|17.65|17.83|17.49|17.93|17.47|17.69|17.83|18.07|18.19|18.35|18.01|18.11|17.95|17.91|18.05|17.89|18.01|17.85|17.81|18.35|18.07|17.91|17.69|17.95|17.89|18.15|17.93|18.31|18.01|18.11…
16:47:49|90640-D87 4E57-2.65-0x33|17.65|17.65|17.55|17.19|17.65|17.71|18.13|17.99|18.01|17.77|17.83|17.83|17.53|18.11|17.75|17.81|17.85|17.77|18.15|17.95|17.97|18.03|18.09|17.75|17.89|17.77|18.17|18.09|18.15|17.51|18.35|17.57|17.85|17.43|17.85|17.57|17.67|17.95|18.07|18.19|18.29|17.99|18.07|18.01|17.95|18.01|17.93|18.03|17.89|17.81|18.33|17.97|17.91|17.65|17.97|17.85|18.15|17.97|18.31|18.03|18.11…
16:47:49|90640-D87 4E57-2.65-0x33|17.73|17.69|17.61|17.23|17.65|17.75|18.11|18.01|18.05|17.71|17.87|17.83|17.59|18.17|17.77|17.77|17.83|17.83|18.21|17.95|17.95|18.11|18.07|17.69|17.87|17.79|18.17|18.09|18.17|17.59|18.29|17.51|17.87|17.49|17.77|17.61|17.65|17.95|18.07|18.27|18.25|18.01|17.97|18.03|17.99|18.07|17.95|18.03|17.93|17.87|18.31|17.93|17.97|17.67|17.99|17.85|18.15|18.01|18.31|18.11|18.21…
16:47:49|90640-D87 4E57-2.65-0x33|17.81|17.71|17.75|17.27|17.67|17.83|18.11|18.05|18.17|17.83|17.91|17.93|17.65|18.21|17.81|17.85|17.83|17.83|18.27|17.95|17.95|18.15|18.07|17.69|17.87|17.91|18.19|18.11|18.21|17.59|18.27|17.67|17.93|17.61|17.79|17.67|17.71|17.97|18.17|18.35|18.35|18.05|18.03|18.05|17.99|18.13|17.97|18.05|17.91|17.93|18.33|17.91|18.03|17.71|17.95|17.87|18.13|18.07|18.39|18.27|18.23…
16:47:49|90640-D87 4E57-2.65-0x33|17.73|17.73|17.77|17.19|17.65|17.89|18.11|18.01|18.19|17.93|17.93|18.01|17.69|18.23|17.87|17.91|17.83|17.83|18.25|17.95|17.99|18.19|18.03|17.69|17.93|18.01|18.19|18.03|18.21|17.59|18.21|17.73|17.97|17.65|17.81|17.67|17.77|17.99|18.25|18.37|18.49|18.07|18.09|18.03|17.99|18.09|17.97|18.01|17.89|17.93|18.33|17.89|18.09|17.73|17.91|17.83|18.11|18.07|18.45|18.27|18.23…
16:47:49|90640-D87 4E57-2.65-0x33|17.53|17.71|17.77|17.23|17.61|17.79|18.09|17.97|18.19|17.93|17.93|18.05|17.71|18.25|17.91|17.85|17.81|17.75|18.23|17.95|18.01|18.11|17.99|17.75|17.95|18.01|18.17|18.07|18.21|17.55|18.03|17.69|17.97|17.59|17.79|17.55|17.77|17.91|18.25|18.29|18.49|18.07|18.15|17.99|17.95|18.03|17.91|17.95|17.87|17.93|18.29|17.87|18.03|17.73|17.93|17.71|18.05|18.05|18.41|18.25|18.15…
16:47:49|90640-D87 4E57-2.65-0x33|17.61|17.69|17.83|17.27|17.65|17.65|17.97|17.93|18.21|17.93|17.91|18.09|17.71|18.27|17.91|17.79|17.81|17.69|18.23|17.97|17.99|18.03|18.05|17.81|17.89|18.01|18.19|18.17|18.13|17.51|18.07|17.75|17.97|17.63|17.77|17.55|17.79|17.85|18.27|18.29|18.49|18.09|18.21|17.99|17.93|17.99|17.87|17.93|17.85|17.97|18.27|17.91|17.99|17.71|18.03|17.77|17.99|18.01|18.37|18.27|18.09…
16:47:49|90640-D87 4E57-2.65-0x33|17.69|17.73|17.87|17.27|17.69|17.65|17.87|17.95|18.23|17.97|17.91|18.07|17.65|18.23|17.91|17.87|17.81|17.69|18.23|17.99|17.97|18.05|18.15|17.87|17.85|17.97|18.21|18.21|18.05|17.55|18.21|17.77|17.99|17.65|17.73|17.45|17.75|17.79|18.19|18.29|18.55|18.09|18.21|17.99|17.93|17.95|17.93|17.91|17.77|18.01|18.19|17.95|17.97|17.69|18.07|17.81|18.01|17.97|18.37|18.29|18.11…
16:47:49|90640-D87 4E57-2.65-0x33|17.79|17.75|17.85|17.21|17.71|17.65|17.79|17.97|18.25|17.99|17.87|18.05|17.65|18.27|17.93|17.93|17.85|17.67|18.17|17.99|18.03|18.07|18.07|17.93|17.83|17.93|18.15|18.25|17.99|17.57|18.11|17.71|18.01|17.63|17.69|17.39|17.71|17.69|18.11|18.31|18.61|18.09|18.21|17.95|17.93|17.93|17.97|17.95|17.71|17.93|18.11|17.99|17.95|17.69|18.11|17.77|18.03|17.95|18.45|18.25|18.11…
16:47:49|90640-D87 4E57-2.65-0x33|17.89|17.79|17.83|17.21|17.73|17.71|17.73|18.07|18.27|17.95|17.77|18.03|17.67|18.23|17.89|17.97|17.91|17.69|18.13|17.95|18.09|18.11|18.03|17.85|17.83|17.97|18.11|18.23|17.95|17.63|18.11|17.85|17.97|17.61|17.79|17.35|17.73|17.63|18.07|18.35|18.61|18.11|18.25|17.93|17.93|17.87|18.03|17.99|17.73|17.87|18.07|18.03|17.93|17.71|18.11|17.75|18.05|17.95|18.47|18.17|18.13…
16:47:49|90640-D87 4E57-2.65-0x33|17.83|17.83|17.85|17.15|17.75|17.91|17.81|18.15|18.27|17.91|17.85|18.01|17.69|18.25|17.89|18.01|17.95|17.71|18.13|17.93|18.13|18.21|17.99|17.79|17.87|18.01|18.13|18.31|18.01|17.69|18.07|17.93|17.93|17.73|17.87|17.39|17.83|17.81|18.03|18.29|18.61|18.23|18.27|17.93|17.93|17.91|18.07|17.97|17.75|17.91|18.03|18.07|17.91|17.79|18.11|17.73|18.15|18.01|18.49|18.27|18.15…
16:47:49|90640-D87 4E57-2.65-0x33|17.79|17.81|17.87|17.19|17.77|17.95|17.89|18.13|18.27|17.99|17.91|17.97|17.69|18.23|17.81|18.03|18.05|17.81|18.19|17.95|18.15|18.21|17.95|17.73|17.91|17.97|18.13|18.29|18.07|17.71|17.83|17.87|17.87|17.83|17.87|17.43|17.83|17.97|18.05|18.25|18.59|18.33|18.23|17.93|18.03|17.95|18.09|17.95|17.87|17.95|18.07|18.11|17.93|17.87|18.07|17.71|18.13|18.07|18.49|18.37|18.23…
16:47:49|90640-D87 4E57-2.65-0x33|17.71|17.79|17.83|17.23|17.81|17.91|17.89|18.11|18.35|18.05|17.85|17.95|17.71|18.25|17.83|18.03|18.05|17.89|18.15|17.97|18.11|18.21|17.95|17.69|17.93|17.93|18.07|18.21|18.01|17.73|17.77|17.81|17.81|17.77|17.81|17.49|17.83|17.91|17.95|18.25|18.57|18.29|18.19|17.91|18.11|17.97|18.11|17.97|17.97|17.95|18.11|18.03|17.95|17.89|17.97|17.71|18.03|18.09|18.39|18.33|18.29…
16:47:49|90640-D87 4E57-2.65-0x33|17.65|17.73|17.79|17.25|17.85|17.87|17.89|18.07|18.41|18.05|17.79|17.91|17.73|18.21|17.79|17.93|17.99|17.87|18.13|17.93|18.07|18.21|17.95|17.65|17.95|17.85|18.01|18.21|17.89|17.61|17.61|17.51|17.73|17.61|17.77|17.63|17.87|17.85|17.91|18.25|18.59|18.25|18.13|17.89|18.05|17.99|18.03|17.99|17.97|17.95|18.09|17.95|17.93|17.91|17.99|17.71|18.05|18.09|18.41|18.31|18.25…
16:47:49|90640-D87 4E57-2.65-0x33|17.57|17.75|17.77|17.17|17.87|17.83|17.87|18.03|18.39|18.05|17.73|17.87|17.71|18.17|17.77|17.85|17.91|17.85|18.17|17.89|18.13|18.21|17.91|17.61|17.97|17.79|18.07|18.21|17.89|17.43|17.43|17.23|17.67|17.57|17.75|17.63|17.91|17.87|17.87|18.23|18.61|18.19|18.07|17.91|18.01|18.03|17.95|17.99|17.97|17.89|18.07|17.95|17.91|17.87|18.07|17.73|18.07|18.05|18.43|18.33|18.21…
16:47:49|90640-D87 4E57-2.65-0x33|17.47|17.73|17.73|17.21|17.87|17.81|17.83|17.95|18.35|17.95|17.65|17.89|17.69|18.15|17.73|17.87|17.81|17.77|18.19|17.91|18.15|18.13|17.87|17.57|18.05|17.81|18.11|18.15|17.95|17.41|17.25|17.25|17.69|17.53|17.67|17.63|17.93|17.87|17.93|18.19|18.57|18.11|18.01|17.91|17.97|18.05|17.95|17.97|17.91|17.83|18.03|17.93|17.95|17.81|18.05|17.73|18.07|18.01|18.43|18.33|18.15…
16:47:49|90640-D87 4E57-2.65-0x33|17.47|17.79|17.65|17.25|17.89|17.79|17.77|17.89|18.35|17.87|17.65|17.91|17.69|18.13|17.67|17.87|17.81|17.69|18.11|17.91|18.07|18.07|17.87|17.43|18.01|17.77|18.03|18.09|17.87|17.39|17.23|17.37|17.71|17.49|17.59|17.69|17.95|17.81|17.97|18.17|18.61|18.05|17.95|17.81|17.87|18.05|17.95|17.93|17.85|17.83|17.99|17.89|17.99|17.75|18.03|17.81|18.05|18.01|18.49|18.29|18.09…
16:47:50|90640-D87 4E57-2.65-0x33|17.47|17.69|17.51|17.23|17.91|17.71|17.71|17.87|18.35|17.83|17.65|17.93|17.69|18.11|17.63|17.87|17.81|17.69|18.03|17.95|18.01|18.09|17.95|17.53|17.99|17.77|17.97|18.09|17.79|17.39|17.11|17.41|17.69|17.45|17.59|17.73|17.93|17.75|17.95|18.07|18.59|18.01|17.93|17.71|17.95|18.05|17.89|17.89|17.85|17.83|18.03|17.87|18.01|17.71|18.07|17.87|18.01|18.01|18.41|18.25|18.07…
16:47:50|90640-D87 4E57-2.65-0x33|17.51|17.61|17.49|17.21|17.85|17.55|17.69|17.85|18.35|17.75|17.69|17.93|17.69|18.11|17.63|17.93|17.81|17.69|17.97|17.99|18.05|18.11|17.95|17.63|17.91|17.77|17.95|18.19|17.85|17.49|17.09|17.55|17.67|17.51|17.59|17.65|17.91|17.77|17.95|18.13|18.57|18.05|17.97|17.79|18.03|18.05|17.83|17.87|17.85|17.87|18.07|17.89|18.03|17.73|18.11|17.89|17.97|17.97|18.35|18.33|18.13…
16:47:50|90640-D87 4E57-2.65-0x33|17.55|17.61|17.49|17.21|17.87|17.61|17.69|17.81|18.37|17.81|17.73|18.01|17.71|18.13|17.65|17.91|17.83|17.65|17.93|18.03|18.11|18.11|17.89|17.67|17.85|17.79|17.89|18.15|17.93|17.43|14.57|17.65|17.83|17.59|17.63|17.59|17.95|17.81|17.93|18.21|18.55|18.17|17.99|17.87|18.03|18.05|17.87|17.87|17.91|17.93|18.05|17.85|17.99|17.75|18.11|17.85|17.93|17.95|18.37|18.41|18.05…
16:47:50|90640-D87 4E57-2.65-0x33|17.69|17.61|17.53|17.23|17.91|17.67|17.77|17.79|18.37|17.81|17.77|18.09|17.77|18.15|17.69|17.89|17.87|17.61|17.97|18.13|18.15|18.11|17.93|17.77|17.97|17.89|17.87|18.11|17.97|17.49|18.61|17.91|17.97|17.69|17.67|17.67|17.99|17.93|17.93|18.19|18.55|18.23|18.01|17.89|18.03|18.09|17.99|18.01|18.03|18.03|18.03|17.95|17.97|17.79|18.13|17.93|17.91|18.05|18.41|18.35|17.99…
16:47:50|90640-D87 4E57-2.65-0x33|17.87|17.69|17.57|17.29|18.01|17.75|17.83|17.81|18.43|17.87|17.81|18.17|17.81|18.13|17.73|17.89|17.89|17.67|17.99|18.19|18.17|18.11|17.95|17.83|18.07|17.93|17.85|18.13|18.09|17.53|18.59|17.99|17.95|17.77|17.73|17.75|18.09|18.03|17.97|18.17|18.53|18.29|18.05|17.91|18.01|18.13|18.01|18.13|18.15|18.11|18.11|18.05|17.99|17.83|18.13|18.07|18.07|18.15|18.43|18.31|17.95…
16:47:50|90640-D87 4E57-2.65-0x33|17.95|17.75|17.69|17.33|17.95|17.83|17.91|17.83|18.33|17.85|17.81|18.23|17.79|18.11|17.71|17.89|17.89|17.73|18.05|18.23|18.13|18.11|18.03|17.89|18.05|17.95|17.83|18.15|18.01|17.57|18.27|17.97|17.93|17.77|17.77|17.75|18.17|18.01|17.99|18.17|18.51|18.19|18.09|17.97|17.99|18.13|18.03|18.15|18.25|18.13|18.17|18.03|18.01|17.83|18.13|18.03|18.21|18.15|18.45|18.27|17.91…
16:47:50|90640-D87 4E57-2.65-0x33|18.03|17.81|17.79|17.39|17.91|17.85|17.97|17.81|18.25|17.87|17.81|18.21|17.77|18.11|17.69|17.93|17.81|17.79|18.09|18.23|18.05|18.15|18.09|17.95|18.03|17.93|17.81|18.11|17.83|17.51|17.85|17.85|17.91|17.61|17.81|17.75|18.15|17.91|18.05|18.17|18.49|18.11|18.07|18.03|17.99|18.13|18.09|18.17|18.23|18.09|18.15|18.01|18.05|17.83|18.21|18.01|18.23|18.05|18.43|18.23|17.95…
16:47:50|90640-D87 4E57-2.65-0x33|18.15|17.95|17.81|17.45|17.91|17.93|17.91|17.79|18.25|17.89|17.79|18.21|17.79|18.11|17.75|17.97|17.83|17.85|18.11|18.23|18.05|18.19|18.13|18.01|18.07|17.91|17.85|18.17|18.01|17.55|17.63|17.75|17.91|17.65|17.91|17.73|18.13|17.93|18.11|18.21|18.57|18.11|18.05|18.03|17.99|18.11|18.15|18.09|18.21|18.09|18.13|18.01|18.09|17.89|18.27|18.03|18.25|18.07|18.53|18.29|18.15…
16:47:50|90640-D87 4E57-2.65-0x33|18.27|17.91|17.83|17.49|17.91|17.87|17.87|17.89|18.25|17.93|17.77|18.17|17.81|18.15|17.79|17.99|17.85|17.81|18.11|18.25|18.05|18.13|18.17|18.05|18.09|17.97|17.89|18.23|18.17|17.59|17.39|17.65|17.93|17.69|17.95|17.71|18.05|17.95|18.13|18.25|18.63|18.11|18.11|18.03|18.03|18.09|18.07|18.03|18.13|18.09|18.15|18.01|18.07|17.93|18.33|17.99|18.25|18.03|18.53|18.33|18.19…
16:47:50|90640-D87 4E57-2.65-0x33|18.11|17.87|17.91|17.53|17.79|17.81|17.89|17.99|18.23|17.97|17.85|18.13|17.79|18.19|17.83|18.09|17.81|17.79|18.19|18.27|18.09|18.09|18.15|18.07|18.05|18.01|17.99|18.27|18.13|17.63|17.43|17.63|17.95|17.75|18.05|17.79|17.99|17.91|18.15|18.29|18.69|18.09|18.15|18.13|18.07|18.13|17.99|18.03|18.07|18.09|18.17|18.05|18.05|17.91|18.37|18.03|18.25|18.05|18.63|18.35|18.23…
16:47:50|90640-D87 4E57-2.65-0x33|17.87|17.79|18.05|17.61|17.67|17.81|17.91|17.99|18.11|17.97|17.91|18.13|17.75|18.11|17.85|18.13|17.77|17.79|18.23|18.27|18.11|18.01|18.11|18.07|17.91|17.91|18.07|18.27|18.07|17.53|17.45|17.71|17.95|17.79|18.05|17.85|17.87|17.87|18.17|18.31|18.61|17.95|18.13|18.21|17.97|18.15|17.97|18.01|17.99|18.07|18.15|18.07|18.03|17.81|18.33|18.05|18.17|17.97|18.61|18.29|18.13…
16:47:50|90640-D87 4E57-2.65-0x33|17.83|17.73|17.97|17.69|17.73|17.79|17.93|17.97|18.13|17.97|17.87|18.13|17.77|18.03|17.91|18.15|17.85|17.77|18.15|18.27|18.09|17.95|18.03|18.07|17.83|17.81|18.11|18.27|18.05|17.37|17.33|17.73|17.95|17.79|17.99|17.81|17.77|17.85|18.19|18.31|18.53|17.99|18.11|18.17|17.89|18.15|17.95|18.01|17.93|18.09|18.03|18.11|18.01|17.79|18.29|18.01|18.09|17.91|18.59|18.29|18.03…
16:47:50|90640-D87 4E57-2.65-0x33|17.79|17.75|17.91|17.65|17.77|17.75|17.95|18.01|18.21|17.93|17.83|18.17|17.85|18.05|17.97|18.15|17.93|17.77|18.09|18.29|18.07|17.93|17.97|18.07|17.77|17.83|18.21|18.35|18.03|17.45|17.11|17.61|17.73|17.87|17.97|17.77|17.77|17.85|18.11|18.31|18.49|18.03|18.11|18.15|17.87|18.15|18.01|18.01|17.95|18.11|17.99|18.15|17.95|17.77|18.27|17.99|18.09|17.87|18.57|18.29|17.97…
16:47:50|90640-D87 4E57-2.65-0x33|17.83|17.77|17.87|17.61|17.65|17.71|17.93|18.05|18.21|17.91|17.87|18.19|17.85|18.07|17.95|18.15|17.97|17.71|18.05|18.31|18.07|17.91|18.07|18.07|17.77|17.85|18.19|18.41|17.99|17.51|17.17|17.51|17.55|17.91|17.95|17.73|17.77|17.89|18.05|18.31|18.45|18.01|18.13|18.09|17.85|18.11|18.05|17.99|17.91|18.09|17.95|18.13|17.91|17.71|18.25|17.99|18.09|17.83|18.55|18.31|17.91…
16:47:50|90640-D87 4E57-2.65-0x33|17.99|17.75|17.83|17.47|17.55|17.67|17.91|18.07|18.21|17.87|17.89|18.19|17.85|18.03|17.93|18.13|17.99|17.71|18.01|18.25|18.07|17.85|18.15|18.01|17.77|17.81|18.09|18.39|17.91|17.45|17.21|17.41|17.43|17.95|17.97|17.61|17.77|17.99|18.05|18.31|18.35|17.91|18.11|18.05|17.79|18.09|18.07|17.89|17.91|18.15|17.91|18.13|17.91|17.65|18.25|17.91|18.03|17.79|18.49|18.33|17.85…
16:47:50|90640-D87 4E57-2.65-0x33|17.91|17.61|17.77|17.33|17.53|17.57|17.95|18.09|18.19|17.77|17.85|18.19|17.79|17.99|17.91|18.11|17.97|17.65|18.01|18.21|18.01|17.79|18.11|17.87|17.79|17.77|18.03|18.37|17.83|17.33|17.27|17.33|17.33|17.91|17.99|17.61|17.77|17.95|18.05|18.25|18.27|17.79|18.09|18.07|17.73|18.05|18.09|17.87|17.83|18.09|17.87|18.13|17.91|17.65|18.25|17.97|17.97|17.83|18.45|18.33|17.79…
16:47:51|90640-D87 4E57-2.65-0x33|17.93|17.69|17.75|17.39|17.59|17.59|18.07|18.11|18.27|17.81|17.83|18.15|17.71|17.99|17.91|18.13|18.03|17.67|18.03|18.23|17.97|17.77|18.09|17.91|17.83|17.79|18.01|18.39|17.77|17.51|17.47|17.57|17.47|17.89|18.01|17.63|17.81|17.93|18.03|18.21|18.33|17.69|18.09|18.11|17.83|18.03|18.11|17.87|17.85|18.05|17.93|18.15|17.91|17.59|18.21|18.03|17.93|17.89|18.45|18.35|17.75…
16:47:51|90640-D87 4E57-2.65-0x33|17.91|17.87|17.79|17.45|17.65|17.61|18.11|18.09|18.29|17.91|17.87|18.11|17.73|18.05|17.99|18.15|17.95|17.63|17.99|18.31|17.93|17.75|18.05|17.95|17.87|17.81|18.07|18.51|17.91|17.67|17.61|17.77|17.59|17.91|18.11|17.69|17.95|17.89|18.01|18.23|18.37|17.73|18.17|18.11|17.91|18.09|18.13|17.89|17.87|18.05|18.05|18.15|17.91|17.59|18.17|18.01|17.89|17.85|18.45|18.31|17.71…
16:47:51|90640-D87 4E57-2.65-0x33|17.83|17.89|17.87|17.53|17.73|17.65|18.17|18.13|18.35|17.99|17.95|18.11|17.77|18.07|18.09|18.15|17.91|17.71|17.99|18.21|17.93|17.85|18.05|17.91|17.93|17.89|18.15|18.47|18.07|17.75|17.65|17.71|17.65|17.79|18.09|17.77|17.91|17.89|18.03|18.27|18.41|17.79|18.19|18.13|17.99|18.17|18.11|17.93|17.83|18.07|18.09|18.19|17.97|17.61|18.21|17.95|17.93|17.85|18.45|18.25|17.85…
16:47:51|90640-D87 4E57-2.65-0x33|17.83|18.01|17.83|17.59|17.77|17.69|18.13|18.17|18.39|18.05|18.01|18.11|17.77|18.09|18.03|18.15|17.97|17.79|18.03|18.11|17.97|17.93|18.09|17.87|18.05|17.95|18.17|18.35|18.09|17.91|17.59|17.65|17.71|17.81|18.07|17.77|17.87|17.81|17.99|18.25|18.45|17.89|18.21|18.19|18.05|18.15|18.09|17.91|17.79|18.07|18.13|18.21|18.01|17.71|18.25|18.01|18.05|17.93|18.51|18.27|17.97…
16:47:51|90640-D87 4E57-2.65-0x33|17.71|17.99|17.77|17.63|17.77|17.67|18.07|18.19|18.39|18.05|18.03|18.09|17.73|18.07|17.95|18.13|17.99|17.83|18.03|18.17|17.99|17.95|18.09|17.87|18.11|17.93|18.15|18.35|18.09|17.85|17.41|17.51|17.81|17.79|18.09|17.73|17.89|17.71|17.99|18.21|18.49|17.95|18.25|18.21|18.01|18.11|18.13|17.87|17.83|18.05|18.15|18.19|18.03|17.77|18.23|18.03|18.07|17.87|18.49|18.25|18.03…
16:47:51|90640-D87 4E57-2.65-0x33|17.75|18.05|17.81|17.71|17.83|17.65|18.15|18.21|18.41|18.05|18.05|18.07|17.73|18.13|17.95|18.17|17.93|17.87|18.05|18.21|18.05|17.97|18.15|17.89|18.13|17.91|18.15|18.43|18.09|17.79|17.39|17.45|17.89|17.75|18.11|17.77|17.97|17.71|18.11|18.21|18.51|17.93|18.29|18.19|17.99|18.13|18.17|17.89|17.85|18.07|18.17|18.27|18.05|17.85|18.23|18.03|18.09|17.93|18.61|18.37|18.17…
16:47:51|90640-D87 4E57-2.65-0x33|17.73|18.09|17.85|17.69|17.89|17.71|18.21|18.25|18.43|17.99|18.07|18.07|17.73|18.21|17.95|18.11|17.89|17.89|18.07|18.23|18.11|17.95|18.21|17.89|18.15|17.93|18.07|18.43|18.01|17.79|17.39|17.43|18.01|17.73|18.05|17.75|17.97|17.71|18.17|18.21|18.57|17.93|18.21|18.17|18.07|18.15|18.09|17.91|17.87|18.09|18.25|18.35|18.05|17.91|18.23|17.97|18.15|17.97|18.57|18.57|18.19…
16:47:51|90640-D87 4E57-2.65-0x33|17.73|18.25|17.85|17.57|17.91|17.77|18.19|18.29|18.39|17.95|18.03|18.07|17.79|18.27|17.99|18.07|17.85|17.91|18.11|18.25|18.07|17.93|18.21|17.89|18.11|17.95|18.05|18.43|18.01|17.81|17.45|17.43|18.13|17.73|17.91|17.77|17.97|17.71|18.23|18.25|18.63|17.95|18.15|18.19|18.15|18.15|18.03|17.95|17.89|18.09|18.31|18.33|18.07|17.87|18.23|17.97|18.21|17.91|18.45|18.57|18.21…
16:47:51|90640-D87 4E57-2.65-0x33|17.53|18.13|17.83|17.61|17.91|17.79|18.11|18.25|18.33|17.95|17.99|18.13|17.83|18.21|18.09|18.09|17.73|17.89|18.13|18.23|17.95|17.93|18.21|17.95|17.99|17.93|18.01|18.45|18.01|17.81|17.57|17.61|17.97|17.55|17.93|17.85|17.95|17.69|18.21|18.27|18.63|17.95|18.09|18.19|18.07|18.13|18.01|17.97|17.95|17.99|18.25|18.29|18.05|17.81|18.19|17.95|18.21|17.85|18.47|18.55|18.11…
16:47:51|90640-D87 4E57-2.65-0x33|17.49|18.13|17.81|17.65|17.83|17.81|18.05|18.21|18.25|17.93|17.97|18.25|17.81|18.15|18.03|18.17|17.75|17.87|18.17|18.21|17.99|17.99|18.15|17.99|17.93|17.89|17.99|18.45|17.95|17.73|17.57|17.71|17.83|17.65|17.99|17.83|17.93|17.79|18.19|18.27|18.63|17.91|18.03|18.15|18.01|18.09|17.99|17.97|17.99|17.95|18.19|18.25|18.03|17.77|18.15|17.93|18.21|17.87|18.49|18.55|18.01…
16:47:51|90640-D87 4E57-2.65-0x33|17.47|18.11|17.73|17.69|17.77|17.83|18.01|18.19|18.19|17.97|17.89|18.23|17.79|18.17|17.99|18.15|17.71|17.83|18.21|18.19|18.03|18.03|18.11|18.03|17.89|17.83|17.99|18.43|17.91|17.71|17.43|17.69|17.59|17.75|17.93|17.77|17.97|17.91|18.29|18.29|18.63|17.89|18.03|18.07|17.95|18.07|17.99|17.91|17.99|17.93|18.23|18.17|18.05|17.75|18.15|17.93|18.19|17.85|18.49|18.55|18.05…
16:47:51|90640-D87 4E57-2.65-0x33|17.51|18.15|17.71|17.73|17.77|17.85|17.97|18.17|18.15|18.01|17.91|18.21|17.77|18.19|17.95|18.15|17.67|17.71|18.27|18.19|17.99|18.07|18.11|18.07|17.85|17.79|18.07|18.41|17.89|17.69|17.37|17.77|17.39|17.69|17.87|17.81|18.11|17.93|18.37|18.27|18.63|17.95|18.13|18.07|17.89|18.03|18.05|17.99|17.99|17.93|18.35|18.21|18.15|17.83|18.21|17.91|18.17|17.87|18.61|18.49|18.07…
16:47:51|90640-D87 4E57-2.65-0x33|17.63|18.15|17.63|17.73|17.69|17.81|17.95|18.13|18.05|18.03|17.95|18.19|17.71|18.15|17.83|18.13|17.65|17.71|18.33|18.19|17.97|18.11|18.05|18.03|17.83|17.83|18.17|18.33|17.89|17.69|17.13|17.73|17.45|17.65|17.85|17.77|18.07|17.85|18.27|18.27|18.63|18.01|18.17|18.09|17.95|18.01|18.09|18.09|18.03|17.95|18.41|18.25|18.19|17.91|18.25|17.91|18.15|17.89|18.59|18.45|18.07…
16:47:51|90640-D87 4E57-2.65-0x33|17.61|18.15|17.67|17.81|17.77|17.77|17.97|18.09|18.15|18.05|18.05|18.17|17.75|18.19|17.87|18.11|17.73|17.71|18.29|18.19|18.05|18.15|18.07|17.99|17.91|17.85|18.25|18.27|17.95|17.85|17.21|17.71|17.51|17.69|17.83|17.89|18.09|17.81|18.17|18.31|18.71|18.01|18.21|18.13|18.01|18.05|18.13|18.09|18.07|18.07|18.47|18.23|18.23|17.95|18.29|18.01|18.15|17.87|18.57|18.41|18.07…
16:47:51|90640-D87 4E57-2.65-0x33|17.53|18.11|17.71|17.87|17.83|17.75|17.97|18.11|18.23|18.01|18.11|18.09|17.77|18.23|17.89|18.07|17.79|17.79|18.23|18.19|18.11|18.09|18.07|18.01|17.97|17.85|18.31|18.35|17.99|17.81|17.27|17.85|17.71|17.71|17.89|17.97|18.09|17.77|18.25|18.41|18.75|17.99|18.17|18.15|18.11|18.07|18.17|18.09|18.11|18.17|18.45|18.21|18.25|17.97|18.29|18.09|18.19|17.85|18.55|18.37|18.09…
16:47:51|90640-D87 4E57-2.65-0x33|17.57|18.07|17.81|17.93|17.79|17.67|17.91|18.09|18.19|17.97|18.03|18.03|17.77|18.27|17.91|18.05|17.81|17.85|18.23|18.19|18.07|18.03|18.03|18.03|17.99|17.85|18.29|18.43|17.99|17.79|17.37|18.07|17.89|17.77|17.93|17.97|18.17|17.81|18.33|18.37|18.79|17.99|18.15|18.11|18.19|18.07|18.21|18.09|18.15|18.21|18.45|18.21|18.27|17.99|18.29|18.05|18.23|17.87|18.61|18.31|18.11…
16:47:52|90640-D87 4E57-2.65-0x33|17.51|18.07|17.89|17.89|17.65|17.67|17.81|17.97|18.15|17.85|17.95|17.97|17.67|18.21|17.87|18.03|17.83|17.85|18.23|18.13|18.03|17.97|18.01|17.97|18.01|17.85|18.27|18.43|17.99|17.83|17.45|18.11|17.91|17.81|17.85|17.87|18.07|17.85|18.27|18.33|18.73|17.91|18.03|18.07|18.15|18.07|18.21|18.03|18.11|18.25|18.43|18.15|18.21|18.01|18.19|18.01|18.21|17.79|18.61|18.25|18.05…
16:47:52|90640-D87 4E57-2.65-0x33|17.53|18.07|17.87|17.85|17.61|17.73|17.85|17.87|18.11|17.75|17.95|17.93|17.67|18.15|17.89|18.01|17.77|17.79|18.21|18.07|18.03|17.85|18.01|17.91|17.91|17.85|18.23|18.43|17.97|17.85|17.45|18.07|17.93|17.85|17.79|17.79|17.97|17.77|18.21|18.31|18.75|17.91|17.91|18.03|18.11|18.05|18.33|18.09|18.07|18.29|18.41|18.13|18.15|17.97|18.09|18.03|18.19|17.83|18.61|18.29|17.91…
16:47:52|90640-D87 4E57-2.65-0x33|17.55|18.07|17.85|17.79|17.53|17.73|17.95|17.87|18.09|17.77|17.95|17.83|17.67|18.17|17.91|17.97|17.71|17.81|18.21|18.05|18.03|17.89|18.13|17.87|17.81|17.89|18.19|18.41|17.95|17.81|17.33|17.93|18.01|17.89|17.83|17.71|17.89|17.61|18.15|18.29|18.73|17.91|17.95|18.01|18.09|18.03|18.31|18.15|18.09|18.33|18.39|18.11|18.15|17.93|18.11|18.05|18.19|17.87|18.49|18.33|17.95…
16:47:52|90640-D87 4E57-2.65-0x33|17.57|18.07|17.91|17.75|17.49|17.81|17.97|17.87|18.15|17.79|17.97|17.73|17.73|18.19|17.89|17.87|17.79|17.83|18.15|18.03|18.03|17.93|18.01|17.77|17.85|17.91|18.21|18.39|17.89|17.79|17.23|17.81|18.09|17.89|17.87|17.69|17.87|17.71|18.09|18.21|18.71|17.91|17.97|17.97|18.07|18.09|18.29|18.19|18.11|18.33|18.37|18.07|18.15|17.99|18.13|18.07|18.19|17.87|18.39|18.35|17.99…
16:47:52|90640-D87 4E57-2.65-0x33|17.49|17.97|17.95|17.69|17.47|17.85|17.99|17.83|18.21|17.81|17.99|17.77|17.77|18.21|17.87|17.87|17.85|17.81|18.11|18.05|18.03|17.95|17.91|17.79|17.95|17.97|18.29|18.41|17.83|17.67|17.13|17.89|17.97|17.89|17.85|17.67|17.91|17.79|18.11|18.13|18.69|17.91|17.99|17.93|17.99|18.13|18.29|18.23|18.09|18.33|18.27|18.03|18.11|18.03|18.13|18.09|18.25|17.87|18.33|18.37|18.05…
16:47:52|90640-D87 4E57-2.65-0x33|17.53|17.87|17.93|17.63|17.55|17.89|17.99|17.79|18.21|17.77|17.97|17.81|17.79|18.21|17.89|17.87|17.89|17.79|18.01|18.05|18.03|17.97|17.91|17.81|17.97|18.03|18.33|18.43|17.77|17.57|17.19|17.97|17.87|17.81|17.77|17.71|17.95|17.75|18.13|18.07|18.67|17.91|17.99|17.95|17.91|18.11|18.29|18.25|18.07|18.35|18.19|18.03|18.07|18.03|18.21|18.19|18.31|17.89|18.19|18.37|18.11…
16:47:52|90640-D87 4E57-2.65-0x33|17.65|17.79|17.91|17.59|17.61|17.85|17.99|17.77|18.21|17.87|17.95|17.81|17.81|18.17|17.91|17.83|17.93|17.83|17.93|18.07|18.03|17.99|17.91|17.83|17.99|18.01|18.37|18.31|17.73|17.49|17.05|18.05|17.89|17.75|17.77|17.75|17.97|17.71|18.07|18.03|18.63|17.91|17.91|17.97|17.93|18.09|18.29|18.27|18.09|18.37|18.19|18.03|18.09|17.97|18.21|18.29|18.33|17.91|18.27|18.37|18.13…
16:47:52|90640-D87 4E57-2.65-0x33|17.57|17.71|17.85|17.45|17.55|17.81|18.03|17.75|18.15|17.97|17.97|17.81|17.79|18.13|17.95|17.81|17.89|17.85|17.95|18.09|18.05|18.01|17.99|17.85|18.01|17.93|18.41|18.21|17.79|17.41|17.09|18.15|17.91|17.67|17.77|17.65|18.05|17.69|18.03|18.09|18.61|17.87|17.83|17.95|17.95|18.05|18.29|18.29|18.09|18.37|18.19|18.13|18.11|17.93|18.21|18.27|18.35|17.91|18.43|18.31|18.15…
16:47:52|90640-D87 4E57-2.65-0x33|17.41|17.73|17.85|17.37|17.47|17.77|18.05|17.75|18.09|17.95|17.99|17.83|17.77|18.13|17.97|17.81|17.85|17.87|17.95|18.07|18.05|18.09|18.05|17.87|18.09|17.93|18.43|18.21|17.97|17.49|17.01|18.03|17.97|17.59|17.79|17.55|17.97|17.67|18.07|18.11|18.59|17.81|17.91|17.91|17.87|17.93|18.19|18.29|18.11|18.35|18.21|18.21|18.15|17.89|18.19|18.23|18.33|17.77|18.35|18.25|18.11…
16:47:52|90640-D87 4E57-2.65-0x33|17.47|17.87|17.75|17.23|17.49|17.75|18.01|17.75|18.09|17.93|17.95|17.85|17.81|18.13|17.89|17.81|17.89|17.89|17.99|18.05|18.11|18.15|18.03|17.89|18.09|17.93|18.31|18.15|17.93|17.63|17.07|17.99|18.01|17.63|17.81|17.47|17.89|17.71|18.09|18.09|18.57|17.87|17.97|17.87|17.79|17.99|18.09|18.21|18.13|18.33|18.21|18.23|18.19|17.95|18.17|18.15|18.39|17.87|18.27|18.23|18.07…
16:47:52|90640-D87 4E57-2.65-0x33|17.45|17.73|17.67|17.29|17.63|17.75|17.97|17.83|18.09|17.89|17.91|17.81|17.85|18.13|17.81|17.83|17.93|17.85|18.03|18.15|18.17|18.09|17.95|17.91|18.09|17.95|18.21|18.13|17.85|17.57|17.13|18.11|17.95|17.55|17.75|17.39|17.85|17.73|18.11|18.09|18.53|17.93|18.01|17.83|17.77|18.03|18.07|18.15|18.09|18.31|18.21|18.23|18.19|17.99|18.15|18.09|18.37|17.97|18.33|18.21|17.99…
16:47:52|90640-D87 4E57-2.65-0x33|17.49|17.53|17.57|17.33|17.63|17.69|17.91|17.89|18.07|17.79|17.85|17.79|17.87|18.19|17.83|17.91|17.95|17.81|18.07|18.23|18.15|18.03|17.87|17.93|18.11|17.97|18.17|18.19|17.75|17.43|17.33|18.25|17.89|17.51|17.77|17.39|17.81|17.67|18.13|18.11|18.49|17.99|18.05|17.77|17.75|18.03|18.07|18.13|18.05|18.23|18.21|18.23|18.13|18.01|18.21|18.11|18.35|17.97|18.39|18.17|17.85…
16:47:52|90640-D87 4E57-2.65-0x33|17.65|17.57|17.49|17.29|17.65|17.63|17.87|17.87|18.07|17.83|17.81|17.85|17.91|18.23|17.85|17.97|17.97|17.83|18.13|18.19|18.15|18.07|17.83|18.03|18.15|18.01|18.15|18.05|17.67|17.53|17.51|18.29|17.99|17.41|17.77|17.33|17.79|17.65|18.05|18.15|18.51|18.07|18.07|17.73|17.77|18.03|18.11|18.07|18.07|18.17|18.31|18.23|18.19|18.05|18.23|18.13|18.37|17.99|18.41|18.15|17.87…
16:47:52|90640-D87 4E57-2.65-0x33|17.83|17.67|17.47|17.27|17.67|17.57|17.87|17.85|18.05|17.87|17.85|17.91|17.93|18.27|17.87|18.01|18.05|17.87|18.11|18.17|18.19|18.21|17.89|18.11|18.17|18.05|18.09|17.93|17.77|17.63|17.61|18.41|18.07|17.49|17.77|17.45|17.85|17.67|17.99|18.17|18.53|18.11|18.15|17.83|17.79|18.11|18.15|18.15|18.09|18.29|18.39|18.31|18.25|18.13|18.25|18.13|18.39|18.11|18.43|18.19|17.95…
16:47:52|90640-D87 4E57-2.65-0x33|18.07|17.69|17.45|17.33|17.67|17.53|17.91|17.95|18.03|17.87|17.87|18.01|17.95|18.25|17.89|18.09|18.11|17.91|18.09|18.19|18.23|18.23|17.85|18.13|18.19|17.99|18.03|18.01|17.97|17.63|17.63|18.45|18.07|17.57|17.91|17.67|17.87|17.69|18.05|18.25|18.53|18.15|18.21|17.91|17.85|18.19|18.19|18.21|18.15|18.39|18.47|18.37|18.29|18.21|18.25|18.07|18.35|18.21|18.47|18.23|17.97…
16:47:52|90640-D87 4E57-2.65-0x33|18.11|17.63|17.59|17.39|17.69|17.49|18.01|18.03|18.01|17.87|17.97|18.09|17.93|18.23|17.89|18.17|18.11|17.85|18.17|18.21|18.25|18.25|17.93|18.15|18.17|17.95|18.05|18.09|17.95|17.51|17.53|18.35|18.07|17.63|18.03|17.75|17.81|17.71|18.09|18.23|18.53|18.11|18.27|17.91|17.85|18.19|18.23|18.27|18.13|18.33|18.53|18.41|18.33|18.19|18.25|18.05|18.25|18.23|18.59|18.23|17.89…
16:47:53|90640-D87 4E57-2.65-0x33|18.25|17.75|17.73|17.49|17.71|17.65|18.09|18.03|17.99|17.91|18.07|18.07|17.85|18.23|17.89|18.21|18.11|17.87|18.23|18.25|18.25|18.29|18.01|18.23|18.21|18.03|18.07|18.15|17.99|17.47|14.95|18.11|18.03|17.69|18.03|17.83|17.87|17.73|18.15|18.21|18.51|18.07|18.31|17.91|17.91|18.19|18.29|18.33|18.23|18.29|18.57|18.45|18.39|18.17|18.21|18.03|18.27|18.25|18.65|18.23|17.95…
16:47:53|90640-D87 4E57-2.65-0x33|18.21|17.87|17.75|17.57|17.75|17.79|18.09|18.03|18.01|17.95|18.01|18.05|17.95|18.31|17.95|18.25|18.11|17.89|18.23|18.29|18.27|18.39|18.03|18.31|18.25|18.11|18.11|18.21|18.03|17.49|18.01|17.97|18.01|17.73|18.03|17.85|17.93|17.81|18.21|18.27|18.59|18.11|18.35|17.93|17.97|18.19|18.35|18.35|18.31|18.33|18.61|18.45|18.43|18.17|18.19|18.01|18.35|18.29|18.71|18.31|18.09…
16:47:53|90640-D87 4E57-2.65-0x33|18.15|17.73|17.67|17.61|17.69|17.79|18.07|18.07|17.93|17.93|17.93|18.05|18.01|18.33|17.99|18.25|18.05|17.83|18.23|18.33|18.29|18.31|18.03|18.35|18.27|18.07|18.13|18.29|18.05|17.49|18.21|18.01|18.07|17.65|18.03|17.87|17.85|17.77|18.19|18.31|18.47|18.03|18.29|17.87|17.91|18.19|18.35|18.35|18.23|18.25|18.65|18.43|18.45|18.07|18.19|17.99|18.39|18.23|18.71|18.35|18.13…
16:47:53|90640-D87 4E57-2.65-0x33|18.13|17.59|17.65|17.65|17.75|17.79|18.03|18.11|17.99|18.01|17.99|18.05|18.01|18.35|17.99|18.25|18.01|17.79|18.21|18.43|18.27|18.25|18.01|18.37|18.21|17.99|18.15|18.45|18.09|17.49|18.53|18.09|18.13|17.71|18.17|17.87|17.77|17.71|18.17|18.25|18.37|18.01|18.31|17.87|17.87|18.13|18.33|18.33|18.17|18.31|18.69|18.39|18.45|18.13|18.27|18.05|18.41|18.25|18.77|18.41|18.15…
16:47:53|90640-D87 4E57-2.65-0x33|18.17|17.61|17.57|17.55|17.79|17.81|17.93|18.09|18.03|18.07|18.03|17.99|18.01|18.31|17.93|18.13|17.99|17.79|18.19|18.43|18.19|18.25|17.91|18.33|18.11|17.95|18.11|18.41|18.13|17.55|18.69|17.99|18.15|17.77|18.05|17.79|17.83|17.67|18.15|18.19|18.35|17.91|18.29|17.87|17.91|18.09|18.23|18.25|18.15|18.35|18.59|18.37|18.45|18.17|18.23|18.03|18.45|18.27|18.79|18.37|18.17…
16:47:53|90640-D87 4E57-2.65-0x33|18.09|17.61|17.57|17.45|17.71|17.81|17.85|18.07|18.11|18.13|18.01|17.93|18.01|18.33|17.95|18.03|17.95|17.79|18.13|18.43|18.15|18.23|17.85|18.31|18.05|17.91|18.07|18.37|18.11|17.59|18.19|17.77|18.17|17.75|17.95|17.71|17.89|17.71|18.19|18.11|18.41|17.95|18.27|17.87|18.05|18.09|18.15|18.17|18.13|18.35|18.51|18.35|18.51|18.21|18.19|17.99|18.49|18.19|18.81|18.29|18.19…
16:47:53|90640-D87 4E57-2.65-0x33|17.97|17.63|17.63|17.51|17.65|17.77|17.81|18.11|18.21|18.09|17.99|17.91|17.97|18.35|17.97|18.07|17.93|17.85|18.09|18.39|18.13|18.17|17.81|18.27|18.01|17.93|18.05|18.35|18.09|17.59|14.93|17.65|18.17|17.65|17.99|17.67|17.87|17.67|18.19|18.05|18.37|17.93|18.25|17.89|18.13|18.11|18.17|18.13|18.23|18.35|18.49|18.27|18.53|18.25|18.19|17.97|18.45|18.15|18.77|18.25|18.17…
16:47:53|90640-D87 4E57-2.65-0x33|17.93|17.65|17.63|17.61|17.63|17.75|17.91|18.15|18.19|18.07|17.91|17.89|17.99|18.37|17.95|18.11|17.97|17.91|18.09|18.35|18.13|18.11|17.79|18.33|18.03|17.95|18.05|18.33|18.11|17.59|16.11|17.61|18.17|17.63|18.03|17.69|17.87|17.77|18.29|18.15|18.35|17.97|18.23|17.91|18.21|18.15|18.19|18.17|18.31|18.37|18.47|18.25|18.63|18.27|18.19|17.97|18.49|18.19|18.75|18.25|18.09…
16:47:53|90640-D87 4E57-2.65-0x33|17.89|17.67|17.63|17.65|17.61|17.73|18.01|18.15|18.17|18.13|17.83|17.91|17.95|18.31|17.93|18.11|18.01|18.05|18.09|18.31|18.13|18.15|17.69|18.29|18.01|18.03|18.05|18.37|18.13|17.63|16.27|17.53|18.19|17.61|18.01|17.71|17.91|17.85|18.39|18.25|18.43|18.01|18.23|17.85|18.17|18.19|18.23|18.19|18.33|18.39|18.49|18.23|18.61|18.29|18.19|17.89|18.45|18.23|18.73|18.25|18.15…
16:47:53|90640-D87 4E57-2.65-0x33|17.97|17.69|17.69|17.69|17.61|17.71|18.05|18.09|18.17|18.17|17.85|17.93|17.93|18.27|17.99|18.11|18.01|18.17|18.15|18.27|18.13|18.33|17.77|18.25|18.07|18.11|18.05|18.41|18.09|17.65|16.65|17.53|18.19|17.63|17.99|17.67|17.93|17.85|18.47|18.27|18.49|18.05|18.23|17.89|18.13|18.25|18.27|18.21|18.33|18.47|18.57|18.27|18.59|18.29|18.23|17.97|18.41|18.29|18.71|18.27|18.19…
16:47:53|90640-D87 4E57-2.65-0x33|18.03|17.77|17.73|17.63|17.59|17.79|18.07|18.07|18.15|18.17|17.87|17.89|17.91|18.33|18.03|18.15|18.01|18.23|18.19|18.31|18.11|18.33|17.83|18.33|18.09|18.13|18.03|18.41|18.05|17.73|16.83|17.65|18.33|17.63|17.99|17.61|17.97|17.83|18.47|18.27|18.51|18.07|18.25|17.91|18.17|18.29|18.33|18.21|18.35|18.53|18.51|18.29|18.59|18.29|18.23|18.03|18.43|18.33|18.75|18.27|18.25…
16:47:53|90640-D87 4E57-2.65-0x33|18.05|17.83|17.67|17.53|17.69|17.85|18.09|18.05|18.11|18.17|17.85|17.85|17.91|18.37|18.07|18.19|18.05|18.27|18.19|18.33|18.19|18.33|17.89|18.39|18.17|18.15|18.09|18.51|18.13|17.87|17.09|17.83|18.45|17.71|17.99|17.63|18.15|17.83|18.47|18.25|18.53|18.11|18.27|17.95|18.21|18.31|18.37|18.23|18.37|18.57|18.47|18.33|18.59|18.31|18.23|18.03|18.45|18.39|18.77|18.31|18.41…
16:47:53|90640-D87 4E57-2.65-0x33|18.03|17.85|17.59|17.57|17.85|17.99|18.13|18.09|18.09|18.17|17.79|17.85|17.91|18.35|18.05|18.15|18.11|18.23|18.19|18.39|18.27|18.37|17.95|18.47|18.25|18.17|18.09|18.55|18.15|17.87|17.05|17.89|18.29|17.73|17.91|17.65|18.17|17.83|18.39|18.19|18.51|18.15|18.25|17.99|18.21|18.27|18.31|18.27|18.35|18.63|18.43|18.37|18.53|18.35|18.19|18.05|18.49|18.45|18.75|18.37|18.45…
16:47:53|90640-D87 4E57-2.65-0x33|18.09|17.97|17.59|17.59|17.95|18.11|18.25|18.21|18.11|18.17|17.77|17.85|17.91|18.33|18.01|18.11|18.07|18.19|18.21|18.43|18.27|18.41|17.93|18.53|18.31|18.19|18.19|18.57|18.27|17.93|17.09|17.85|18.15|17.73|17.75|17.69|18.19|17.87|18.33|18.17|18.57|18.11|18.25|18.03|18.21|18.27|18.25|18.29|18.33|18.69|18.39|18.39|18.47|18.33|18.05|18.13|18.53|18.41|18.73|18.47|18.47…
16:47:53|90640-D87 4E57-2.65-0x33|18.15|17.97|17.59|17.59|18.11|18.07|18.35|18.17|18.13|18.11|17.75|17.85|17.91|18.35|17.97|18.07|18.03|18.15|18.21|18.43|18.27|18.39|17.91|18.49|18.37|18.17|18.27|18.67|18.37|17.89|17.11|17.67|18.13|17.65|17.81|17.73|18.13|17.79|18.23|18.15|18.51|18.07|18.25|18.07|18.21|18.27|18.23|18.31|18.27|18.73|18.43|18.41|18.47|18.31|18.13|18.19|18.49|18.37|18.69|18.55|18.39…
16:47:54|90640-D87 4E57-2.65-0x33|18.05|17.97|17.55|17.59|18.01|17.91|18.27|18.13|18.09|17.99|17.71|17.85|17.89|18.35|17.91|18.03|17.99|18.11|18.17|18.43|18.35|18.37|17.93|18.45|18.35|18.03|18.29|18.75|18.33|17.85|16.97|17.45|18.11|17.61|17.87|17.69|18.07|17.77|18.15|18.07|18.45|18.07|18.25|18.01|18.19|18.19|18.21|18.25|18.23|18.67|18.45|18.37|18.47|18.25|18.19|18.17|18.45|18.27|18.59|18.49|18.33…
16:47:54|90640-D87 4E57-2.65-0x33|17.97|17.97|17.53|17.57|17.91|17.91|18.21|18.15|18.07|18.03|17.69|17.83|17.87|18.31|17.85|18.05|17.97|18.07|18.13|18.37|18.41|18.37|17.87|18.41|18.33|18.05|18.31|18.63|18.29|17.79|16.71|17.35|18.15|17.57|17.87|17.61|18.03|17.75|18.15|18.01|18.47|18.07|18.23|17.83|18.17|18.11|18.17|18.21|18.17|18.63|18.49|18.33|18.47|18.19|18.21|18.05|18.41|18.17|18.57|18.43|18.35…
16:47:54|90640-D87 4E57-2.65-0x33|17.95|17.97|17.67|17.63|17.91|17.97|18.19|18.17|18.11|18.05|17.67|17.89|17.87|18.35|17.83|18.07|17.97|18.03|18.13|18.33|18.41|18.43|17.93|18.37|18.27|18.05|18.35|18.53|18.21|17.79|16.81|17.47|18.19|17.65|18.01|17.67|18.07|17.81|18.15|18.03|18.59|18.11|18.21|17.87|18.15|18.13|18.13|18.15|18.13|18.61|18.61|18.35|18.47|18.17|18.23|18.17|18.47|18.23|18.63|18.51|18.47…
16:47:54|90640-D87 4E57-2.65-0x33|17.89|17.91|17.79|17.65|17.91|17.93|18.17|18.21|18.09|18.05|17.65|17.87|17.87|18.33|17.81|18.11|17.97|17.99|18.13|18.35|18.41|18.37|17.99|18.39|18.21|18.11|18.43|18.51|18.13|17.73|16.77|17.45|18.19|17.63|18.03|17.71|18.03|17.87|18.23|18.05|18.57|18.15|18.23|17.89|18.17|18.15|18.11|18.11|18.13|18.59|18.59|18.35|18.49|18.15|18.21|18.27|18.45|18.27|18.65|18.57|18.47…
16:47:54|90640-D87 4E57-2.65-0x33|17.91|17.79|17.67|17.61|17.75|17.85|18.13|18.25|18.15|18.05|17.67|17.85|17.83|18.31|17.81|18.13|17.93|17.95|18.19|18.37|18.43|18.31|17.99|18.41|18.21|18.17|18.47|18.49|18.17|17.77|16.97|17.45|18.19|17.65|18.05|17.69|17.95|17.85|18.31|18.13|18.55|18.13|18.25|17.91|18.19|18.19|18.09|18.11|18.13|18.55|18.59|18.41|18.51|18.15|18.13|18.33|18.43|18.23|18.67|18.53|18.57…
16:47:54|90640-D87 4E57-2.65-0x33|17.95|17.77|17.55|17.47|17.59|17.81|18.07|18.19|18.19|18.07|17.67|17.91|17.77|18.27|17.75|18.09|17.89|17.93|18.29|18.35|18.43|18.37|17.97|18.33|18.21|18.09|18.49|18.39|18.19|17.79|17.23|17.59|18.21|17.65|18.01|17.59|17.93|17.83|18.23|18.19|18.59|18.03|18.25|17.91|18.17|18.21|18.01|18.03|18.13|18.51|18.57|18.45|18.57|18.13|18.15|18.37|18.45|18.19|18.65|18.41|18.51…
16:47:54|90640-D87 4E57-2.65-0x33|17.99|17.75|17.55|17.33|17.59|17.83|18.03|18.13|18.17|18.15|17.71|17.95|17.77|18.25|17.75|18.05|17.97|17.91|18.25|18.33|18.41|18.53|18.03|18.19|18.19|18.01|18.43|18.31|18.21|17.81|17.29|17.65|18.23|17.65|17.97|17.61|18.05|17.85|18.15|18.17|18.63|18.09|18.25|17.97|18.15|18.23|17.93|18.03|18.13|18.47|18.49|18.45|18.63|18.19|18.17|18.35|18.55|18.23|18.63|18.37|18.55…
16:47:54|90640-D87 4E57-2.65-0x33|18.01|17.71|17.63|17.35|17.59|17.73|18.01|18.19|18.15|18.09|17.75|18.01|17.71|18.17|17.75|18.03|18.05|17.91|18.21|18.27|18.41|18.43|18.07|18.17|18.17|18.05|18.39|18.35|18.23|17.73|17.17|17.61|18.17|17.59|17.95|17.63|18.11|17.81|18.11|18.15|18.61|18.15|18.27|18.01|18.07|18.25|17.95|18.03|18.11|18.43|18.51|18.45|18.59|18.09|18.21|18.33|18.47|18.27|18.65|18.35|18.55…
16:47:54|90640-D87 4E57-2.65-0x33|17.95|17.69|17.69|17.31|17.63|17.65|18.05|18.25|18.21|18.05|17.85|18.05|17.77|18.11|17.83|18.03|17.99|17.83|18.23|18.23|18.41|18.27|18.13|18.15|18.21|18.09|18.47|18.39|18.25|17.67|17.37|17.73|18.11|17.55|17.93|17.59|18.15|17.79|18.09|18.21|18.59|18.15|18.29|18.11|17.99|18.21|17.97|18.07|18.11|18.37|18.53|18.47|18.55|18.11|18.25|18.39|18.39|18.21|18.67|18.49|18.55…
16:47:54|90640-D87 4E57-2.65-0x33|17.91|17.73|17.87|17.35|17.69|17.65|18.09|18.27|18.27|18.05|17.95|18.07|17.83|18.15|17.91|18.09|17.95|17.83|18.35|18.23|18.41|18.35|18.31|18.21|18.25|18.15|18.65|18.41|18.27|17.79|17.55|18.03|18.17|17.53|17.91|17.57|18.13|17.71|18.15|18.35|18.63|18.17|18.27|18.21|18.01|18.19|18.01|18.13|18.19|18.33|18.49|18.49|18.53|18.13|18.31|18.45|18.45|18.19|18.75|18.63|18.61…
16:47:54|90640-D87 4E57-2.65-0x33|17.97|17.77|17.87|17.29|17.73|17.65|18.19|18.27|18.35|17.97|17.99|18.01|17.85|18.19|17.95|18.13|18.03|17.75|18.31|18.23|18.41|18.43|18.33|18.17|18.25|18.13|18.69|18.43|18.27|17.89|17.77|18.25|18.23|17.57|17.89|17.53|18.11|17.73|18.21|18.35|18.67|18.13|18.17|18.23|18.03|18.27|18.05|18.11|18.27|18.35|18.47|18.51|18.51|18.19|18.37|18.45|18.57|18.29|18.81|18.61|18.67…
16:47:54|90640-D87 4E57-2.65-0x33|18.01|17.79|17.87|17.39|17.75|17.63|18.25|18.29|18.53|17.97|18.01|18.05|17.85|18.11|17.97|18.09|18.09|17.79|18.27|18.23|18.41|18.51|18.35|18.23|18.23|18.17|18.79|18.49|18.15|17.91|17.95|18.41|18.29|17.59|17.95|17.47|18.03|17.67|18.25|18.33|18.69|18.09|18.19|18.23|18.03|18.33|18.13|18.09|18.23|18.37|18.51|18.51|18.45|18.23|18.37|18.45|18.63|18.35|18.79|18.57|18.57…
16:47:54|90640-D87 4E57-2.65-0x33|18.01|17.81|17.91|17.47|17.73|17.61|18.19|18.29|18.43|17.97|17.99|18.07|17.83|18.05|17.95|18.05|18.01|17.77|18.25|18.23|18.43|18.59|18.39|18.37|18.25|18.15|18.71|18.63|18.15|17.85|18.01|18.55|18.35|17.65|17.99|17.51|17.97|17.61|18.29|18.33|18.71|18.11|18.27|18.17|17.95|18.31|18.19|18.09|18.13|18.29|18.61|18.51|18.39|18.25|18.37|18.47|18.69|18.33|18.77|18.61|18.37…
16:47:54|90640-D87 4E57-2.65-0x33|18.01|17.79|17.95|17.47|17.71|17.53|18.09|18.25|18.35|17.95|17.97|18.01|17.81|18.11|17.93|18.05|17.93|17.77|18.17|18.21|18.45|18.55|18.43|18.33|18.17|18.15|18.53|18.49|18.15|17.95|18.01|18.45|18.27|17.69|17.95|17.53|17.95|17.55|18.25|18.25|18.71|18.13|18.27|18.11|17.95|18.29|18.15|18.03|18.05|18.21|18.61|18.43|18.39|18.19|18.29|18.41|18.63|18.21|18.73|18.65|18.31…
16:47:54|90640-D87 4E57-2.65-0x33|18.01|17.79|17.95|17.47|17.75|17.39|18.03|18.21|18.35|17.95|18.05|17.97|17.75|18.17|17.93|18.05|17.87|17.77|18.21|18.21|18.49|18.53|18.39|18.31|18.17|18.15|18.47|18.37|18.09|18.05|18.05|18.37|18.21|17.73|17.91|17.53|17.93|17.59|18.23|18.33|18.71|18.21|18.37|18.11|17.95|18.31|18.13|18.01|17.99|18.13|18.73|18.43|18.39|18.17|18.23|18.35|18.71|18.21|18.69|18.63|18.27…
16:47:54|90640-D87 4E57-2.65-0x33|18.01|17.79|18.01|17.47|17.77|17.43|17.97|18.13|18.35|18.05|18.13|17.91|17.71|18.11|17.87|18.05|17.81|17.77|18.25|18.23|18.53|18.43|18.37|18.29|18.11|18.13|18.43|18.37|18.05|18.01|18.09|18.29|18.13|17.77|17.97|17.53|17.89|17.63|18.19|18.41|18.71|18.29|18.33|18.11|17.99|18.33|18.17|18.01|18.01|18.07|18.67|18.43|18.47|18.15|18.23|18.31|18.69|18.21|18.69|18.69|18.31…
16:47:55|90640-D87 4E57-2.65-0x33|17.91|17.69|17.99|17.47|17.81|17.47|17.99|18.07|18.33|18.15|18.11|17.85|17.75|18.05|17.85|18.05|17.87|17.75|18.21|18.25|18.51|18.35|18.29|18.27|18.13|18.11|18.33|18.35|18.05|17.97|17.91|18.21|18.05|17.77|18.01|17.53|17.85|17.57|18.15|18.35|18.71|18.25|18.29|18.07|18.03|18.29|18.19|17.97|18.03|18.09|18.61|18.43|18.53|18.11|18.21|18.27|18.65|18.25|18.67|18.65|18.33…
16:47:55|90640-D87 4E57-2.65-0x33|17.83|17.71|18.03|17.51|17.97|17.49|18.01|18.11|18.31|18.09|18.09|17.83|17.77|18.01|17.83|18.03|17.93|17.81|18.17|18.23|18.49|18.31|18.21|18.25|18.15|18.03|18.25|18.35|18.05|17.93|17.61|18.05|18.11|17.77|17.95|17.47|17.83|17.51|18.09|18.29|18.73|18.21|18.31|18.03|18.01|18.25|18.19|17.95|17.99|18.11|18.59|18.35|18.45|18.07|18.21|18.25|18.67|18.29|18.59|18.61|18.27…
16:47:55|90640-D87 4E57-2.65-0x33|17.77|17.73|17.91|17.49|17.85|17.41|17.95|18.13|18.25|18.05|18.01|17.81|17.79|17.99|17.77|18.01|17.93|17.87|18.23|18.21|18.47|18.27|18.17|18.23|18.07|17.97|18.27|18.41|18.17|17.95|17.75|18.05|18.15|17.79|17.91|17.53|17.81|17.51|18.05|18.23|18.75|18.19|18.33|18.03|17.99|18.21|18.19|17.95|17.97|18.09|18.57|18.27|18.37|18.01|18.21|18.25|18.67|18.23|18.53|18.59|18.23…
16:47:55|90640-D87 4E57-2.65-0x33|17.61|17.67|17.79|17.49|17.73|17.35|17.89|18.15|18.21|17.97|17.93|17.79|17.81|17.97|17.71|18.01|17.93|17.93|18.29|18.21|18.45|18.25|18.15|18.11|17.99|17.93|18.29|18.39|18.27|17.97|17.97|18.07|18.11|17.81|17.91|17.57|17.75|17.51|18.07|18.19|18.73|18.09|18.29|18.03|18.03|18.17|18.15|17.89|17.93|18.07|18.53|18.21|18.39|17.97|18.21|18.19|18.51|18.19|18.51|18.57|18.21…
16:47:55|90640-D87 4E57-2.65-0x33|17.63|17.61|17.73|17.49|17.61|17.25|17.83|18.17|18.17|17.91|17.89|17.79|17.85|17.95|17.69|18.01|17.91|17.97|18.23|18.21|18.37|18.23|18.17|18.01|18.01|17.89|18.19|18.31|18.11|17.87|17.69|17.93|18.09|17.73|17.97|17.53|17.69|17.45|18.07|18.17|18.71|18.07|18.33|18.01|18.07|18.19|18.11|17.91|17.89|18.03|18.49|18.17|18.41|17.93|18.21|18.09|18.37|18.13|18.49|18.45|18.13…
16:47:55|90640-D87 4E57-2.65-0x33|17.65|17.61|17.63|17.43|17.47|17.29|17.73|18.13|18.15|17.89|17.81|17.73|17.89|17.97|17.63|18.07|17.91|17.99|18.19|18.21|18.31|18.21|18.19|17.99|18.03|17.79|18.03|18.21|17.99|17.75|13.75|17.79|18.05|17.67|17.91|17.37|17.63|17.41|18.01|18.09|18.65|17.97|18.27|17.93|18.07|18.23|18.05|17.93|17.89|18.01|18.39|18.15|18.43|17.91|18.21|18.01|18.37|18.09|18.39|18.35|18.13…
16:47:55|90640-D87 4E57-2.65-0x33|17.67|17.61|17.71|17.45|17.47|17.33|17.75|18.11|18.11|17.87|17.87|17.69|17.89|17.99|17.67|18.11|17.89|18.01|18.21|18.21|18.33|18.21|18.23|17.97|18.01|17.71|18.05|18.19|17.97|17.77|17.27|17.87|18.03|17.67|17.87|17.41|17.63|17.43|18.03|18.07|18.67|18.01|18.23|17.95|18.09|18.15|18.01|17.89|17.89|18.03|18.31|18.13|18.45|17.97|18.29|17.99|18.37|18.05|18.39|18.37|18.25…
16:47:55|90640-D87 4E57-2.65-0x33|17.69|17.61|17.79|17.47|17.47|17.35|17.77|18.13|18.07|17.81|17.93|17.83|17.89|18.01|17.71|18.13|17.81|17.95|18.23|18.25|18.35|18.17|18.27|17.93|17.99|17.75|18.07|18.17|17.85|17.73|16.91|17.81|17.93|17.67|17.89|17.45|17.59|17.37|18.01|17.99|18.61|18.03|18.21|18.03|18.07|18.09|18.03|17.87|17.95|18.03|18.31|18.13|18.43|18.01|18.35|17.97|18.33|18.03|18.35|18.39|18.15…
16:47:55|90640-D87 4E57-2.65-0x33|17.53|17.55|17.79|17.49|17.51|17.37|17.81|18.15|18.11|17.77|17.87|17.95|17.89|18.03|17.81|18.13|17.81|17.91|18.27|18.29|18.35|18.13|18.29|17.89|17.99|17.77|18.13|18.15|17.79|17.81|16.91|17.75|17.83|17.67|17.91|17.47|17.55|17.41|18.05|18.09|18.55|18.01|18.13|18.01|18.05|18.13|18.05|17.85|18.01|18.07|18.31|18.15|18.41|17.99|18.41|17.99|18.29|18.07|18.31|18.37|18.07…
16:47:55|90640-D87 4E57-2.65-0x33|17.31|17.53|17.79|17.49|17.59|17.41|17.85|18.13|18.15|17.79|17.81|17.93|17.89|18.03|17.89|18.09|17.81|17.91|18.31|18.23|18.35|18.13|18.31|17.87|17.99|17.75|18.17|18.17|17.75|17.79|16.91|17.81|17.83|17.67|17.89|17.49|17.61|17.45|18.09|18.17|18.55|17.99|18.13|18.01|18.07|18.15|18.09|17.83|18.07|18.11|18.33|18.17|18.47|17.97|18.33|17.95|18.27|18.09|18.25|18.35|18.09…
16:47:55|90640-D87 4E57-2.65-0x33|17.45|17.51|17.79|17.49|17.67|17.39|17.85|18.03|18.13|17.81|17.87|17.91|17.87|18.03|17.97|18.07|17.85|17.85|18.25|18.19|18.39|18.13|18.29|17.87|18.05|17.73|18.21|18.25|17.73|17.77|17.15|17.87|17.83|17.73|17.87|17.53|17.67|17.45|18.13|18.13|18.55|18.03|18.13|18.01|18.09|18.11|18.13|17.81|18.13|18.11|18.35|18.17|18.53|17.99|18.25|18.01|18.25|18.05|18.21|18.31|18.11…
16:47:55|90640-D87 4E57-2.65-0x33|17.67|17.57|17.83|17.51|17.73|17.39|17.83|17.97|18.09|17.81|17.91|17.89|17.77|18.07|18.03|18.01|17.87|17.81|18.19|18.21|18.41|18.09|18.25|17.85|18.09|17.73|18.31|18.19|17.71|17.79|17.29|17.91|17.89|17.77|17.85|17.55|17.63|17.43|18.15|18.09|18.51|18.05|18.09|17.99|17.97|18.05|18.11|17.77|18.11|18.09|18.33|18.09|18.45|17.99|18.23|18.03|18.19|17.99|18.09|18.17|17.97…
16:47:55|90640-D87 4E57-2.65-0x33|17.63|17.53|17.79|17.47|17.67|17.33|17.81|17.93|18.09|17.81|17.89|17.87|17.77|18.11|18.01|17.95|17.79|17.77|18.13|18.23|18.37|17.99|18.23|17.73|18.05|17.73|18.31|18.13|17.79|17.87|17.29|17.95|17.95|17.73|17.73|17.47|17.59|17.49|18.17|18.09|18.47|18.01|18.05|17.93|17.85|18.05|18.11|17.75|18.09|18.11|18.31|18.07|18.37|17.95|18.21|18.03|18.05|17.99|17.99|18.11|17.85…
16:47:55|90640-D87 4E57-2.65-0x33|17.61|17.57|17.77|17.37|17.63|17.37|17.81|17.99|18.11|17.81|17.89|17.91|17.79|18.15|18.01|17.95|17.65|17.75|18.11|18.17|18.35|17.97|18.23|17.75|18.03|17.77|18.31|18.19|17.87|17.77|17.25|17.91|17.91|17.71|17.75|17.41|17.53|17.57|18.23|18.09|18.47|17.99|18.09|17.89|17.89|18.07|18.15|17.75|18.13|18.15|18.35|18.07|18.31|17.93|18.19|18.05|18.03|18.11|18.09|18.07|17.83…
16:47:55|90640-D87 4E57-2.65-0x33|17.63|17.67|17.75|17.29|17.65|17.41|17.85|18.05|18.05|17.81|18.01|17.93|17.79|18.19|17.99|18.05|17.67|17.73|18.17|18.11|18.29|17.95|18.23|17.77|18.07|17.75|18.35|18.33|17.89|17.69|17.31|17.83|17.87|17.71|17.85|17.41|17.49|17.57|18.27|18.13|18.47|17.97|18.21|17.93|17.93|18.05|18.17|17.79|18.17|18.13|18.39|18.09|18.25|17.95|18.17|18.09|18.01|18.13|18.17|18.11|17.81…
16:47:56|90640-D87 4E57-2.65-0x33|17.65|17.59|17.67|17.35|17.65|17.41|17.87|18.09|17.97|17.87|18.09|17.93|17.77|18.17|17.95|18.05|17.63|17.73|18.21|18.17|18.23|18.03|18.21|17.87|18.09|17.77|18.37|18.37|17.89|17.67|17.33|18.05|17.85|17.57|17.83|17.33|17.53|17.55|18.27|18.15|18.43|17.93|18.23|17.95|17.97|18.03|18.23|17.81|18.13|18.09|18.39|18.11|18.27|18.01|18.25|18.11|18.05|18.13|18.23|18.13|17.83…
16:47:56|90640-D87 4E57-2.65-0x33|17.65|17.53|17.69|17.53|17.75|17.41|17.87|18.19|18.03|17.91|18.03|17.93|17.77|18.21|17.97|18.13|17.63|17.73|18.13|18.21|18.23|18.09|18.21|18.01|18.11|17.79|18.39|18.47|17.91|17.65|17.41|18.29|17.83|17.57|17.95|17.45|17.67|17.59|18.37|18.21|18.47|17.91|18.25|18.01|18.01|18.03|18.27|17.85|18.09|18.01|18.39|18.13|18.29|18.01|18.33|18.15|18.13|18.11|18.27|18.13|17.91…
16:47:56|90640-D87 4E57-2.65-0x33|17.65|17.45|17.63|17.51|17.83|17.45|17.87|18.19|18.09|17.85|17.99|17.97|17.77|18.15|17.91|18.07|17.57|17.73|18.07|18.19|18.23|18.09|18.09|18.01|18.07|17.83|18.41|18.51|17.93|17.65|17.17|18.25|17.79|17.49|17.93|17.49|17.73|17.63|18.25|18.15|18.49|17.91|18.29|18.07|18.05|18.03|18.29|17.81|18.11|17.95|18.35|18.15|18.29|18.01|18.27|18.09|18.07|18.09|18.33|18.13|17.87…
16:47:56|90640-D87 4E57-2.65-0x33|17.67|17.29|17.65|17.49|17.83|17.43|17.85|18.19|18.09|17.79|17.99|18.01|17.85|18.09|17.95|18.01|17.53|17.73|18.11|18.17|18.19|18.09|18.17|18.07|18.05|17.87|18.41|18.55|17.95|17.65|17.21|18.35|17.75|17.51|17.99|17.59|17.85|17.71|18.15|18.19|18.49|17.87|18.33|18.17|18.07|18.05|18.31|17.89|18.13|17.93|18.33|18.21|18.29|18.05|18.23|18.17|18.03|18.03|18.39|18.21|17.83…
16:47:56|90640-D87 4E57-2.65-0x33|17.83|17.35|17.69|17.53|17.83|17.45|17.85|18.17|18.11|17.75|18.01|18.01|17.93|18.15|18.05|17.99|17.51|17.81|18.17|18.21|18.17|18.09|18.25|18.09|18.05|17.85|18.43|18.53|17.99|17.57|17.27|18.35|17.79|17.53|18.03|17.69|17.83|17.79|18.15|18.23|18.53|17.85|18.27|18.27|18.13|18.09|18.31|17.97|18.11|17.91|18.33|18.33|18.29|18.11|18.27|18.25|18.03|17.99|18.37|18.39|17.91…
16:47:56|90640-D87 4E57-2.65-0x33|17.83|17.41|17.75|17.57|17.83|17.39|17.89|18.15|18.13|17.71|18.05|18.01|17.93|18.19|18.05|17.97|17.53|17.87|18.21|18.25|18.19|18.03|18.19|18.03|17.99|17.79|18.37|18.51|17.97|17.31|17.35|18.35|17.83|17.53|18.05|17.79|17.81|17.71|18.09|18.21|18.57|17.93|18.21|18.19|18.17|18.13|18.25|18.01|18.11|17.87|18.23|18.31|18.29|18.09|18.31|18.21|18.03|17.99|18.27|18.41|17.99…
16:47:56|90640-D87 4E57-2.65-0x33|17.83|17.39|17.79|17.59|17.83|17.47|17.93|18.11|18.15|17.77|18.19|18.01|17.93|18.15|18.05|17.97|17.51|17.83|18.25|18.21|18.21|17.97|18.15|17.95|17.95|17.73|18.33|18.49|18.01|17.41|17.59|18.11|17.67|17.53|18.03|17.89|17.71|17.65|18.07|18.19|18.47|17.99|18.17|18.13|18.13|18.15|18.23|18.05|18.03|17.83|18.21|18.29|18.21|17.99|18.25|18.17|18.03|17.99|18.29|18.53|17.99…
16:47:56|90640-D87 4E57-2.65-0x33|17.77|17.37|17.77|17.51|17.79|17.53|17.91|18.03|18.13|17.77|18.13|17.95|17.89|18.11|18.01|17.97|17.53|17.79|18.23|18.11|18.15|17.91|18.07|17.79|17.87|17.67|18.35|18.49|18.01|17.41|17.51|17.87|17.53|17.43|17.95|17.85|17.63|17.67|18.07|18.15|18.39|18.03|18.15|18.13|18.11|18.13|18.21|18.01|17.89|17.87|18.19|18.27|18.13|18.01|18.13|18.15|18.03|18.03|18.31|18.43|17.91…
16:47:56|90640-D87 4E57-2.65-0x33|17.79|17.45|17.75|17.51|17.77|17.55|17.89|18.07|18.17|17.83|18.07|17.89|17.85|18.13|17.97|17.97|17.55|17.85|18.23|18.09|18.09|17.95|18.05|17.73|17.81|17.79|18.37|18.43|18.01|17.49|17.53|17.93|17.55|17.35|17.87|17.81|17.71|17.69|18.01|18.11|18.43|18.05|18.17|18.13|18.09|18.11|18.15|17.99|17.89|17.91|18.23|18.25|18.17|18.01|18.09|18.15|18.05|18.07|18.33|18.35|17.93…
16:47:56|90640-D87 4E57-2.65-0x33|17.79|17.51|17.69|17.49|17.75|17.57|17.91|18.15|18.17|17.89|18.03|17.83|17.87|18.15|17.95|18.03|17.57|17.91|18.19|18.05|18.05|17.97|18.03|17.61|17.79|17.89|18.29|18.37|18.03|17.63|17.41|17.85|17.55|17.45|17.81|17.79|17.87|17.69|17.89|18.13|18.55|18.09|18.19|18.13|18.07|18.09|18.09|17.97|17.89|17.91|18.27|18.17|18.19|17.99|18.05|18.09|18.15|18.07|18.39|18.31|18.05…
16:47:56|90640-D87 4E57-2.65-0x33|17.79|17.57|17.57|17.51|17.73|17.55|17.93|18.11|18.17|17.91|17.99|17.81|17.89|18.09|17.93|17.97|17.59|17.85|18.09|18.01|18.01|17.99|18.01|17.61|17.69|17.85|18.09|18.25|17.97|17.59|17.09|17.55|17.51|17.53|17.77|17.71|17.87|17.69|17.89|18.15|18.51|18.13|18.15|18.11|18.13|18.07|18.05|17.89|17.93|17.91|18.25|18.11|18.13|17.91|18.01|17.93|18.15|18.07|18.35|18.27|18.01…
16:47:56|90640-D87 4E57-2.65-0x33|17.87|17.63|17.63|17.53|17.69|17.53|17.91|18.01|18.13|17.93|17.99|17.73|17.91|18.03|17.91|17.93|17.61|17.79|18.09|17.97|18.05|18.01|18.11|17.61|17.77|17.83|18.13|18.15|18.01|17.65|17.25|17.53|17.47|17.49|17.75|17.75|17.89|17.71|17.89|18.19|18.49|18.07|18.13|18.13|18.17|18.07|18.01|17.87|17.95|17.97|18.23|18.19|18.07|17.95|18.09|17.99|18.15|18.11|18.39|18.25|17.97…
16:47:56|90640-D87 4E57-2.65-0x33|18.03|17.63|17.67|17.49|17.65|17.57|17.95|17.99|18.09|17.93|17.97|17.71|17.91|18.07|17.89|17.91|17.61|17.85|18.07|17.97|18.07|17.99|18.19|17.63|17.81|17.81|18.15|18.09|18.03|17.71|20.73|17.67|17.47|17.43|17.73|17.77|17.85|17.71|17.89|18.21|18.45|18.01|18.11|18.13|18.13|18.05|17.99|17.85|17.91|17.99|18.25|18.23|18.09|17.97|18.07|18.03|18.09|18.13|18.39|18.29|18.01…
16:47:56|90640-D87 4E57-2.65-0x33|18.03|17.57|17.69|17.45|17.65|17.61|17.97|17.91|18.05|17.93|17.95|17.69|17.85|18.09|17.83|17.91|17.61|17.91|18.07|17.97|17.99|17.97|18.19|17.65|17.79|17.79|18.17|18.05|17.99|17.77|18.03|17.69|17.47|17.43|17.71|17.75|17.81|17.67|17.89|18.17|18.41|17.97|18.09|18.09|18.03|18.01|17.97|17.87|17.87|17.99|18.27|18.17|18.11|17.93|18.05|18.01|18.05|18.13|18.39|18.29|18.05…
16:47:56|90640-D87 4E57-2.65-0x33|18.03|17.49|17.71|17.57|17.67|17.63|18.01|17.91|18.03|17.97|17.95|17.75|17.81|18.05|17.79|17.91|17.55|17.83|18.09|17.95|17.93|17.99|18.27|17.71|17.79|17.85|18.25|18.11|17.89|17.71|18.09|17.69|17.49|17.35|17.75|17.75|17.83|17.65|17.87|18.15|18.41|17.87|18.07|18.07|18.03|17.99|17.95|17.91|17.83|17.91|18.27|18.13|18.07|17.81|17.99|18.01|18.03|18.23|18.39|18.37|18.01…
16:47:56|90640-D87 4E57-2.65-0x33|17.99|17.43|17.63|17.67|17.69|17.65|17.97|17.91|17.97|18.01|17.93|17.79|17.85|18.01|17.77|17.89|17.55|17.77|17.99|17.91|17.87|18.05|18.19|17.75|17.77|17.89|18.23|18.17|17.91|17.65|17.91|17.59|17.51|17.41|17.79|17.77|17.93|17.63|17.85|18.17|18.41|17.91|18.05|18.11|18.03|17.93|17.93|17.87|17.79|17.95|18.35|18.09|18.03|17.87|17.93|17.95|17.99|18.25|18.39|18.35|17.97…
16:47:57|90640-D87 4E57-2.65-0x33|17.99|17.53|17.55|17.53|17.63|17.65|17.93|17.93|17.91|18.01|17.89|17.89|17.87|18.01|17.75|17.81|17.53|17.71|17.89|17.89|17.81|18.05|18.11|17.75|17.73|17.83|18.13|18.17|17.91|17.63|17.91|17.57|17.59|17.45|17.77|17.67|17.87|17.59|17.87|18.17|18.43|17.93|18.07|18.13|18.05|17.85|17.91|17.73|17.77|17.97|18.37|18.03|17.97|17.91|17.97|17.89|18.01|18.25|18.41|18.31|18.03…
16:47:57|90640-D87 4E57-2.65-0x33|17.97|17.63|17.59|17.41|17.63|17.71|17.93|17.95|17.93|18.07|17.89|17.99|17.87|18.01|17.79|17.75|17.59|17.67|17.89|17.93|17.87|18.11|18.09|17.77|17.79|17.79|18.15|18.23|17.93|17.55|17.85|17.71|17.65|17.57|17.87|17.63|17.83|17.61|17.99|18.19|18.45|18.03|18.11|18.07|18.07|17.85|17.97|17.75|17.77|18.01|18.39|18.01|17.93|17.91|18.01|17.85|18.03|18.27|18.43|18.31|18.09…
16:47:57|90640-D87 4E57-2.65-0x33|17.91|17.63|17.63|17.39|17.65|17.69|17.95|17.99|17.91|18.01|17.91|17.97|17.89|18.03|17.85|17.79|17.67|17.69|17.91|17.91|17.95|18.11|18.09|17.85|17.85|17.77|18.17|18.19|17.97|17.53|17.83|17.87|17.73|17.69|17.87|17.61|17.85|17.65|18.05|18.17|18.43|18.13|18.11|18.05|18.03|17.87|18.01|17.79|17.81|18.05|18.31|17.93|17.95|17.93|18.05|17.83|18.05|18.29|18.43|18.27|17.99…
16:47:57|90640-D87 4E57-2.65-0x33|17.87|17.63|17.71|17.37|17.61|17.67|17.91|18.03|17.93|17.95|17.87|17.95|17.91|18.05|17.85|17.83|17.69|17.65|17.85|17.89|17.99|18.09|18.13|17.91|17.89|17.75|18.09|18.15|17.87|17.45|17.71|17.93|17.79|17.69|17.87|17.61|17.85|17.75|18.09|18.15|18.41|18.07|18.09|18.01|17.99|17.85|18.03|17.77|17.77|18.07|18.23|17.93|17.97|17.87|18.07|17.85|18.05|18.29|18.41|18.25|17.89…
16:47:57|90640-D87 4E57-2.65-0x33|17.83|17.69|17.77|17.39|17.59|17.71|17.81|18.01|17.93|17.89|17.83|17.97|17.93|18.09|17.79|17.77|17.71|17.71|17.81|17.91|18.07|18.19|18.17|17.91|17.93|17.73|18.03|18.13|17.77|17.39|17.45|17.83|17.85|17.69|17.87|17.55|17.79|17.85|18.01|18.03|18.41|18.01|18.07|17.99|17.95|17.83|18.01|17.67|17.83|18.09|18.19|17.93|18.07|17.83|18.07|17.75|18.03|18.29|18.41|18.23|17.93…
16:47:57|90640-D87 4E57-2.65-0x33|17.87|17.81|17.75|17.41|17.59|17.75|17.79|18.09|17.97|17.85|17.85|18.07|17.93|18.13|17.79|17.73|17.69|17.77|17.81|17.93|18.07|18.29|18.15|17.91|17.87|17.71|18.01|18.11|17.85|17.45|17.47|17.79|17.89|17.71|17.87|17.53|17.75|17.83|17.93|18.01|18.53|18.03|18.13|18.01|17.91|17.89|18.07|17.69|17.89|18.11|18.17|17.95|18.15|17.85|18.13|17.77|18.03|18.27|18.47|18.17|17.97…
16:47:57|90640-D87 4E57-2.65-0x33|17.89|17.75|17.71|17.39|17.57|17.69|17.75|17.99|17.93|17.79|17.79|18.03|17.85|18.07|17.77|17.73|17.57|17.71|17.81|17.89|17.95|18.23|18.01|17.85|17.75|17.65|17.93|18.13|17.99|17.41|17.47|17.79|17.71|17.59|17.81|17.41|17.73|17.81|17.91|17.97|18.45|18.03|18.13|18.01|17.89|17.93|18.01|17.69|17.83|18.13|18.15|17.85|18.07|17.87|18.03|17.69|17.99|18.23|18.43|18.09|17.87…
16:47:57|90640-D87 4E57-2.65-0x33|17.85|17.69|17.73|17.37|17.61|17.63|17.73|17.91|17.95|17.73|17.81|17.99|17.91|18.01|17.77|17.79|17.63|17.65|17.85|17.91|17.99|18.17|17.97|17.79|17.79|17.59|17.99|18.15|17.95|17.27|17.53|17.89|17.55|17.61|17.85|17.43|17.71|17.79|17.89|17.99|18.37|18.03|18.11|18.01|17.87|17.95|17.97|17.71|17.77|18.11|18.13|17.93|17.99|17.87|17.95|17.73|18.03|18.19|18.47|18.17|17.77…
16:47:57|90640-D87 4E57-2.65-0x33|17.93|17.71|17.81|17.47|17.77|17.59|17.71|17.95|17.97|17.73|17.89|18.01|17.97|18.01|17.77|17.85|17.69|17.71|17.95|17.91|18.01|18.13|17.93|17.81|17.93|17.67|18.03|18.19|17.91|17.27|17.57|17.97|17.55|17.75|17.85|17.45|17.67|17.77|17.95|18.01|18.37|18.03|18.07|18.01|17.85|17.97|17.95|17.73|17.75|18.17|18.19|17.99|17.99|17.93|18.05|17.83|18.03|18.15|18.39|18.23|17.75…
16:47:57|90640-D87 4E57-2.65-0x33|17.97|17.73|17.79|17.57|17.73|17.57|17.73|17.99|18.01|17.67|17.81|18.03|17.91|18.01|17.71|17.89|17.65|17.69|17.97|17.91|17.99|18.11|17.89|17.83|17.97|17.75|18.01|18.29|17.95|17.27|17.65|18.05|17.55|17.79|17.79|17.41|17.63|17.77|18.01|18.09|18.39|17.97|18.03|18.03|17.83|17.97|17.93|17.73|17.75|18.13|18.25|18.07|17.93|17.97|18.13|17.87|17.95|18.11|18.33|18.27|17.67…
16:47:57|90640-D87 4E57-2.65-0x33|18.01|17.75|17.79|17.49|17.71|17.55|17.75|18.03|18.13|17.79|17.77|18.05|17.87|18.07|17.67|17.91|17.65|17.63|17.99|17.95|17.99|18.17|17.87|17.79|18.09|17.73|18.01|18.37|18.07|17.41|17.81|18.13|17.63|17.83|17.79|17.39|17.73|17.79|18.01|18.17|18.39|17.95|17.93|18.05|17.83|17.99|17.87|17.75|17.79|18.11|18.27|18.17|18.01|18.01|18.13|17.91|17.99|18.09|18.27|18.31|17.67…
16:47:57|90640-D87 4E57-2.65-0x33|17.95|17.75|17.75|17.41|17.77|17.53|17.73|18.07|18.15|17.89|17.75|18.07|17.85|18.11|17.71|17.93|17.61|17.57|17.95|17.99|18.01|18.21|17.83|17.61|18.07|17.71|17.95|18.45|18.03|17.53|17.69|18.09|17.71|17.79|17.77|17.43|17.81|17.79|18.01|18.17|18.39|17.93|17.85|17.97|17.83|18.03|17.81|17.73|17.81|18.17|18.29|18.13|18.07|17.99|18.13|17.89|18.03|18.09|18.21|18.21|17.67…
16:47:57|90640-D87 4E57-2.65-0x33|17.81|17.71|17.71|17.39|17.81|17.47|17.71|18.05|18.15|17.83|17.73|18.03|17.73|18.07|17.73|17.89|17.55|17.55|17.91|17.91|17.95|18.15|17.77|17.55|18.03|17.69|17.89|18.41|17.99|17.43|15.19|17.87|17.71|17.63|17.77|17.45|17.77|17.71|17.91|18.15|18.39|17.91|17.81|17.89|17.77|18.05|17.79|17.61|17.77|18.21|18.23|18.09|17.97|17.85|18.11|17.85|17.93|18.07|18.11|18.11|17.65…
16:47:57|90640-D87 4E57-2.65-0x33|17.83|17.69|17.69|17.29|17.67|17.43|17.71|18.03|18.15|17.73|17.75|17.99|17.71|18.03|17.77|17.95|17.59|17.49|17.89|17.83|17.89|18.11|17.79|17.51|17.99|17.67|17.89|18.37|17.95|17.35|16.01|17.75|17.71|17.61|17.77|17.49|17.75|17.71|17.81|18.17|18.45|17.93|17.77|17.89|17.73|18.07|17.77|17.63|17.75|18.19|18.19|18.09|17.89|17.87|18.11|17.87|17.85|18.01|18.03|18.11|17.63…
16:47:57|90640-D87 4E57-2.65-0x33|17.91|17.75|17.67|17.37|17.55|17.39|17.71|18.03|18.15|17.75|17.75|18.03|17.69|18.03|17.81|17.99|17.61|17.51|17.95|17.89|17.83|18.07|17.81|17.63|18.01|17.67|17.95|18.41|17.91|17.33|16.53|17.97|17.71|17.59|17.81|17.53|17.67|17.71|17.89|18.19|18.45|18.01|17.89|17.89|17.73|18.09|17.85|17.65|17.73|18.17|18.19|18.09|17.91|17.97|18.13|17.97|17.91|17.95|18.13|18.19|17.73…
16:47:57|90640-D87 4E57-2.65-0x33|17.95|17.79|17.67|17.43|17.57|17.35|17.69|18.03|18.07|17.69|17.75|18.07|17.65|18.03|17.81|18.01|17.55|17.51|18.03|18.01|17.81|18.03|17.81|17.73|17.95|17.61|18.01|18.51|17.89|17.23|16.97|18.21|17.71|17.57|17.85|17.55|17.59|17.67|17.97|18.17|18.45|17.99|17.99|17.89|17.73|18.09|18.01|17.67|17.71|18.09|18.19|18.11|17.93|17.91|18.15|17.99|17.97|17.93|18.21|18.27|17.81…
16:47:58|90640-D87 4E57-2.65-0x33|17.99|17.79|17.61|17.47|17.57|17.39|17.67|18.03|17.91|17.69|17.75|18.09|17.61|18.03|17.81|18.03|17.51|17.57|18.09|18.03|17.71|18.01|17.75|17.77|17.89|17.73|18.07|18.53|17.81|17.27|17.09|18.09|17.79|17.45|17.79|17.47|17.53|17.55|17.97|18.15|18.39|17.91|18.01|17.89|17.81|18.01|18.01|17.69|17.73|17.95|18.21|18.13|17.91|17.85|18.09|18.01|18.01|17.91|18.27|18.35|17.83…
16:47:58|90640-D87 4E57-2.65-0x33|17.97|17.85|17.69|17.49|17.57|17.47|17.77|18.13|17.95|17.75|17.81|18.11|17.63|18.03|17.91|18.05|17.59|17.69|18.11|18.05|17.75|18.09|17.83|17.79|17.91|17.83|18.09|18.55|17.91|17.29|17.19|17.95|17.85|17.47|17.75|17.53|17.47|17.63|18.05|18.13|18.41|17.93|18.03|17.89|17.89|18.03|18.01|17.77|17.75|17.97|18.29|18.15|17.95|17.91|18.03|18.03|18.05|17.97|18.31|18.39|17.85…
16:47:58|90640-D87 4E57-2.65-0x33|17.95|17.81|17.85|17.61|17.57|17.49|17.85|18.21|17.99|17.85|17.85|18.15|17.59|18.05|17.99|18.07|17.67|17.67|18.11|18.11|17.79|18.13|17.91|17.85|17.91|17.83|18.01|18.49|17.99|17.43|17.41|18.03|17.85|17.41|17.89|17.57|17.55|17.69|18.15|18.11|18.49|17.93|18.01|17.89|17.91|18.05|18.13|17.83|17.75|17.91|18.29|18.17|18.07|17.97|18.07|18.05|18.13|18.01|18.27|18.43|17.85…
16:47:58|90640-D87 4E57-2.65-0x33|17.83|17.71|17.81|17.71|17.67|17.49|17.87|18.29|18.01|17.93|17.83|18.17|17.69|18.07|18.01|18.09|17.71|17.63|18.11|18.17|17.85|18.17|17.97|17.89|17.93|17.83|18.03|18.43|18.01|17.55|17.39|18.15|17.85|17.51|18.01|17.67|17.69|17.73|18.23|18.13|18.55|18.01|17.99|17.91|17.93|18.03|18.23|17.87|17.75|17.91|18.29|18.19|18.17|17.97|18.09|18.05|18.21|18.01|18.23|18.41|17.77…
16:47:58|90640-D87 4E57-2.65-0x33|17.73|17.65|17.79|17.71|17.77|17.51|17.89|18.25|18.03|17.91|17.81|18.15|17.77|18.01|17.97|18.07|17.73|17.63|18.11|18.09|17.85|18.17|18.03|17.97|17.95|17.77|18.05|18.47|18.03|17.39|17.15|18.19|17.67|17.59|18.03|17.67|17.69|17.75|18.17|18.15|18.53|18.09|17.95|17.87|17.89|18.01|18.17|17.91|17.71|17.91|18.29|18.21|18.07|17.97|18.05|17.97|18.15|17.91|18.21|18.39|17.77…
16:47:58|90640-D87 4E57-2.65-0x33|17.61|17.55|17.85|17.71|17.67|17.43|17.91|18.21|18.01|17.83|17.87|18.13|17.73|17.95|17.99|18.05|17.67|17.57|18.01|18.03|17.81|18.17|17.99|18.05|17.91|17.71|18.11|18.51|17.99|17.25|17.29|18.27|17.51|17.63|18.11|17.71|17.69|17.71|18.11|18.25|18.51|18.01|17.91|17.81|17.85|18.01|18.13|17.89|17.67|17.97|18.29|18.23|17.99|17.99|18.01|18.03|18.09|17.89|18.27|18.41|17.77…
16:47:58|90640-D87 4E57-2.65-0x33|17.49|17.55|17.89|17.65|17.57|17.47|17.99|18.19|17.99|17.91|17.91|18.05|17.69|17.95|17.99|17.99|17.61|17.57|17.91|18.03|17.77|18.13|17.93|17.95|17.87|17.67|18.15|18.53|17.93|17.23|17.41|18.15|17.51|17.71|18.03|17.73|17.75|17.67|18.19|18.31|18.51|17.93|17.91|17.73|17.85|17.99|18.11|17.85|17.73|17.99|18.25|18.23|18.01|17.99|17.95|18.05|18.05|17.85|18.17|18.41|17.81…
16:47:58|90640-D87 4E57-2.65-0x33|17.41|17.55|17.87|17.59|17.67|17.51|17.95|18.13|17.99|17.97|17.87|17.99|17.67|17.95|17.97|17.95|17.65|17.57|17.87|18.03|17.73|18.11|17.93|17.87|17.89|17.63|18.19|18.55|17.89|17.21|17.33|17.95|17.51|17.65|17.95|17.75|17.81|17.71|18.27|18.29|18.59|17.93|17.91|17.71|17.85|18.03|18.09|17.83|17.79|17.91|18.23|18.17|18.03|17.93|17.89|17.97|18.09|17.85|18.07|18.41|17.97…
16:47:58|90640-D87 4E57-2.65-0x33|17.37|17.51|17.93|17.61|17.77|17.57|17.85|18.07|17.93|17.95|17.85|17.93|17.67|17.91|17.97|17.93|17.71|17.51|17.85|17.95|17.71|18.05|17.93|17.89|17.99|17.67|18.23|18.47|17.75|17.21|17.21|17.93|17.45|17.61|17.97|17.79|17.83|17.71|18.23|18.21|18.51|17.85|17.89|17.71|17.85|18.07|18.15|17.83|17.75|17.85|18.23|18.05|18.05|17.89|17.93|17.91|18.07|17.87|18.11|18.43|17.91…
16:47:58|90640-D87 4E57-2.65-0x33|17.33|17.47|17.87|17.61|17.71|17.63|17.79|18.01|17.87|17.93|17.83|17.87|17.73|17.87|17.95|17.91|17.71|17.45|17.87|17.87|17.73|17.99|17.89|17.89|17.97|17.63|18.15|18.39|17.77|17.21|17.19|17.89|17.41|17.63|18.07|17.77|17.77|17.69|18.19|18.23|18.43|17.83|17.87|17.69|17.85|18.09|18.19|17.83|17.71|17.87|18.23|17.99|18.05|17.91|17.95|17.89|18.05|17.95|18.15|18.37|17.87…
16:47:58|90640-D87 4E57-2.65-0x33|17.29|17.49|17.75|17.59|17.65|17.57|17.73|17.91|17.83|17.91|17.81|17.87|17.77|17.85|17.93|17.89|17.71|17.45|17.95|17.85|17.75|17.97|17.87|17.83|17.95|17.63|18.03|18.33|17.87|17.33|17.03|17.63|17.45|17.65|18.05|17.65|17.71|17.67|18.13|18.25|18.41|17.81|17.79|17.67|17.83|18.11|18.11|17.83|17.71|17.89|18.23|17.93|18.07|17.93|17.87|17.87|18.03|18.01|18.07|18.31|17.97…
16:47:58|90640-D87 4E57-2.65-0x33|17.35|17.57|17.73|17.65|17.61|17.53|17.75|17.81|17.81|17.89|17.79|17.87|17.67|17.85|17.93|17.87|17.73|17.45|17.95|17.83|17.75|17.97|17.83|17.69|17.93|17.63|18.07|18.27|17.85|17.49|16.99|17.47|17.49|17.63|18.03|17.59|17.67|17.69|18.09|18.21|18.39|17.85|17.73|17.73|17.75|18.09|18.03|17.83|17.63|17.87|18.23|17.91|18.09|17.95|17.73|17.85|17.95|17.91|18.01|18.31|18.07…
16:47:58|90640-D87 4E57-2.65-0x33|17.41|17.63|17.73|17.67|17.59|17.59|17.77|17.89|17.81|17.85|17.79|17.89|17.61|17.85|17.95|17.93|17.75|17.53|17.95|17.87|17.75|17.89|17.87|17.73|17.93|17.67|18.13|18.21|17.71|17.35|16.97|17.51|17.49|17.51|17.99|17.57|17.71|17.71|18.09|18.25|18.37|17.89|17.81|17.79|17.77|18.15|18.11|17.85|17.65|17.87|18.25|17.91|18.05|17.99|17.75|17.91|17.97|17.85|18.03|18.39|18.03…
16:47:58|90640-D87 4E57-2.65-0x33|17.43|17.67|17.79|17.69|17.61|17.69|17.89|18.01|17.93|17.81|17.85|17.97|17.67|17.85|17.93|17.97|17.79|17.59|17.95|17.89|17.79|17.81|17.79|17.75|17.97|17.71|18.17|18.17|17.67|17.13|16.91|17.61|17.47|17.51|17.95|17.63|17.73|17.71|18.09|18.29|18.35|17.89|17.87|17.85|17.79|18.15|18.17|17.97|17.67|17.81|18.27|17.95|18.03|17.99|17.77|17.99|17.99|17.85|18.05|18.31|17.99…
16:47:58|90640-D87 4E57-2.65-0x33|17.43|17.59|17.93|17.67|17.55|17.69|17.97|18.03|18.01|17.81|17.89|17.99|17.71|17.91|17.89|17.99|17.81|17.61|17.93|17.91|17.81|17.87|17.71|17.71|17.99|17.77|18.27|18.23|17.69|17.09|16.83|17.75|17.47|17.41|17.89|17.67|17.63|17.69|18.11|18.31|18.35|17.87|17.83|17.89|17.81|18.13|18.21|18.07|17.67|17.75|18.29|17.97|18.03|17.99|17.85|18.03|17.89|17.77|18.13|18.21|17.93…
16:47:58|90640-D87 4E57-2.65-0x33|17.47|17.53|17.85|17.61|17.57|17.69|17.97|17.99|18.07|17.81|17.91|18.01|17.69|17.97|17.89|18.01|17.79|17.63|17.95|17.93|17.83|17.93|17.79|17.69|17.95|17.81|18.23|18.29|17.71|16.99|16.87|17.83|17.47|17.35|17.79|17.63|17.53|17.65|18.07|18.23|18.37|17.85|17.79|17.91|17.83|18.15|18.25|18.07|17.67|17.77|18.31|17.95|18.03|17.97|17.93|18.03|17.81|17.81|18.21|18.23|17.89…
16:47:58|90640-D87 4E57-2.65-0x33|17.51|17.49|17.85|17.57|17.65|17.73|17.97|17.93|18.13|17.77|17.93|18.03|17.69|17.91|17.81|17.95|17.77|17.63|17.97|17.85|17.85|17.85|17.87|17.67|17.91|17.69|18.09|18.15|17.73|16.99|16.77|17.73|17.55|17.31|17.79|17.61|17.53|17.61|17.99|18.17|18.29|17.77|17.75|17.93|17.81|18.17|18.17|18.01|17.67|17.79|18.23|17.85|17.97|17.89|17.91|18.03|17.73|17.77|18.19|18.25|17.87…
16:47:59|90640-D87 4E57-2.65-0x33|17.57|17.39|17.87|17.53|17.65|17.77|18.01|17.87|18.13|17.73|17.95|18.05|17.75|17.87|17.79|17.89|17.77|17.63|17.99|17.79|17.85|17.77|17.83|17.65|17.87|17.59|18.07|18.03|17.67|16.99|16.83|17.73|17.63|17.29|17.85|17.69|17.53|17.59|17.93|18.17|18.23|17.79|17.71|17.95|17.79|18.17|18.09|17.99|17.67|17.79|18.15|17.91|17.93|17.85|17.81|18.01|17.67|17.77|18.17|18.27|17.91…
16:47:59|90640-D87 4E57-2.65-0x33|17.61|17.41|17.99|17.61|17.65|17.81|18.05|17.95|18.13|17.79|17.97|18.07|17.81|17.93|17.77|17.89|17.77|17.71|18.01|17.89|17.91|17.83|17.87|17.69|17.91|17.67|18.13|17.99|17.61|17.07|16.87|17.79|17.69|17.27|17.91|17.77|17.53|17.57|17.93|18.25|18.33|17.81|17.79|17.97|17.81|18.17|18.13|18.03|17.71|17.79|18.19|17.95|17.95|17.87|17.83|18.09|17.65|17.77|18.23|18.37|17.89…
16:47:59|90640-D87 4E57-2.65-0x33|17.69|17.41|17.97|17.69|17.67|17.83|18.05|18.01|18.13|17.83|17.95|18.09|17.83|18.03|17.79|17.89|17.79|17.77|18.05|17.99|17.89|17.89|17.83|17.73|17.81|17.73|18.13|17.95|17.65|17.15|16.79|17.75|17.75|17.29|17.95|17.73|17.43|17.55|17.93|18.23|18.41|17.85|17.85|17.99|17.83|18.13|18.17|18.05|17.75|17.83|18.29|18.01|17.97|17.85|17.79|18.09|17.63|17.77|18.27|18.35|17.87…
16:47:59|90640-D87 4E57-2.65-0x33|17.77|17.51|17.97|17.63|17.69|17.83|18.07|17.95|18.09|17.85|17.89|18.05|17.79|18.01|17.77|17.85|17.83|17.73|18.09|17.95|17.79|17.85|17.81|17.65|17.75|17.81|18.15|17.93|17.71|17.13|16.51|17.61|17.83|17.17|17.87|17.61|17.47|17.49|17.89|18.23|18.43|17.83|17.83|18.01|17.91|18.11|18.13|18.07|17.81|17.79|18.21|18.07|17.97|17.75|17.75|18.11|17.71|17.77|18.19|18.35|17.79…
16:47:59|90640-D87 4E57-2.65-0x33|17.87|17.59|17.93|17.49|17.63|17.83|18.05|17.91|18.07|17.91|17.85|18.01|17.75|17.99|17.79|17.81|17.79|17.69|18.09|17.91|17.73|17.87|17.83|17.57|17.73|17.87|18.17|17.91|17.67|17.25|16.55|17.59|17.91|17.21|17.81|17.57|17.61|17.51|17.85|18.17|18.45|17.91|17.81|18.07|17.97|18.09|18.11|18.05|17.85|17.79|18.13|18.09|17.97|17.71|17.65|18.13|17.85|17.75|18.13|18.29|17.73…
16:47:59|90640-D87 4E57-2.65-0x33|17.95|17.61|17.97|17.55|17.59|17.75|18.03|17.95|18.05|17.91|17.83|17.99|17.71|18.01|17.81|17.85|17.75|17.65|18.19|17.91|17.69|17.89|17.85|17.61|17.71|17.89|18.25|17.97|17.57|17.27|16.59|17.47|18.05|17.25|17.89|17.53|17.61|17.47|17.83|18.11|18.47|17.99|17.93|18.11|17.93|18.07|18.15|18.03|17.85|17.79|18.17|18.09|18.01|17.67|17.75|18.15|17.91|17.73|18.19|18.31|17.75…
16:47:59|90640-D87 4E57-2.65-0x33|17.99|17.59|17.99|17.67|17.61|17.69|18.01|17.97|17.99|17.91|17.91|17.97|17.69|18.03|17.85|17.87|17.73|17.63|18.21|17.93|17.75|17.97|17.93|17.65|17.71|17.91|18.33|18.09|17.69|17.47|16.67|17.45|18.17|17.41|17.95|17.67|17.61|17.51|17.81|18.15|18.49|18.09|18.05|18.19|17.89|18.01|18.19|18.07|17.85|17.79|18.19|18.15|18.03|17.73|17.83|18.19|17.97|17.81|18.33|18.35|17.91…
16:47:59|90640-D87 4E57-2.65-0x33|18.01|17.65|17.99|17.69|17.61|17.75|17.99|17.91|17.93|17.89|18.03|18.03|17.65|18.07|17.87|17.83|17.69|17.63|18.21|17.95|17.79|17.97|17.99|17.63|17.71|17.93|18.39|18.09|17.71|17.41|16.77|17.51|18.03|17.53|17.99|17.85|17.61|17.53|17.81|18.25|18.51|18.15|18.03|18.25|17.87|17.95|18.15|18.09|17.87|17.77|18.19|18.19|18.03|17.77|17.89|18.21|17.93|17.79|18.33|18.37|17.85…
16:47:59|90640-D87 4E57-2.65-0x33|18.03|17.71|17.91|17.61|17.57|17.81|17.91|17.85|17.91|17.87|18.07|18.07|17.65|18.09|17.85|17.79|17.77|17.61|18.17|17.97|17.81|17.97|17.99|17.61|17.75|17.93|18.27|18.01|17.73|17.35|16.77|17.47|17.91|17.49|17.93|17.85|17.51|17.57|17.81|18.27|18.53|18.07|18.01|18.17|17.85|17.97|18.11|18.07|17.89|17.75|18.19|18.17|18.03|17.85|17.93|18.21|17.89|17.79|18.31|18.33|17.79…
16:47:59|90640-D87 4E57-2.65-0x33|18.05|17.73|17.77|17.69|17.53|17.77|17.83|17.83|17.89|17.85|18.11|18.07|17.65|18.07|17.83|17.73|17.83|17.59|18.13|18.01|17.83|17.97|17.99|17.63|17.77|17.91|18.17|18.07|17.89|17.31|16.77|17.45|17.77|17.45|17.87|18.01|17.59|17.59|17.91|18.29|18.45|17.99|18.03|18.09|17.79|17.99|18.13|18.05|17.87|17.73|18.21|18.15|17.95|17.93|17.93|18.21|17.85|17.71|18.27|18.31|17.75…
16:47:59|90640-D87 4E57-2.65-0x33|18.03|17.75|17.89|17.87|17.59|17.75|17.85|17.81|17.95|17.83|18.09|18.07|17.59|18.05|17.85|17.67|17.79|17.57|18.13|18.03|17.87|17.97|18.05|17.65|17.79|17.89|18.11|18.11|17.89|17.21|16.87|17.53|17.65|17.49|17.81|17.99|17.65|17.63|17.99|18.23|18.37|17.99|18.13|18.11|17.61|18.01|18.15|18.09|17.77|17.73|18.23|18.19|17.89|17.97|17.93|18.19|17.73|17.73|18.33|18.33|17.73…
16:47:59|90640-D87 4E57-2.65-0x33|18.03|17.77|17.99|17.87|17.65|17.77|17.87|17.81|17.99|17.79|18.07|17.97|17.55|18.01|17.87|17.69|17.81|17.57|18.13|18.01|17.91|17.95|18.11|17.71|17.87|17.97|18.05|18.09|17.89|17.25|16.95|17.37|17.79|17.63|17.85|17.97|17.63|17.67|18.03|18.19|18.45|17.99|18.13|18.13|17.65|18.03|18.13|18.13|17.77|17.73|18.21|18.21|17.89|18.01|17.93|18.27|17.77|17.75|18.37|18.35|17.73…
16:47:59|90640-D87 4E57-2.65-0x33|17.93|17.79|18.01|17.79|17.59|17.79|17.89|17.83|18.01|17.77|18.09|17.87|17.55|17.99|17.85|17.65|17.77|17.51|18.07|17.91|17.89|17.95|18.03|17.67|17.89|18.03|18.05|18.07|17.87|17.27|16.93|17.21|17.91|17.65|17.81|17.89|17.61|17.71|18.07|18.13|18.51|17.97|18.13|18.11|17.69|17.97|18.05|17.99|17.77|17.75|18.13|18.19|17.89|17.97|17.93|18.17|17.79|17.77|18.39|18.37|17.73…
16:47:59|90640-D87 4E57-2.65-0x33|17.69|17.81|18.03|17.79|17.53|17.75|17.91|17.85|18.03|17.75|18.11|17.89|17.55|17.97|17.83|17.69|17.75|17.49|18.01|17.91|17.87|17.95|17.97|17.69|17.89|18.05|18.05|18.15|17.85|17.33|16.91|17.35|17.85|17.67|17.81|17.83|17.65|17.73|18.05|18.07|18.49|17.95|18.15|18.09|17.73|17.91|18.07|17.87|17.75|17.77|18.15|18.17|17.87|17.93|17.95|18.09|17.81|17.71|18.41|18.39|17.71…
16:47:59|90640-D87 4E57-2.65-0x33|17.67|17.81|18.07|17.79|17.57|17.73|17.97|17.87|17.99|17.73|18.13|17.89|17.55|17.95|17.85|17.71|17.73|17.47|18.01|17.89|17.89|17.95|17.91|17.69|17.93|18.05|18.07|18.21|17.85|17.37|17.01|17.45|17.79|17.65|17.79|17.85|17.69|17.81|18.03|18.13|18.53|17.97|18.17|18.11|17.83|17.91|18.09|17.81|17.73|17.81|18.15|18.19|17.85|17.89|17.95|18.01|17.89|17.73|18.43|18.31|17.69…
16:48:00|90640-D87 4E57-2.65-0x33|17.65|17.81|18.09|17.75|17.61|17.75|18.03|17.95|17.95|17.83|18.15|17.97|17.55|17.89|17.87|17.69|17.71|17.47|18.01|17.89|17.91|17.97|17.81|17.71|17.97|18.03|18.09|18.27|17.85|17.43|16.97|17.47|17.73|17.63|17.87|17.87|17.71|17.89|18.05|18.19|18.59|17.99|18.11|18.13|17.89|17.91|18.07|17.75|17.75|17.85|18.11|18.21|17.87|17.85|17.93|17.95|17.93|17.75|18.37|18.23|17.77…
16:48:00|90640-D87 4E57-2.65-0x33|17.63|17.81|18.07|17.63|17.51|17.77|18.05|18.01|18.07|17.91|18.17|18.03|17.67|17.85|17.87|17.67|17.69|17.49|18.05|17.89|17.87|18.07|17.79|17.79|17.93|18.03|18.15|18.31|17.91|17.55|17.05|17.49|17.67|17.63|17.95|17.91|17.73|17.87|17.99|18.21|18.63|17.95|18.05|18.19|17.93|17.91|18.07|17.75|17.77|17.85|18.09|18.19|17.89|17.87|17.93|17.97|17.97|17.83|18.31|18.27|17.97…
16:48:00|90640-D87 4E57-2.65-0x33|17.59|17.75|18.05|17.61|17.41|17.75|18.05|17.97|18.15|17.93|18.17|18.01|17.75|17.85|17.85|17.69|17.65|17.45|18.07|17.91|17.81|17.99|17.77|17.79|17.77|17.97|18.19|18.39|17.87|17.55|17.09|17.55|17.71|17.51|17.99|17.93|17.67|17.75|18.03|18.21|18.51|17.91|18.05|18.23|17.91|17.91|17.99|17.73|17.83|17.83|18.05|18.15|17.79|17.87|17.93|17.97|17.97|17.87|18.35|18.37|17.89…
16:48:00|90640-D87 4E57-2.65-0x33|17.67|17.69|18.09|17.59|17.39|17.73|18.05|17.95|18.13|17.93|18.03|17.87|17.73|17.85|17.85|17.77|17.63|17.41|17.93|17.93|17.85|17.93|17.81|17.85|17.71|17.91|18.17|18.45|17.91|17.55|17.09|17.67|17.75|17.55|18.03|17.91|17.61|17.69|18.07|18.15|18.39|17.93|18.05|18.23|17.81|17.95|17.91|17.77|17.89|17.79|18.01|18.19|17.69|17.81|17.93|17.95|17.97|17.87|18.39|18.37|17.73…
16:48:00|90640-D87 4E57-2.65-0x33|17.77|17.69|18.15|17.59|17.39|17.67|18.07|17.93|18.11|17.87|17.93|17.81|17.73|17.81|17.85|17.81|17.61|17.49|17.83|17.89|17.89|18.01|17.87|17.83|17.69|17.91|18.11|18.41|17.97|17.47|16.95|17.67|17.77|17.61|18.01|17.91|17.55|17.67|18.01|18.11|18.35|17.97|18.01|18.23|17.81|17.99|17.87|17.81|17.87|17.77|17.97|18.23|17.71|17.77|17.93|17.89|17.93|17.89|18.31|18.45|17.73…
16:48:00|90640-D87 4E57-2.65-0x33|17.79|17.69|18.05|17.59|17.43|17.61|18.07|17.91|18.07|17.75|17.91|17.75|17.71|17.77|17.87|17.85|17.65|17.57|17.85|17.81|17.87|18.07|17.93|17.81|17.67|17.91|18.05|18.37|17.99|17.41|17.01|17.67|17.79|17.67|17.91|17.81|17.51|17.71|17.95|18.13|18.31|18.01|17.99|18.15|17.83|18.05|17.85|17.89|17.87|17.77|17.93|18.19|17.73|17.81|17.93|17.85|17.89|17.85|18.23|18.37|17.73…
16:48:00|90640-D87 4E57-2.65-0x33|17.79|17.65|17.95|17.59|17.49|17.67|18.05|17.89|18.01|17.79|17.95|17.69|17.69|17.73|17.87|17.87|17.67|17.65|17.91|17.81|17.85|18.03|17.97|17.83|17.63|17.87|17.99|18.33|17.99|17.35|17.11|17.75|17.83|17.71|17.85|17.69|17.55|17.73|17.91|18.13|18.35|18.03|18.01|18.07|17.77|18.09|17.89|17.93|17.93|17.77|17.97|18.15|17.73|17.83|17.89|17.79|17.89|17.73|18.15|18.27|17.79…
16:48:00|90640-D87 4E57-2.65-0x33|17.79|17.55|17.93|17.59|17.59|17.71|17.97|17.87|18.01|17.83|17.99|17.63|17.67|17.69|17.81|17.89|17.69|17.71|17.95|17.81|17.79|17.99|17.93|17.93|17.61|17.83|17.93|18.35|17.97|17.23|17.13|17.89|17.87|17.61|17.79|17.63|17.67|17.73|17.87|18.11|18.37|18.03|18.03|18.05|17.71|18.07|17.91|17.99|17.99|17.79|18.01|18.17|17.73|17.87|17.85|17.89|17.97|17.71|18.09|18.25|17.85…
16:48:00|90640-D87 4E57-2.65-0x33|17.81|17.53|18.01|17.59|17.69|17.69|17.91|17.87|18.03|17.81|18.05|17.63|17.67|17.71|17.77|17.95|17.73|17.69|17.99|17.83|17.75|18.03|17.91|17.89|17.61|17.83|17.89|18.37|17.95|17.25|17.07|17.81|17.75|17.43|17.81|17.59|17.75|17.73|17.93|18.11|18.45|18.03|18.03|18.13|17.73|18.05|17.91|18.05|17.97|17.71|18.07|18.21|17.75|17.91|17.89|17.99|17.93|17.71|18.11|18.25|17.93…
16:48:00|90640-D87 4E57-2.65-0x33|17.79|17.53|17.93|17.59|17.69|17.59|17.93|17.87|18.05|17.79|18.03|17.63|17.69|17.71|17.75|17.99|17.65|17.67|17.97|17.85|17.83|18.07|17.91|17.85|17.55|17.83|17.93|18.37|17.93|17.27|16.93|17.69|17.63|17.45|17.89|17.61|17.81|17.67|17.99|18.07|18.51|17.97|18.03|18.13|17.67|18.05|17.91|18.03|17.89|17.73|18.13|18.21|17.75|17.93|17.85|17.99|17.89|17.73|18.13|18.21|18.01…
16:48:00|90640-D87 4E57-2.65-0x33|17.79|17.57|17.79|17.55|17.69|17.59|17.95|17.93|18.07|17.73|18.01|17.65|17.71|17.77|17.67|17.99|17.57|17.59|17.95|17.89|17.89|18.03|17.91|17.85|17.51|17.73|17.97|18.33|17.85|17.23|16.75|17.85|17.63|17.39|17.85|17.55|17.83|17.63|17.93|18.05|18.47|17.93|17.95|18.13|17.67|18.05|17.95|18.01|17.91|17.75|18.13|18.21|17.77|17.95|17.83|17.99|17.93|17.69|18.07|18.17|17.87…
16:48:00|90640-D87 4E57-2.65-0x33|17.89|17.71|17.73|17.51|17.63|17.59|17.93|17.97|18.09|17.67|17.97|17.65|17.73|17.81|17.65|17.99|17.59|17.51|17.99|17.93|17.95|17.93|17.81|17.83|17.61|17.63|17.97|18.37|17.87|17.25|16.93|17.97|17.63|17.49|17.81|17.49|17.85|17.61|17.89|18.11|18.43|17.95|17.87|18.07|17.67|18.03|17.99|18.01|17.93|17.79|18.13|18.13|17.79|17.89|17.81|17.95|17.95|17.67|18.03|18.09|17.75…
16:48:00|90640-D87 4E57-2.65-0x33|18.05|17.75|17.61|17.49|17.51|17.59|17.93|17.99|18.13|17.77|17.95|17.71|17.75|17.77|17.65|17.93|17.63|17.53|18.03|17.91|18.01|17.93|17.65|17.73|17.71|17.71|17.99|18.33|17.99|17.27|17.01|18.01|17.65|17.59|17.75|17.45|17.77|17.61|17.97|18.17|18.43|17.97|17.91|18.03|17.71|18.01|17.95|18.03|17.87|17.83|18.15|18.09|17.83|17.85|17.77|17.87|18.01|17.67|18.03|17.97|17.81…
16:48:00|90640-D87 4E57-2.65-0x33|18.05|17.77|17.57|17.47|17.55|17.65|17.99|18.01|18.13|17.85|18.03|17.75|17.81|17.73|17.61|17.89|17.63|17.55|18.07|17.89|18.11|17.99|17.65|17.63|17.77|17.77|17.95|18.29|18.01|17.15|17.01|18.09|17.67|17.57|17.69|17.45|17.71|17.59|18.03|18.19|18.43|17.95|17.93|18.07|17.75|18.01|17.91|18.03|17.83|17.77|18.17|18.07|17.93|17.83|17.79|17.95|18.05|17.71|18.11|17.97|17.93…
16:48:00|90640-D87 4E57-2.65-0x33|18.05|17.69|17.53|17.49|17.59|17.65|18.05|18.01|18.13|17.87|18.15|17.77|17.85|17.77|17.59|17.87|17.63|17.61|18.17|17.91|18.19|18.03|17.65|17.65|17.83|17.77|17.93|18.25|18.03|17.17|16.93|17.93|17.63|17.55|17.65|17.45|17.73|17.57|18.07|18.21|18.39|17.93|17.91|18.11|17.81|18.01|17.91|18.03|17.83|17.73|18.23|18.05|17.95|17.81|17.77|18.03|18.05|17.67|18.09|17.87|17.91…
16:48:00|90640-D87 4E57-2.65-0x33|18.03|17.63|17.55|17.51|17.57|17.59|18.07|17.95|18.13|17.83|18.13|17.79|17.83|17.81|17.61|17.85|17.69|17.67|18.19|17.93|18.15|18.05|17.69|17.67|17.85|17.77|17.97|18.23|18.11|17.25|17.05|17.89|17.61|17.59|17.61|17.41|17.75|17.69|18.11|18.25|18.35|17.89|17.89|18.09|17.87|18.07|17.91|17.99|17.83|17.77|18.29|18.09|17.97|17.91|17.77|17.97|18.05|17.73|18.19|17.91|17.97…
16:48:01|90640-D87 4E57-2.65-0x33|18.07|17.67|17.59|17.51|17.53|17.63|18.07|18.01|18.11|17.85|18.11|17.87|17.79|17.81|17.61|17.87|17.73|17.65|18.19|18.01|18.11|18.01|17.71|17.75|17.85|17.81|17.99|18.23|18.17|17.31|17.25|17.89|17.61|17.69|17.69|17.37|17.77|17.77|18.15|18.27|18.33|17.85|17.93|18.05|17.91|18.11|17.93|17.93|17.89|17.79|18.33|18.11|17.91|17.97|17.73|17.91|18.03|17.77|18.19|17.93|18.05…
16:48:01|90640-D87 4E57-2.65-0x33|17.99|17.69|17.57|17.51|17.53|17.65|18.13|18.13|18.13|17.87|18.19|17.93|17.79|17.81|17.63|17.95|17.73|17.63|18.21|18.07|18.05|17.97|17.69|17.81|17.91|17.85|18.01|18.23|18.11|17.35|17.23|17.85|17.61|17.75|17.77|17.47|17.79|17.77|18.25|18.31|18.31|17.89|17.97|18.03|17.95|18.11|18.03|17.99|17.93|17.77|18.37|18.13|17.85|17.93|17.69|17.91|18.01|17.85|18.19|17.95|18.11…
16:48:01|90640-D87 4E57-2.65-0x33|17.93|17.63|17.55|17.47|17.53|17.65|18.19|18.15|18.15|17.93|18.25|17.93|17.73|17.81|17.65|17.95|17.67|17.59|18.21|18.09|18.01|17.91|17.67|17.85|17.95|17.85|18.03|18.19|18.05|17.39|17.21|17.79|17.67|17.81|17.81|17.57|17.87|17.77|18.21|18.23|18.29|17.91|17.99|18.01|17.97|18.11|18.09|18.03|17.91|17.77|18.35|18.15|17.85|17.89|17.73|17.83|18.07|17.93|18.21|17.97|18.13…
16:48:01|90640-D87 4E57-2.65-0x33|17.85|17.59|17.59|17.43|17.53|17.59|18.11|18.17|18.11|17.99|18.19|17.91|17.71|17.81|17.63|17.95|17.67|17.55|18.17|18.11|17.97|17.85|17.73|17.87|18.01|17.85|18.01|18.15|18.03|17.43|17.25|17.65|17.71|17.89|17.85|17.67|17.93|17.73|18.17|18.23|18.27|17.93|18.01|18.03|18.05|18.19|18.13|18.07|17.89|17.79|18.33|18.15|17.85|17.85|17.77|17.79|18.11|17.93|18.29|18.15|18.27…
16:48:01|90640-D87 4E57-2.65-0x33|17.79|17.59|17.75|17.49|17.55|17.55|18.07|18.11|18.09|17.99|18.15|17.93|17.61|17.83|17.63|17.99|17.69|17.53|18.15|18.11|17.97|17.83|17.79|17.85|18.07|17.85|18.01|18.13|17.97|17.51|17.29|17.67|17.83|17.99|17.85|17.77|17.91|17.71|18.19|18.25|18.31|17.97|18.05|18.07|18.01|18.27|18.09|18.11|17.89|17.83|18.37|18.17|17.89|17.83|17.77|17.77|18.11|17.95|18.23|18.31|18.21…
16:48:01|90640-D87 4E57-2.65-0x33|17.89|17.59|17.77|17.45|17.55|17.53|18.05|18.01|18.13|17.99|18.19|17.99|17.63|17.85|17.65|18.03|17.71|17.51|18.17|18.11|17.91|17.81|17.83|17.79|18.07|17.81|18.03|18.11|17.93|17.57|17.39|17.75|17.93|17.93|17.85|17.73|17.89|17.75|18.21|18.21|18.33|18.03|18.07|18.09|17.99|18.25|18.07|18.07|17.83|17.89|18.41|18.13|17.93|17.89|17.79|17.83|18.11|18.01|18.19|18.31|18.07…
16:48:01|90640-D87 4E57-2.65-0x33|18.05|17.57|17.77|17.53|17.53|17.57|18.01|17.97|18.15|17.99|18.21|18.03|17.63|17.91|17.65|18.01|17.71|17.57|18.17|18.11|17.85|17.79|17.85|17.79|18.11|17.83|18.03|18.15|17.87|17.53|17.45|17.79|17.93|17.87|17.85|17.69|17.79|17.77|18.17|18.17|18.37|18.07|18.11|18.11|17.91|18.21|18.11|18.01|17.81|17.93|18.37|18.09|17.93|17.93|17.81|17.87|18.13|18.05|18.15|18.29|18.11…
16:48:01|90640-D87 4E57-2.65-0x33|17.91|17.55|17.75|17.69|17.53|17.61|18.05|17.93|18.09|17.91|18.19|18.05|17.63|17.95|17.67|18.01|17.69|17.63|18.13|18.15|17.89|17.77|17.89|17.79|18.01|17.79|17.97|18.19|17.83|17.49|17.55|17.89|17.93|17.89|17.85|17.71|17.69|17.73|18.13|18.15|18.41|17.99|18.15|18.03|17.85|18.19|18.15|17.97|17.79|17.87|18.33|18.07|17.93|17.87|17.83|17.93|18.15|17.97|18.11|18.25|18.13…
16:48:01|90640-D87 4E57-2.65-0x33|17.71|17.59|17.65|17.65|17.43|17.57|18.09|17.99|18.03|17.91|18.17|18.03|17.57|17.95|17.63|18.03|17.67|17.67|18.09|18.19|17.93|17.83|17.91|17.77|17.85|17.73|17.87|18.13|17.71|17.53|17.65|17.97|17.97|17.89|17.83|17.67|17.69|17.69|18.13|18.13|18.37|17.91|18.17|17.95|17.83|18.17|18.11|17.95|17.79|17.81|18.37|18.05|17.95|17.75|17.85|17.99|18.11|17.89|18.11|18.15|18.03…
16:48:01|90640-D87 4E57-2.65-0x33|17.77|17.75|17.75|17.67|17.55|17.53|18.09|18.05|18.01|17.91|18.19|18.01|17.53|17.95|17.69|18.05|17.69|17.69|18.11|18.23|17.91|17.89|17.95|17.75|17.83|17.73|17.89|18.19|17.73|17.67|17.65|17.93|18.01|17.87|17.81|17.65|17.79|17.71|18.21|18.17|18.45|17.91|18.19|17.97|17.83|18.15|18.07|17.95|17.79|17.81|18.39|18.13|17.97|17.77|17.93|17.97|18.19|17.91|18.11|18.15|18.01…
16:48:01|90640-D87 4E57-2.65-0x33|17.77|17.83|17.93|17.65|17.67|17.55|18.11|18.05|18.01|17.99|18.21|18.01|17.53|17.95|17.77|18.01|17.71|17.69|18.15|18.17|17.91|17.95|18.01|17.75|17.83|17.77|17.93|18.19|17.69|17.63|17.61|17.91|17.91|17.73|17.79|17.65|17.75|17.75|18.19|18.15|18.47|17.93|18.19|18.01|17.89|18.15|18.05|17.95|17.81|17.83|18.35|18.21|18.03|17.73|17.91|17.97|18.17|17.85|18.09|18.17|18.05…
16:48:01|90640-D87 4E57-2.65-0x33|17.71|17.91|17.91|17.47|17.65|17.57|18.07|18.05|18.03|18.05|18.13|18.01|17.55|17.95|17.83|17.97|17.65|17.63|18.13|18.03|17.87|18.01|18.03|17.67|17.83|17.87|17.95|18.19|17.73|17.59|17.57|17.95|17.81|17.65|17.67|17.55|17.71|17.69|18.19|18.13|18.57|17.99|18.19|17.99|17.93|18.11|17.95|17.89|17.83|17.83|18.25|18.21|18.09|17.71|17.91|17.91|18.17|17.89|18.09|18.11|18.07…
16:48:01|90640-D87 4E57-2.65-0x33|17.57|17.75|17.87|17.43|17.63|17.57|18.01|18.05|17.95|17.97|18.03|17.97|17.49|17.97|17.87|17.95|17.59|17.69|18.09|18.03|17.75|17.95|18.03|17.63|17.81|17.89|17.95|18.13|17.75|17.51|17.41|17.87|17.77|17.45|17.65|17.45|17.67|17.63|18.15|18.09|18.49|17.97|18.17|17.97|17.89|18.07|18.01|17.83|17.77|17.81|18.29|18.19|17.97|17.67|17.95|17.83|18.17|17.91|18.07|18.05|18.07…
16:48:01|90640-D87 4E57-2.65-0x33|17.51|17.61|17.89|17.39|17.65|17.57|18.03|18.05|17.97|17.91|18.03|17.95|17.61|17.99|17.89|17.99|17.61|17.75|18.07|18.05|17.79|17.91|18.05|17.59|17.87|17.91|17.97|18.07|17.75|17.35|17.39|17.79|17.73|17.49|17.75|17.53|17.63|17.71|18.11|18.07|18.43|18.01|18.23|17.95|17.87|18.13|18.07|17.89|17.73|17.87|18.33|18.19|17.87|17.71|17.99|17.85|18.17|18.03|18.13|18.09|18.09…
16:48:01|90640-D87 4E57-2.65-0x33|17.45|17.63|18.01|17.43|17.67|17.65|18.03|18.05|18.07|17.97|18.03|17.91|17.71|18.03|17.91|17.97|17.63|17.75|17.99|18.05|17.83|17.97|18.07|17.65|17.93|17.99|17.97|18.03|17.83|17.49|17.47|17.79|17.75|17.61|17.79|17.59|17.73|17.77|18.17|18.05|18.49|18.05|18.23|17.93|17.91|18.19|18.07|17.93|17.73|17.93|18.33|18.19|17.93|17.73|18.07|17.85|18.21|18.15|18.17|18.19|18.13…
16:48:02|90640-D87 4E57-2.65-0x33|17.51|17.57|17.93|17.37|17.77|17.71|18.03|18.05|18.13|18.01|17.97|17.79|17.75|18.05|17.87|17.95|17.69|17.75|17.95|18.03|17.93|18.03|18.01|17.71|18.03|18.05|17.91|17.99|17.91|17.59|17.41|17.71|17.77|17.59|17.83|17.57|17.87|17.83|18.21|18.09|18.63|18.09|18.23|17.85|17.93|18.19|18.07|17.95|17.73|17.87|18.33|18.17|18.05|17.79|18.13|17.89|18.23|18.13|18.19|18.13|18.15…
16:48:02|90640-D87 4E57-2.65-0x33|17.61|17.61|17.85|17.37|17.87|17.79|18.03|17.99|18.19|18.03|17.93|17.79|17.79|18.05|17.77|17.97|17.75|17.77|17.83|17.97|18.03|17.99|17.97|17.73|18.11|18.03|17.85|18.01|17.99|17.59|17.13|17.53|17.85|17.47|17.75|17.45|17.93|17.81|18.13|18.03|18.63|18.11|18.21|17.77|17.99|18.19|18.05|17.97|17.77|17.81|18.31|18.15|18.09|17.77|18.09|17.85|18.25|18.05|18.15|18.07|18.11…
16:48:02|90640-D87 4E57-2.65-0x33|17.73|17.71|17.81|17.37|17.83|17.85|18.01|17.85|18.21|18.05|17.93|17.79|17.75|18.05|17.75|17.99|17.75|17.79|17.89|17.91|17.99|17.95|17.97|17.75|18.07|18.01|17.87|18.09|17.95|17.59|17.07|17.37|17.93|17.49|17.67|17.41|17.99|17.79|18.05|18.09|18.69|18.09|18.27|17.81|18.03|18.09|18.03|17.89|17.79|17.77|18.29|18.15|18.13|17.71|18.05|17.85|18.35|18.07|18.19|18.03|18.09…
16:48:02|90640-D87 4E57-2.65-0x33|17.85|17.67|17.79|17.41|17.73|17.83|18.01|17.87|18.23|18.09|17.89|17.83|17.73|17.99|17.69|17.97|17.77|17.83|17.97|18.03|17.97|17.99|17.97|17.77|17.97|18.01|17.89|18.11|17.93|17.55|17.03|17.31|18.09|17.41|17.71|17.39|17.97|17.77|18.13|18.17|18.69|17.95|18.27|17.87|17.97|18.03|18.05|17.83|17.81|17.75|18.29|18.17|18.13|17.67|18.07|17.87|18.29|18.03|18.23|18.01|18.09…
16:48:02|90640-D87 4E57-2.65-0x33|17.93|17.57|17.75|17.55|17.71|17.81|18.05|17.83|18.23|18.13|17.91|17.87|17.73|17.95|17.75|17.97|17.79|17.87|17.97|18.13|18.01|18.11|18.03|17.79|18.03|18.01|17.91|18.19|17.89|17.53|17.15|17.37|18.23|17.45|17.75|17.43|18.05|17.81|18.19|18.19|18.79|17.99|18.27|17.85|17.93|18.05|18.19|17.83|17.83|17.81|18.29|18.19|18.21|17.69|18.17|17.85|18.25|18.03|18.27|18.05|18.09…
16:48:02|90640-D87 4E57-2.65-0x33|17.99|17.65|17.71|17.45|17.67|17.87|18.07|17.81|18.23|18.17|17.91|17.89|17.73|17.89|17.79|17.93|17.79|17.83|17.95|18.05|18.03|18.07|18.07|17.75|18.05|17.99|17.93|18.15|17.83|17.51|17.35|17.53|18.15|17.47|17.69|17.45|18.01|17.83|18.19|18.13|18.75|18.01|18.21|17.83|17.93|18.05|18.25|17.81|17.83|17.85|18.29|18.13|18.19|17.71|18.13|17.81|18.21|18.03|18.19|18.07|18.07…
16:48:02|90640-D87 4E57-2.65-0x33|17.95|17.73|17.63|17.25|17.63|17.93|18.01|17.79|18.17|18.21|17.91|17.91|17.67|17.85|17.75|17.89|17.73|17.75|17.91|17.99|18.01|18.05|18.03|17.71|18.01|17.97|17.89|18.11|17.77|17.49|17.47|17.65|18.09|17.55|17.63|17.37|17.99|17.79|18.19|18.17|18.71|18.09|18.15|17.85|17.93|18.03|18.31|17.75|17.83|17.83|18.29|18.09|18.23|17.73|18.09|17.89|18.17|18.03|18.13|18.01|18.05…
16:48:02|90640-D87 4E57-2.65-0x33|17.91|17.73|17.53|17.23|17.59|17.85|17.95|17.75|18.05|18.13|17.89|17.91|17.61|17.79|17.71|17.85|17.65|17.65|17.85|17.99|17.99|17.99|17.99|17.67|17.97|17.91|17.85|18.09|17.65|17.41|17.55|17.59|17.91|17.61|17.65|17.29|17.83|17.73|18.19|18.27|18.61|18.13|18.13|17.85|17.87|18.01|18.17|17.67|17.71|17.79|18.23|18.05|18.09|17.73|18.07|17.95|18.13|18.13|18.13|17.93|17.89…
16:48:02|90640-D87 4E57-2.65-0x33|17.81|17.73|17.49|17.21|17.55|17.77|17.89|17.65|17.95|18.05|17.89|17.91|17.53|17.73|17.65|17.89|17.67|17.57|17.77|17.99|17.99|17.93|17.87|17.63|17.93|17.77|17.85|18.07|17.59|17.19|17.53|17.47|17.75|17.59|17.67|17.31|17.69|17.63|18.19|18.19|18.41|18.09|18.11|17.79|17.71|17.95|18.05|17.71|17.59|17.75|18.19|18.05|17.97|17.73|18.07|17.95|18.03|18.03|18.21|17.93|17.75…
16:48:02|90640-D87 4E57-2.65-0x33|17.75|17.73|17.49|17.27|17.55|17.75|17.87|17.71|17.89|18.03|17.91|17.91|17.49|17.77|17.63|17.87|17.73|17.59|17.67|17.93|18.03|17.99|17.81|17.71|18.01|17.75|17.89|18.13|17.63|17.17|17.63|17.63|17.81|17.59|17.67|17.35|17.63|17.57|18.19|18.15|18.41|18.09|18.13|17.77|17.73|18.03|18.07|17.77|17.69|17.75|18.21|18.07|18.03|17.81|18.07|17.97|18.01|17.91|18.25|17.97|17.69…
16:48:02|90640-D87 4E57-2.65-0x33|17.73|17.73|17.49|17.33|17.59|17.73|17.93|17.85|17.93|18.01|18.01|17.91|17.51|17.79|17.65|17.85|17.73|17.61|17.75|17.89|18.07|18.03|17.85|17.79|17.91|17.67|17.87|18.19|17.71|17.15|17.59|17.73|17.85|17.63|17.67|17.41|17.51|17.61|18.19|18.21|18.47|18.07|18.15|17.81|17.75|18.05|18.09|17.79|17.77|17.73|18.23|18.15|18.09|17.85|18.07|18.01|17.99|17.97|18.29|18.03|17.63…
16:48:02|90640-D87 4E57-2.65-0x33|17.71|17.73|17.47|17.41|17.61|17.75|17.97|17.87|17.95|17.93|18.07|17.89|17.51|17.75|17.65|17.89|17.73|17.67|17.87|17.97|18.09|17.97|17.89|17.85|17.81|17.73|17.85|18.19|17.77|17.25|17.53|17.83|17.77|17.73|17.63|17.45|17.59|17.63|18.25|18.25|18.45|18.03|18.13|17.83|17.85|18.05|18.01|17.79|17.77|17.69|18.21|18.19|18.13|17.87|18.05|18.03|17.97|18.01|18.27|18.13|17.71…
16:48:02|90640-D87 4E57-2.65-0x33|17.59|17.71|17.41|17.49|17.63|17.75|17.97|17.89|17.99|17.87|18.07|17.81|17.51|17.71|17.67|17.93|17.75|17.71|17.99|18.03|18.11|17.93|17.93|17.89|17.81|17.77|17.81|18.19|17.79|17.33|17.63|17.97|17.71|17.75|17.59|17.45|17.65|17.63|18.31|18.23|18.43|17.95|18.11|17.81|17.93|18.09|17.95|17.73|17.77|17.71|18.19|18.15|18.15|17.89|18.03|17.99|17.95|17.99|18.17|18.11|17.79…
16:48:02|90640-D87 4E57-2.65-0x33|17.49|17.71|17.35|17.35|17.65|17.69|17.97|17.87|18.07|17.89|18.15|17.81|17.51|17.81|17.69|17.93|17.77|17.73|18.11|18.01|18.13|17.99|17.97|17.83|17.81|17.77|17.77|18.19|17.79|17.35|17.71|17.89|17.71|17.77|17.57|17.33|17.67|17.63|18.33|18.21|18.39|17.89|18.15|17.79|18.03|18.11|17.87|17.67|17.79|17.71|18.21|18.11|18.17|17.91|17.99|17.95|17.97|17.97|18.17|18.09|17.85…
16:48:02|90640-D87 4E57-2.65-0x33|17.63|17.79|17.41|17.23|17.71|17.65|17.95|17.85|18.05|17.85|18.19|17.81|17.57|17.89|17.69|17.93|17.79|17.69|18.13|17.99|18.11|18.11|17.97|17.79|17.83|17.77|17.85|18.19|17.83|17.31|17.67|17.75|17.71|17.81|17.55|17.39|17.77|17.67|18.35|18.27|18.35|17.89|18.19|17.79|18.11|18.09|17.81|17.67|17.81|17.73|18.23|18.13|18.19|17.89|17.95|17.95|18.05|18.05|18.17|18.05|17.91…
16:48:03|90640-D87 4E57-2.65-0x33|17.81|17.77|17.45|17.27|17.75|17.77|17.93|17.83|18.03|17.83|18.21|17.79|17.61|17.91|17.63|17.87|17.81|17.71|18.23|18.01|18.01|18.07|17.97|17.75|17.85|17.81|18.01|18.13|17.87|17.29|17.79|17.85|17.73|17.85|17.55|17.45|17.79|17.71|18.29|18.33|18.39|17.89|18.11|17.79|18.09|18.07|17.79|17.67|17.79|17.73|18.19|18.15|18.15|17.87|17.97|17.95|17.99|18.11|18.17|18.01|17.93…
16:48:03|90640-D87 4E57-2.65-0x33|17.75|17.75|17.45|17.25|17.71|17.87|17.99|17.81|18.05|17.75|18.15|17.77|17.63|18.01|17.63|17.81|17.73|17.65|18.21|18.03|17.95|18.05|17.95|17.71|17.85|17.77|17.99|18.07|17.85|17.27|17.75|17.95|17.75|17.83|17.47|17.37|17.81|17.75|18.13|18.29|18.43|17.87|18.03|17.75|18.07|18.07|17.77|17.69|17.77|17.77|18.15|18.19|18.13|17.91|18.05|17.87|17.93|18.05|18.17|17.97|17.95…
16:48:03|90640-D87 4E57-2.65-0x33|17.65|17.67|17.45|17.21|17.61|17.81|18.03|17.81|18.07|17.75|18.11|17.71|17.57|17.97|17.63|17.79|17.65|17.65|18.19|17.99|17.89|18.03|17.93|17.67|17.91|17.73|17.97|18.07|17.83|17.21|17.73|17.91|17.89|17.83|17.41|17.31|17.81|17.79|18.09|18.25|18.39|17.85|17.91|17.71|18.07|18.07|17.79|17.71|17.79|17.87|18.15|18.21|18.09|17.95|18.05|17.81|17.95|18.01|18.13|17.85|17.93…
16:48:03|90640-D87 4E57-2.65-0x33|17.59|17.59|17.39|17.17|17.63|17.75|17.95|17.73|17.95|17.75|18.03|17.65|17.61|17.93|17.55|17.77|17.61|17.65|18.09|17.95|17.87|18.01|17.87|17.55|17.85|17.69|17.85|18.07|17.79|17.05|17.61|17.87|18.01|17.75|17.35|17.31|17.81|17.73|18.05|18.23|18.35|17.87|17.81|17.77|18.05|17.97|17.79|17.75|17.79|17.79|18.07|18.15|17.99|17.91|18.03|17.81|17.97|17.97|18.09|17.85|17.89…
16:48:03|90640-D87 4E57-2.65-0x33|17.45|17.57|17.33|17.13|17.65|17.75|17.89|17.71|17.85|17.67|17.97|17.67|17.65|17.95|17.49|17.73|17.57|17.67|18.01|17.89|17.85|17.95|17.83|17.53|17.79|17.63|17.75|18.05|17.83|17.09|17.45|17.79|17.91|17.67|17.31|17.31|17.85|17.67|17.99|18.21|18.35|17.95|17.79|17.81|18.01|17.89|17.81|17.77|17.79|17.73|17.99|18.09|17.97|17.87|18.05|17.81|17.97|17.93|18.09|17.85|17.87…
16:48:03|90640-D87 4E57-2.65-0x33|17.37|17.55|17.33|17.09|17.59|17.75|17.77|17.69|17.83|17.61|17.85|17.69|17.65|17.97|17.49|17.71|17.55|17.77|18.03|17.83|17.85|17.91|17.79|17.51|17.73|17.59|17.75|18.09|17.79|17.19|17.39|17.61|17.83|17.59|17.17|17.25|17.87|17.63|17.93|18.11|18.35|17.89|17.77|17.77|17.97|17.95|17.83|17.77|17.79|17.71|17.93|18.09|17.95|17.79|18.07|17.81|18.07|17.91|18.21|17.85|17.85…
16:48:03|90640-D87 4E57-2.65-0x33|17.23|17.51|17.41|17.13|17.49|17.69|17.67|17.69|17.81|17.59|17.65|17.67|17.65|17.93|17.43|17.73|17.55|17.79|18.03|17.83|17.85|17.87|17.75|17.53|17.57|17.59|17.75|18.05|17.67|17.21|17.25|17.39|17.75|17.43|17.25|17.19|17.83|17.61|17.97|18.03|18.27|17.77|17.73|17.73|17.93|17.99|17.81|17.77|17.79|17.61|17.91|18.15|18.01|17.71|18.05|17.75|18.03|17.81|18.17|17.77|17.81…
16:48:03|90640-D87 4E57-2.65-0x33|17.35|17.47|17.49|17.23|17.49|17.65|17.75|17.77|17.81|17.67|17.69|17.73|17.63|17.89|17.55|17.81|17.59|17.81|18.05|17.79|17.89|17.83|17.77|17.67|17.63|17.59|17.83|18.13|17.75|17.29|17.19|17.37|17.69|17.47|17.33|17.29|17.81|17.67|18.01|18.03|18.21|17.77|17.71|17.77|17.91|17.97|17.81|17.85|17.79|17.57|17.91|18.09|18.07|17.71|18.05|17.81|18.15|17.83|18.13|17.83|17.85…
16:48:03|90640-D87 4E57-2.65-0x33|17.57|17.53|17.57|17.25|17.49|17.69|17.91|17.79|17.81|17.71|17.73|17.69|17.61|17.95|17.65|17.81|17.63|17.83|18.07|17.73|17.93|17.89|17.79|17.63|17.61|17.65|17.99|18.15|17.81|17.27|17.13|17.23|17.67|17.63|17.41|17.39|17.85|17.81|18.03|18.03|18.25|17.77|17.73|17.81|17.93|17.95|17.75|17.91|17.81|17.53|17.95|18.03|18.09|17.65|17.97|17.81|18.19|17.85|18.09|17.89|17.85…
16:48:03|90640-D87 4E57-2.65-0x33|17.47|17.45|17.55|17.19|17.57|17.67|17.95|17.79|17.81|17.75|17.75|17.65|17.59|18.01|17.61|17.77|17.71|17.85|18.13|17.67|17.95|17.93|17.81|17.53|17.55|17.71|17.95|18.17|17.77|17.25|17.11|17.23|17.65|17.61|17.39|17.43|17.89|17.81|18.05|18.07|18.29|17.73|17.67|17.83|17.95|17.93|17.71|17.97|17.83|17.57|17.99|18.07|18.11|17.67|17.91|17.81|18.21|17.93|18.07|17.93|17.85…
16:48:03|90640-D87 4E57-2.65-0x33|17.39|17.37|17.53|17.29|17.63|17.67|17.99|17.81|17.79|17.73|17.81|17.73|17.57|17.93|17.57|17.79|17.77|17.83|18.17|17.73|17.95|17.85|17.83|17.63|17.49|17.67|17.91|18.21|17.73|17.31|17.15|17.45|17.59|17.65|17.41|17.47|17.85|17.81|18.03|18.11|18.21|17.69|17.61|17.85|17.93|17.91|17.65|18.01|17.83|17.53|17.99|18.11|18.03|17.69|17.89|17.89|18.17|17.99|18.09|17.97|17.83…
16:48:03|90640-D87 4E57-2.65-0x33|17.25|17.21|17.47|17.37|17.55|17.67|17.99|17.83|17.81|17.71|17.81|17.81|17.53|17.85|17.65|17.81|17.69|17.75|18.13|17.79|17.93|17.77|17.85|17.79|17.51|17.65|17.95|18.23|17.77|17.35|17.15|17.55|17.55|17.61|17.43|17.41|17.83|17.73|17.93|18.03|18.15|17.63|17.57|17.83|17.91|17.91|17.59|17.95|17.81|17.57|17.99|18.13|17.97|17.69|17.87|17.87|18.15|18.03|18.11|17.95|17.81…
16:48:03|90640-D87 4E57-2.65-0x33|17.13|17.23|17.41|17.31|17.35|17.65|17.99|17.85|17.83|17.69|17.81|17.85|17.51|17.89|17.71|17.83|17.61|17.71|18.09|17.77|17.91|17.83|17.85|17.79|17.53|17.65|17.97|18.27|17.81|17.27|17.09|17.57|17.45|17.65|17.33|17.35|17.75|17.65|17.87|17.97|18.07|17.59|17.57|17.83|17.85|17.91|17.65|17.89|17.75|17.61|18.01|18.15|17.97|17.69|17.87|17.77|18.07|18.05|18.15|17.87|17.77…
16:48:03|90640-D87 4E57-2.65-0x33|17.21|17.25|17.41|17.27|17.41|17.71|17.97|17.87|17.85|17.67|17.75|17.87|17.51|17.93|17.71|17.85|17.63|17.69|18.07|17.77|17.93|17.89|17.85|17.79|17.59|17.65|18.01|18.43|17.87|17.19|17.15|17.63|17.37|17.61|17.25|17.41|17.77|17.67|17.81|17.95|18.01|17.63|17.57|17.77|17.79|17.89|17.71|17.87|17.71|17.67|18.03|18.09|17.97|17.75|17.95|17.75|17.99|18.07|18.19|17.93|17.73…
16:48:03|90640-D87 4E57-2.65-0x33|17.35|17.25|17.47|17.35|17.45|17.67|17.93|17.91|17.91|17.67|17.69|17.87|17.51|17.87|17.63|17.85|17.63|17.71|18.05|17.85|17.93|17.87|17.83|17.73|17.67|17.69|18.03|18.35|17.91|17.17|17.17|17.61|17.37|17.57|17.39|17.45|17.75|17.67|17.83|17.93|18.05|17.71|17.59|17.71|17.83|17.85|17.73|17.83|17.69|17.71|18.07|18.01|17.91|17.79|17.95|17.71|17.99|18.17|18.19|17.95|17.83…
16:48:03|90640-D87 4E57-2.65-0x33|17.37|17.15|17.43|17.41|17.43|17.57|17.97|17.95|17.89|17.67|17.71|17.87|17.53|17.83|17.63|17.95|17.63|17.73|18.11|17.91|17.87|17.85|17.85|17.69|17.63|17.73|17.99|18.27|17.85|17.15|17.25|17.61|17.37|17.49|17.51|17.55|17.75|17.61|17.93|17.97|18.09|17.71|17.61|17.71|17.87|17.85|17.75|17.89|17.67|17.67|18.11|18.07|17.87|17.77|17.95|17.69|17.99|18.09|18.11|17.97|17.93…
16:48:04|90640-D87 4E57-2.65-0x33|17.41|17.19|17.41|17.37|17.43|17.65|18.03|17.99|17.89|17.73|17.73|17.85|17.57|17.87|17.63|18.01|17.59|17.79|18.17|17.91|17.75|17.87|17.89|17.75|17.55|17.79|17.97|18.23|17.75|17.17|17.33|17.67|17.49|17.43|17.55|17.65|17.79|17.57|17.97|17.95|18.11|17.73|17.67|17.65|17.89|17.87|17.83|17.95|17.75|17.65|18.15|18.13|17.89|17.77|18.01|17.69|17.99|18.03|18.19|18.01|17.87…
16:48:04|90640-D87 4E57-2.65-0x33|17.39|17.23|17.35|17.33|17.43|17.71|18.03|18.03|17.93|17.85|17.75|17.83|17.59|17.91|17.67|18.05|17.61|17.83|18.17|17.91|17.77|17.93|17.89|17.81|17.63|17.99|18.05|18.25|17.75|17.27|17.35|17.67|17.59|17.45|17.69|17.65|17.89|17.63|18.01|17.91|18.13|17.75|17.79|17.65|17.91|17.85|17.89|17.97|17.83|17.65|18.19|18.13|17.97|17.81|18.05|17.79|18.09|18.07|18.25|18.13|17.93…
16:48:04|90640-D87 4E57-2.65-0x33|17.27|17.19|17.31|17.27|17.43|17.71|18.03|18.01|17.97|17.89|17.71|17.79|17.61|17.93|17.69|18.03|17.55|17.83|18.17|17.89|17.71|17.87|17.79|17.81|17.61|17.91|18.11|18.27|17.69|17.23|17.27|17.65|17.57|17.33|17.63|17.55|17.83|17.61|18.07|17.89|18.13|17.77|17.81|17.65|17.91|17.83|17.89|17.91|17.79|17.65|18.15|18.13|17.99|17.79|18.07|17.81|18.01|17.95|18.25|18.23|17.85…
16:48:04|90640-D87 4E57-2.65-0x33|17.35|17.23|17.37|17.23|17.45|17.71|17.97|17.99|17.97|17.93|17.65|17.75|17.63|17.93|17.67|18.01|17.51|17.83|18.15|17.89|17.73|17.81|17.83|17.87|17.63|17.77|18.15|18.29|17.65|17.29|17.23|17.63|17.55|17.33|17.67|17.51|17.79|17.61|18.13|17.91|18.13|17.77|17.83|17.63|17.91|17.81|17.89|17.91|17.75|17.73|18.11|18.17|18.01|17.77|18.09|17.85|17.95|17.89|18.25|18.25|17.79…
16:48:04|90640-D87 4E57-2.65-0x33|17.43|17.25|17.49|17.23|17.47|17.67|17.91|17.93|17.97|17.93|17.59|17.69|17.65|17.87|17.57|17.99|17.49|17.79|18.13|17.89|17.75|17.77|17.87|17.85|17.65|17.75|18.17|18.21|17.63|17.25|17.01|17.53|17.53|17.21|17.61|17.47|17.73|17.53|18.05|17.93|18.17|17.69|17.73|17.61|17.87|17.79|17.85|17.93|17.77|17.79|18.13|18.19|18.03|17.75|18.09|17.89|17.91|17.85|18.25|18.27|17.71…
16:48:04|90640-D87 4E57-2.65-0x33|17.47|17.27|17.51|17.15|17.47|17.63|17.93|17.89|17.99|17.93|17.59|17.65|17.65|17.83|17.59|17.97|17.47|17.69|18.13|17.89|17.77|17.67|17.83|17.85|17.63|17.73|18.13|18.05|17.63|17.21|16.93|17.41|17.53|17.23|17.55|17.37|17.69|17.45|17.97|17.91|18.19|17.73|17.63|17.61|17.85|17.77|17.81|17.93|17.79|17.77|18.15|18.19|18.11|17.79|18.09|17.95|17.87|17.83|18.25|18.25|17.63…
16:48:04|90640-D87 4E57-2.65-0x33|17.49|17.37|17.63|17.15|17.55|17.63|17.95|17.93|18.01|17.89|17.59|17.65|17.65|17.85|17.59|17.97|17.47|17.67|18.13|17.83|17.79|17.77|17.79|17.83|17.61|17.77|18.09|18.01|17.63|17.25|16.85|17.27|17.65|17.25|17.47|17.29|17.71|17.37|17.91|17.89|18.23|17.83|17.65|17.61|17.81|17.75|17.81|17.93|17.87|17.75|18.09|18.19|18.09|17.83|17.99|17.99|17.91|17.81|18.23|18.23|17.71…
16:48:04|90640-D87 4E57-2.65-0x33|17.51|17.45|17.63|17.05|17.51|17.63|17.99|17.95|17.97|17.85|17.67|17.65|17.65|17.93|17.59|17.97|17.57|17.65|18.09|17.79|17.83|17.85|17.87|17.81|17.65|17.89|18.11|17.97|17.61|17.33|16.85|17.23|17.75|17.23|17.39|17.29|17.73|17.37|17.87|17.93|18.27|17.81|17.67|17.67|17.77|17.73|17.81|17.95|17.95|17.77|18.03|18.19|18.07|17.85|17.91|18.01|18.01|17.85|18.21|18.29|17.79…
16:48:04|90640-D87 4E57-2.65-0x33|17.51|17.39|17.61|17.03|17.47|17.61|18.01|17.87|17.93|17.81|17.73|17.65|17.63|17.91|17.57|17.91|17.63|17.63|18.11|17.81|17.85|17.81|17.91|17.81|17.67|17.87|18.11|17.99|17.57|17.33|16.71|17.09|17.67|17.21|17.33|17.29|17.67|17.35|17.93|17.93|18.21|17.77|17.69|17.71|17.73|17.69|17.81|17.95|17.89|17.77|18.07|18.23|18.01|17.85|17.87|18.01|18.01|17.87|18.29|18.31|17.83…
16:48:04|90640-D87 4E57-2.65-0x33|17.35|17.27|17.55|17.03|17.35|17.59|17.99|17.79|17.89|17.71|17.73|17.65|17.55|17.89|17.53|17.87|17.59|17.51|18.01|17.77|17.79|17.77|17.89|17.81|17.63|17.85|18.09|18.01|17.53|17.33|16.59|16.85|17.59|17.19|17.27|17.19|17.61|17.39|17.97|17.95|18.17|17.69|17.71|17.67|17.69|17.69|17.81|17.91|17.83|17.69|18.11|18.21|17.95|17.79|17.83|17.95|18.01|17.87|18.35|18.33|17.87…
16:48:04|90640-D87 4E57-2.65-0x33|17.21|17.31|17.57|17.09|17.25|17.51|17.99|17.83|17.87|17.67|17.75|17.67|17.49|17.83|17.45|17.89|17.57|17.49|17.95|17.75|17.75|17.67|17.89|17.79|17.55|17.79|18.07|17.99|17.41|17.29|16.51|16.79|17.51|17.19|17.31|17.13|17.51|17.43|17.91|17.99|18.13|17.63|17.69|17.59|17.69|17.71|17.85|17.89|17.77|17.65|18.09|18.21|17.89|17.67|17.85|17.83|17.89|17.89|18.37|18.37|17.83…
16:48:04|90640-D87 4E57-2.65-0x33|17.25|17.35|17.63|17.13|17.29|17.43|17.99|17.87|17.91|17.63|17.81|17.69|17.43|17.77|17.47|17.91|17.57|17.47|17.95|17.73|17.73|17.59|17.91|17.83|17.51|17.73|18.11|17.97|17.49|17.25|16.63|16.93|17.45|17.29|17.33|17.15|17.43|17.43|17.87|18.03|18.09|17.67|17.69|17.65|17.69|17.75|17.89|17.85|17.71|17.73|18.07|18.25|17.83|17.69|17.87|17.83|17.79|17.89|18.39|18.35|17.79…
16:48:04|90640-D87 4E57-2.65-0x33|17.27|17.45|17.69|17.19|17.45|17.51|18.07|17.89|18.01|17.69|17.85|17.69|17.39|17.79|17.47|17.89|17.57|17.51|17.95|17.75|17.79|17.61|17.93|17.81|17.49|17.65|18.15|17.95|17.57|17.27|16.75|17.03|17.43|17.37|17.31|17.17|17.47|17.53|17.89|18.07|18.17|17.71|17.71|17.69|17.75|17.77|17.89|17.83|17.69|17.79|18.07|18.29|17.95|17.79|17.87|17.83|17.85|17.89|18.43|18.35|17.75…
16:48:04|90640-D87 4E57-2.65-0x33|17.37|17.53|17.73|17.15|17.45|17.51|18.03|17.79|18.05|17.73|17.83|17.69|17.45|17.87|17.59|17.87|17.63|17.55|17.97|17.75|17.77|17.63|17.95|17.79|17.55|17.59|18.07|17.85|17.59|17.23|16.77|17.07|17.41|17.45|17.29|17.25|17.41|17.57|17.81|18.09|18.23|17.75|17.65|17.65|17.79|17.83|17.89|17.77|17.67|17.83|17.95|18.25|18.05|17.77|17.79|17.85|17.91|17.87|18.47|18.29|17.73…
16:48:04|90640-D87 4E57-2.65-0x33|17.53|17.59|17.75|17.19|17.53|17.51|18.09|17.87|18.07|17.79|17.83|17.63|17.49|17.97|17.69|17.85|17.69|17.59|17.99|17.79|17.75|17.59|18.05|17.87|17.59|17.53|17.99|17.93|17.71|17.25|16.85|17.25|17.47|17.51|17.37|17.33|17.43|17.61|17.81|18.11|18.23|17.79|17.71|17.61|17.79|17.87|17.89|17.73|17.69|17.87|17.97|18.21|18.01|17.75|17.77|17.87|17.91|17.85|18.43|18.31|17.75…
16:48:04|90640-D87 4E57-2.65-0x33|17.55|17.65|17.77|17.23|17.53|17.39|18.07|17.95|18.05|17.85|17.91|17.57|17.51|18.05|17.65|17.83|17.73|17.57|18.03|17.83|17.67|17.55|18.03|17.93|17.55|17.49|18.01|17.99|17.71|17.27|16.93|17.47|17.51|17.57|17.43|17.45|17.45|17.59|17.81|18.15|18.23|17.81|17.77|17.63|17.81|17.85|17.89|17.75|17.71|17.85|17.99|18.19|17.97|17.73|17.75|17.91|17.91|17.89|18.41|18.33|17.77…
16:48:04|90640-D87 4E57-2.65-0x33|17.55|17.59|17.77|17.25|17.53|17.41|18.09|17.91|17.97|17.79|17.97|17.57|17.51|18.03|17.61|17.83|17.79|17.59|18.05|17.79|17.59|17.61|18.01|17.85|17.51|17.51|18.01|18.03|17.69|17.27|16.99|17.65|17.55|17.61|17.45|17.53|17.45|17.55|17.83|18.25|18.25|17.81|17.79|17.63|17.77|17.81|17.83|17.75|17.71|17.81|18.05|18.15|17.93|17.69|17.79|17.99|17.95|17.91|18.39|18.39|17.77…
16:48:05|90640-D87 4E57-2.65-0x33|17.45|17.53|17.67|17.25|17.55|17.43|17.97|17.87|17.93|17.75|17.85|17.57|17.47|18.07|17.57|17.83|17.71|17.61|17.99|17.75|17.57|17.65|17.93|17.79|17.49|17.53|17.99|18.05|17.61|17.21|16.95|17.63|17.57|17.57|17.47|17.43|17.37|17.49|17.75|18.13|18.27|17.81|17.79|17.59|17.73|17.75|17.77|17.75|17.71|17.81|18.17|18.09|17.89|17.69|17.81|17.95|17.97|17.91|18.37|18.41|17.77…
16:48:05|90640-D87 4E57-2.65-0x33|17.31|17.49|17.61|17.25|17.59|17.45|17.89|17.79|17.91|17.81|17.77|17.55|17.45|18.01|17.55|17.81|17.65|17.59|17.85|17.71|17.57|17.71|17.81|17.81|17.43|17.55|17.99|18.09|17.55|17.23|16.77|17.59|17.69|17.49|17.45|17.35|17.43|17.47|17.77|18.03|18.29|17.83|17.79|17.49|17.71|17.71|17.83|17.77|17.75|17.75|18.09|17.95|17.89|17.69|17.83|17.93|17.99|17.93|18.33|18.43|17.75…
16:48:05|90640-D87 4E57-2.65-0x33|17.41|17.53|17.55|17.25|17.61|17.47|17.91|17.73|17.95|17.85|17.79|17.59|17.49|18.03|17.57|17.79|17.65|17.65|17.89|17.73|17.65|17.87|17.85|17.83|17.49|17.57|18.03|18.13|17.67|17.41|16.93|17.61|17.79|17.49|17.43|17.33|17.49|17.53|17.79|18.01|18.49|17.89|17.81|17.55|17.79|17.77|17.89|17.79|17.77|17.81|18.11|17.99|17.99|17.79|17.91|17.97|18.15|17.91|18.29|18.35|17.75…
16:48:05|90640-D87 4E57-2.65-0x33|17.49|17.59|17.51|17.27|17.63|17.43|17.93|17.83|17.99|17.91|17.79|17.69|17.53|18.03|17.59|17.79|17.65|17.65|17.91|17.81|17.71|17.91|17.87|17.81|17.55|17.65|18.07|18.19|17.85|17.43|16.99|17.67|17.79|17.49|17.45|17.17|17.49|17.57|17.83|17.99|18.51|17.87|17.83|17.61|17.89|17.83|17.85|17.73|17.77|17.87|18.19|18.03|17.97|17.87|17.95|17.93|18.19|17.89|18.27|18.23|17.77…
16:48:05|90640-D87 4E57-2.65-0x33|17.49|17.65|17.51|17.35|17.55|17.41|17.89|17.93|18.01|17.97|17.77|17.79|17.57|18.05|17.65|17.85|17.61|17.65|17.91|17.87|17.71|17.95|17.87|17.79|17.55|17.73|18.05|18.25|17.75|17.45|17.13|17.79|17.79|17.51|17.47|17.17|17.49|17.53|17.87|18.05|18.53|17.91|17.85|17.67|17.97|17.79|17.83|17.67|17.77|17.85|18.25|18.01|17.95|17.85|18.05|17.93|18.23|17.91|18.33|18.17|17.71…
16:48:05|90640-D87 4E57-2.65-0x33|17.45|17.51|17.47|17.29|17.49|17.43|17.87|17.87|17.97|17.89|17.77|17.77|17.53|17.99|17.71|17.85|17.59|17.63|17.93|17.95|17.65|17.87|17.83|17.79|17.47|17.59|17.95|18.17|17.51|17.29|17.15|17.73|17.65|17.45|17.51|17.19|17.49|17.51|17.87|18.11|18.51|17.89|17.87|17.65|17.93|17.77|17.83|17.63|17.77|17.77|18.27|18.01|17.95|17.85|18.05|17.95|18.11|17.83|18.27|18.05|17.63…
16:48:05|90640-D87 4E57-2.65-0x33|17.31|17.39|17.49|17.23|17.53|17.45|17.91|17.81|17.93|17.81|17.79|17.75|17.51|17.93|17.79|17.85|17.63|17.61|17.99|18.01|17.61|17.79|17.85|17.79|17.49|17.47|18.03|18.27|17.49|17.13|17.21|17.73|17.53|17.39|17.55|17.27|17.49|17.59|17.87|18.15|18.49|17.87|17.89|17.71|17.89|17.83|17.83|17.69|17.83|17.79|18.29|17.99|17.95|17.87|18.11|17.93|18.01|17.79|18.29|18.05|17.67…
16:48:05|90640-D87 4E57-2.65-0x33|17.19|17.31|17.61|17.23|17.55|17.49|17.93|17.81|17.89|17.83|17.87|17.83|17.47|17.97|17.85|17.85|17.65|17.65|18.03|18.01|17.57|17.85|17.85|17.87|17.59|17.51|18.09|18.25|17.45|17.13|17.35|17.71|17.69|17.27|17.57|17.33|17.53|17.65|17.87|18.17|18.47|17.85|17.91|17.81|17.89|17.85|17.89|17.73|17.79|17.79|18.29|17.95|17.93|17.87|18.11|17.89|18.03|17.73|18.35|18.03|17.73…
16:48:05|90640-D87 4E57-2.65-0x33|17.19|17.25|17.63|17.23|17.63|17.53|17.95|17.81|17.95|17.85|17.95|17.89|17.55|18.01|17.83|17.85|17.67|17.69|18.09|18.01|17.57|17.91|17.93|17.93|17.65|17.55|18.19|18.29|17.51|17.01|17.43|17.71|17.85|17.37|17.59|17.35|17.57|17.63|17.87|18.25|18.53|17.87|17.93|17.89|17.89|17.93|17.95|17.81|17.75|17.79|18.37|17.93|17.97|17.91|18.19|17.93|18.11|17.75|18.39|18.07|17.85…
16:48:05|90640-D87 4E57-2.65-0x33|17.19|17.33|17.73|17.29|17.71|17.49|17.97|17.87|17.99|17.83|18.03|17.97|17.63|18.03|17.73|17.89|17.69|17.67|18.15|18.07|17.57|17.89|18.01|17.97|17.71|17.59|18.27|18.25|17.55|17.11|17.69|17.97|17.85|17.47|17.59|17.37|17.69|17.61|17.85|18.33|18.57|17.89|18.01|17.97|17.89|17.99|17.93|17.87|17.79|17.79|18.39|17.91|18.01|17.95|18.15|17.97|18.07|17.75|18.33|18.09|17.89…
16:48:05|90640-D87 4E57-2.65-0x33|17.31|17.39|17.77|17.27|17.61|17.45|17.97|17.93|18.05|17.81|18.07|18.05|17.71|18.05|17.71|17.99|17.69|17.65|18.07|18.13|17.65|17.81|18.05|17.99|17.77|17.57|18.09|18.15|17.61|17.11|17.83|18.09|17.85|17.51|17.59|17.43|17.79|17.59|17.83|18.35|18.59|17.91|18.07|17.99|17.89|17.99|17.91|17.85|17.83|17.81|18.39|17.93|18.05|17.99|18.11|17.95|18.03|17.69|18.27|18.09|17.91…
16:48:05|90640-D87 4E57-2.65-0x33|17.45|17.41|17.79|17.39|17.51|17.47|17.95|17.95|18.09|17.81|18.09|17.99|17.77|18.03|17.69|17.95|17.69|17.59|17.99|18.13|17.71|17.81|18.07|18.03|17.81|17.57|17.93|18.13|17.73|17.25|18.01|18.07|17.79|17.53|17.67|17.47|17.77|17.55|17.93|18.35|18.51|17.91|18.09|17.99|17.89|17.99|17.85|17.83|17.81|17.81|18.39|17.93|18.03|18.01|18.09|17.83|18.05|17.63|18.21|18.07|17.91…
16:48:05|90640-D87 4E57-2.65-0x33|17.37|17.35|17.81|17.49|17.49|17.49|17.99|17.97|18.03|17.75|18.09|17.93|17.69|18.01|17.73|17.91|17.63|17.53|17.95|18.13|17.67|17.77|18.09|18.05|17.79|17.57|18.01|18.17|17.65|17.29|18.03|18.11|17.73|17.59|17.75|17.61|17.75|17.49|18.01|18.43|18.45|17.89|18.11|18.07|17.89|17.95|17.81|17.87|17.79|17.75|18.41|18.01|17.93|17.95|18.07|17.95|18.07|17.63|18.23|18.11|17.85…
16:48:05|90640-D87 4E57-2.65-0x33|17.31|17.31|17.83|17.47|17.41|17.51|18.03|17.95|17.97|17.79|18.19|17.97|17.63|18.01|17.77|17.85|17.57|17.45|17.93|18.15|17.63|17.79|18.17|17.99|17.69|17.53|18.15|18.17|17.47|17.33|18.15|18.09|17.59|17.65|17.73|17.73|17.77|17.43|18.03|18.51|18.47|17.87|18.11|18.15|17.91|17.93|17.87|17.91|17.71|17.69|18.33|18.09|17.91|17.89|18.07|18.05|18.03|17.55|18.29|18.13|17.81…
16:48:05|90640-D87 4E57-2.65-0x33|17.31|17.29|17.83|17.39|17.37|17.53|17.97|17.87|17.93|17.83|18.15|17.99|17.61|18.01|17.73|17.79|17.57|17.37|17.93|18.17|17.65|17.79|18.13|17.93|17.69|17.49|18.13|18.23|17.51|17.41|18.05|18.05|17.47|17.69|17.71|17.67|17.79|17.45|18.05|18.41|18.47|17.87|18.11|18.11|17.91|17.95|17.91|17.87|17.63|17.73|18.25|18.05|17.89|17.79|18.05|17.93|18.01|17.63|18.35|18.15|17.83…
16:48:05|90640-D87 4E57-2.65-0x33|17.39|17.33|17.85|17.41|17.37|17.59|17.93|17.89|17.91|17.77|18.07|17.99|17.63|17.95|17.71|17.79|17.67|17.45|17.97|18.13|17.69|17.83|18.11|17.95|17.71|17.51|18.15|18.29|17.57|17.39|17.99|18.19|17.51|17.75|17.75|17.55|17.81|17.51|18.13|18.35|18.45|17.83|18.11|18.09|17.91|17.99|17.95|17.87|17.65|17.79|18.25|18.05|17.89|17.73|18.05|17.87|17.95|17.73|18.39|18.21|17.79…
16:48:06|90640-D87 4E57-2.65-0x33|17.39|17.27|17.83|17.43|17.35|17.65|17.91|17.91|17.89|17.71|18.03|17.99|17.61|17.89|17.67|17.79|17.61|17.45|17.95|18.11|17.75|17.87|18.09|17.97|17.79|17.53|18.15|18.35|17.59|17.37|17.97|18.21|17.53|17.69|17.87|17.61|17.81|17.55|18.19|18.37|18.43|17.81|18.19|18.05|17.91|17.99|17.97|17.87|17.67|17.73|18.25|17.97|17.89|17.71|18.13|17.87|17.91|17.79|18.51|18.11|17.59…
16:48:06|90640-D87 4E57-2.65-0x33|17.37|17.21|17.79|17.47|17.31|17.63|17.77|17.87|17.85|17.71|17.97|17.89|17.59|17.87|17.61|17.71|17.55|17.41|17.91|18.03|17.79|17.85|18.07|17.89|17.85|17.53|18.05|18.23|17.59|17.39|17.81|18.13|17.59|17.61|17.75|17.63|17.83|17.47|18.17|18.37|18.43|17.77|18.11|17.99|17.85|17.99|17.95|17.85|17.63|17.65|18.15|17.89|17.91|17.69|18.03|17.79|17.81|17.75|18.35|18.01|17.51…
16:48:06|90640-D87 4E57-2.65-0x33|17.35|17.15|17.71|17.51|17.33|17.61|17.81|17.83|17.91|17.71|17.85|17.71|17.53|17.85|17.61|17.65|17.55|17.37|17.83|17.97|17.81|17.83|17.99|17.81|17.79|17.55|17.99|18.13|17.65|17.51|17.81|18.17|17.65|17.65|17.65|17.63|17.85|17.45|18.17|18.29|18.43|17.77|18.03|17.93|17.81|18.03|17.93|17.85|17.59|17.69|18.07|17.97|18.01|17.65|17.95|17.77|17.73|17.77|18.13|17.93|17.43…
16:48:06|90640-D87 4E57-2.65-0x33|17.33|17.23|17.65|17.45|17.33|17.63|17.85|17.89|17.95|17.79|17.73|17.71|17.49|17.91|17.61|17.57|17.55|17.43|17.77|17.93|17.83|17.89|17.93|17.79|17.75|17.55|17.95|18.07|17.71|17.49|17.81|18.15|17.89|17.69|17.59|17.63|17.89|17.37|18.03|18.21|18.39|17.77|18.01|17.87|17.71|18.07|17.97|17.85|17.69|17.73|18.13|18.03|17.99|17.61|17.91|17.81|17.81|17.85|18.05|17.93|17.59…
16:48:06|90640-D87 4E57-2.65-0x33|17.43|17.31|17.67|17.41|17.47|17.71|17.93|17.95|17.95|17.87|17.87|17.79|17.49|17.97|17.59|17.51|17.57|17.49|17.89|17.91|17.77|17.93|17.89|17.77|17.81|17.57|17.97|18.03|17.75|17.49|17.77|18.03|18.09|17.73|17.55|17.63|17.93|17.39|17.91|18.27|18.35|17.79|18.07|17.93|17.63|17.99|18.01|17.89|17.79|17.75|18.19|18.07|17.97|17.63|17.89|17.87|17.89|17.89|17.99|17.99|17.73…
16:48:06|90640-D87 4E57-2.65-0x33|17.47|17.43|17.67|17.43|17.59|17.71|18.01|17.95|17.95|17.83|17.99|17.81|17.49|17.95|17.57|17.59|17.59|17.51|17.99|17.93|17.71|17.89|17.85|17.79|17.87|17.63|18.07|18.03|17.79|17.53|17.89|17.99|17.93|17.75|17.57|17.63|17.87|17.39|17.93|18.33|18.25|17.67|18.11|17.97|17.61|17.93|17.99|17.91|17.75|17.77|18.21|18.21|17.99|17.65|17.85|17.93|17.87|17.91|18.01|18.11|17.77…
16:48:06|90640-D87 4E57-2.65-0x33|17.53|17.53|17.67|17.37|17.55|17.65|18.05|17.95|17.97|17.79|17.95|17.77|17.51|18.01|17.59|17.73|17.57|17.43|17.97|17.89|17.65|17.85|17.75|17.81|17.87|17.69|18.11|18.03|17.83|17.49|17.71|17.89|17.79|17.67|17.59|17.61|17.75|17.43|17.95|18.31|18.17|17.67|18.15|17.99|17.59|17.97|17.97|17.89|17.71|17.75|18.17|18.27|18.01|17.65|17.81|17.97|17.87|17.95|18.03|18.11|17.81…
16:48:06|90640-D87 4E57-2.65-0x33|17.63|17.53|17.67|17.39|17.57|17.61|18.07|17.95|17.97|17.85|17.91|17.77|17.51|18.03|17.59|17.75|17.55|17.45|18.03|17.89|17.59|17.81|17.65|17.85|17.87|17.71|18.13|18.07|17.89|17.49|17.47|17.79|17.83|17.59|17.53|17.65|17.81|17.51|17.95|18.27|18.19|17.59|18.07|17.99|17.57|17.99|17.97|17.85|17.71|17.73|18.13|18.31|17.97|17.63|17.71|17.99|17.91|17.97|18.03|18.09|17.89…
16:48:06|90640-D87 4E57-2.65-0x33|17.61|17.53|17.67|17.41|17.65|17.59|17.97|17.95|17.97|17.89|17.95|17.77|17.53|18.05|17.59|17.77|17.57|17.45|18.05|17.89|17.63|17.87|17.71|17.87|17.85|17.73|18.09|18.09|17.87|17.49|17.41|17.69|17.87|17.51|17.47|17.59|17.87|17.47|17.95|18.25|18.21|17.57|17.99|17.97|17.57|17.99|17.97|17.81|17.71|17.73|18.09|18.23|17.93|17.69|17.63|17.93|17.93|17.97|18.03|18.05|17.95…
16:48:06|90640-D87 4E57-2.65-0x33|17.57|17.55|17.77|17.45|17.73|17.61|17.89|18.03|17.99|17.97|17.99|17.73|17.57|18.01|17.59|17.73|17.61|17.43|18.09|17.97|17.67|17.83|17.77|17.79|17.77|17.73|18.01|17.97|17.81|17.41|17.27|17.57|17.91|17.47|17.47|17.55|17.89|17.45|17.99|18.25|18.17|17.57|17.93|17.97|17.57|18.01|17.97|17.67|17.69|17.67|18.05|18.17|17.97|17.77|17.61|17.89|17.97|17.99|18.01|18.03|17.89…
16:48:06|90640-D87 4E57-2.65-0x33|17.57|17.55|17.79|17.41|17.77|17.63|17.93|18.09|18.01|18.03|18.01|17.69|17.59|17.97|17.57|17.69|17.63|17.41|17.97|18.03|17.67|17.79|17.81|17.71|17.83|17.73|18.01|17.85|17.79|17.35|17.35|17.47|17.95|17.41|17.41|17.57|17.91|17.55|18.03|18.27|18.13|17.59|17.87|17.95|17.55|17.99|18.03|17.73|17.67|17.73|17.95|18.09|17.99|17.73|17.59|17.95|18.01|17.95|17.99|17.99|17.83…
16:48:06|90640-D87 4E57-2.65-0x33|17.53|17.53|17.81|17.43|17.87|17.67|17.97|18.05|18.03|17.97|18.11|17.73|17.61|17.87|17.57|17.71|17.71|17.43|17.87|17.91|17.67|17.83|17.85|17.73|17.87|17.71|18.09|17.87|17.85|17.35|17.41|17.33|17.97|17.35|17.45|17.65|17.85|17.63|18.03|18.29|18.11|17.61|17.87|17.93|17.55|17.97|17.99|17.77|17.67|17.77|17.99|18.01|17.95|17.69|17.67|17.99|17.99|17.91|17.99|17.95|17.91…
16:48:06|90640-D87 4E57-2.65-0x33|17.61|17.53|17.83|17.33|17.87|17.65|18.03|18.03|18.05|17.91|18.11|17.77|17.65|17.77|17.61|17.73|17.69|17.45|17.91|17.81|17.65|17.87|17.91|17.69|17.85|17.61|18.09|17.89|17.85|17.37|17.35|17.23|17.99|17.45|17.49|17.69|17.81|17.61|18.05|18.35|18.09|17.67|17.87|17.99|17.57|17.99|17.97|17.83|17.67|17.81|18.03|18.03|17.91|17.77|17.75|17.99|17.99|17.95|17.99|18.01|17.99…
16:48:06|90640-D87 4E57-2.65-0x33|17.73|17.59|18.01|17.41|17.97|17.69|18.09|18.07|18.13|17.93|18.11|17.81|17.69|17.81|17.71|17.77|17.67|17.51|18.05|17.87|17.63|17.91|17.97|17.71|17.91|17.63|18.15|17.91|17.85|17.41|17.37|17.41|18.09|17.53|17.53|17.71|17.85|17.59|18.05|18.39|18.17|17.73|17.85|18.05|17.63|18.01|18.07|17.89|17.69|17.85|18.11|18.11|17.89|17.83|17.81|17.99|18.01|17.99|18.09|18.15|18.09…
16:48:06|90640-D87 4E57-2.65-0x33|17.81|17.51|17.93|17.37|17.93|17.73|18.07|18.03|18.09|17.95|18.07|17.85|17.77|17.85|17.75|17.81|17.75|17.49|18.05|17.91|17.67|17.93|17.87|17.67|17.93|17.65|18.15|17.93|17.93|17.43|17.31|17.47|18.17|17.55|17.55|17.67|17.87|17.59|18.03|18.31|18.25|17.75|17.81|18.01|17.67|18.03|18.15|17.85|17.71|17.81|18.19|18.07|17.87|17.81|17.77|17.93|18.01|17.97|18.17|18.11|18.17…
16:48:07|90640-D87 4E57-2.65-0x33|17.89|17.57|17.87|17.33|17.91|17.65|18.07|17.95|18.07|18.03|18.05|17.83|17.87|17.97|17.73|17.79|17.85|17.53|18.07|17.85|17.71|17.93|17.81|17.63|18.03|17.75|18.17|17.91|18.01|17.53|17.11|17.27|18.05|17.49|17.51|17.55|17.91|17.61|18.03|18.25|18.29|17.79|17.81|17.99|17.75|18.07|18.09|17.83|17.75|17.79|18.19|17.99|17.89|17.81|17.73|17.91|18.07|17.97|18.07|18.09|18.25…
16:48:07|90640-D87 4E57-2.65-0x33|17.85|17.69|17.77|17.23|17.91|17.59|18.03|17.81|18.07|18.11|18.05|17.77|17.83|18.09|17.71|17.69|17.83|17.57|18.09|17.71|17.69|18.01|17.85|17.61|18.05|17.83|18.17|17.89|18.03|17.77|17.03|17.09|17.93|17.59|17.49|17.49|17.95|17.61|18.03|18.17|18.43|17.83|17.81|18.07|17.83|18.09|18.03|17.87|17.79|17.83|18.19|17.99|17.99|17.89|17.69|17.95|18.21|18.01|17.97|18.09|18.33…
16:48:07|90640-D87 4E57-2.65-0x33|17.81|17.73|17.67|17.23|17.89|17.63|18.05|17.79|18.05|18.11|18.03|17.79|17.79|18.09|17.67|17.73|17.79|17.63|18.09|17.75|17.65|17.97|17.95|17.75|18.05|17.79|18.21|17.87|17.93|17.75|16.93|17.13|18.03|17.65|17.43|17.43|17.93|17.51|18.01|18.09|18.41|17.85|17.89|18.13|17.85|18.09|18.09|17.89|17.73|17.77|18.21|18.05|17.99|17.95|17.75|17.97|18.23|17.95|18.03|18.07|18.27…
16:48:07|90640-D87 4E57-2.65-0x33|17.79|17.77|17.65|17.23|17.85|17.71|18.01|17.79|18.09|18.17|17.99|17.81|17.77|18.09|17.69|17.81|17.77|17.67|18.15|17.79|17.69|17.87|18.01|17.89|17.99|17.75|18.17|17.85|17.91|17.85|16.95|17.31|18.11|17.65|17.37|17.47|18.03|17.55|17.99|18.03|18.45|17.93|17.95|18.11|17.87|18.09|18.13|17.97|17.67|17.73|18.23|18.05|17.99|17.93|17.79|18.05|18.25|18.01|18.07|18.11|18.31…
16:48:07|90640-D87 4E57-2.65-0x33|17.69|17.65|17.63|17.33|17.81|17.69|17.99|17.75|18.13|18.09|17.97|17.79|17.75|18.15|17.71|17.77|17.69|17.73|18.21|17.79|17.71|17.91|18.07|17.91|17.95|17.85|18.13|17.83|17.79|17.79|16.83|17.47|18.11|17.53|17.37|17.49|17.99|17.47|18.01|17.97|18.45|17.99|17.89|18.09|17.83|18.09|18.07|18.05|17.77|17.69|18.19|18.05|17.97|17.91|17.81|18.13|18.23|18.07|18.09|18.15|18.27…
16:48:07|90640-D87 4E57-2.65-0x33|17.69|17.47|17.65|17.41|17.77|17.67|17.99|17.71|18.07|18.03|17.99|17.79|17.69|18.19|17.75|17.73|17.75|17.79|18.17|17.71|17.71|17.93|18.11|17.93|17.97|17.95|18.15|17.81|17.81|17.89|16.87|17.49|18.11|17.55|17.37|17.45|18.05|17.57|18.03|17.99|18.45|17.93|17.85|18.07|17.79|18.11|18.01|18.07|17.85|17.77|18.11|18.03|17.95|17.89|17.77|18.11|18.21|18.03|18.11|18.21|18.33…
16:48:07|90640-D87 4E57-2.65-0x33|17.73|17.51|17.77|17.41|17.71|17.65|18.05|17.75|17.99|17.93|17.99|17.77|17.63|18.09|17.77|17.73|17.79|17.79|18.19|17.77|17.69|17.85|18.13|17.99|17.97|17.91|18.17|17.81|17.73|17.75|16.89|17.43|18.03|17.57|17.41|17.41|17.97|17.63|18.07|17.99|18.39|17.85|17.85|18.03|17.77|18.11|17.95|18.07|17.83|17.83|18.17|18.07|17.91|17.87|17.73|18.07|18.13|17.97|18.09|18.25|18.19…
16:48:07|90640-D87 4E57-2.65-0x33|17.77|17.49|17.69|17.39|17.73|17.55|18.03|17.79|18.03|17.83|17.95|17.75|17.65|18.01|17.79|17.73|17.77|17.79|18.19|17.81|17.69|17.79|18.15|18.03|17.95|17.79|18.15|17.81|17.65|17.55|16.83|17.43|17.97|17.57|17.37|17.45|17.89|17.67|18.09|17.95|18.35|17.85|17.85|17.99|17.75|18.05|17.89|18.07|17.81|17.77|18.23|18.07|17.89|17.87|17.69|18.11|17.99|17.95|18.07|18.21|18.07…
16:48:07|90640-D87 4E57-2.65-0x33|17.91|17.53|17.63|17.39|17.89|17.59|18.03|17.87|18.07|17.81|17.93|17.73|17.69|17.97|17.81|17.75|17.77|17.71|18.21|17.87|17.69|17.79|18.17|18.01|18.03|17.81|18.15|17.77|17.59|17.57|16.71|17.29|17.87|17.67|17.41|17.51|17.89|17.71|18.11|17.93|18.37|17.85|17.89|17.97|17.75|18.01|17.91|18.19|17.83|17.73|18.21|18.07|17.89|17.89|17.69|18.15|17.97|18.01|18.03|18.19|18.03…
16:48:07|90640-D87 4E57-2.65-0x33|17.85|17.49|17.65|17.39|17.79|17.63|18.05|17.95|18.09|17.79|17.87|17.71|17.65|17.95|17.81|17.71|17.69|17.65|18.11|17.91|17.65|17.73|18.01|17.91|17.99|17.77|18.11|17.69|17.63|17.59|16.67|17.21|17.79|17.55|17.45|17.47|17.77|17.63|18.13|17.93|18.39|17.81|17.93|17.93|17.75|18.01|17.93|18.13|17.85|17.73|18.19|18.05|17.89|17.87|17.69|18.07|17.95|17.95|17.99|18.19|17.99…
16:48:07|90640-D87 4E57-2.65-0x33|17.81|17.51|17.67|17.43|17.65|17.59|18.07|17.97|18.09|17.83|17.81|17.73|17.55|17.87|17.81|17.71|17.63|17.63|18.03|17.91|17.61|17.77|17.87|17.93|17.97|17.73|18.15|17.79|17.67|17.61|16.53|17.09|17.75|17.45|17.49|17.43|17.71|17.55|18.17|17.93|18.37|17.77|17.91|17.89|17.67|18.01|17.95|18.09|17.85|17.73|18.17|18.03|17.87|17.85|17.65|17.99|17.93|17.83|18.03|18.19|17.99…
16:48:07|90640-D87 4E57-2.65-0x33|17.77|17.61|17.65|17.45|17.69|17.55|18.03|17.99|18.07|17.87|17.81|17.75|17.49|17.79|17.83|17.71|17.59|17.61|18.07|17.97|17.65|17.79|17.83|17.95|17.93|17.63|18.15|17.87|17.69|17.61|16.63|17.01|17.71|17.49|17.61|17.49|17.75|17.63|18.19|17.97|18.35|17.77|17.97|17.89|17.61|17.99|17.97|18.07|17.83|17.77|18.15|18.01|17.85|17.75|17.63|17.93|17.91|17.79|18.13|18.15|17.97…
16:48:07|90640-D87 4E57-2.65-0x33|17.73|17.53|17.63|17.41|17.73|17.57|17.99|17.99|18.07|17.85|17.81|17.73|17.43|17.79|17.85|17.73|17.55|17.65|18.11|17.91|17.67|17.79|17.79|17.93|17.89|17.65|18.15|17.93|17.71|17.65|16.79|17.13|17.77|17.47|17.67|17.47|17.83|17.71|18.17|18.01|18.35|17.77|17.93|17.89|17.65|17.97|17.99|18.05|17.89|17.81|18.23|17.99|17.87|17.67|17.69|17.87|17.91|17.75|18.13|18.11|17.97…
16:48:07|90640-D87 4E57-2.65-0x33|17.75|17.47|17.57|17.31|17.67|17.53|17.97|17.99|18.13|17.83|17.87|17.71|17.53|17.79|17.81|17.75|17.57|17.69|18.07|17.87|17.65|17.85|17.81|17.91|17.91|17.67|18.13|18.05|17.69|17.67|16.93|17.31|17.83|17.47|17.71|17.57|17.89|17.65|18.15|18.03|18.35|17.81|17.89|17.93|17.77|17.99|18.01|18.05|17.95|17.89|18.31|17.97|17.89|17.71|17.89|17.95|17.91|17.71|18.21|18.11|17.97…
16:48:07|90640-D87 4E57-2.65-0x33|17.77|17.49|17.53|17.33|17.61|17.55|17.95|17.95|18.19|17.83|17.93|17.73|17.61|17.77|17.73|17.73|17.59|17.69|18.03|17.85|17.63|17.87|17.77|17.87|17.99|17.65|18.05|18.07|17.69|17.67|17.05|17.41|17.83|17.47|17.73|17.65|17.83|17.61|18.05|18.05|18.29|17.85|17.89|17.97|17.79|17.93|18.01|18.05|17.93|17.97|18.31|17.95|17.95|17.75|17.87|18.01|17.85|17.69|18.15|18.03|17.97…
16:48:07|90640-D87 4E57-2.65-0x33|17.75|17.51|17.55|17.35|17.55|17.57|17.97|17.91|18.19|17.83|17.93|17.73|17.61|17.75|17.71|17.73|17.61|17.69|18.03|17.83|17.63|17.93|17.83|17.73|17.97|17.63|17.95|18.09|17.71|17.67|17.21|17.43|17.83|17.47|17.75|17.57|17.79|17.59|17.97|18.07|18.23|17.89|17.83|17.89|17.81|17.97|18.01|18.01|17.91|17.95|18.31|17.95|18.01|17.71|17.85|17.97|17.81|17.75|18.09|18.01|18.03…
16:48:08|90640-D87 4E57-2.65-0x33|17.73|17.53|17.57|17.39|17.49|17.61|17.97|17.89|18.19|17.85|17.93|17.73|17.61|17.85|17.69|17.77|17.63|17.63|18.03|17.91|17.63|17.95|17.87|17.71|18.07|17.61|17.87|18.11|17.73|17.67|17.33|17.59|17.75|17.47|17.73|17.49|17.77|17.57|18.05|18.09|18.27|17.93|17.89|17.83|17.81|18.01|18.03|17.97|17.87|17.93|18.31|17.95|18.05|17.69|17.93|17.93|17.85|17.79|18.13|17.99|17.99…
16:48:08|90640-D87 4E57-2.65-0x33|17.77|17.55|17.59|17.49|17.65|17.73|18.01|17.89|18.17|17.87|17.91|17.73|17.61|17.93|17.73|17.87|17.71|17.59|18.03|17.99|17.71|18.03|17.89|17.69|18.07|17.59|17.95|18.25|17.79|17.67|17.53|17.77|17.69|17.47|17.71|17.63|17.85|17.71|18.13|18.09|18.31|17.97|18.07|17.89|17.81|18.01|18.05|17.97|17.83|17.95|18.41|18.01|18.09|17.77|18.09|17.99|17.89|17.89|18.31|18.05|17.95…
16:48:08|90640-D87 4E57-2.65-0x33|17.91|17.53|17.61|17.55|17.81|17.77|18.05|17.91|18.15|17.93|17.89|17.79|17.61|17.89|17.77|17.93|17.77|17.65|18.05|18.03|17.79|17.97|17.91|17.71|18.07|17.61|18.03|18.21|17.85|17.69|17.77|17.65|17.71|17.49|17.73|17.75|17.89|17.83|18.15|18.09|18.33|17.93|18.09|17.93|17.85|17.95|18.01|17.97|17.91|17.97|18.41|17.99|18.13|17.83|18.19|18.05|17.97|17.97|18.33|18.11|17.97…
16:48:08|90640-D87 4E57-2.65-0x33|17.73|17.41|17.61|17.53|17.79|17.79|18.11|17.93|18.15|17.99|17.87|17.85|17.57|17.85|17.77|17.99|17.81|17.71|18.03|18.07|17.83|17.93|17.97|17.67|18.07|17.63|18.11|18.17|17.81|17.63|17.59|17.47|17.73|17.49|17.75|17.69|17.81|17.83|18.17|18.13|18.43|17.99|18.17|17.95|17.89|17.99|17.91|18.03|17.99|17.97|18.41|18.01|18.17|17.85|18.27|18.03|18.05|17.95|18.33|18.17|17.99…
16:48:08|90640-D87 4E57-2.65-0x33|17.59|17.29|17.61|17.53|17.77|17.75|18.17|17.91|18.09|17.95|17.85|17.83|17.53|17.83|17.77|18.01|17.85|17.67|17.97|18.03|17.85|18.01|18.03|17.71|18.07|17.65|18.19|18.13|17.77|17.59|17.43|17.39|17.69|17.43|17.73|17.55|17.77|17.83|18.11|18.17|18.41|17.97|18.11|17.97|17.83|18.01|17.97|18.09|17.99|17.89|18.39|18.03|18.15|17.79|18.31|18.01|18.03|17.81|18.31|18.23|17.93…
16:48:08|90640-D87 4E57-2.65-0x33|17.59|17.17|17.67|17.61|17.73|17.71|18.11|17.89|18.11|17.91|17.83|17.81|17.61|17.81|17.77|18.03|17.87|17.57|17.91|17.99|17.83|18.07|18.03|17.73|18.13|17.67|18.17|18.01|17.75|17.59|17.31|17.31|17.65|17.51|17.81|17.59|17.79|17.87|18.05|18.13|18.47|18.01|18.05|17.89|17.77|18.07|18.03|18.03|17.99|17.91|18.47|17.97|18.13|17.81|18.33|17.99|18.01|17.93|18.37|18.23|17.87…
16:48:08|90640-D87 4E57-2.65-0x33|17.65|17.25|17.73|17.59|17.69|17.69|18.07|17.83|18.13|17.89|17.81|17.79|17.69|17.83|17.77|18.01|17.95|17.61|17.85|17.95|17.83|18.01|17.97|17.73|18.19|17.73|18.15|18.09|17.73|17.53|17.03|17.07|17.63|17.65|17.83|17.53|17.81|17.97|18.03|18.09|18.45|18.11|18.01|17.83|17.85|18.11|17.99|17.97|18.01|17.93|18.43|17.93|18.13|17.83|18.33|17.97|18.05|18.03|18.39|18.23|17.83…
16:48:08|90640-D87 4E57-2.65-0x33|17.63|17.33|17.75|17.57|17.69|17.63|17.99|17.77|18.19|17.89|17.79|17.79|17.71|17.85|17.75|18.01|17.87|17.65|17.87|17.91|17.87|17.95|17.97|17.73|18.11|17.79|18.11|18.15|17.79|17.49|17.05|16.97|17.61|17.67|17.85|17.51|17.83|17.91|18.01|18.07|18.45|18.05|17.99|17.89|17.91|18.07|17.95|18.03|18.03|17.93|18.41|17.93|18.13|17.81|18.35|17.99|18.03|18.03|18.41|18.29|17.79…
16:48:08|90640-D87 4E57-2.65-0x33|17.63|17.43|17.79|17.59|17.71|17.69|17.95|17.77|18.25|17.95|17.79|17.77|17.73|17.91|17.73|17.99|17.81|17.71|17.91|17.95|17.93|18.03|17.99|17.67|18.05|17.81|18.09|18.13|17.95|17.51|17.07|16.97|17.69|17.63|17.89|17.43|17.81|17.77|18.01|18.07|18.49|18.01|17.93|17.95|17.99|18.05|17.99|18.11|18.07|17.87|18.37|17.95|18.11|17.81|18.33|18.03|18.03|17.97|18.41|18.35|17.85…
16:48:08|90640-D87 4E57-2.65-0x33|17.71|17.53|17.77|17.61|17.73|17.75|17.99|17.77|18.29|18.07|17.89|17.75|17.77|17.97|17.77|17.99|17.85|17.77|17.89|17.99|18.01|18.11|18.05|17.63|18.11|17.89|18.07|18.11|17.95|17.51|17.01|16.87|17.75|17.79|17.93|17.53|17.79|17.85|18.07|18.09|18.53|17.99|17.87|17.89|18.07|18.09|18.03|18.13|18.11|17.95|18.33|17.95|18.09|17.85|18.31|18.01|18.11|18.07|18.41|18.39|17.91…
16:48:08|90640-D87 4E57-2.65-0x33|17.79|17.67|17.77|17.61|17.75|17.85|18.01|17.81|18.33|18.09|17.97|17.83|17.81|18.03|17.81|18.05|17.89|17.81|17.87|17.91|18.07|18.17|18.11|17.67|18.17|17.89|18.05|18.15|17.95|17.45|16.85|16.83|17.79|17.93|17.95|17.61|17.87|17.91|18.11|18.11|18.55|17.97|17.85|17.85|18.09|18.11|18.03|18.15|18.13|18.03|18.23|17.95|18.13|17.83|18.25|17.93|18.15|18.15|18.33|18.41|17.93…
16:48:08|90640-D87 4E57-2.65-0x33|17.83|17.79|17.75|17.61|17.85|17.93|17.99|17.85|18.31|18.11|17.93|17.91|17.83|18.07|17.87|18.11|17.87|17.85|17.89|17.85|18.05|18.23|18.11|17.69|18.11|17.89|18.01|18.17|17.99|17.41|16.85|16.95|17.81|17.99|17.95|17.59|17.93|17.93|18.15|18.13|18.63|17.97|17.83|17.85|18.11|18.15|18.03|18.09|18.15|18.05|18.13|17.95|18.17|17.81|18.13|17.93|18.17|18.09|18.27|18.41|17.95…
16:48:08|90640-D87 4E57-2.65-0x33|17.83|17.69|17.63|17.53|17.91|17.91|17.97|17.75|18.27|18.03|17.87|17.87|17.75|17.99|17.91|18.13|17.83|17.79|17.91|17.93|18.01|18.15|18.09|17.63|18.05|17.85|17.97|18.23|17.99|17.39|16.73|16.93|17.81|18.03|17.85|17.55|17.85|17.93|18.19|18.05|18.57|17.97|17.85|17.75|18.09|18.17|18.03|18.01|18.07|18.07|18.15|17.93|18.13|17.77|18.17|17.93|18.05|18.01|18.25|18.39|17.95…
16:48:08|90640-D87 4E57-2.65-0x33|17.73|17.61|17.53|17.39|17.87|17.89|17.93|17.67|18.19|17.89|17.81|17.89|17.71|17.91|17.89|18.15|17.81|17.73|17.95|17.99|17.95|18.07|17.99|17.57|17.99|17.81|17.93|18.27|18.05|17.45|16.67|16.91|17.81|17.97|17.77|17.55|17.79|17.95|18.21|18.09|18.51|18.01|17.87|17.73|18.07|18.11|18.03|17.95|17.93|17.97|18.17|17.91|18.09|17.81|18.21|17.83|17.93|17.99|18.23|18.31|17.95…
16:48:08|90640-D87 4E57-2.65-0x33|17.59|17.53|17.45|17.43|17.85|17.79|17.91|17.75|18.13|17.89|17.79|17.83|17.69|17.91|17.89|18.07|17.81|17.77|17.99|17.93|17.83|18.07|17.93|17.51|18.01|17.83|17.83|18.17|18.11|17.41|16.39|16.87|17.77|18.01|17.69|17.55|17.79|17.97|18.15|18.15|18.53|18.07|17.83|17.73|18.05|18.07|17.97|17.93|17.97|17.91|18.17|17.81|18.07|17.87|18.15|17.75|17.95|17.99|18.25|18.25|17.97…
16:48:08|90640-D87 4E57-2.65-0x33|17.53|17.45|17.45|17.47|17.75|17.71|17.91|17.81|18.07|17.89|17.81|17.79|17.69|17.93|17.93|18.01|17.79|17.81|18.01|17.89|17.89|18.07|17.91|17.47|17.95|17.85|17.89|18.03|18.11|17.43|16.45|16.93|17.75|17.91|17.51|17.57|17.79|17.93|18.03|18.07|18.55|17.99|17.69|17.75|18.03|18.11|17.93|17.85|18.01|17.89|18.17|17.89|18.19|17.91|18.11|17.77|18.05|17.97|18.27|18.25|18.07…
16:48:09|90640-D87 4E57-2.65-0x33|17.47|17.43|17.53|17.49|17.67|17.65|17.97|17.89|18.03|17.95|17.83|17.75|17.69|17.95|17.95|17.97|17.71|17.79|18.03|17.95|17.93|18.09|17.89|17.55|17.85|17.83|17.95|17.97|18.17|17.41|16.51|16.79|17.75|17.93|17.53|17.57|17.75|17.89|18.05|18.01|18.51|17.91|17.77|17.77|18.03|18.13|17.95|17.77|17.97|17.87|18.17|17.97|18.25|17.95|18.03|17.79|18.03|17.95|18.31|18.25|18.03…
16:48:09|90640-D87 4E57-2.65-0x33|17.49|17.41|17.53|17.49|17.69|17.59|17.91|17.95|18.09|17.99|17.83|17.71|17.67|17.97|17.91|17.93|17.67|17.77|18.03|17.99|17.91|18.11|17.87|17.61|17.81|17.81|17.93|17.79|18.07|17.39|16.45|16.59|17.75|17.97|17.55|17.61|17.71|17.93|18.07|18.01|18.59|17.93|17.83|17.79|18.03|18.05|17.97|17.81|17.93|17.87|18.17|17.95|18.31|17.97|17.95|17.87|18.01|17.97|18.33|18.13|17.93…
16:48:09|90640-D87 4E57-2.65-0x33|17.47|17.47|17.49|17.51|17.75|17.65|17.81|17.97|18.11|17.91|17.81|17.73|17.57|17.93|17.85|17.91|17.61|17.77|17.99|18.01|17.85|18.05|17.83|17.67|17.69|17.81|17.87|17.75|17.95|17.33|16.37|16.77|17.79|17.97|17.53|17.69|17.67|17.93|18.05|17.97|18.59|17.85|17.83|17.77|17.99|17.95|17.91|17.81|17.95|17.85|18.07|17.91|18.27|17.97|17.95|17.91|17.99|17.95|18.29|17.99|17.87…
16:48:09|90640-D87 4E57-2.65-0x33|17.47|17.61|17.55|17.53|17.75|17.69|17.81|18.07|18.13|17.85|17.87|17.75|17.55|18.01|17.81|17.89|17.59|17.85|18.03|18.03|17.83|18.01|17.87|17.83|17.77|17.87|17.89|17.73|18.01|17.39|16.67|17.01|17.83|17.87|17.43|17.61|17.63|17.91|18.09|18.01|18.59|17.79|17.83|17.81|17.95|17.91|17.85|17.75|17.97|17.83|17.97|17.89|18.29|17.89|17.95|17.89|17.97|17.95|18.37|17.95|17.95…
16:48:09|90640-D87 4E57-2.65-0x33|17.39|17.55|17.61|17.57|17.77|17.61|17.83|18.03|18.17|17.83|17.93|17.83|17.45|18.01|17.79|17.87|17.49|17.83|18.09|17.97|17.83|17.93|17.91|17.81|17.85|17.87|17.93|17.75|18.15|17.45|16.87|17.11|17.71|17.81|17.47|17.55|17.57|17.83|18.07|17.97|18.59|17.75|17.87|17.85|17.97|17.89|17.87|17.71|17.89|17.77|18.01|17.89|18.25|17.85|17.93|17.89|17.89|17.89|18.35|17.93|17.99…
16:48:09|90640-D87 4E57-2.65-0x33|17.35|17.43|17.55|17.59|17.75|17.53|17.83|17.99|18.19|17.81|17.97|17.89|17.47|18.01|17.81|17.85|17.51|17.81|18.07|17.91|17.79|17.87|17.91|17.79|17.81|17.85|17.99|17.69|18.01|17.45|17.05|17.29|17.59|17.73|17.49|17.59|17.51|17.83|18.05|18.05|18.57|17.79|17.91|17.85|17.99|17.89|17.89|17.75|17.83|17.79|18.05|17.83|18.21|17.85|17.91|17.87|17.81|17.87|18.33|17.97|18.03…
16:48:09|90640-D87 4E57-2.65-0x33|17.37|17.49|17.51|17.57|17.83|17.61|17.91|18.05|18.21|17.91|18.03|17.87|17.49|18.05|17.85|17.89|17.53|17.87|18.07|17.93|17.77|17.93|17.93|17.81|17.79|17.93|18.05|17.75|17.89|17.51|17.21|17.41|17.77|17.67|17.55|17.63|17.59|17.85|18.15|18.13|18.57|17.83|17.91|17.87|18.01|17.91|17.95|17.81|17.87|17.81|18.03|17.81|18.19|17.87|17.89|17.87|17.85|17.87|18.33|18.03|18.07…
16:48:09|90640-D87 4E57-2.65-0x33|17.47|17.65|17.53|17.47|17.79|17.69|17.91|18.09|18.23|17.99|17.93|17.77|17.53|18.13|17.87|17.93|17.53|17.91|18.13|17.95|17.81|17.99|17.85|17.81|17.81|18.07|18.07|17.81|17.97|17.49|17.21|17.43|17.93|17.77|17.61|17.69|17.67|17.87|18.23|18.17|18.57|17.93|17.91|17.83|18.01|17.89|17.99|17.81|17.89|17.83|18.01|17.93|18.23|17.91|17.87|17.93|17.89|17.93|18.33|18.05|18.11…
16:48:09|90640-D87 4E57-2.65-0x33|17.49|17.77|17.55|17.47|17.75|17.69|17.91|18.07|18.25|17.99|17.83|17.79|17.57|18.09|17.83|17.95|17.53|17.93|18.17|18.01|17.85|18.01|17.79|17.79|17.75|18.07|18.03|17.85|18.13|17.57|17.21|17.49|18.03|17.85|17.65|17.83|17.75|17.89|18.25|18.13|18.61|18.01|17.95|17.81|18.03|17.87|17.97|17.81|17.95|17.85|18.09|18.03|18.29|17.93|17.91|17.97|17.93|17.99|18.37|18.07|18.13…
16:48:09|90640-D87 4E57-2.65-0x33|17.59|17.87|17.59|17.39|17.77|17.69|17.91|18.05|18.17|17.99|17.87|17.87|17.59|18.07|17.81|17.97|17.53|17.93|18.25|18.07|17.89|18.11|17.81|17.79|17.77|18.13|18.07|17.89|18.13|17.71|17.27|17.65|18.13|17.85|17.59|17.83|17.83|17.89|18.27|18.15|18.65|18.01|18.05|17.83|18.05|17.87|17.95|17.89|17.99|17.85|18.17|18.03|18.33|17.93|17.95|18.01|18.05|18.05|18.53|18.19|18.21…
16:48:09|90640-D87 4E57-2.65-0x33|17.61|17.81|17.61|17.45|17.77|17.65|17.89|18.07|18.07|18.03|17.89|17.85|17.59|18.03|17.77|18.01|17.51|17.89|18.31|18.11|17.83|18.07|17.75|17.79|17.69|18.05|18.01|17.93|18.05|17.61|17.15|17.79|18.07|17.77|17.59|17.81|17.77|17.87|18.23|18.15|18.59|17.99|18.07|17.83|18.03|17.87|17.99|17.95|17.99|17.83|18.15|18.03|18.25|17.81|17.99|18.03|18.07|17.99|18.51|18.29|18.19…
16:48:09|90640-D87 4E57-2.65-0x33|17.65|17.77|17.61|17.49|17.79|17.57|17.89|18.17|18.07|18.07|17.97|17.83|17.55|17.99|17.77|18.05|17.61|17.85|18.19|18.13|17.81|18.13|17.79|17.85|17.65|17.97|18.07|17.97|17.99|17.53|17.17|17.93|18.01|17.71|17.59|17.81|17.71|17.83|18.19|18.15|18.55|17.99|18.09|17.83|18.01|17.93|18.03|17.93|17.99|17.81|18.15|18.01|18.17|17.81|18.03|18.01|18.09|17.93|18.49|18.19|18.17…
16:48:09|90640-D87 4E57-2.65-0x33|17.73|17.83|17.61|17.47|17.81|17.53|17.89|18.11|18.07|18.01|18.03|17.79|17.51|18.03|17.69|18.01|17.71|17.83|18.09|18.05|17.79|18.07|17.77|17.75|17.63|18.01|18.19|17.91|17.95|17.39|16.97|17.75|17.97|17.59|17.55|17.81|17.73|17.79|18.15|18.07|18.41|17.93|18.07|17.83|17.95|17.99|17.97|17.91|17.95|17.79|18.09|17.99|18.09|17.81|17.97|17.99|17.97|17.87|18.37|18.11|18.09…
16:48:09|90640-D87 4E57-2.65-0x33|17.71|17.87|17.53|17.39|17.77|17.49|17.91|18.05|18.03|17.95|17.97|17.75|17.55|18.05|17.65|17.97|17.69|17.81|18.03|17.97|17.75|18.03|17.77|17.65|17.67|18.03|18.09|17.73|17.89|17.27|16.89|17.51|17.93|17.51|17.43|17.71|17.75|17.73|18.11|18.05|18.29|17.95|18.05|17.81|17.91|17.99|17.93|17.83|17.85|17.83|18.03|17.91|18.01|17.79|17.91|17.95|17.87|17.87|18.25|17.99|18.01…
16:48:09|90640-D87 4E57-2.65-0x33|17.63|17.79|17.45|17.33|17.73|17.53|17.91|18.09|18.05|17.89|17.91|17.73|17.57|17.97|17.59|17.89|17.67|17.75|17.95|17.95|17.69|17.91|17.83|17.67|17.69|17.93|17.99|17.71|17.81|17.17|16.89|17.45|17.87|17.43|17.41|17.61|17.71|17.55|18.07|18.03|18.27|17.97|18.01|17.77|17.87|17.97|17.85|17.73|17.77|17.85|18.01|17.83|17.97|17.75|17.93|17.97|17.89|17.91|18.19|17.81|17.93…
16:48:10|90640-D87 4E57-2.65-0x33|17.59|17.81|17.45|17.29|17.63|17.57|17.87|18.13|17.99|17.79|17.91|17.73|17.59|17.91|17.53|17.81|17.61|17.71|17.91|17.93|17.71|17.81|17.79|17.63|17.69|17.85|17.95|17.83|17.75|17.09|16.85|17.41|17.83|17.45|17.39|17.55|17.69|17.55|18.05|18.01|18.25|17.95|17.97|17.73|17.83|17.99|17.79|17.69|17.71|17.83|18.01|17.83|18.01|17.71|17.95|17.91|17.93|17.95|18.23|17.85|18.01…
16:48:10|90640-D87 4E57-2.65-0x33|17.59|17.85|17.47|17.35|17.57|17.59|17.79|18.11|17.91|17.77|17.93|17.73|17.63|17.93|17.51|17.85|17.59|17.65|17.91|17.93|17.77|17.81|17.79|17.71|17.71|17.87|17.95|17.85|17.73|17.09|16.85|17.29|17.83|17.51|17.43|17.51|17.67|17.57|18.01|17.95|18.21|17.97|17.97|17.65|17.85|18.03|17.75|17.69|17.73|17.85|18.01|17.85|18.09|17.69|17.97|17.89|17.91|18.01|18.25|17.91|18.03…
16:48:10|90640-D87 4E57-2.65-0x33|17.59|17.97|17.51|17.47|17.59|17.61|17.75|18.09|17.95|17.75|17.93|17.73|17.61|17.95|17.55|17.89|17.57|17.59|17.87|17.93|17.77|17.81|17.83|17.79|17.69|17.89|17.93|17.87|17.71|17.09|16.83|17.17|17.83|17.53|17.45|17.51|17.65|17.63|17.99|17.91|18.17|18.01|17.97|17.63|17.87|18.01|17.71|17.67|17.75|17.87|18.01|17.87|18.17|17.81|17.99|17.85|17.89|18.01|18.25|17.95|18.11…
16:48:10|90640-D87 4E57-2.65-0x33|17.57|17.91|17.45|17.49|17.59|17.57|17.63|18.07|18.05|17.73|17.91|17.61|17.47|17.93|17.57|17.85|17.53|17.65|17.81|17.89|17.75|17.85|17.83|17.77|17.57|17.89|17.89|17.87|17.67|17.11|16.71|17.11|17.85|17.45|17.45|17.39|17.67|17.67|17.99|17.87|18.25|18.03|18.01|17.59|17.89|17.99|17.71|17.63|17.77|17.87|18.01|17.81|18.13|17.89|17.95|17.79|17.87|18.01|18.25|17.97|18.11…
16:48:10|90640-D87 4E57-2.65-0x33|17.57|17.95|17.43|17.51|17.63|17.53|17.59|18.05|18.01|17.71|17.87|17.51|17.45|17.91|17.57|17.83|17.55|17.71|17.83|17.87|17.77|17.87|17.89|17.83|17.59|17.95|18.03|17.87|17.63|17.23|16.89|17.17|17.87|17.45|17.45|17.39|17.67|17.71|17.99|17.89|18.31|18.03|18.03|17.63|17.89|18.05|17.71|17.65|17.77|17.85|18.01|17.83|18.11|17.87|17.91|17.77|17.85|18.01|18.33|17.95|18.11…
16:48:10|90640-D87 4E57-2.65-0x33|17.59|17.83|17.33|17.49|17.67|17.55|17.55|17.97|17.91|17.71|17.83|17.53|17.43|17.95|17.57|17.83|17.57|17.73|17.85|17.79|17.79|17.89|17.95|17.83|17.61|17.93|18.15|17.89|17.49|17.25|17.07|17.35|17.89|17.37|17.39|17.39|17.73|17.75|17.97|17.85|18.29|18.03|18.07|17.67|17.83|18.11|17.71|17.65|17.83|17.83|17.97|17.85|18.11|17.85|17.83|17.75|17.91|18.01|18.27|17.95|18.03…
16:48:10|90640-D87 4E57-2.65-0x33|17.57|17.73|17.37|17.49|17.63|17.57|17.61|17.89|17.91|17.71|17.85|17.55|17.41|17.99|17.61|17.85|17.59|17.75|17.83|17.73|17.83|17.91|17.95|17.85|17.57|17.83|18.11|17.91|17.49|17.27|17.13|17.43|17.91|17.41|17.35|17.47|17.79|17.79|17.95|17.93|18.33|17.97|18.11|17.63|17.79|18.03|17.63|17.63|17.89|17.79|17.93|17.83|18.11|17.81|17.77|17.77|17.97|18.01|18.23|17.97|18.05…
16:48:10|90640-D87 4E57-2.65-0x33|17.55|17.71|17.51|17.47|17.49|17.59|17.67|17.85|17.91|17.69|17.87|17.57|17.39|17.97|17.65|17.85|17.55|17.65|17.81|17.81|17.87|17.91|17.95|17.87|17.53|17.77|18.07|17.91|17.49|17.25|17.17|17.47|17.75|17.45|17.39|17.53|17.71|17.83|17.99|18.01|18.31|17.91|18.09|17.61|17.83|17.95|17.65|17.61|17.85|17.75|17.89|17.81|18.09|17.77|17.75|17.79|17.97|18.01|18.17|17.99|18.01…
16:48:10|90640-D87 4E57-2.65-0x33|17.47|17.71|17.41|17.45|17.55|17.61|17.73|17.81|17.93|17.61|17.89|17.59|17.41|18.03|17.67|17.91|17.51|17.57|17.79|17.87|17.83|17.91|17.85|17.89|17.51|17.71|17.99|17.91|17.49|17.25|17.13|17.55|17.61|17.33|17.31|17.57|17.65|17.79|18.03|17.95|18.29|17.85|18.09|17.59|17.87|17.93|17.67|17.65|17.83|17.65|17.85|17.85|18.07|17.73|17.67|17.83|17.97|17.91|18.11|17.95|17.97…
16:48:10|90640-D87 4E57-2.65-0x33|17.39|17.53|17.21|17.41|17.57|17.63|17.83|17.81|17.93|17.63|17.89|17.53|17.33|17.95|17.63|17.81|17.47|17.59|17.75|17.83|17.77|17.87|17.75|17.81|17.47|17.73|17.91|17.81|17.47|17.23|16.95|17.49|17.67|17.21|17.33|17.59|17.71|17.67|18.01|17.89|18.29|17.73|18.01|17.57|17.83|17.85|17.73|17.67|17.83|17.55|17.81|17.87|18.03|17.67|17.65|17.85|17.89|17.81|18.11|17.91|17.97…
16:48:10|90640-D87 4E57-2.65-0x33|17.41|17.37|17.21|17.37|17.65|17.63|17.87|17.79|17.97|17.63|17.89|17.47|17.37|17.95|17.63|17.73|17.51|17.59|17.77|17.79|17.81|17.83|17.77|17.73|17.53|17.75|17.91|17.73|17.51|17.21|17.03|17.49|17.73|17.27|17.35|17.61|17.77|17.73|17.99|17.91|18.29|17.73|17.95|17.63|17.81|17.83|17.77|17.73|17.83|17.57|17.79|17.83|17.99|17.61|17.65|17.85|17.83|17.83|18.11|17.93|17.97…
16:48:10|90640-D87 4E57-2.65-0x33|17.51|17.43|17.29|17.45|17.75|17.65|17.91|17.77|18.03|17.69|17.91|17.47|17.43|17.95|17.65|17.79|17.55|17.55|17.81|17.73|17.85|17.81|17.87|17.73|17.59|17.77|17.99|17.75|17.55|17.37|17.23|17.53|17.67|17.43|17.43|17.73|17.77|17.79|17.97|17.93|18.31|17.73|17.95|17.69|17.87|17.83|17.79|17.79|17.87|17.61|17.79|17.83|18.03|17.57|17.65|17.87|17.91|17.87|18.13|17.97|17.91…
16:48:10|90640-D87 4E57-2.65-0x33|17.53|17.41|17.25|17.45|17.67|17.59|17.81|17.75|18.07|17.75|17.87|17.47|17.41|17.95|17.71|17.83|17.65|17.51|17.81|17.67|17.91|17.79|17.87|17.65|17.53|17.73|18.05|17.77|17.65|17.55|17.15|17.49|17.61|17.39|17.43|17.75|17.77|17.81|17.95|17.93|18.33|17.75|17.95|17.73|17.93|17.85|17.73|17.81|17.91|17.67|17.79|17.81|18.07|17.55|17.57|17.87|17.97|17.85|18.15|18.01|17.87…
16:48:10|90640-D87 4E57-2.65-0x33|17.57|17.45|17.23|17.45|17.61|17.63|17.75|17.83|18.11|17.83|17.85|17.51|17.41|18.01|17.79|17.91|17.75|17.59|17.91|17.71|17.97|17.81|17.89|17.67|17.49|17.79|18.13|17.77|17.75|17.55|17.01|17.55|17.81|17.37|17.49|17.79|17.81|17.83|18.03|17.93|18.35|17.77|17.99|17.79|17.87|17.87|17.75|17.85|17.93|17.73|17.87|17.81|18.05|17.55|17.63|17.99|17.95|17.85|18.13|18.07|17.91…
16:48:10|90640-D87 4E57-2.65-0x33|17.59|17.49|17.31|17.45|17.61|17.73|17.85|17.91|18.05|17.89|17.81|17.55|17.39|18.05|17.93|17.99|17.77|17.65|17.95|17.73|17.95|17.83|17.97|17.67|17.49|17.85|18.15|17.65|17.67|17.55|17.09|17.61|17.99|17.45|17.65|17.81|17.91|17.85|18.09|17.95|18.37|17.79|18.03|17.79|17.83|17.81|17.77|17.87|17.95|17.77|17.93|17.81|18.03|17.55|17.69|17.97|17.93|17.81|18.11|18.05|17.95…
16:48:10|90640-D87 4E57-2.65-0x33|17.47|17.39|17.35|17.45|17.49|17.65|17.91|17.95|17.97|17.85|17.75|17.59|17.35|18.05|18.01|17.97|17.67|17.63|17.95|17.75|17.89|17.87|18.01|17.69|17.39|17.83|18.13|17.71|17.57|17.49|17.13|17.61|17.93|17.35|17.69|17.73|17.85|17.71|17.99|17.93|18.31|17.69|18.05|17.75|17.81|17.73|17.83|17.85|17.87|17.71|17.97|17.79|17.93|17.51|17.71|17.93|17.87|17.73|18.09|17.99|17.93…
16:48:11|90640-D87 4E57-2.65-0x33|17.37|17.29|17.39|17.45|17.49|17.57|17.91|18.03|17.99|17.81|17.77|17.63|17.37|18.05|17.95|17.95|17.67|17.61|17.97|17.75|17.89|17.91|17.99|17.75|17.39|17.81|18.11|17.75|17.53|17.37|17.21|17.71|17.87|17.33|17.71|17.73|17.81|17.61|17.89|17.91|18.33|17.71|18.05|17.79|17.79|17.73|17.87|17.81|17.79|17.71|18.13|17.85|17.85|17.51|17.73|17.89|17.89|17.71|18.07|18.01|17.91…
16:48:11|90640-D87 4E57-2.65-0x33|17.27|17.27|17.41|17.45|17.49|17.55|17.91|18.01|18.01|17.85|17.79|17.63|17.33|17.99|17.89|17.89|17.67|17.59|17.99|17.73|17.89|17.89|17.99|17.65|17.41|17.77|18.09|17.79|17.49|17.33|17.27|17.69|17.87|17.25|17.61|17.73|17.73|17.51|17.81|17.89|18.33|17.73|17.99|17.83|17.75|17.73|17.89|17.79|17.73|17.71|18.19|17.89|17.77|17.51|17.75|17.85|17.89|17.69|18.07|18.03|17.89…
16:48:11|90640-D87 4E57-2.65-0x33|17.21|17.25|17.43|17.45|17.41|17.53|17.79|17.99|17.93|17.87|17.79|17.63|17.37|17.95|17.81|17.83|17.63|17.57|17.95|17.71|17.87|17.87|17.99|17.57|17.35|17.73|18.05|17.89|17.47|17.29|17.33|17.67|17.87|17.21|17.51|17.59|17.67|17.51|17.75|17.91|18.31|17.75|17.93|17.75|17.65|17.71|17.89|17.79|17.69|17.67|18.23|17.89|17.71|17.47|17.77|17.83|17.89|17.69|18.13|18.09|17.87…
16:48:11|90640-D87 4E57-2.65-0x33|17.17|17.31|17.51|17.45|17.33|17.51|17.67|17.99|17.87|17.93|17.79|17.61|17.41|17.93|17.75|17.83|17.59|17.63|17.93|17.73|17.85|17.87|17.99|17.59|17.19|17.69|17.91|17.91|17.37|17.31|17.37|17.73|17.85|17.19|17.53|17.47|17.65|17.51|17.77|17.91|18.29|17.77|17.97|17.69|17.69|17.69|17.93|17.79|17.73|17.63|18.19|17.89|17.73|17.43|17.73|17.81|17.83|17.63|18.11|18.21|17.85…
16:48:11|90640-D87 4E57-2.65-0x33|17.25|17.35|17.45|17.45|17.37|17.55|17.63|17.99|17.89|17.97|17.73|17.59|17.39|17.99|17.71|17.83|17.59|17.67|17.87|17.73|17.85|17.93|17.95|17.71|17.29|17.77|17.93|18.05|17.39|17.43|17.39|17.73|17.83|17.29|17.55|17.51|17.77|17.51|17.79|17.91|18.37|17.79|18.01|17.71|17.73|17.73|17.97|17.75|17.75|17.67|18.15|17.89|17.83|17.45|17.69|17.83|17.87|17.67|18.15|18.21|17.83…
16:48:11|90640-D87 4E57-2.65-0x33|17.31|17.27|17.39|17.45|17.41|17.51|17.49|17.91|17.81|17.95|17.69|17.57|17.37|17.99|17.69|17.83|17.55|17.67|17.81|17.73|17.85|17.87|17.91|17.73|17.31|17.73|17.87|18.05|17.27|17.35|17.27|17.63|17.83|17.37|17.59|17.45|17.77|17.51|17.79|17.85|18.33|17.69|17.99|17.73|17.69|17.77|17.99|17.71|17.77|17.63|18.11|17.83|17.83|17.47|17.71|17.77|17.89|17.63|18.11|18.21|17.79…
16:48:11|90640-D87 4E57-2.65-0x33|17.31|17.07|17.33|17.45|17.47|17.47|17.51|17.85|17.85|17.93|17.69|17.55|17.43|17.99|17.69|17.83|17.49|17.67|17.81|17.73|17.89|17.81|17.85|17.75|17.37|17.71|17.91|18.05|17.35|17.29|17.37|17.67|17.85|17.39|17.63|17.47|17.85|17.53|17.79|17.87|18.31|17.67|18.05|17.71|17.67|17.81|18.01|17.81|17.79|17.61|18.13|17.87|17.83|17.49|17.73|17.71|17.91|17.61|18.19|18.23|17.81…
16:48:11|90640-D87 4E57-2.65-0x33|17.39|17.11|17.29|17.39|17.55|17.47|17.55|17.93|17.91|17.87|17.69|17.51|17.49|18.01|17.69|17.81|17.45|17.67|17.83|17.77|17.93|17.87|17.83|17.65|17.43|17.67|17.97|18.09|17.49|17.37|17.63|17.59|17.77|17.51|17.61|17.49|17.83|17.49|17.79|17.91|18.23|17.67|17.93|17.65|17.71|17.85|17.99|17.91|17.79|17.61|18.09|17.91|17.85|17.53|17.71|17.67|17.89|17.61|18.19|18.25|17.81…
16:48:11|90640-D87 4E57-2.65-0x33|17.41|17.07|17.27|17.21|17.51|17.47|17.55|17.99|17.95|17.77|17.63|17.49|17.47|18.03|17.67|17.79|17.41|17.67|17.91|17.81|17.89|17.91|17.81|17.57|17.39|17.65|17.93|18.13|17.43|17.31|17.45|17.41|17.71|17.51|17.53|17.49|17.83|17.55|17.79|17.91|18.17|17.65|17.83|17.69|17.75|17.87|17.97|17.95|17.79|17.61|18.05|17.89|17.87|17.55|17.63|17.65|17.87|17.61|18.19|18.19|17.75…
16:48:11|90640-D87 4E57-2.65-0x33|17.51|17.15|17.25|17.19|17.47|17.49|17.51|18.01|17.99|17.81|17.57|17.51|17.39|17.97|17.59|17.83|17.37|17.67|17.99|17.83|17.85|17.91|17.85|17.63|17.35|17.67|17.89|18.05|17.27|17.31|17.41|17.43|17.73|17.51|17.51|17.49|17.73|17.61|17.83|17.91|18.11|17.63|17.79|17.71|17.75|17.87|17.93|17.99|17.87|17.61|18.03|17.87|17.89|17.57|17.67|17.63|17.87|17.61|18.17|18.13|17.75…
16:48:11|90640-D87 4E57-2.65-0x33|17.49|17.21|17.21|17.17|17.49|17.51|17.53|18.09|17.93|17.85|17.65|17.53|17.39|17.93|17.53|17.85|17.41|17.67|18.01|17.85|17.81|17.89|17.83|17.69|17.37|17.69|17.83|17.97|17.35|17.37|17.37|17.45|17.75|17.43|17.49|17.49|17.63|17.59|17.93|17.91|18.05|17.65|17.75|17.63|17.83|17.85|17.89|17.95|17.95|17.59|18.01|17.89|17.91|17.61|17.71|17.65|17.87|17.65|18.25|18.13|17.87…
16:48:11|90640-D87 4E57-2.65-0x33|17.49|17.29|17.19|17.23|17.51|17.53|17.55|18.07|17.89|17.85|17.79|17.49|17.39|17.91|17.49|17.83|17.39|17.67|18.03|17.83|17.79|17.87|17.75|17.69|17.29|17.69|17.77|17.99|17.41|17.33|17.23|17.49|17.69|17.37|17.49|17.49|17.61|17.45|17.93|17.91|18.07|17.67|17.77|17.57|17.83|17.83|17.89|17.91|17.97|17.57|18.01|17.91|17.95|17.65|17.75|17.67|17.85|17.59|18.21|18.13|17.83…
16:48:11|90640-D87 4E57-2.65-0x33|17.55|17.49|17.29|17.27|17.51|17.61|17.57|18.07|17.95|17.85|17.81|17.47|17.41|17.95|17.57|17.89|17.49|17.67|18.07|17.81|17.81|17.85|17.69|17.69|17.37|17.69|17.75|18.09|17.45|17.37|17.25|17.55|17.63|17.41|17.57|17.51|17.69|17.51|17.93|17.93|18.17|17.71|17.79|17.63|17.83|17.79|17.89|17.87|17.99|17.63|18.01|17.93|17.99|17.67|17.77|17.73|17.91|17.65|18.17|18.15|17.87…
16:48:11|90640-D87 4E57-2.65-0x33|17.61|17.61|17.39|17.33|17.53|17.73|17.61|18.11|18.03|17.91|17.85|17.47|17.45|18.01|17.65|17.85|17.59|17.71|18.13|17.85|17.83|17.85|17.65|17.71|17.45|17.71|17.63|18.07|17.43|17.45|17.19|17.63|17.59|17.47|17.65|17.55|17.75|17.57|17.99|17.97|18.21|17.77|17.81|17.69|17.89|17.77|17.87|17.85|17.99|17.69|17.99|17.95|18.03|17.69|17.77|17.73|17.97|17.73|18.21|18.19|17.91…
16:48:11|90640-D87 4E57-2.65-0x33|17.63|17.79|17.49|17.39|17.53|17.83|17.73|18.15|18.05|17.97|17.75|17.47|17.49|18.07|17.67|17.81|17.55|17.69|18.09|17.89|17.83|17.85|17.63|17.73|17.47|17.73|17.67|18.15|17.49|17.53|17.17|17.65|17.57|17.53|17.71|17.57|17.81|17.61|18.03|17.97|18.25|17.77|17.75|17.73|17.95|17.79|17.85|17.85|17.99|17.71|17.97|17.99|18.07|17.75|17.77|17.77|18.01|17.71|18.25|18.23|17.95…
16:48:12|90640-D87 4E57-2.65-0x33|17.61|17.81|17.55|17.39|17.39|17.75|17.81|18.19|18.05|17.93|17.63|17.47|17.43|18.01|17.65|17.83|17.49|17.69|18.03|17.91|17.81|17.87|17.57|17.69|17.39|17.77|17.67|18.15|17.43|17.47|16.95|17.59|17.75|17.45|17.71|17.49|17.75|17.53|18.05|17.93|18.25|17.75|17.79|17.73|17.95|17.71|17.87|17.83|17.99|17.71|17.97|17.99|18.07|17.77|17.77|17.69|17.97|17.67|18.19|18.25|17.95…
16:48:12|90640-D87 4E57-2.65-0x33|17.65|17.93|17.55|17.45|17.41|17.69|17.87|18.23|18.09|17.89|17.69|17.55|17.43|18.03|17.67|17.85|17.51|17.69|18.01|17.93|17.91|17.97|17.59|17.71|17.45|17.79|17.65|18.21|17.49|17.51|17.01|17.63|17.91|17.55|17.71|17.49|17.77|17.51|18.05|17.91|18.31|17.79|17.81|17.73|17.95|17.73|17.89|17.87|17.99|17.71|18.05|17.97|18.13|17.81|17.87|17.69|17.93|17.73|18.13|18.23|18.05…
16:48:12|90640-D87 4E57-2.65-0x33|17.61|17.91|17.49|17.39|17.47|17.69|17.95|18.19|18.17|17.89|17.77|17.55|17.45|18.07|17.71|17.89|17.55|17.69|17.95|17.97|18.03|17.99|17.65|17.75|17.55|17.75|17.67|18.15|17.57|17.43|16.93|17.47|17.87|17.59|17.73|17.43|17.79|17.51|17.99|17.91|18.35|17.85|17.85|17.69|17.93|17.79|17.87|17.93|17.99|17.75|18.03|17.91|18.17|17.81|17.89|17.65|17.99|17.81|18.21|18.25|18.07…
16:48:12|90640-D87 4E57-2.65-0x33|17.67|17.95|17.53|17.35|17.49|17.69|17.91|18.17|18.15|17.89|17.87|17.55|17.49|18.11|17.75|17.93|17.61|17.69|17.91|17.99|17.97|18.01|17.73|17.79|17.61|17.71|17.75|18.03|17.57|17.35|16.95|17.43|17.83|17.59|17.75|17.47|17.81|17.51|17.95|17.93|18.47|17.89|17.89|17.71|17.93|17.83|17.85|17.97|17.91|17.75|18.03|17.97|18.21|17.81|17.91|17.69|18.11|17.89|18.29|18.15|18.09…
16:48:12|90640-D87 4E57-2.65-0x33|17.69|17.85|17.55|17.33|17.49|17.71|17.85|18.17|18.07|17.95|17.93|17.51|17.51|18.17|17.77|17.89|17.65|17.69|17.87|17.99|17.91|18.01|17.79|17.73|17.65|17.71|17.89|18.05|17.55|17.33|17.07|17.57|17.89|17.49|17.75|17.57|17.89|17.51|17.89|17.93|18.43|17.91|17.91|17.71|17.91|17.91|17.87|17.99|17.93|17.73|18.05|18.09|18.19|17.79|17.99|17.71|18.13|17.93|18.31|18.05|18.01…
16:48:12|90640-D87 4E57-2.65-0x33|17.63|17.77|17.53|17.33|17.51|17.73|17.87|18.17|18.13|17.99|17.89|17.49|17.49|18.23|17.75|17.87|17.67|17.69|17.81|17.99|17.95|18.01|17.85|17.67|17.71|17.71|17.91|18.07|17.59|17.31|17.07|17.61|17.93|17.53|17.75|17.57|17.95|17.49|17.85|17.97|18.39|17.91|17.85|17.73|17.89|17.89|17.89|17.95|17.95|17.83|18.07|18.03|18.17|17.87|18.05|17.71|18.15|17.95|18.41|18.01|17.95…
16:48:12|90640-D87 4E57-2.65-0x33|17.59|17.81|17.53|17.31|17.55|17.77|17.91|18.11|18.19|18.01|17.87|17.59|17.49|18.19|17.65|17.87|17.69|17.75|17.77|18.05|18.01|18.05|17.91|17.67|17.77|17.73|17.89|18.09|17.63|17.37|16.93|17.61|17.89|17.57|17.69|17.57|17.95|17.47|17.83|18.03|18.47|17.93|17.79|17.77|17.89|17.89|17.85|17.87|17.99|17.93|18.11|17.99|18.19|17.95|18.07|17.73|18.15|17.89|18.29|17.99|17.99…
16:48:12|90640-D87 4E57-2.65-0x33|17.51|17.85|17.51|17.23|17.63|17.81|17.91|17.91|18.15|18.03|17.85|17.67|17.51|18.23|17.67|17.87|17.71|17.79|17.79|18.09|17.99|18.09|17.97|17.67|17.75|17.75|17.83|18.09|17.59|17.41|16.97|17.61|17.85|17.53|17.63|17.59|18.03|17.49|17.81|18.07|18.53|17.95|17.73|17.81|17.89|17.93|17.81|17.89|18.09|17.95|18.13|18.01|18.21|17.93|18.09|17.75|18.23|17.87|18.19|18.03|18.17…
16:48:12|90640-D87 4E57-2.65-0x33|17.29|17.75|17.47|17.25|17.69|17.85|17.89|17.89|18.09|18.07|17.83|17.65|17.51|18.21|17.67|17.87|17.71|17.81|17.73|18.03|17.87|18.13|17.99|17.71|17.71|17.77|17.75|18.03|17.35|17.39|16.99|17.55|17.83|17.49|17.65|17.61|18.09|17.51|17.81|18.09|18.53|17.97|17.79|17.83|17.95|17.97|17.87|17.91|18.13|17.85|18.13|18.01|18.21|17.91|18.09|17.75|18.21|17.85|18.07|18.05|18.13…
16:48:12|90640-D87 4E57-2.65-0x33|17.25|17.71|17.51|17.27|17.69|17.89|17.91|17.87|18.07|18.11|17.81|17.63|17.59|18.19|17.71|17.87|17.75|17.91|17.77|17.97|17.93|18.17|17.97|17.75|17.77|17.87|17.79|17.99|17.41|17.49|16.95|17.57|17.81|17.49|17.65|17.61|18.15|17.57|17.81|18.09|18.63|18.03|17.93|17.85|17.99|18.01|18.03|17.91|18.17|17.91|18.23|18.03|18.21|17.87|18.09|17.79|18.29|17.87|17.95|17.99|18.25…
16:48:12|90640-D87 4E57-2.65-0x33|17.23|17.77|17.55|17.41|17.71|17.89|17.95|17.97|18.05|18.09|17.79|17.71|17.67|18.19|17.69|17.87|17.73|17.91|17.83|18.05|17.99|18.13|17.97|17.83|17.77|17.89|17.89|18.01|17.41|17.51|16.73|17.63|17.89|17.51|17.67|17.63|18.13|17.57|17.87|18.11|18.61|18.03|17.97|17.79|18.03|18.01|18.01|17.91|18.13|17.97|18.23|18.07|18.27|17.85|18.03|17.83|18.31|17.89|18.01|17.95|18.27…
16:48:12|90640-D87 4E57-2.65-0x33|17.31|17.83|17.55|17.55|17.75|17.89|18.01|18.07|18.11|18.07|17.79|17.79|17.71|18.25|17.67|17.87|17.75|17.91|17.83|18.11|18.01|18.09|18.01|17.89|17.81|17.91|17.89|18.09|17.57|17.67|16.77|17.71|17.95|17.53|17.69|17.65|18.17|17.59|17.93|18.17|18.65|18.07|18.01|17.89|18.07|18.05|17.99|17.91|18.09|17.99|18.23|18.13|18.33|17.89|17.99|17.89|18.33|17.97|18.13|18.03|18.43…
16:48:12|90640-D87 4E57-2.65-0x33|17.29|17.79|17.53|17.51|17.71|17.83|18.05|18.07|18.15|18.01|17.79|17.77|17.73|18.19|17.63|17.85|17.75|17.91|17.77|18.11|18.01|18.05|18.03|17.87|17.83|17.89|17.87|18.17|17.63|17.57|16.57|17.71|18.01|17.53|17.71|17.65|18.15|17.59|17.89|18.19|18.63|18.09|17.99|17.97|18.05|18.07|17.97|17.91|18.09|17.99|18.19|18.17|18.27|17.91|17.93|17.93|18.33|18.03|18.11|18.09|18.33…
16:48:12|90640-D87 4E57-2.65-0x33|17.39|17.75|17.53|17.47|17.69|17.77|18.09|18.09|18.07|17.95|17.79|17.77|17.81|18.13|17.69|17.85|17.73|17.91|17.85|18.11|18.03|18.01|17.99|17.85|17.79|17.87|17.95|18.25|17.65|17.49|16.77|17.81|18.07|17.55|17.73|17.57|18.13|17.69|17.85|18.17|18.61|18.05|17.89|17.91|18.05|18.05|17.95|17.91|18.09|17.93|18.17|18.19|18.23|17.93|17.89|17.89|18.33|18.01|17.99|18.03|18.25…
16:48:12|90640-D87 4E57-2.65-0x33|17.49|17.79|17.53|17.39|17.67|17.81|18.13|18.11|17.99|17.97|17.79|17.73|17.89|18.15|17.75|17.87|17.71|17.95|17.91|18.09|18.05|18.05|17.97|17.89|17.75|17.89|18.03|18.21|17.67|17.51|16.87|17.73|18.13|17.51|17.77|17.49|18.13|17.77|17.93|18.07|18.55|18.01|17.91|17.87|18.07|18.03|18.01|17.91|18.13|17.87|18.17|18.21|18.27|17.95|17.93|17.85|18.29|17.99|17.99|17.91|18.21…
16:48:12|90640-D87 4E57-2.65-0x33|17.67|17.93|17.59|17.25|17.67|17.85|18.17|18.13|18.09|17.99|17.81|17.69|17.93|18.17|17.73|17.89|17.77|18.05|18.01|18.03|18.09|18.09|18.07|17.93|17.87|17.89|18.03|18.17|17.75|17.53|16.97|17.75|18.17|17.67|17.81|17.43|18.13|17.83|18.01|18.07|18.59|18.01|17.93|17.91|18.09|18.09|18.07|17.93|18.15|17.93|18.17|18.29|18.31|17.97|17.97|17.97|18.35|18.01|17.99|17.95|18.25…
16:48:12|90640-D87 4E57-2.65-0x33|17.81|17.95|17.71|17.21|17.67|17.85|18.19|18.13|18.17|18.03|17.83|17.71|17.97|18.15|17.73|17.87|17.83|18.05|18.11|18.05|18.13|18.07|18.17|17.99|17.97|17.89|18.03|18.15|17.89|17.63|17.13|17.73|18.13|17.81|17.77|17.37|18.13|17.87|17.99|18.07|18.59|18.01|17.95|17.95|18.07|18.15|18.09|17.95|18.11|17.97|18.19|18.35|18.31|17.97|17.99|18.07|18.31|18.03|17.95|17.99|18.21…
16:48:13|90640-D87 4E57-2.65-0x33|17.85|17.87|17.69|17.01|17.67|17.85|18.19|18.07|18.19|18.05|17.83|17.67|18.03|18.13|17.75|17.87|17.85|17.97|18.09|17.99|18.15|18.07|18.17|17.97|18.03|17.89|18.09|18.15|17.99|17.73|17.23|17.65|18.09|17.83|17.75|17.33|18.13|17.85|17.97|18.09|18.59|17.99|17.97|17.99|18.07|18.21|18.11|18.01|18.09|17.99|18.21|18.31|18.31|18.01|17.93|18.07|18.27|18.05|17.93|18.05|18.17…
16:48:13|90640-D87 4E57-2.65-0x33|17.97|17.93|17.81|17.09|17.75|17.87|18.19|18.17|18.21|18.07|17.83|17.69|18.09|18.11|17.77|17.87|17.93|17.95|18.07|17.97|18.21|18.05|18.17|17.99|18.07|17.89|18.15|18.23|18.09|17.79|17.47|17.71|18.11|17.95|17.75|17.29|18.11|17.83|17.91|18.11|18.59|17.97|17.93|18.03|18.05|18.25|18.13|18.05|18.07|18.01|18.21|18.27|18.25|18.05|17.93|18.07|18.27|18.13|17.97|18.11|18.17…
16:48:13|90640-D87 4E57-2.65-0x33|17.93|17.89|17.69|17.07|17.73|17.89|18.13|18.27|18.23|18.09|17.77|17.65|18.07|18.09|17.79|17.87|17.91|17.89|18.07|17.89|18.13|18.03|18.13|18.01|18.05|17.75|18.11|18.31|18.09|17.83|17.43|17.71|18.13|17.95|17.63|17.35|18.09|17.83|17.87|18.19|18.67|17.99|17.89|17.99|18.03|18.27|18.15|18.01|18.07|18.05|18.21|18.27|18.19|18.03|17.85|18.11|18.27|18.09|18.01|18.19|18.09…
16:48:13|90640-D87 4E57-2.65-0x33|17.91|17.85|17.59|17.15|17.73|17.85|18.11|18.29|18.25|18.09|17.73|17.63|18.07|18.15|17.83|17.81|17.91|17.93|18.07|17.93|18.07|18.05|18.11|17.97|18.05|17.83|18.09|18.27|18.11|17.85|17.27|17.55|18.13|17.97|17.65|17.49|18.13|17.83|17.97|18.27|18.61|18.03|17.89|17.97|18.05|18.31|18.11|17.99|18.03|18.15|18.25|18.29|18.17|18.03|17.81|18.15|18.27|18.07|18.03|18.29|18.07…
16:48:13|90640-D87 4E57-2.65-0x33|17.95|17.81|17.63|17.23|17.83|17.83|18.13|18.31|18.21|18.09|17.81|17.63|18.05|18.19|17.85|17.77|17.89|17.97|18.05|17.97|18.15|18.07|18.07|17.83|18.07|17.91|18.11|18.19|18.07|17.97|17.17|17.53|18.13|18.01|17.67|17.59|18.23|17.95|18.05|18.25|18.55|18.09|17.89|17.99|18.07|18.33|18.01|17.97|17.99|18.13|18.29|18.35|18.15|18.09|17.77|18.13|18.27|18.11|18.05|18.27|17.93…
16:48:13|90640-D87 4E57-2.65-0x33|17.97|17.79|17.71|17.37|17.97|17.89|18.15|18.27|18.17|18.07|17.87|17.71|18.01|18.23|17.85|17.81|17.85|17.89|18.01|18.03|18.21|18.17|18.09|17.81|18.07|17.85|18.11|18.17|18.01|17.87|17.07|17.81|17.99|18.03|17.69|17.67|18.21|18.03|18.05|18.21|18.55|18.13|17.95|17.99|18.11|18.33|18.03|17.95|18.07|18.11|18.33|18.39|18.19|18.13|17.87|18.17|18.21|18.13|18.09|18.29|17.95…
16:48:13|90640-D87 4E57-2.65-0x33|17.91|17.67|17.73|17.49|17.99|17.87|18.15|18.23|18.11|17.99|17.89|17.77|17.99|18.27|17.83|17.85|17.87|17.83|18.03|18.09|18.21|18.27|18.09|17.79|18.07|17.81|18.11|18.15|17.91|17.79|17.27|18.09|17.87|18.01|17.63|17.61|18.19|17.95|17.99|18.27|18.61|18.17|18.01|18.03|18.15|18.33|18.03|17.95|18.13|18.09|18.37|18.37|18.23|18.13|17.95|18.17|18.15|18.13|18.13|18.29|17.97…
16:48:13|90640-D87 4E57-2.65-0x33|17.91|17.67|17.85|17.47|17.99|17.85|18.23|18.25|18.07|17.93|17.91|17.75|17.99|18.23|17.81|17.79|17.89|17.87|18.05|18.05|18.21|18.19|18.03|17.81|18.15|17.85|18.11|18.17|17.83|17.77|17.35|18.09|17.91|18.01|17.69|17.55|18.11|17.89|17.99|18.33|18.59|18.21|17.99|18.05|18.13|18.33|18.07|17.89|18.07|18.09|18.39|18.35|18.19|18.13|18.01|18.17|18.15|18.21|18.25|18.29|17.93…
16:48:13|90640-D87 4E57-2.65-0x33|17.93|17.67|17.77|17.45|17.95|17.75|18.21|18.27|18.09|17.77|17.85|17.73|18.01|18.19|17.77|17.75|17.91|17.91|18.03|18.03|18.17|18.13|17.99|17.83|18.09|17.81|18.11|18.25|17.81|17.75|17.45|18.09|17.95|17.93|17.73|17.51|18.05|17.83|17.99|18.37|18.59|18.19|17.97|18.11|18.11|18.37|18.11|17.95|17.95|18.03|18.41|18.41|18.15|18.11|18.05|18.25|18.15|18.25|18.35|18.29|17.83…
16:48:13|90640-D87 4E57-2.65-0x33|17.95|17.69|17.69|17.45|17.93|17.73|18.19|18.29|18.11|17.75|17.81|17.79|18.03|18.19|17.67|17.81|17.93|17.87|17.95|18.07|18.13|18.09|17.97|17.93|18.03|17.79|18.11|18.25|17.79|17.77|17.65|18.25|18.01|17.85|17.75|17.39|18.03|17.79|18.03|18.41|18.59|18.17|18.03|18.17|18.15|18.41|18.19|17.99|17.93|17.99|18.41|18.45|18.19|18.09|18.13|18.33|18.09|18.29|18.37|18.29|17.81…
16:48:13|90640-D87 4E57-2.65-0x33|17.91|17.77|17.75|17.51|17.99|17.73|18.17|18.31|18.15|17.73|17.91|17.85|17.99|18.19|17.79|17.87|17.95|17.83|17.99|18.11|18.05|18.05|18.01|18.03|18.01|17.77|18.11|18.31|17.79|17.79|17.71|18.37|18.07|17.83|17.77|17.45|18.09|17.77|18.05|18.45|18.59|18.19|18.07|18.25|18.19|18.37|18.27|17.99|17.91|17.91|18.41|18.41|18.23|18.09|18.19|18.29|18.03|18.31|18.39|18.33|17.79…
16:48:13|90640-D87 4E57-2.65-0x33|17.77|17.77|17.77|17.53|18.03|17.67|18.15|18.23|18.17|17.75|17.97|17.85|17.93|18.05|17.89|17.83|17.95|17.77|18.01|18.09|17.97|18.05|18.03|18.03|17.99|17.77|18.11|18.31|17.79|17.69|17.67|18.15|17.97|17.81|17.75|17.49|18.03|17.73|18.03|18.47|18.49|18.19|18.09|18.29|18.15|18.21|18.27|17.97|17.85|17.83|18.39|18.35|18.13|18.07|18.15|18.25|17.97|18.31|18.35|18.35|17.81…
16:48:13|90640-D87 4E57-2.65-0x33|17.69|17.77|17.77|17.55|17.93|17.61|18.15|18.17|18.11|17.75|17.93|17.85|17.91|17.93|17.91|17.79|17.95|17.71|18.03|18.07|17.87|18.05|17.95|18.03|17.97|17.69|18.07|18.31|17.75|17.61|17.45|17.91|17.89|17.81|17.73|17.45|17.99|17.65|18.01|18.49|18.41|18.11|18.05|18.21|18.11|18.13|18.27|18.01|17.75|17.79|18.43|18.23|17.97|18.01|18.11|18.17|17.91|18.31|18.31|18.35|17.83…
16:48:13|90640-D87 4E57-2.65-0x33|17.61|17.71|17.77|17.49|17.77|17.55|18.15|18.09|18.07|17.75|17.89|17.75|17.89|17.95|17.93|17.77|17.95|17.65|18.05|17.99|17.79|17.95|17.87|17.93|17.95|17.81|18.05|18.27|17.73|17.49|17.19|17.69|17.93|17.81|17.73|17.43|17.93|17.59|17.93|18.51|18.39|18.03|18.03|18.07|17.99|18.07|18.25|18.03|17.71|17.75|18.39|18.13|17.91|17.95|18.07|18.05|17.91|18.31|18.21|18.35|17.77…
16:48:13|90640-D87 4E57-2.65-0x33|17.69|17.65|17.69|17.45|17.73|17.49|18.11|18.03|18.01|17.75|17.91|17.59|17.77|17.97|17.83|17.69|17.91|17.61|17.99|17.91|17.77|17.87|17.85|17.83|17.97|17.91|17.99|18.23|17.67|17.31|17.15|17.55|17.95|17.77|17.73|17.43|17.97|17.63|17.87|18.43|18.37|18.05|18.01|18.03|17.89|18.03|18.23|17.97|17.69|17.73|18.43|18.15|17.85|17.89|18.05|18.07|17.91|18.23|18.13|18.25|17.65…
16:48:14|90640-D87 4E57-2.65-0x33|17.77|17.69|17.63|17.43|17.71|17.61|18.09|18.03|17.97|17.75|17.93|17.69|17.69|17.97|17.77|17.75|17.89|17.61|17.95|17.93|17.83|17.85|17.91|17.83|18.01|17.95|17.95|18.25|17.71|17.29|17.19|17.49|17.91|17.65|17.69|17.37|17.91|17.69|17.89|18.37|18.35|18.09|17.97|18.09|17.93|18.01|18.15|17.95|17.75|17.73|18.29|18.17|17.93|17.77|18.05|18.11|17.95|18.17|18.11|18.19|17.71…
16:48:14|90640-D87 4E57-2.65-0x33|17.87|17.81|17.63|17.41|17.67|17.71|18.09|18.03|18.05|17.75|17.93|17.79|17.71|18.05|17.79|17.81|17.91|17.61|17.97|17.95|17.85|17.83|17.91|17.83|18.01|17.99|17.95|18.27|17.75|17.27|17.17|17.45|17.87|17.75|17.71|17.33|17.85|17.69|17.91|18.33|18.33|18.11|17.93|18.07|17.97|18.01|18.09|17.93|17.79|17.71|18.17|18.13|17.99|17.71|18.05|18.07|18.05|18.17|18.11|18.19|17.75…
16:48:14|90640-D87 4E57-2.65-0x33|17.97|17.81|17.57|17.35|17.63|17.67|18.09|17.95|18.11|17.85|17.93|17.75|17.73|18.09|17.81|17.79|17.91|17.61|17.99|17.99|17.87|17.85|17.91|17.79|18.01|18.03|17.95|18.27|17.79|17.25|17.17|17.41|18.07|17.85|17.79|17.29|17.85|17.69|17.97|18.23|18.31|18.21|17.97|17.99|17.99|18.01|18.03|17.91|17.79|17.69|18.15|18.03|17.99|17.67|18.05|18.03|18.07|18.11|18.09|18.11|17.81…
16:48:14|90640-D87 4E57-2.65-0x33|18.01|17.81|17.59|17.29|17.59|17.63|18.11|17.87|18.17|17.95|17.93|17.71|17.73|18.13|17.75|17.77|17.93|17.55|17.95|18.03|17.93|17.87|17.87|17.75|17.97|18.05|17.95|18.27|17.77|17.23|17.13|17.31|18.25|17.93|17.87|17.27|17.91|17.67|18.03|18.21|18.29|18.25|18.01|17.95|18.01|18.09|17.97|17.85|17.79|17.77|18.13|17.99|18.05|17.67|18.03|17.97|18.09|18.15|18.15|18.17|17.95…
16:48:14|90640-D87 4E57-2.65-0x33|17.99|17.83|17.61|17.35|17.57|17.65|18.11|17.91|18.21|17.99|17.93|17.73|17.73|18.13|17.71|17.73|17.95|17.57|17.91|18.09|17.99|17.83|17.83|17.79|17.95|17.99|17.89|18.27|17.75|17.19|16.97|17.33|18.11|17.99|17.83|17.25|17.85|17.65|18.01|18.19|18.31|18.29|18.03|17.81|17.99|18.15|18.01|17.81|17.83|17.85|18.11|17.95|18.07|17.67|18.05|17.91|18.03|18.19|18.15|18.23|17.91…
16:48:14|90640-D87 4E57-2.65-0x33|17.93|17.85|17.55|17.41|17.55|17.67|18.05|17.93|18.25|18.03|18.03|17.75|17.73|18.19|17.69|17.69|17.87|17.59|17.91|18.13|17.95|17.79|17.79|17.83|17.97|17.95|17.93|18.33|17.73|17.15|17.03|17.53|17.99|17.89|17.73|17.33|17.81|17.71|18.01|18.21|18.33|18.23|18.05|17.89|17.97|18.15|18.05|17.85|17.87|17.87|18.09|17.91|18.09|17.67|18.07|17.85|17.97|18.17|18.15|18.21|17.89…
16:48:14|90640-D87 4E57-2.65-0x33|17.89|17.83|17.51|17.45|17.55|17.79|18.01|17.93|18.31|18.05|18.13|17.73|17.67|18.21|17.69|17.69|17.81|17.65|17.93|18.07|17.95|17.83|17.77|17.81|18.05|17.95|17.97|18.25|17.73|17.17|17.05|17.51|17.89|17.73|17.67|17.41|17.85|17.79|17.97|18.25|18.39|18.19|18.05|17.97|17.99|18.17|18.03|17.91|17.83|17.91|18.07|17.89|18.13|17.69|18.03|17.71|18.01|18.17|18.13|18.21|17.93…
16:48:14|90640-D87 4E57-2.65-0x33|17.79|17.89|17.51|17.49|17.55|17.89|17.95|17.85|18.29|17.99|18.09|17.71|17.63|18.23|17.63|17.69|17.81|17.69|17.95|18.01|17.91|17.87|17.73|17.79|18.03|17.89|17.95|18.09|17.81|17.19|17.11|17.43|17.79|17.69|17.53|17.47|17.89|17.77|17.83|18.21|18.43|18.17|17.97|17.93|18.01|18.19|18.01|17.95|17.81|17.93|18.05|17.91|18.17|17.69|17.99|17.79|18.05|18.17|18.11|18.19|18.05…
16:48:14|90640-D87 4E57-2.65-0x33|17.69|17.87|17.49|17.59|17.53|17.91|17.89|17.85|18.25|17.99|18.05|17.73|17.59|18.19|17.57|17.73|17.81|17.69|18.01|18.03|17.85|17.85|17.69|17.85|17.99|17.89|17.97|18.11|17.87|17.21|17.25|17.45|17.77|17.57|17.61|17.59|17.91|17.75|17.89|18.23|18.45|18.13|17.95|17.87|18.03|18.19|18.01|17.97|17.85|17.93|18.11|17.91|18.17|17.67|18.01|17.85|18.07|18.17|18.15|18.25|17.99…
16:48:14|90640-D87 4E57-2.65-0x33|17.69|17.97|17.57|17.69|17.55|17.93|17.91|17.85|18.23|17.99|18.05|17.75|17.61|18.17|17.57|17.77|17.81|17.69|18.05|18.05|17.83|17.83|17.69|17.89|17.99|17.89|17.95|18.13|17.93|17.23|17.33|17.53|17.75|17.61|17.69|17.63|18.03|17.81|17.95|18.25|18.55|18.11|17.93|17.91|18.05|18.21|18.01|17.91|17.89|17.95|18.17|17.99|18.17|17.69|18.03|17.83|18.17|18.17|18.17|18.29|17.93…
16:48:14|90640-D87 4E57-2.65-0x33|17.69|17.91|17.57|17.61|17.41|17.91|17.93|17.83|18.21|17.95|18.05|17.75|17.57|18.17|17.57|17.77|17.81|17.77|18.09|18.01|17.81|17.89|17.69|17.81|17.95|17.91|17.87|18.11|17.97|17.41|17.39|17.45|17.91|17.65|17.69|17.65|18.01|17.81|17.91|18.27|18.49|18.09|17.89|17.95|18.07|18.23|18.07|17.85|17.93|17.97|18.21|18.05|18.19|17.71|17.99|17.81|18.19|18.11|18.13|18.33|17.87…
16:48:14|90640-D87 4E57-2.65-0x33|17.69|17.85|17.63|17.55|17.47|17.89|17.91|17.81|18.23|17.91|18.07|17.75|17.59|18.25|17.63|17.77|17.77|17.85|18.19|17.99|17.81|17.93|17.73|17.75|17.93|17.93|17.95|18.11|17.99|17.71|17.47|17.35|18.05|17.67|17.69|17.71|18.11|17.83|17.89|18.29|18.45|18.01|17.85|17.93|18.09|18.23|18.13|17.87|17.97|17.97|18.25|18.03|18.21|17.77|17.95|17.85|18.33|18.11|18.09|18.35|17.83…
16:48:14|90640-D87 4E57-2.65-0x33|17.71|17.77|17.71|17.57|17.53|17.85|17.91|17.83|18.27|17.87|18.09|17.81|17.61|18.27|17.65|17.79|17.75|17.85|18.29|17.97|17.83|18.01|17.83|17.83|17.85|17.91|18.03|18.15|17.97|17.77|17.63|17.41|18.11|17.61|17.71|17.85|18.13|17.85|17.91|18.31|18.43|17.95|17.81|17.93|18.11|18.17|18.13|17.89|17.99|17.97|18.33|18.03|18.19|17.83|17.95|17.91|18.33|18.13|18.13|18.53|17.87…
16:48:14|90640-D87 4E57-2.65-0x33|17.73|17.69|17.71|17.49|17.59|17.83|17.93|17.77|18.13|17.85|18.11|17.87|17.65|18.29|17.71|17.81|17.77|17.85|18.27|17.89|17.93|18.09|17.85|17.89|17.81|17.83|18.01|18.11|17.95|17.83|17.73|17.45|18.17|17.57|17.63|17.85|18.15|17.81|17.93|18.21|18.43|17.85|17.77|17.99|18.13|18.15|18.13|17.89|18.01|17.95|18.39|18.05|18.17|17.87|17.95|17.97|18.33|18.05|18.09|18.45|17.91…
16:48:14|90640-D87 4E57-2.65-0x33|17.75|17.73|17.71|17.51|17.71|17.89|17.99|17.77|18.01|17.87|18.13|17.81|17.63|18.29|17.77|17.79|17.79|17.81|18.25|17.89|18.01|18.15|17.87|17.93|17.79|17.85|18.01|18.03|17.87|17.83|17.81|17.49|18.09|17.53|17.67|17.91|18.13|17.79|18.01|18.13|18.37|17.77|17.73|18.05|18.11|18.15|18.13|17.89|18.03|17.93|18.39|18.07|18.19|17.91|17.91|18.01|18.35|17.97|18.11|18.37|17.85…
16:48:14|90640-D87 4E57-2.65-0x33|17.73|17.75|17.73|17.45|17.67|17.93|18.01|17.77|18.05|17.87|18.05|17.77|17.69|18.37|17.79|17.77|17.69|17.73|18.19|17.87|18.01|18.19|17.89|17.97|17.81|17.91|18.07|17.95|17.81|17.83|17.79|17.53|18.03|17.53|17.71|17.83|18.13|17.81|18.07|18.13|18.41|17.83|17.69|18.05|18.09|18.11|18.13|17.85|18.03|17.91|18.39|18.05|18.27|17.93|17.87|17.97|18.37|17.99|18.21|18.35|17.79…
16:48:15|90640-D87 4E57-2.65-0x33|17.69|17.77|17.73|17.43|17.55|17.95|18.01|17.83|18.07|17.85|17.97|17.73|17.73|18.33|17.73|17.77|17.59|17.73|18.11|17.89|17.95|18.15|17.89|17.95|17.75|17.93|18.17|17.93|17.73|17.87|17.75|17.55|18.11|17.51|17.73|17.75|18.07|17.75|18.03|18.03|18.43|17.87|17.67|18.03|18.09|18.05|18.05|17.81|18.05|17.87|18.31|18.01|18.25|17.93|17.87|17.93|18.31|17.93|18.19|18.41|17.83…
16:48:15|90640-D87 4E57-2.65-0x33|17.71|17.77|17.75|17.41|17.55|18.09|17.97|17.89|18.11|17.83|17.97|17.69|17.71|18.35|17.71|17.77|17.71|17.79|18.13|17.91|18.03|18.11|17.91|17.93|17.75|17.95|18.17|17.93|17.87|17.91|17.77|17.57|18.19|17.57|17.75|17.67|18.01|17.75|17.99|18.03|18.45|17.83|17.65|17.95|18.09|18.03|17.97|17.77|18.07|17.87|18.23|18.05|18.33|17.91|17.87|17.91|18.35|17.91|18.17|18.39|17.93…
16:48:15|90640-D87 4E57-2.65-0x33|17.67|17.65|17.75|17.33|17.47|18.01|17.93|17.87|18.13|17.81|18.03|17.67|17.67|18.25|17.63|17.81|17.81|17.79|18.13|17.95|18.09|18.11|17.91|17.93|17.63|17.97|18.15|17.93|17.99|17.95|17.77|17.47|18.23|17.55|17.73|17.59|17.97|17.63|18.01|17.93|18.45|17.77|17.65|17.87|18.03|18.01|17.87|17.65|17.99|17.85|18.17|18.07|18.27|17.87|17.85|17.87|18.29|17.89|18.19|18.35|17.97…
16:48:15|90640-D87 4E57-2.65-0x33|17.63|17.55|17.73|17.19|17.51|17.99|18.01|17.85|18.09|17.71|17.99|17.65|17.61|18.17|17.59|17.83|17.75|17.73|18.01|17.99|18.01|18.11|17.85|17.93|17.63|17.99|18.19|17.93|17.97|17.99|17.75|17.35|18.27|17.55|17.71|17.47|17.93|17.65|18.03|17.91|18.45|17.73|17.65|17.91|17.97|18.03|17.79|17.67|17.93|17.85|18.11|18.03|18.15|17.79|17.83|17.81|18.29|17.91|18.19|18.27|18.09…
16:48:15|90640-D87 4E57-2.65-0x33|17.63|17.53|17.75|17.23|17.57|17.95|18.11|17.85|18.09|17.71|18.05|17.73|17.59|18.17|17.53|17.83|17.71|17.75|17.93|18.03|17.97|18.07|17.83|17.87|17.67|17.93|18.25|17.99|17.87|17.87|17.89|17.51|18.23|17.59|17.69|17.41|17.89|17.69|18.07|17.91|18.39|17.73|17.63|17.97|17.97|18.07|17.87|17.71|17.97|17.89|18.11|18.03|18.11|17.75|17.83|17.79|18.29|17.87|18.15|18.25|18.01…
16:48:15|90640-D87 4E57-2.65-0x33|17.73|17.51|17.77|17.27|17.59|17.81|18.09|17.79|18.07|17.63|18.07|17.81|17.61|18.17|17.53|17.85|17.77|17.77|17.93|18.07|18.01|18.05|17.85|17.81|17.69|17.79|18.23|18.03|17.95|17.67|17.75|17.59|18.19|17.67|17.67|17.51|17.85|17.75|18.11|17.91|18.33|17.75|17.61|17.91|17.97|18.15|17.95|17.75|18.01|17.93|18.17|18.09|18.07|17.81|17.83|17.83|18.29|17.87|18.11|18.25|17.93…
16:48:15|90640-D87 4E57-2.65-0x33|17.91|17.59|17.85|17.31|17.67|17.79|18.07|17.79|18.17|17.69|18.07|17.77|17.61|18.15|17.53|17.79|17.81|17.81|17.93|18.07|18.13|18.11|17.95|17.83|17.79|17.85|18.31|18.09|18.21|17.65|17.49|17.55|18.13|17.87|17.73|17.59|17.87|17.81|18.11|17.91|18.45|17.83|17.65|17.87|18.03|18.21|17.95|17.77|18.05|17.97|18.15|18.15|18.17|17.85|17.87|17.87|18.31|17.95|18.13|18.25|18.01…
16:48:15|90640-D87 4E57-2.65-0x33|17.85|17.53|17.81|17.23|17.63|17.67|18.01|17.79|18.11|17.69|17.99|17.75|17.61|18.13|17.59|17.73|17.81|17.85|17.97|18.03|18.11|18.17|17.89|17.75|17.75|17.85|18.25|18.05|18.09|17.63|17.47|17.53|18.09|17.81|17.67|17.59|17.89|17.75|18.11|17.89|18.55|17.83|17.67|17.97|18.09|18.19|17.95|17.79|18.09|17.95|18.09|18.11|18.25|17.87|17.85|17.91|18.31|17.95|18.15|18.15|18.09…
16:48:15|90640-D87 4E57-2.65-0x33|17.77|17.45|17.85|17.23|17.59|17.65|17.95|17.81|18.05|17.63|17.91|17.67|17.59|18.09|17.63|17.67|17.79|17.75|17.99|17.99|18.03|18.07|17.83|17.65|17.61|17.77|18.17|17.91|17.85|17.51|17.43|17.53|18.07|17.67|17.73|17.59|17.79|17.67|18.07|17.85|18.51|17.81|17.67|18.03|18.07|18.09|17.93|17.79|18.05|17.83|18.03|18.05|18.21|17.79|17.81|17.93|18.23|17.85|18.07|18.05|18.05…
16:48:15|90640-D87 4E57-2.65-0x33|17.79|17.37|17.81|17.23|17.49|17.63|17.97|17.83|17.97|17.59|17.89|17.61|17.57|18.05|17.71|17.63|17.71|17.67|17.95|17.95|17.95|17.99|17.79|17.57|17.57|17.69|18.13|17.79|17.75|17.35|17.51|17.61|18.05|17.65|17.77|17.55|17.71|17.61|18.05|17.89|18.53|17.87|17.67|18.01|18.05|18.11|17.91|17.81|18.01|17.85|17.97|18.09|18.17|17.79|17.79|17.91|18.23|17.87|18.01|18.05|18.15…
16:48:15|90640-D87 4E57-2.65-0x33|17.79|17.33|17.77|17.25|17.39|17.63|18.03|17.87|17.89|17.55|17.91|17.67|17.53|17.99|17.77|17.71|17.63|17.61|17.89|17.97|17.87|17.85|17.73|17.63|17.53|17.65|18.21|17.85|17.65|17.35|17.73|17.83|17.95|17.63|17.77|17.49|17.67|17.53|18.05|17.91|18.39|17.89|17.79|17.99|17.95|18.13|17.89|17.81|17.99|17.85|17.95|18.11|18.05|17.77|17.81|17.87|18.19|17.87|18.05|18.13|18.05…
16:48:15|90640-D87 4E57-2.65-0x33|17.79|17.21|17.77|17.25|17.43|17.61|18.05|17.91|17.93|17.51|17.91|17.71|17.55|17.87|17.71|17.77|17.57|17.55|17.95|17.99|17.85|17.73|17.73|17.69|17.51|17.61|18.17|17.91|17.53|17.25|17.53|17.87|17.87|17.59|17.77|17.45|17.71|17.53|18.03|17.93|18.27|17.89|17.89|17.97|17.87|18.11|17.87|17.79|17.97|17.77|17.93|18.11|17.93|17.77|17.83|17.83|18.15|17.83|18.07|18.03|17.89…
16:48:15|90640-D87 4E57-2.65-0x33|17.93|17.27|17.81|17.39|17.49|17.63|18.11|17.91|18.01|17.61|17.93|17.73|17.59|17.93|17.69|17.77|17.55|17.55|18.03|18.01|17.95|17.83|17.77|17.73|17.43|17.65|18.15|17.93|17.45|17.21|14.47|17.85|17.91|17.59|17.85|17.45|17.73|17.57|18.13|17.99|18.29|17.93|17.91|17.99|17.95|18.13|17.95|17.79|18.01|17.73|17.97|18.21|17.89|17.79|17.77|17.83|18.15|17.83|18.11|17.99|17.91…
16:48:15|90640-D87 4E57-2.65-0x33|17.89|17.25|17.87|17.53|17.47|17.65|18.07|17.91|18.01|17.69|17.99|17.75|17.67|18.05|17.69|17.77|17.57|17.55|18.03|17.91|18.01|17.91|17.79|17.77|17.57|17.67|18.17|18.05|17.49|17.25|17.27|17.95|17.95|17.59|17.91|17.47|17.75|17.67|18.21|18.03|18.31|17.99|17.93|18.03|18.01|18.13|18.03|17.89|18.05|17.77|17.99|18.25|17.85|17.81|17.73|17.85|18.25|17.91|18.13|18.13|17.99…
16:48:16|90640-D87 4E57-2.65-0x33|17.83|17.29|17.97|17.49|17.43|17.63|17.95|17.95|17.99|17.71|18.03|17.73|17.71|18.03|17.69|17.81|17.57|17.51|18.07|17.97|18.05|17.89|17.79|17.77|17.67|17.69|18.17|18.11|17.39|17.23|17.19|17.91|17.91|17.59|17.87|17.47|17.79|17.81|18.21|18.05|18.31|18.03|18.01|18.05|17.99|18.13|18.07|17.95|17.99|17.79|18.03|18.27|17.85|17.81|17.83|17.85|18.19|17.97|18.23|18.23|17.91…
16:48:16|90640-D87 4E57-2.65-0x33|17.69|17.25|17.87|17.47|17.51|17.61|17.95|17.99|17.99|17.67|17.99|17.71|17.71|18.01|17.71|17.83|17.55|17.49|18.03|18.01|18.03|17.87|17.79|17.77|17.71|17.65|18.13|18.17|17.45|17.23|17.21|17.87|17.87|17.59|17.83|17.47|17.83|17.79|18.29|18.05|18.31|18.01|18.07|18.07|17.97|18.07|18.17|17.97|17.95|17.83|18.07|18.21|17.79|17.81|17.91|17.87|18.15|17.97|18.31|18.19|17.73…
16:48:16|90640-D87 4E57-2.65-0x33|17.57|17.29|17.79|17.39|17.57|17.57|17.95|18.03|17.99|17.61|17.97|17.77|17.71|18.01|17.73|17.89|17.53|17.49|17.99|17.93|18.01|17.83|17.79|17.79|17.73|17.65|18.09|18.11|17.59|17.25|17.09|17.85|17.81|17.59|17.77|17.39|17.73|17.77|18.31|18.05|18.31|17.93|18.07|18.09|17.89|18.01|18.17|17.91|17.85|17.87|18.01|18.11|17.75|17.81|17.91|17.89|18.09|17.97|18.31|18.15|17.67…
16:48:16|90640-D87 4E57-2.65-0x33|17.61|17.39|17.67|17.33|17.51|17.55|17.95|18.07|18.03|17.55|17.89|17.83|17.73|18.01|17.71|17.95|17.57|17.49|17.93|17.87|17.99|17.79|17.71|17.81|17.75|17.65|18.03|18.01|17.59|17.27|17.09|17.75|17.77|17.65|17.73|17.39|17.65|17.83|18.33|18.09|18.33|17.97|18.07|18.03|17.83|18.03|18.17|17.89|17.77|17.89|17.95|18.01|17.71|17.81|17.83|17.85|17.97|17.89|18.41|18.17|17.63…
16:48:16|90640-D87 4E57-2.65-0x33|17.65|17.45|17.57|17.33|17.45|17.55|17.95|18.05|18.07|17.61|17.83|17.83|17.75|18.03|17.69|17.87|17.61|17.55|17.87|17.91|17.97|17.83|17.57|17.81|17.83|17.71|17.99|17.95|17.61|17.35|17.11|17.69|17.79|17.71|17.75|17.39|17.69|17.87|18.27|18.13|18.41|18.09|18.03|17.99|17.89|18.13|18.17|17.87|17.79|17.99|17.89|17.93|17.79|17.87|17.79|17.83|17.99|17.83|18.35|18.19|17.67…
16:48:16|90640-D87 4E57-2.65-0x33|17.71|17.49|17.59|17.33|17.45|17.55|17.85|18.03|18.09|17.65|17.75|17.83|17.73|18.05|17.67|17.79|17.65|17.59|17.81|17.95|17.97|17.87|17.55|17.81|17.79|17.75|17.97|17.85|17.65|17.41|17.07|17.67|17.79|17.75|17.83|17.41|17.81|17.85|18.21|18.09|18.47|18.03|17.99|17.97|17.93|18.13|18.15|17.79|17.81|17.93|17.83|17.91|17.85|17.81|17.77|17.75|18.01|17.83|18.29|18.13|17.77…
16:48:16|90640-D87 4E57-2.65-0x33|17.77|17.53|17.61|17.37|17.41|17.55|17.77|18.05|18.11|17.69|17.69|17.81|17.65|18.01|17.65|17.83|17.67|17.57|17.75|17.97|17.97|17.87|17.47|17.79|17.67|17.69|17.95|17.89|17.67|17.35|16.83|17.55|17.83|17.69|17.83|17.29|17.79|17.83|18.17|18.05|18.47|17.99|17.97|17.89|17.91|18.07|18.11|17.73|17.79|17.89|17.85|17.89|17.85|17.75|17.75|17.67|17.97|17.83|18.27|18.07|17.77…
16:48:16|90640-D87 4E57-2.65-0x33|17.75|17.57|17.67|17.51|17.47|17.55|17.79|18.13|18.11|17.73|17.77|17.87|17.69|17.99|17.71|17.87|17.63|17.55|17.81|18.09|17.99|17.93|17.55|17.91|17.75|17.65|18.03|17.93|17.67|17.31|16.99|17.61|17.87|17.75|17.99|17.45|17.89|17.83|18.25|18.05|18.49|17.97|18.07|17.93|17.99|18.17|18.19|17.77|17.77|17.87|17.97|18.01|17.85|17.85|17.85|17.73|18.07|17.97|18.35|18.15|17.89…
16:48:16|90640-D87 4E57-2.65-0x33|17.69|17.63|17.63|17.51|17.53|17.63|17.81|18.05|18.11|17.75|17.83|17.89|17.67|18.05|17.75|17.83|17.59|17.63|17.87|18.05|17.99|17.99|17.61|17.89|17.81|17.79|18.09|17.93|17.59|17.33|19.57|17.63|17.93|17.81|17.97|17.59|17.97|17.75|18.21|18.05|18.53|17.95|18.01|17.87|18.01|18.25|18.15|17.81|17.85|17.85|18.01|18.13|17.91|17.95|17.87|17.79|18.13|18.09|18.41|18.21|17.87…
16:48:16|90640-D87 4E57-2.65-0x33|17.71|17.69|17.53|17.51|17.61|17.79|17.85|17.97|18.11|17.75|17.81|17.89|17.69|18.11|17.69|17.79|17.61|17.69|17.89|18.01|18.03|18.03|17.61|17.87|17.81|17.91|18.07|17.93|17.65|17.33|16.37|17.45|17.97|17.87|17.85|17.51|18.05|17.75|18.17|18.05|18.57|17.93|17.97|17.87|18.01|18.19|18.11|17.81|17.91|17.83|18.03|18.15|17.95|18.05|17.89|17.81|18.19|18.23|18.45|18.23|17.85…
16:48:16|90640-D87 4E57-2.65-0x33|17.75|17.67|17.45|17.47|17.69|17.71|17.89|18.03|18.13|17.73|17.81|17.87|17.65|18.07|17.65|17.81|17.57|17.73|17.91|17.99|18.07|18.03|17.63|17.95|17.81|17.89|17.99|17.89|17.71|17.39|16.43|17.49|17.91|17.95|17.85|17.47|18.09|17.65|18.15|18.05|18.55|17.93|18.03|17.89|18.05|18.15|18.09|17.77|17.91|17.83|18.05|18.17|17.97|18.15|17.87|17.83|18.19|18.37|18.45|18.33|17.93…
16:48:16|90640-D87 4E57-2.65-0x33|17.65|17.65|17.53|17.37|17.61|17.65|17.93|18.07|18.19|17.71|17.87|17.85|17.61|18.03|17.63|17.83|17.57|17.77|17.95|17.99|17.99|18.05|17.71|18.01|17.81|17.87|18.03|17.85|17.71|17.51|16.73|17.47|17.87|17.89|17.85|17.43|18.13|17.63|18.13|18.05|18.65|17.95|18.09|17.91|18.09|18.09|18.07|17.79|17.93|17.79|18.07|18.15|17.99|18.09|17.87|17.87|18.19|18.29|18.45|18.29|17.99…
16:48:16|90640-D87 4E57-2.65-0x33|17.47|17.51|17.57|17.37|17.45|17.63|17.93|18.05|18.21|17.65|17.89|17.87|17.55|17.93|17.49|17.81|17.55|17.73|17.95|17.99|17.89|17.97|17.75|18.03|17.77|17.81|18.03|17.93|17.69|17.49|16.61|17.37|17.83|17.81|17.85|17.37|18.03|17.57|18.15|18.03|18.53|17.83|18.09|17.81|18.05|17.91|17.99|17.79|17.81|17.73|18.07|18.11|17.99|17.93|17.87|17.81|18.15|18.13|18.41|18.23|17.89…
16:48:16|90640-D87 4E57-2.65-0x33|17.39|17.39|17.59|17.37|17.43|17.63|17.89|18.03|18.21|17.59|17.87|17.89|17.61|17.93|17.53|17.89|17.57|17.69|17.95|18.05|17.87|17.91|17.75|18.05|17.73|17.75|18.03|18.01|17.69|17.47|16.69|17.27|17.79|17.75|17.93|17.41|18.03|17.53|18.17|18.07|18.43|17.79|18.09|17.79|18.01|17.91|18.01|17.75|17.71|17.77|18.07|18.07|17.99|17.95|17.95|17.85|18.11|18.05|18.51|18.17|17.81…
16:48:16|90640-D87 4E57-2.65-0x33|17.35|17.37|17.69|17.51|17.43|17.63|17.87|18.09|18.23|17.61|17.85|17.97|17.67|17.95|17.51|17.89|17.61|17.67|17.97|18.11|17.81|17.97|17.77|18.05|17.65|17.75|17.99|18.05|17.71|17.53|16.77|17.49|17.83|17.63|17.97|17.47|17.91|17.51|18.21|18.11|18.41|17.77|18.09|17.79|18.03|17.91|18.07|17.73|17.73|17.81|18.09|18.05|17.99|17.97|18.03|17.83|18.09|17.87|18.41|18.03|17.77…
16:48:16|90640-D87 4E57-2.65-0x33|17.33|17.35|17.79|17.75|17.45|17.63|17.89|18.13|18.17|17.61|17.89|18.03|17.69|17.95|17.55|17.95|17.59|17.65|17.93|18.15|17.81|18.03|17.89|18.13|17.75|17.85|18.07|18.25|17.81|17.69|16.97|17.73|17.85|17.69|18.01|17.53|17.79|17.51|18.23|18.13|18.39|17.77|18.09|17.85|18.05|17.89|18.11|17.73|17.75|17.81|18.11|18.05|17.99|17.95|18.09|17.91|18.23|17.93|18.47|18.07|17.73…
16:48:17|90640-D87 4E57-2.65-0x33|17.31|17.39|17.87|17.73|17.39|17.65|17.91|18.03|18.11|17.63|17.93|18.01|17.65|17.87|17.59|17.89|17.57|17.67|17.89|18.05|17.71|17.99|18.01|18.09|17.79|17.89|18.15|18.17|17.89|17.69|16.89|17.71|17.77|17.75|17.95|17.51|17.73|17.45|18.25|18.15|18.35|17.77|18.11|17.91|18.01|17.87|18.13|17.73|17.79|17.73|18.03|18.05|17.99|17.85|18.03|17.89|18.19|17.97|18.41|17.99|17.73…
16:48:17|90640-D87 4E57-2.65-0x33|17.39|17.41|17.89|17.71|17.43|17.67|17.85|17.95|18.09|17.65|17.85|18.01|17.71|17.81|17.61|17.85|17.59|17.69|17.91|17.97|17.77|17.95|18.01|17.99|17.83|17.91|18.17|18.11|17.95|17.69|16.95|17.69|17.69|17.77|17.89|17.57|17.77|17.49|18.27|18.13|18.31|17.73|18.13|17.87|17.97|17.91|18.15|17.75|17.83|17.81|17.95|18.07|17.97|17.91|17.99|17.89|18.15|17.91|18.37|18.05|17.83…
16:48:17|90640-D87 4E57-2.65-0x33|17.45|17.41|17.91|17.75|17.47|17.67|17.81|17.85|18.07|17.65|17.79|17.99|17.77|17.79|17.63|17.81|17.61|17.69|17.93|17.91|17.81|18.01|18.01|18.03|17.87|17.99|18.19|18.11|18.09|17.73|17.01|17.69|17.87|17.79|17.87|17.63|17.83|17.53|18.15|18.11|18.31|17.71|18.01|17.85|17.93|17.95|18.13|17.77|17.83|17.89|17.99|18.09|17.97|17.97|17.93|17.89|18.21|17.85|18.39|18.09|17.83…
16:48:17|90640-D87 4E57-2.65-0x33|17.41|17.41|17.87|17.79|17.53|17.67|17.79|17.77|18.09|17.65|17.83|17.97|17.75|17.77|17.63|17.77|17.67|17.63|17.89|17.87|17.81|18.05|18.05|18.07|17.87|18.07|18.25|18.03|18.09|17.69|16.97|17.63|18.03|17.79|17.79|17.55|17.89|17.53|18.05|18.13|18.33|17.77|17.91|17.77|17.89|17.93|18.11|17.75|17.83|17.81|18.03|18.05|17.99|17.99|17.89|17.91|18.27|17.89|18.53|18.07|17.85…
16:48:17|90640-D87 4E57-2.65-0x33|17.25|17.43|17.83|17.69|17.57|17.59|17.77|17.81|18.11|17.67|17.85|17.97|17.73|17.75|17.63|17.83|17.71|17.61|17.85|17.89|17.81|17.99|18.09|18.05|17.73|18.03|18.31|18.01|18.19|17.65|16.93|17.67|17.99|17.71|17.77|17.49|17.87|17.53|17.97|18.15|18.31|17.83|17.95|17.69|17.91|17.91|18.05|17.73|17.83|17.73|18.03|18.01|17.95|18.01|17.83|17.93|18.27|17.93|18.43|17.99|17.83…
16:48:17|90640-D87 4E57-2.65-0x33|17.37|17.55|17.81|17.59|17.57|17.53|17.83|17.85|18.11|17.61|17.87|18.03|17.73|17.73|17.65|17.87|17.69|17.59|17.87|17.89|17.87|17.93|18.03|18.03|17.79|17.99|18.29|17.99|18.15|17.63|17.05|17.79|17.95|17.81|17.85|17.55|17.85|17.57|17.89|18.17|18.29|17.85|17.99|17.79|17.93|17.91|17.99|17.79|17.83|17.69|18.03|18.01|17.91|17.99|17.77|17.93|18.27|17.93|18.33|18.05|17.73…
16:48:17|90640-D87 4E57-2.65-0x33|17.49|17.57|17.75|17.63|17.67|17.57|17.89|17.97|18.13|17.63|17.91|18.01|17.73|17.79|17.69|17.91|17.69|17.55|17.89|17.97|17.93|17.99|17.99|18.05|17.93|17.99|18.29|17.99|18.21|17.65|17.17|17.81|17.99|17.91|17.87|17.63|17.87|17.71|17.89|18.19|18.35|17.87|17.97|17.89|17.93|18.01|18.01|17.85|17.81|17.67|18.05|18.03|17.91|17.99|17.83|17.95|18.25|17.95|18.33|18.11|17.69…
16:48:17|90640-D87 4E57-2.65-0x33|17.45|17.51|17.67|17.67|17.69|17.49|17.83|18.09|18.09|17.59|17.83|17.99|17.69|17.85|17.69|17.95|17.65|17.51|17.81|18.05|17.91|18.03|17.97|18.07|17.87|17.91|18.19|17.99|18.15|17.67|17.23|17.69|18.01|17.87|17.89|17.65|17.79|17.75|17.89|18.19|18.41|17.89|17.95|17.85|17.93|17.99|18.01|17.89|17.73|17.69|18.07|17.99|17.91|17.97|17.89|17.93|18.15|17.91|18.33|18.11|17.65…
16:48:17|90640-D87 4E57-2.65-0x33|17.39|17.53|17.59|17.69|17.69|17.55|17.77|18.09|18.05|17.61|17.73|17.91|17.51|17.83|17.59|17.91|17.61|17.49|17.73|18.01|17.79|18.01|17.93|18.03|17.73|17.87|18.09|18.01|18.09|17.63|17.27|17.69|17.89|17.83|17.91|17.65|17.71|17.77|17.93|18.11|18.35|17.89|17.95|17.79|17.91|17.95|18.05|17.91|17.75|17.69|18.07|17.95|17.89|17.95|17.91|17.89|18.09|17.79|18.31|18.09|17.71…
16:48:17|90640-D87 4E57-2.65-0x33|17.43|17.61|17.67|17.71|17.67|17.61|17.73|18.09|17.97|17.61|17.73|17.93|17.51|17.81|17.63|17.87|17.57|17.47|17.77|18.05|17.81|18.05|17.95|18.09|17.71|17.91|18.15|18.13|18.01|17.55|17.31|17.69|17.77|17.77|17.93|17.67|17.63|17.79|17.97|18.17|18.31|17.87|17.95|17.83|17.89|17.95|18.09|17.91|17.77|17.67|18.19|17.97|17.95|17.95|17.93|17.93|18.03|17.85|18.29|18.11|17.75…
16:48:17|90640-D87 4E57-2.65-0x33|17.45|17.57|17.73|17.71|17.65|17.57|17.69|18.07|17.89|17.61|17.71|17.93|17.43|17.81|17.65|17.85|17.51|17.45|17.79|18.05|17.83|18.05|17.95|18.11|17.69|17.87|18.19|18.15|17.93|17.43|17.21|17.69|17.79|17.71|17.91|17.67|17.67|17.79|18.05|18.21|18.27|17.83|17.95|17.85|17.85|17.93|18.11|17.89|17.75|17.63|18.17|17.97|17.97|17.93|17.99|17.95|17.99|17.89|18.25|18.11|17.67…
16:48:17|90640-D87 4E57-2.65-0x33|17.41|17.53|17.63|17.71|17.63|17.53|17.77|18.05|17.91|17.61|17.79|17.93|17.43|17.81|17.67|17.83|17.55|17.45|17.83|18.05|17.87|18.05|17.91|18.13|17.65|17.79|18.15|18.17|17.85|17.31|17.27|17.83|17.81|17.77|17.89|17.67|17.71|17.73|18.11|18.19|18.31|17.77|17.95|17.83|17.81|17.87|18.13|17.85|17.73|17.65|18.15|17.97|17.99|17.97|18.05|17.97|17.95|17.89|18.21|18.05|17.61…
16:48:17|90640-D87 4E57-2.65-0x33|17.39|17.63|17.57|17.71|17.63|17.61|17.87|18.11|17.95|17.71|17.89|17.97|17.45|17.85|17.71|17.87|17.61|17.57|17.89|18.03|17.93|18.07|17.91|18.05|17.63|17.83|18.15|18.17|17.81|17.45|17.37|17.87|17.77|17.85|17.91|17.65|17.73|17.71|18.13|18.19|18.33|17.75|18.01|17.85|17.79|17.85|18.13|17.85|17.85|17.69|18.15|18.01|18.07|18.03|18.01|18.03|17.95|17.99|18.25|18.03|17.69…
16:48:17|90640-D87 4E57-2.65-0x33|17.45|17.85|17.63|17.71|17.65|17.69|18.01|18.17|17.99|17.81|17.93|17.99|17.47|17.97|17.75|17.91|17.65|17.67|17.83|17.95|17.87|18.09|17.97|17.97|17.59|17.87|18.15|18.27|17.85|17.59|17.35|17.87|17.75|17.87|17.99|17.65|17.83|17.71|18.15|18.23|18.41|17.83|18.11|17.85|17.77|17.87|18.15|17.87|17.95|17.73|18.15|18.09|18.15|18.03|17.99|18.03|17.95|17.99|18.39|18.15|17.75…
16:48:17|90640-D87 4E57-2.65-0x33|17.47|17.85|17.67|17.73|17.59|17.73|18.11|18.21|18.01|17.89|17.89|18.01|17.47|17.99|17.71|17.93|17.67|17.71|17.77|17.95|17.81|18.07|18.01|17.99|17.53|17.79|18.01|18.29|17.77|17.51|17.31|17.93|17.81|17.73|17.99|17.63|17.83|17.69|18.17|18.17|18.39|17.81|18.11|17.83|17.81|17.87|18.15|17.87|17.97|17.67|18.21|18.15|18.13|18.01|18.05|18.01|17.99|17.97|18.39|18.23|17.75…
16:48:18|90640-D87 4E57-2.65-0x33|17.47|17.85|17.73|17.83|17.63|17.77|18.13|18.23|18.03|17.97|17.93|18.03|17.53|18.01|17.71|17.95|17.67|17.75|17.87|17.95|17.75|18.05|17.97|18.07|17.55|17.73|18.05|18.45|17.75|17.43|17.35|17.99|17.87|17.73|18.09|17.75|17.93|17.71|18.19|18.19|18.43|17.87|18.19|17.83|17.93|17.89|18.15|17.85|17.99|17.71|18.25|18.15|18.11|17.97|18.09|18.07|18.03|17.91|18.49|18.27|17.81…
16:48:18|90640-D87 4E57-2.65-0x33|17.41|17.75|17.77|17.77|17.61|17.71|18.15|18.15|17.99|18.01|17.89|17.95|17.51|17.91|17.71|17.95|17.61|17.73|17.97|17.97|17.71|18.03|17.93|18.05|17.51|17.67|18.09|18.35|17.63|17.45|17.33|17.95|17.79|17.57|17.95|17.79|17.89|17.61|18.19|18.21|18.39|17.81|18.17|17.83|17.93|17.83|18.19|17.83|17.91|17.67|18.27|18.15|18.01|17.93|18.01|18.05|18.01|17.85|18.45|18.31|17.75…
16:48:18|90640-D87 4E57-2.65-0x33|17.39|17.65|17.75|17.61|17.53|17.67|18.11|18.07|17.93|18.03|17.85|17.87|17.47|17.83|17.79|17.95|17.63|17.71|17.99|17.99|17.69|18.05|17.89|18.03|17.51|17.63|18.13|18.27|17.67|17.53|17.29|17.91|17.73|17.53|17.83|17.75|17.91|17.61|18.29|18.19|18.35|17.81|18.15|17.91|17.93|17.85|18.23|17.87|17.83|17.67|18.29|18.11|17.91|17.89|17.93|18.09|17.99|17.77|18.43|18.29|17.69…
16:48:18|90640-D87 4E57-2.65-0x33|17.37|17.67|17.73|17.55|17.45|17.65|18.07|18.05|17.87|18.01|17.83|17.87|17.43|17.79|17.87|17.93|17.65|17.67|18.01|17.95|17.61|17.99|17.85|17.99|17.51|17.67|18.15|18.19|17.69|17.49|17.11|17.77|17.79|17.55|17.83|17.79|17.91|17.47|18.17|18.17|18.37|17.81|18.11|17.99|17.91|17.87|18.17|17.89|17.85|17.67|18.25|18.09|17.93|17.85|17.85|18.11|17.97|17.69|18.31|18.27|17.71…
16:48:18|90640-D87 4E57-2.65-0x33|17.43|17.69|17.73|17.43|17.45|17.69|18.11|18.03|17.81|17.99|17.89|17.87|17.49|17.75|17.83|17.85|17.67|17.63|18.05|17.91|17.65|17.93|17.89|17.97|17.55|17.71|18.13|18.05|17.73|17.51|17.11|17.75|17.85|17.55|17.83|17.75|17.91|17.51|18.07|18.17|18.39|17.77|18.07|17.95|17.89|17.87|18.03|17.91|17.87|17.71|18.21|18.15|17.95|17.75|17.77|18.11|18.03|17.79|18.21|18.23|17.79…
16:48:18|90640-D87 4E57-2.65-0x33|17.47|17.69|17.71|17.39|17.43|17.65|18.13|18.05|17.75|17.97|17.93|17.83|17.53|17.73|17.85|17.83|17.67|17.65|18.07|17.89|17.67|17.93|17.91|18.01|17.57|17.79|18.09|18.07|17.75|17.55|17.05|17.83|17.83|17.53|17.83|17.61|17.81|17.53|18.11|18.23|18.35|17.71|18.03|17.89|17.89|17.93|18.03|17.91|17.81|17.71|18.23|18.17|17.87|17.65|17.83|18.11|17.95|17.85|18.17|18.17|17.73…
16:48:18|90640-D87 4E57-2.65-0x33|17.57|17.69|17.65|17.35|17.41|17.55|18.01|18.07|17.69|17.95|17.89|17.79|17.51|17.71|17.79|17.81|17.59|17.67|18.01|17.87|17.71|17.93|17.87|18.03|17.55|17.85|18.05|18.17|17.71|17.57|17.01|17.79|17.81|17.47|17.81|17.51|17.73|17.49|18.15|18.19|18.31|17.65|17.99|17.85|17.89|17.97|18.03|17.83|17.75|17.71|18.25|18.17|17.79|17.73|17.89|18.07|17.87|17.85|18.13|18.11|17.69…
16:48:18|90640-D87 4E57-2.65-0x33|17.65|17.57|17.59|17.25|17.39|17.47|17.91|18.05|17.65|17.97|17.85|17.67|17.49|17.69|17.75|17.79|17.51|17.65|17.89|17.91|17.75|17.99|17.85|17.89|17.55|17.75|18.03|18.15|17.69|17.47|16.75|17.51|17.91|17.27|17.71|17.43|17.71|17.39|18.15|18.15|18.25|17.61|17.99|17.83|17.87|17.99|17.95|17.75|17.71|17.71|18.23|18.17|17.81|17.79|17.81|17.95|17.89|17.85|18.13|17.95|17.65…
16:48:18|90640-D87 4E57-2.65-0x33|17.63|17.47|17.53|17.17|17.39|17.41|17.91|18.03|17.69|17.99|17.89|17.57|17.57|17.69|17.73|17.83|17.53|17.63|17.85|17.95|17.73|18.05|17.85|17.77|17.55|17.65|18.05|18.23|17.69|17.39|16.79|17.41|17.99|17.29|17.69|17.45|17.71|17.41|18.15|18.15|18.29|17.61|17.99|17.85|17.85|17.93|17.87|17.81|17.67|17.69|18.21|18.17|17.83|17.75|17.75|17.95|17.91|17.89|18.13|17.99|17.71…
16:48:18|90640-D87 4E57-2.65-0x33|17.63|17.41|17.49|17.29|17.45|17.41|17.93|17.99|17.73|17.97|17.95|17.61|17.65|17.77|17.73|17.85|17.55|17.61|17.83|17.99|17.71|17.95|17.87|17.77|17.55|17.67|18.09|18.25|17.71|17.39|16.97|17.49|17.79|17.33|17.63|17.49|17.71|17.43|18.13|18.17|18.31|17.61|17.95|17.87|17.85|17.89|17.93|17.87|17.69|17.69|18.25|18.19|17.89|17.73|17.75|17.97|17.89|17.93|18.15|18.05|17.71…
16:48:18|90640-D87 4E57-2.65-0x33|17.47|17.37|17.53|17.39|17.43|17.41|17.97|17.95|17.73|17.95|17.95|17.65|17.65|17.85|17.73|17.87|17.55|17.61|17.81|18.01|17.71|17.85|17.83|17.77|17.55|17.63|18.11|18.27|17.75|17.39|16.99|17.51|17.61|17.29|17.57|17.49|17.71|17.39|18.11|18.17|18.39|17.67|17.91|17.85|17.85|17.95|17.99|17.89|17.63|17.65|18.29|18.15|17.95|17.73|17.75|17.99|17.87|17.93|18.15|18.03|17.71…
16:48:18|90640-D87 4E57-2.65-0x33|17.33|17.27|17.63|17.35|17.41|17.47|18.01|17.91|17.73|17.99|17.95|17.69|17.65|17.83|17.73|17.85|17.55|17.59|17.81|17.95|17.71|17.91|17.79|17.73|17.55|17.59|18.11|18.25|17.79|17.33|16.91|17.53|17.69|17.25|17.55|17.49|17.69|17.35|18.11|18.17|18.37|17.73|17.91|17.77|17.83|17.99|17.97|17.91|17.67|17.63|18.31|18.05|17.95|17.73|17.75|18.01|17.91|17.93|18.13|18.01|17.73…
16:48:18|90640-D87 4E57-2.65-0x33|17.35|17.19|17.63|17.31|17.39|17.51|18.03|17.87|17.81|18.01|17.89|17.73|17.63|17.81|17.75|17.83|17.51|17.57|17.75|17.89|17.77|17.95|17.75|17.63|17.55|17.55|18.07|18.23|17.87|17.21|16.89|17.47|17.77|17.29|17.53|17.43|17.73|17.39|18.11|18.15|18.35|17.73|17.91|17.77|17.81|18.03|17.95|17.87|17.69|17.61|18.33|18.03|18.01|17.73|17.75|17.97|17.93|17.95|18.11|18.07|17.83…
16:48:18|90640-D87 4E57-2.65-0x33|17.37|17.19|17.63|17.31|17.31|17.53|18.13|17.91|17.99|17.99|17.85|17.75|17.55|17.81|17.79|17.83|17.49|17.55|17.71|17.97|17.83|17.89|17.73|17.67|17.57|17.53|18.05|18.25|18.09|17.29|16.83|17.57|17.67|17.33|17.55|17.39|17.67|17.45|18.11|18.15|18.41|17.75|17.93|17.79|17.83|18.07|17.95|17.77|17.65|17.61|18.29|18.03|18.03|17.75|17.81|17.95|17.91|17.99|18.13|18.13|17.87…
16:48:18|90640-D87 4E57-2.65-0x33|17.35|17.13|17.65|17.33|17.37|17.55|18.11|17.87|17.93|17.91|17.87|17.83|17.57|17.81|17.75|17.85|17.53|17.53|17.77|18.03|17.89|17.79|17.73|17.69|17.65|17.51|18.01|18.19|17.97|17.35|16.97|17.75|17.59|17.27|17.57|17.43|17.63|17.55|18.11|18.15|18.47|17.77|17.95|17.83|17.85|18.03|17.95|17.77|17.61|17.61|18.27|18.07|18.05|17.77|17.87|17.93|17.89|17.93|18.15|18.17|17.81…
16:48:18|90640-D87 4E57-2.65-0x33|17.37|17.21|17.73|17.41|17.47|17.59|18.09|17.85|17.85|17.87|17.87|17.89|17.57|17.85|17.69|17.79|17.55|17.51|17.79|18.05|17.93|17.83|17.73|17.71|17.71|17.59|17.97|18.17|17.85|17.41|16.99|17.77|17.63|17.21|17.65|17.51|17.67|17.61|18.17|18.13|18.47|17.77|18.03|17.85|17.87|17.97|17.91|17.75|17.65|17.59|18.21|18.09|18.05|17.77|17.83|17.81|17.87|17.85|18.19|18.19|17.85…
16:48:18|90640-D87 4E57-2.65-0x33|17.41|17.35|17.87|17.49|17.51|17.63|18.11|17.83|17.89|17.83|17.85|17.95|17.59|17.89|17.73|17.73|17.57|17.49|17.85|18.07|17.97|17.87|17.75|17.73|17.65|17.65|17.97|18.23|17.83|17.47|17.21|17.87|17.65|17.31|17.73|17.53|17.71|17.73|18.21|18.15|18.47|17.75|18.11|17.85|17.89|17.93|17.87|17.73|17.69|17.69|18.15|18.13|18.05|17.87|17.79|17.81|17.87|17.83|18.21|18.23|17.89…
16:48:19|90640-D87 4E57-2.65-0x33|17.41|17.43|18.01|17.53|17.55|17.73|18.13|17.85|18.01|17.85|17.83|17.93|17.61|17.91|17.79|17.67|17.59|17.51|17.91|18.03|18.03|17.97|17.79|17.71|17.63|17.69|17.89|18.09|17.71|17.47|17.51|17.91|17.63|17.41|17.75|17.57|17.81|17.85|18.21|18.19|18.49|17.75|18.15|17.87|17.89|17.91|17.85|17.73|17.73|17.79|18.13|18.17|18.07|17.97|17.81|17.81|17.91|17.83|18.19|18.27|17.93…
16:48:19|90640-D87 4E57-2.65-0x33|17.37|17.49|17.97|17.49|17.55|17.81|18.11|17.87|17.99|17.87|17.87|17.91|17.61|17.93|17.73|17.63|17.55|17.45|17.93|18.01|18.03|18.05|17.77|17.69|17.71|17.71|17.93|17.97|17.67|17.49|17.45|17.89|17.63|17.49|17.65|17.55|17.91|17.87|18.21|18.23|18.51|17.79|18.19|17.93|17.89|17.93|17.83|17.71|17.77|17.81|18.11|18.19|18.01|17.97|17.83|17.81|17.95|17.81|18.17|18.15|17.97…
16:48:19|90640-D87 4E57-2.65-0x33|17.23|17.43|17.99|17.55|17.45|17.73|18.07|17.97|17.95|17.93|17.89|17.89|17.55|17.93|17.61|17.65|17.49|17.53|18.01|18.01|18.01|18.03|17.67|17.71|17.75|17.77|18.05|18.03|17.61|17.43|17.31|17.87|17.65|17.61|17.73|17.53|17.87|17.79|18.21|18.25|18.45|17.81|18.17|17.97|17.83|17.93|17.87|17.69|17.73|17.81|18.11|18.19|17.95|17.97|17.91|17.79|17.95|17.77|18.23|18.03|17.97…
16:48:19|90640-D87 4E57-2.65-0x33|17.19|17.37|18.01|17.61|17.49|17.67|18.09|18.05|17.99|17.99|17.87|17.87|17.55|18.03|17.61|17.67|17.53|17.59|17.93|18.01|17.99|18.09|17.75|17.81|17.79|17.81|18.07|18.07|17.57|17.37|17.33|17.91|17.67|17.57|17.79|17.55|17.91|17.77|18.21|18.19|18.33|17.75|18.15|18.03|17.77|17.91|17.91|17.75|17.69|17.79|18.11|18.15|17.89|17.95|17.97|17.85|17.95|17.75|18.27|18.05|17.97…
16:48:19|90640-D87 4E57-2.65-0x33|17.09|17.35|18.01|17.55|17.51|17.63|18.09|18.05|18.01|17.89|17.77|17.87|17.49|17.99|17.61|17.61|17.55|17.57|17.85|17.99|17.97|18.03|17.81|17.83|17.81|17.81|18.07|18.11|17.43|17.29|17.33|17.97|17.65|17.37|17.75|17.45|17.85|17.73|18.21|18.11|18.35|17.69|18.07|18.07|17.81|17.89|17.91|17.77|17.69|17.67|18.03|18.03|17.89|17.91|17.93|17.89|17.95|17.73|18.27|18.07|17.89…
16:48:19|90640-D87 4E57-2.65-0x33|17.15|17.39|17.87|17.43|17.49|17.53|18.05|18.05|18.03|17.79|17.75|17.87|17.47|18.01|17.61|17.55|17.49|17.55|17.85|17.97|17.89|17.97|17.77|17.85|17.77|17.81|18.09|18.29|17.47|17.23|17.39|18.09|17.63|17.41|17.77|17.41|17.81|17.71|18.23|18.11|18.37|17.73|18.01|17.99|17.85|17.93|17.91|17.75|17.69|17.69|17.97|18.01|17.89|17.85|17.83|17.85|17.95|17.77|18.37|18.11|17.91…
16:48:19|90640-D87 4E57-2.65-0x33|17.23|17.47|17.77|17.35|17.57|17.55|18.03|18.07|18.07|17.83|17.75|17.87|17.47|17.99|17.61|17.55|17.45|17.59|17.87|17.93|17.85|17.91|17.75|17.81|17.75|17.81|17.99|18.21|17.47|17.19|17.37|18.01|17.67|17.45|17.67|17.35|17.81|17.69|18.19|18.13|18.37|17.77|17.97|17.93|17.89|17.99|17.85|17.75|17.71|17.73|17.99|18.01|17.93|17.81|17.81|17.85|17.97|17.73|18.33|18.15|17.91…
16:48:19|90640-D87 4E57-2.65-0x33|17.27|17.55|17.67|17.17|17.45|17.57|17.99|18.09|18.03|17.87|17.81|17.87|17.45|17.97|17.67|17.55|17.45|17.61|17.95|17.91|17.85|17.85|17.81|17.77|17.69|17.87|18.01|18.15|17.47|17.17|17.25|17.85|17.69|17.43|17.59|17.31|17.81|17.65|18.15|18.07|18.37|17.77|17.93|17.85|17.91|17.95|17.79|17.75|17.73|17.73|18.01|17.97|17.97|17.77|17.79|17.81|17.99|17.71|18.29|18.05|17.91…
16:48:19|90640-D87 4E57-2.65-0x33|17.29|17.51|17.59|17.15|17.27|17.53|17.97|18.05|17.99|17.93|17.85|17.89|17.43|17.99|17.71|17.65|17.39|17.59|18.01|17.93|17.85|17.87|17.87|17.67|17.65|17.87|18.03|18.09|17.47|17.17|17.13|17.83|17.81|17.35|17.61|17.27|17.69|17.51|18.21|18.03|18.33|17.69|17.95|17.77|17.87|17.91|17.77|17.75|17.77|17.67|17.93|17.93|17.89|17.73|17.77|17.77|17.99|17.69|18.31|17.97|17.87…
16:48:19|90640-D87 4E57-2.65-0x33|17.33|17.47|17.51|17.19|17.33|17.61|17.95|18.01|18.03|17.97|17.81|17.91|17.57|18.01|17.71|17.73|17.41|17.57|17.89|17.95|17.85|17.89|17.87|17.59|17.69|17.85|18.03|18.03|17.49|17.23|17.07|17.81|17.91|17.39|17.63|17.29|17.65|17.55|18.25|18.07|18.35|17.71|17.97|17.75|17.83|17.93|17.75|17.75|17.81|17.65|17.85|17.95|17.75|17.79|17.75|17.75|17.99|17.77|18.31|17.97|17.83…
16:48:19|90640-D87 4E57-2.65-0x33|17.33|17.51|17.45|17.23|17.39|17.69|17.93|18.05|18.07|18.05|17.79|17.87|17.71|18.03|17.73|17.79|17.43|17.55|17.81|17.93|17.93|17.93|17.89|17.59|17.83|17.83|18.03|17.99|17.53|17.29|17.03|17.81|17.95|17.45|17.65|17.33|17.71|17.61|18.27|18.13|18.35|17.75|17.95|17.67|17.81|18.01|17.83|17.69|17.87|17.65|17.87|17.99|17.81|17.87|17.81|17.75|18.11|17.85|18.33|18.07|17.93…
16:48:19|90640-D87 4E57-2.65-0x33|17.41|17.65|17.51|17.27|17.57|17.85|17.97|18.07|18.17|18.13|17.81|17.83|17.69|18.05|17.79|17.83|17.57|17.53|17.87|17.91|18.05|17.97|17.91|17.47|17.89|17.83|18.09|17.97|17.61|17.45|17.13|17.81|17.99|17.57|17.67|17.35|17.83|17.73|18.39|18.17|18.35|17.83|17.95|17.63|17.79|18.05|17.91|17.75|17.91|17.77|17.89|18.05|17.87|17.91|17.87|17.79|18.23|18.01|18.41|18.17|18.01…
16:48:19|90640-D87 4E57-2.65-0x33|17.41|17.59|17.53|17.31|17.69|17.85|17.89|18.03|18.23|18.05|17.81|17.83|17.65|17.99|17.83|17.91|17.65|17.55|17.91|17.91|18.11|17.99|17.89|17.47|17.93|17.83|18.11|18.01|17.65|17.49|17.11|17.77|17.95|17.65|17.69|17.33|17.91|17.79|18.39|18.17|18.39|17.87|17.91|17.57|17.77|18.05|17.97|17.77|17.91|17.85|17.97|18.15|17.91|17.91|17.89|17.79|18.17|18.13|18.37|18.23|18.03…
16:48:19|90640-D87 4E57-2.65-0x33|17.37|17.53|17.45|17.33|17.67|17.85|17.81|17.93|18.25|17.99|17.83|17.83|17.57|17.95|17.83|17.97|17.61|17.57|17.93|17.91|18.03|18.01|17.91|17.47|17.93|17.83|18.13|18.05|17.59|17.53|17.09|17.75|17.93|17.59|17.71|17.35|17.97|17.79|18.39|18.17|18.43|17.87|17.87|17.63|17.75|18.07|18.03|17.85|17.91|17.85|18.05|18.17|17.95|17.89|17.91|17.77|18.11|18.05|18.23|18.19|17.97…
16:48:19|90640-D87 4E57-2.65-0x33|17.33|17.51|17.29|17.37|17.65|17.79|17.65|17.93|18.27|17.93|17.85|17.87|17.51|17.89|17.83|17.91|17.57|17.55|17.93|17.89|17.95|18.03|17.91|17.45|17.93|17.79|18.15|18.05|17.39|17.47|17.07|17.83|17.91|17.55|17.71|17.35|17.87|17.69|18.35|18.17|18.39|17.87|17.89|17.69|17.77|18.09|18.05|17.93|17.87|17.85|18.07|18.19|17.91|17.87|17.87|17.75|18.09|17.99|18.25|18.23|17.87…
16:48:19|90640-D87 4E57-2.65-0x33|17.39|17.59|17.33|17.53|17.63|17.83|17.73|17.93|18.27|17.87|17.85|17.91|17.51|17.85|17.83|17.85|17.53|17.53|17.91|17.87|17.89|18.05|17.85|17.45|17.83|17.75|18.05|18.07|17.37|17.55|17.11|17.91|17.89|17.59|17.73|17.47|17.79|17.71|18.31|18.09|18.37|17.81|17.99|17.79|17.79|18.03|18.07|17.91|17.85|17.87|18.09|18.17|17.87|17.87|17.83|17.77|18.09|17.93|18.27|18.25|17.79…
16:48:20|90640-D87 4E57-2.65-0x33|17.45|17.55|17.29|17.45|17.57|17.75|17.81|17.95|18.29|17.85|17.85|17.93|17.53|17.81|17.85|17.85|17.51|17.55|17.91|17.85|17.85|17.99|17.81|17.49|17.69|17.73|17.97|18.01|17.27|17.47|17.17|17.89|17.75|17.63|17.71|17.59|17.79|17.73|18.25|18.05|18.31|17.77|17.99|17.89|17.79|17.99|18.07|17.83|17.89|17.89|18.11|18.17|17.85|17.89|17.77|17.81|18.05|17.89|18.27|18.27|17.79…
16:48:20|90640-D87 4E57-2.65-0x33|17.49|17.51|17.33|17.39|17.59|17.69|17.81|17.97|18.23|17.83|17.83|17.95|17.53|17.77|17.79|17.85|17.53|17.57|17.93|17.83|17.81|17.95|17.73|17.59|17.69|17.73|17.99|17.95|17.25|17.41|17.21|17.81|17.63|17.63|17.63|17.61|17.79|17.71|18.21|18.07|18.25|17.77|17.99|17.87|17.79|17.95|18.07|17.79|17.93|17.93|18.13|18.15|17.83|17.93|17.71|17.81|18.03|17.89|18.33|18.21|17.79…
16:48:20|90640-D87 4E57-2.65-0x33|17.51|17.57|17.37|17.43|17.61|17.73|17.81|17.91|18.17|17.79|17.81|17.93|17.53|17.81|17.75|17.83|17.55|17.55|17.95|17.87|17.77|17.91|17.65|17.57|17.69|17.81|18.01|17.95|17.23|17.51|17.39|17.89|17.63|17.63|17.73|17.63|17.83|17.71|18.23|18.09|18.31|17.77|17.95|17.85|17.77|17.91|18.09|17.75|17.87|17.97|18.17|18.13|17.81|17.97|17.65|17.81|18.03|17.89|18.29|18.15|17.79…
16:48:20|90640-D87 4E57-2.65-0x33|17.57|17.69|17.45|17.45|17.63|17.77|17.79|17.79|18.15|17.75|17.83|17.91|17.49|17.83|17.75|17.81|17.59|17.53|18.01|17.91|17.79|17.87|17.67|17.57|17.73|17.87|17.97|18.01|17.31|17.59|17.39|17.97|17.63|17.73|17.83|17.63|17.87|17.73|18.23|18.11|18.35|17.79|17.91|17.87|17.75|17.91|18.11|17.79|17.81|17.93|18.25|18.11|17.71|17.93|17.59|17.83|18.03|17.95|18.27|18.15|17.89…
16:48:20|90640-D87 4E57-2.65-0x33|17.61|17.69|17.51|17.49|17.65|17.73|17.77|17.87|18.13|17.77|17.91|17.97|17.45|17.85|17.75|17.81|17.63|17.57|18.05|17.99|17.89|17.91|17.69|17.65|17.75|17.93|17.81|17.99|17.39|17.55|17.21|17.93|17.67|17.81|17.79|17.63|17.85|17.67|18.25|18.13|18.39|17.81|17.93|17.89|17.79|17.91|18.11|17.81|17.81|17.91|18.27|18.11|17.73|17.97|17.67|17.91|18.07|17.99|18.27|18.07|17.89…
16:48:20|90640-D87 4E57-2.65-0x33|17.57|17.69|17.59|17.53|17.63|17.69|17.75|18.01|18.21|17.77|17.95|18.01|17.51|17.91|17.77|17.81|17.71|17.59|18.11|18.05|17.93|17.95|17.75|17.73|17.79|17.97|17.81|18.05|17.51|17.51|17.39|18.03|17.69|17.83|17.77|17.63|17.91|17.73|18.27|18.19|18.43|17.81|17.95|17.97|17.83|17.91|18.11|17.85|17.81|17.93|18.29|18.11|17.75|17.97|17.75|18.01|18.17|18.01|18.27|18.17|17.95…
16:48:20|90640-D87 4E57-2.65-0x33|17.53|17.71|17.65|17.53|17.61|17.69|17.73|17.99|18.27|17.75|17.97|18.01|17.57|17.95|17.79|17.87|17.79|17.61|18.17|18.03|17.97|17.99|17.81|17.75|17.73|17.97|17.81|18.13|17.61|17.59|17.55|18.15|17.55|17.85|17.85|17.63|17.95|17.77|18.33|18.23|18.37|17.81|17.99|18.05|17.89|17.91|18.13|17.89|17.83|17.95|18.31|18.11|17.77|17.97|17.75|18.09|18.19|17.95|18.21|18.25|17.97…
16:48:20|90640-D87 4E57-2.65-0x33|17.41|17.73|17.67|17.53|17.59|17.69|17.75|17.97|18.19|17.73|17.93|18.01|17.61|18.05|17.83|17.93|17.77|17.61|18.09|17.95|17.89|18.03|17.75|17.77|17.73|18.03|17.79|18.19|17.63|17.67|17.69|18.21|17.43|17.81|17.93|17.67|17.99|17.75|18.37|18.21|18.33|17.85|18.03|18.07|17.93|17.91|18.15|17.93|17.77|17.89|18.31|18.07|17.79|17.99|17.75|18.05|18.21|17.97|18.15|18.23|17.99…
16:48:20|90640-D87 4E57-2.65-0x33|17.31|17.65|17.69|17.45|17.49|17.69|17.77|17.89|18.11|17.75|17.89|18.03|17.57|18.03|17.81|17.87|17.75|17.61|17.97|17.91|17.83|18.03|17.71|17.79|17.73|18.01|17.77|18.17|17.53|17.65|17.81|18.05|17.49|17.65|17.91|17.69|17.89|17.59|18.31|18.11|18.31|17.87|18.03|18.09|17.85|17.91|18.07|17.97|17.71|17.83|18.23|18.03|17.81|17.99|17.77|17.95|18.07|17.99|18.23|18.15|17.99…
16:48:20|90640-D87 4E57-2.65-0x33|17.27|17.57|17.61|17.39|17.47|17.69|17.73|17.81|18.07|17.77|17.87|18.03|17.57|18.01|17.75|17.81|17.73|17.61|17.95|17.87|17.75|18.03|17.69|17.81|17.63|17.99|17.81|18.27|17.63|17.57|17.63|15.39|17.53|17.59|17.95|17.61|17.79|17.55|18.33|18.03|18.35|17.83|18.03|18.01|17.77|17.95|17.99|17.83|17.65|17.81|18.17|17.97|17.83|17.99|17.77|17.89|17.93|17.95|18.29|18.21|18.05…
16:48:20|90640-D87 4E57-2.65-0x33|17.17|17.53|17.47|17.33|17.47|17.67|17.63|17.83|18.03|17.81|17.85|17.93|17.57|18.03|17.69|17.77|17.71|17.55|17.93|17.87|17.69|18.05|17.67|17.75|17.55|17.99|17.85|18.33|17.71|17.53|17.47|16.23|17.65|17.53|17.83|17.45|17.83|17.51|18.25|17.95|18.35|17.79|17.93|17.95|17.85|17.99|18.01|17.71|17.67|17.79|18.13|17.91|17.77|17.99|17.83|17.83|17.89|17.91|18.23|18.27|18.11…
16:48:20|90640-D87 4E57-2.65-0x33|17.33|17.63|17.51|17.27|17.55|17.71|17.67|17.95|18.07|17.95|17.91|17.83|17.65|18.05|17.73|17.75|17.69|17.49|17.95|17.95|17.71|18.05|17.71|17.69|17.55|17.99|17.85|18.39|17.83|17.49|17.37|16.87|17.75|17.63|17.79|17.41|17.87|17.59|18.17|17.97|18.35|17.85|17.85|17.97|17.91|17.99|18.03|17.69|17.75|17.79|18.15|17.99|17.73|18.01|17.89|17.85|17.93|17.95|18.11|18.31|18.29…
16:48:20|90640-D87 4E57-2.65-0x33|17.47|17.63|17.53|17.31|17.73|17.75|17.71|17.97|18.03|17.97|17.95|17.81|17.77|18.07|17.77|17.81|17.67|17.61|17.97|17.91|17.73|18.09|17.75|17.67|17.55|18.05|17.85|18.35|17.95|17.57|17.19|16.75|17.81|17.71|17.77|17.39|17.83|17.67|18.17|17.91|18.37|17.91|17.89|17.99|17.93|17.99|18.03|17.67|17.79|17.79|18.19|18.05|17.75|18.03|17.91|17.87|17.97|17.99|18.09|18.35|18.31…
16:48:20|90640-D87 4E57-2.65-0x33|17.43|17.63|17.53|17.29|17.63|17.73|17.79|17.99|18.03|17.99|17.95|17.79|17.71|18.09|17.85|17.85|17.71|17.71|17.97|17.89|17.83|18.19|17.87|17.61|17.53|18.11|17.95|18.25|17.95|17.77|17.11|16.67|17.87|17.69|17.67|17.43|17.81|17.69|18.17|17.99|18.39|17.95|17.93|18.05|17.95|18.05|18.03|17.69|17.89|17.89|18.23|18.03|17.77|18.07|17.93|17.91|18.01|17.99|18.07|18.29|18.33…
16:48:20|90640-D87 4E57-2.65-0x33|17.29|17.53|17.53|17.37|17.55|17.67|17.87|18.01|18.03|18.03|17.95|17.79|17.67|18.13|17.93|17.85|17.67|17.73|17.97|17.89|17.93|18.19|17.97|17.69|17.51|18.09|18.15|18.25|17.87|17.75|16.97|17.01|17.89|17.67|17.71|17.47|17.85|17.69|18.27|18.07|18.41|17.99|17.99|18.09|17.95|18.09|18.03|17.63|17.89|17.97|18.21|18.01|17.89|18.09|17.91|17.99|17.97|17.99|18.11|18.25|18.33…
16:48:20|90640-D87 4E57-2.65-0x33|17.29|17.45|17.51|17.45|17.61|17.61|17.87|18.03|18.01|18.07|17.91|17.77|17.65|18.17|17.89|17.85|17.69|17.75|17.93|17.89|17.95|18.13|17.97|17.75|17.53|18.07|18.15|18.25|17.87|17.89|17.11|19.65|17.91|17.71|17.85|17.49|17.89|17.67|18.35|18.11|18.51|18.03|18.05|18.05|17.95|18.07|18.03|17.61|17.89|17.99|18.19|17.97|17.99|18.05|17.89|17.95|17.93|18.01|18.15|18.23|18.33…
16:48:21|90640-D87 4E57-2.65-0x33|17.29|17.41|17.45|17.53|17.69|17.69|17.89|18.05|18.01|18.09|17.89|17.73|17.63|18.13|17.79|17.87|17.71|17.73|17.85|17.89|17.97|18.15|17.99|17.73|17.55|18.05|18.17|18.21|17.89|17.75|17.07|18.75|17.85|17.75|17.85|17.53|17.85|17.61|18.27|18.09|18.45|17.97|17.99|18.03|17.93|18.07|18.07|17.61|17.91|18.03|18.23|17.95|18.01|18.03|17.89|17.93|17.95|18.05|18.13|18.23|18.27…
16:48:21|90640-D87 4E57-2.65-0x33|17.21|17.33|17.53|17.61|17.67|17.77|17.91|18.05|18.05|18.11|17.91|17.69|17.65|18.09|17.79|17.99|17.69|17.71|17.91|17.89|17.95|18.17|18.03|17.71|17.53|18.03|18.15|18.19|17.83|17.63|17.05|18.29|17.79|17.73|17.85|17.55|17.81|17.55|18.13|18.15|18.39|17.95|17.95|18.01|17.91|18.05|18.11|17.71|17.93|18.01|18.25|17.99|18.03|18.03|17.79|17.95|17.97|18.07|18.11|18.25|18.21…
16:48:21|90640-D87 4E57-2.65-0x33|17.13|17.29|17.69|17.63|17.63|17.69|17.91|18.07|18.07|18.05|17.97|17.67|17.65|18.09|17.67|17.99|17.65|17.69|17.95|17.93|17.91|18.13|18.05|17.69|17.41|17.97|18.11|18.23|17.75|17.61|17.01|18.15|17.63|17.75|17.87|17.55|17.73|17.47|18.13|18.19|18.35|17.91|17.97|17.97|17.85|18.03|18.13|17.77|17.95|17.99|18.19|18.01|17.97|18.01|17.77|18.01|17.89|18.07|18.09|18.35|18.17…
16:48:21|90640-D87 4E57-2.65-0x33|17.11|17.13|17.73|17.65|17.63|17.55|17.91|18.11|18.11|17.93|17.97|17.65|17.71|18.09|17.77|17.99|17.61|17.67|17.97|17.97|17.97|18.09|18.07|17.69|17.41|17.93|18.15|18.35|17.73|17.59|17.07|18.15|17.51|17.71|17.89|17.57|17.59|17.53|18.13|18.21|18.33|17.97|17.99|18.03|17.75|18.05|18.15|17.77|18.05|18.01|18.15|18.07|17.91|18.01|17.77|17.95|17.71|18.03|17.99|18.31|18.13…
16:48:21|90640-D87 4E57-2.65-0x33|17.19|17.21|17.91|17.69|17.75|17.57|17.91|18.13|18.15|17.95|18.07|17.75|17.77|18.09|17.85|17.99|17.59|17.65|17.99|17.97|18.03|18.07|18.09|17.73|17.41|17.93|18.25|18.39|17.61|17.53|17.13|18.23|17.47|17.67|17.93|17.59|17.55|17.57|18.13|18.23|18.33|18.01|18.01|18.07|17.79|18.15|18.15|17.77|17.99|18.03|18.23|18.13|17.95|18.11|17.79|17.89|17.69|18.07|17.95|18.29|18.01…
16:48:21|90640-D87 4E57-2.65-0x33|17.27|17.21|17.93|17.73|17.77|17.59|17.83|18.15|18.19|17.89|18.03|17.85|17.75|18.09|17.85|17.99|17.59|17.57|17.91|17.97|18.01|18.07|18.11|17.77|17.43|17.87|18.29|18.41|17.61|17.39|17.23|18.15|17.45|17.65|17.97|17.59|17.53|17.57|18.13|18.21|18.33|17.93|18.03|18.01|17.75|18.17|18.15|17.73|17.85|17.93|18.29|18.13|17.99|18.05|17.79|17.81|17.67|18.01|17.91|18.19|17.89…
16:48:21|90640-D87 4E57-2.65-0x33|17.41|17.27|17.95|17.67|17.79|17.59|17.77|18.15|18.23|17.89|17.99|17.85|17.69|18.09|17.85|17.93|17.65|17.61|17.85|17.99|17.99|17.99|18.13|17.81|17.45|17.85|18.33|18.41|17.61|17.37|17.41|18.11|17.45|17.65|17.97|17.47|17.53|17.57|18.09|18.21|18.33|17.85|18.03|17.97|17.77|18.19|18.17|17.69|17.87|17.85|18.19|18.07|18.01|18.01|17.87|17.75|17.67|17.97|17.93|18.11|17.87…
16:48:21|90640-D87 4E57-2.65-0x33|17.29|17.33|17.85|17.63|17.67|17.59|17.73|18.15|18.17|17.91|17.95|17.91|17.71|18.15|17.81|17.89|17.63|17.65|17.81|18.01|17.95|17.93|18.07|17.85|17.43|17.77|18.31|18.49|17.59|17.35|17.49|18.11|17.45|17.61|17.97|17.49|17.53|17.55|18.07|18.17|18.35|17.83|18.03|18.01|17.79|18.13|18.19|17.73|17.97|17.83|18.11|18.07|18.01|17.93|17.93|17.73|17.67|17.89|17.95|18.11|17.85…
16:48:21|90640-D87 4E57-2.65-0x33|17.05|17.23|17.65|17.57|17.57|17.61|17.71|18.09|18.05|17.87|17.85|17.93|17.67|18.11|17.69|17.87|17.61|17.59|17.73|18.01|17.91|17.89|17.97|17.81|17.33|17.79|18.29|18.47|17.47|17.29|17.65|17.97|17.37|17.43|17.89|17.49|17.53|17.45|18.01|18.05|18.27|17.81|18.01|18.05|17.75|18.09|18.13|17.77|17.91|17.81|18.07|18.07|17.97|17.77|17.85|17.71|17.67|17.83|17.95|18.11|17.81…
16:48:21|90640-D87 4E57-2.65-0x33|16.99|17.25|17.65|17.57|17.63|17.61|17.79|18.09|18.07|17.83|17.81|17.95|17.71|18.07|17.67|17.85|17.67|17.53|17.73|18.01|17.95|17.91|17.95|17.83|17.39|17.81|18.21|18.43|17.51|17.19|17.63|17.83|17.29|17.49|17.83|17.45|17.53|17.49|18.03|18.01|18.19|17.81|17.99|18.01|17.71|18.05|18.07|17.73|17.85|17.77|18.03|18.07|17.99|17.85|17.77|17.73|17.67|17.87|17.93|18.13|17.77…
16:48:21|90640-D87 4E57-2.65-0x33|16.95|17.35|17.67|17.55|17.69|17.67|17.87|18.17|18.09|17.85|17.79|17.89|17.75|18.07|17.67|17.83|17.73|17.59|17.75|18.03|18.01|17.97|17.95|17.83|17.45|17.89|18.15|18.35|17.61|17.29|17.83|17.93|17.53|17.55|17.87|17.43|17.59|17.53|18.05|17.99|18.23|17.83|18.03|17.93|17.75|18.01|18.09|17.71|17.87|17.75|18.11|18.09|18.07|17.93|17.79|17.77|17.77|17.99|18.03|18.17|17.89…
16:48:21|90640-D87 4E57-2.65-0x33|17.09|17.53|17.63|17.47|17.73|17.73|17.93|18.25|18.17|17.89|17.81|17.85|17.73|18.15|17.69|17.83|17.73|17.65|17.77|18.05|17.99|18.03|17.97|17.85|17.51|17.97|18.19|18.23|17.57|17.39|17.85|18.03|17.75|17.63|17.91|17.47|17.65|17.57|18.07|18.07|18.39|17.89|18.07|17.89|17.79|18.01|18.11|17.77|17.91|17.77|18.19|18.11|18.15|17.95|17.81|17.87|17.97|18.03|18.11|18.23|18.01…
16:48:21|90640-D87 4E57-2.65-0x33|17.09|17.53|17.59|17.47|17.77|17.75|17.99|18.19|18.23|17.91|17.83|17.87|17.61|18.09|17.65|17.87|17.73|17.69|17.71|18.03|17.99|18.01|17.99|17.81|17.45|17.93|18.23|18.13|17.39|17.41|17.79|18.01|17.99|17.57|17.91|17.49|17.69|17.53|18.05|18.07|18.43|17.85|18.07|17.87|17.85|18.01|18.07|17.81|17.95|17.67|18.17|18.07|18.13|17.97|17.93|17.97|17.95|18.01|18.17|18.27|17.95…
16:48:21|90640-D87 4E57-2.65-0x33|17.23|17.59|17.59|17.47|17.77|17.75|17.99|18.13|18.19|17.93|17.85|17.89|17.61|18.09|17.69|17.91|17.73|17.73|17.77|18.01|17.97|17.99|17.99|17.77|17.47|17.89|18.17|17.97|17.43|17.57|17.77|17.95|18.19|17.63|17.97|17.49|17.81|17.59|18.03|18.03|18.45|17.85|18.07|17.85|17.89|18.01|18.03|17.81|17.99|17.67|18.23|18.07|18.19|17.97|18.03|17.99|17.93|18.05|18.21|18.25|17.99…
16:48:21|90640-D87 4E57-2.65-0x33|17.25|17.63|17.57|17.49|17.75|17.79|17.99|18.05|18.13|17.95|17.85|17.89|17.61|18.07|17.71|17.87|17.65|17.71|17.81|18.01|17.87|18.03|17.99|17.79|17.47|17.81|18.11|18.03|17.45|17.61|17.73|17.73|18.01|17.53|17.93|17.47|17.81|17.63|18.05|17.99|18.39|17.83|17.99|17.83|17.95|17.99|18.05|17.71|17.91|17.65|18.23|18.07|18.15|17.95|18.01|18.07|17.91|18.05|18.19|18.29|17.95…
16:48:21|90640-D87 4E57-2.65-0x33|17.33|17.65|17.63|17.51|17.75|17.83|17.95|17.99|18.19|18.05|17.81|17.89|17.67|18.07|17.71|17.83|17.67|17.71|17.87|18.01|17.93|18.05|17.99|17.81|17.49|17.75|18.05|18.07|17.55|17.65|17.75|17.59|17.87|17.51|17.97|17.49|17.81|17.65|18.07|18.03|18.35|17.85|17.93|17.81|17.99|18.03|18.07|17.71|17.83|17.65|18.33|18.07|18.13|17.87|17.99|18.03|17.89|18.01|18.17|18.29|17.93…
16:48:22|90640-D87 4E57-2.65-0x33|17.47|17.71|17.69|17.51|17.75|17.83|17.91|17.95|18.23|18.05|17.77|17.95|17.71|18.09|17.71|17.85|17.69|17.69|17.91|18.03|17.97|18.05|17.99|17.85|17.51|17.79|17.99|18.09|17.69|17.67|17.97|17.69|17.85|17.49|17.93|17.51|17.87|17.67|18.05|18.15|18.39|17.87|17.91|17.79|18.01|18.07|18.05|17.71|17.89|17.65|18.31|18.07|18.11|17.79|18.01|17.99|17.93|17.97|18.17|18.37|17.91…
16:48:22|90640-D87 4E57-2.65-0x33|17.45|17.75|17.63|17.43|17.67|17.83|17.97|17.93|18.13|18.05|17.75|18.01|17.73|18.11|17.71|17.87|17.67|17.67|17.93|18.03|17.93|18.11|18.01|17.95|17.57|17.93|18.01|18.11|17.71|17.53|17.77|17.71|17.83|17.47|17.81|17.47|17.93|17.67|18.03|18.07|18.43|17.89|17.89|17.79|18.03|18.03|18.03|17.75|17.93|17.69|18.29|18.03|18.09|17.79|18.09|17.99|17.97|17.99|18.17|18.27|17.89…
16:48:22|90640-D87 4E57-2.65-0x33|17.37|17.73|17.57|17.39|17.49|17.71|18.01|17.93|18.05|18.01|17.65|17.95|17.67|18.01|17.65|17.79|17.61|17.63|17.93|18.01|17.89|18.01|17.95|17.89|17.51|17.81|17.97|18.15|17.79|17.45|14.35|17.59|17.75|17.45|17.75|17.43|17.87|17.53|18.05|18.01|18.35|17.81|17.89|17.73|17.99|17.99|18.03|17.79|17.87|17.71|18.19|17.99|18.01|17.79|18.01|17.87|17.89|17.91|18.13|18.19|17.79…
16:48:22|90640-D87 4E57-2.65-0x33|17.29|17.79|17.57|17.35|17.47|17.61|17.89|17.91|18.03|17.97|17.59|17.97|17.65|17.91|17.57|17.71|17.59|17.59|17.95|17.99|17.87|17.87|17.93|17.83|17.43|17.71|17.87|18.19|17.75|17.39|15.13|17.57|17.69|17.43|17.69|17.39|17.93|17.53|18.05|17.97|18.27|17.75|17.89|17.71|17.95|17.99|18.03|17.75|17.83|17.67|18.09|17.95|17.93|17.73|17.93|17.81|17.81|17.83|18.19|18.17|17.71…
16:48:22|90640-D87 4E57-2.65-0x33|17.11|17.69|17.57|17.39|17.47|17.59|17.77|17.89|18.01|17.95|17.55|17.89|17.63|17.93|17.51|17.73|17.57|17.55|17.97|18.01|17.85|17.87|17.91|17.81|17.29|17.57|17.65|18.19|17.71|17.25|14.85|17.63|17.69|17.35|17.53|17.27|17.83|17.47|18.03|17.89|18.23|17.69|17.87|17.69|17.91|17.99|18.01|17.71|17.81|17.63|18.11|17.93|17.93|17.69|17.97|17.77|17.81|17.77|18.17|18.15|17.71…
16:48:22|90640-D87 4E57-2.65-0x33|17.23|17.65|17.53|17.55|17.49|17.65|17.85|17.95|17.99|17.93|17.59|17.81|17.61|17.93|17.57|17.75|17.55|17.51|17.93|18.11|17.97|17.93|17.91|17.89|17.27|17.45|17.73|18.35|17.73|17.21|17.41|17.77|17.69|17.43|17.39|17.31|17.75|17.51|18.13|17.97|18.27|17.79|17.91|17.75|17.87|18.01|18.07|17.75|17.79|17.63|18.13|17.97|17.93|17.75|18.01|17.77|17.81|17.81|18.15|18.17|17.71…
16:48:22|90640-D87 4E57-2.65-0x33|17.35|17.63|17.49|17.51|17.49|17.59|17.91|18.01|17.97|17.89|17.63|17.83|17.59|17.93|17.63|17.73|17.53|17.47|17.91|18.09|18.07|17.93|17.91|17.87|17.25|17.47|17.81|18.27|17.75|17.15|16.67|17.69|17.69|17.61|17.41|17.33|17.79|17.45|18.07|18.05|18.27|17.87|17.93|17.79|17.83|18.03|18.01|17.77|17.83|17.63|18.21|18.01|17.91|17.81|18.03|17.67|17.79|17.93|18.11|18.19|17.69…
16:48:22|90640-D87 4E57-2.65-0x33|17.39|17.51|17.53|17.49|17.47|17.55|17.85|18.07|17.95|17.87|17.73|17.85|17.59|17.95|17.61|17.71|17.53|17.45|17.99|18.07|18.03|17.89|17.87|17.85|17.29|17.41|17.73|18.19|17.73|17.09|16.73|17.67|17.69|17.53|17.43|17.33|17.83|17.41|17.95|18.03|18.27|17.85|17.95|17.83|17.81|18.03|17.97|17.85|17.87|17.65|18.27|17.97|17.89|17.83|18.07|17.65|17.77|17.93|18.09|18.21|17.67…
16:48:22|90640-D87 4E57-2.65-0x33|17.43|17.59|17.55|17.45|17.45|17.59|17.81|18.07|17.93|17.79|17.81|17.87|17.59|17.99|17.61|17.77|17.53|17.55|18.05|18.11|17.99|17.93|17.83|17.85|17.33|17.49|17.59|18.17|17.77|17.07|16.53|17.71|17.63|17.47|17.51|17.33|17.85|17.37|17.97|18.01|18.27|17.83|17.95|17.85|17.85|18.09|17.91|17.93|17.85|17.59|18.19|17.95|17.97|17.85|18.09|17.63|17.79|17.99|18.05|18.23|17.67…
16:48:22|90640-D87 4E57-2.65-0x33|17.41|17.65|17.51|17.41|17.41|17.63|17.83|18.13|17.93|17.73|17.79|17.89|17.59|18.03|17.69|17.83|17.53|17.65|18.13|18.15|17.97|18.03|17.91|17.93|17.35|17.55|17.69|18.23|17.75|17.05|16.47|17.71|17.59|17.47|17.59|17.33|17.87|17.39|17.99|18.03|18.33|17.75|17.95|17.79|17.89|18.01|17.87|17.95|17.83|17.61|18.11|17.95|18.03|17.85|18.11|17.73|17.81|17.95|18.01|18.19|17.75…
16:48:22|90640-D87 4E57-2.65-0x33|17.33|17.59|17.47|17.43|17.37|17.63|17.85|18.11|17.93|17.71|17.77|17.87|17.49|18.01|17.75|17.81|17.43|17.65|18.19|18.13|17.85|18.03|17.99|18.01|17.27|17.57|17.77|18.13|17.69|17.01|16.19|17.73|17.69|17.39|17.57|17.21|17.79|17.29|17.99|18.05|18.35|17.69|17.97|17.73|17.85|17.95|17.83|17.97|17.85|17.63|18.15|17.87|17.95|17.69|18.17|17.81|17.85|17.91|18.03|18.17|17.75…
16:48:22|90640-D87 4E57-2.65-0x33|17.35|17.59|17.51|17.59|17.37|17.61|17.83|18.09|17.89|17.69|17.75|17.91|17.51|18.05|17.73|17.79|17.41|17.65|18.11|18.11|17.81|18.03|17.97|18.07|17.31|17.57|17.75|18.03|17.67|16.97|16.29|17.83|17.77|17.41|17.61|17.27|17.71|17.27|17.99|18.09|18.37|17.71|17.97|17.73|17.81|17.93|17.79|17.91|17.85|17.63|18.17|17.89|17.89|17.63|18.21|17.83|17.89|17.91|18.03|18.05|17.75…
16:48:22|90640-D87 4E57-2.65-0x33|17.31|17.59|17.55|17.59|17.29|17.51|17.81|18.09|17.85|17.63|17.65|17.89|17.45|17.99|17.65|17.73|17.31|17.61|17.95|18.05|17.77|17.95|17.85|18.01|17.35|17.53|17.73|17.99|17.65|16.95|16.19|17.75|17.65|17.35|17.63|17.19|17.69|17.25|17.97|18.13|18.23|17.67|17.93|17.65|17.81|17.91|17.77|17.77|17.83|17.63|18.17|17.91|17.81|17.59|18.13|17.75|17.83|17.91|18.05|17.95|17.67…
16:48:22|90640-D87 4E57-2.65-0x33|17.39|17.65|17.51|17.59|17.37|17.41|17.83|18.07|17.89|17.59|17.71|17.87|17.49|18.01|17.75|17.77|17.35|17.65|18.01|18.01|17.75|17.89|17.85|17.97|17.33|17.43|17.71|18.03|17.73|17.03|16.25|17.67|17.55|17.37|17.65|17.21|17.67|17.35|17.95|18.15|18.11|17.71|17.95|17.75|17.87|17.93|17.83|17.87|17.83|17.59|18.17|18.01|17.75|17.65|18.05|17.79|17.77|17.93|18.07|17.99|17.59…
16:48:22|90640-D87 4E57-2.65-0x33|17.45|17.57|17.47|17.53|17.43|17.47|17.91|18.13|17.93|17.59|17.77|17.81|17.53|17.95|17.83|17.77|17.39|17.63|18.07|18.01|17.73|17.91|17.91|17.93|17.31|17.41|17.69|18.05|17.79|17.07|16.31|17.67|17.53|17.39|17.61|17.23|17.67|17.43|17.97|18.17|18.07|17.73|17.91|17.83|17.83|17.95|17.85|17.95|17.85|17.55|18.15|18.09|17.75|17.69|18.01|17.83|17.77|17.95|18.09|18.09|17.55…
16:48:23|90640-D87 4E57-2.65-0x33|17.51|17.43|17.45|17.47|17.47|17.45|17.85|18.19|17.93|17.59|17.79|17.77|17.59|17.89|17.85|17.69|17.47|17.53|18.07|18.01|17.75|17.93|17.89|17.89|17.39|17.39|17.75|18.07|17.69|17.11|16.43|17.73|17.51|17.41|17.51|17.29|17.67|17.51|17.99|18.25|18.03|17.75|17.87|17.81|17.79|17.93|17.87|17.99|17.87|17.59|18.07|18.03|17.69|17.77|17.97|17.83|17.77|18.01|18.11|18.11|17.53…
16:48:23|90640-D87 4E57-2.65-0x33|17.71|17.51|17.45|17.51|17.57|17.51|17.81|18.21|17.93|17.61|17.81|17.77|17.63|17.91|17.87|17.71|17.53|17.55|18.19|17.99|17.77|17.91|17.87|17.87|17.45|17.43|17.81|18.05|17.61|17.21|16.47|17.71|17.39|17.63|17.53|17.35|17.67|17.57|18.07|18.33|18.11|17.77|17.91|17.79|17.75|17.91|17.93|18.01|17.87|17.69|18.05|17.97|17.73|17.83|18.05|17.83|17.73|18.07|18.21|18.13|17.47…
16:48:23|90640-D87 4E57-2.65-0x33|17.65|17.47|17.51|17.55|17.61|17.57|17.83|18.23|17.97|17.61|17.81|17.77|17.65|17.93|17.83|17.73|17.57|17.43|18.11|17.97|17.79|17.89|17.85|17.85|17.37|17.39|17.83|18.03|17.61|17.29|16.59|17.71|17.29|17.55|17.55|17.37|17.67|17.57|18.13|18.39|18.17|17.85|17.93|17.83|17.71|17.99|17.99|18.03|17.87|17.73|18.03|18.03|17.77|17.81|18.13|17.83|17.71|18.03|18.29|18.19|17.43…
16:48:23|90640-D87 4E57-2.65-0x33|17.59|17.47|17.61|17.55|17.65|17.51|17.85|18.17|18.01|17.61|17.81|17.77|17.67|17.89|17.79|17.71|17.61|17.47|18.05|18.01|17.81|17.81|17.83|17.77|17.31|17.41|17.85|17.99|17.61|17.33|16.71|17.79|17.37|17.47|17.59|17.39|17.61|17.51|18.09|18.45|18.19|17.91|17.91|17.87|17.75|18.07|17.99|18.05|17.91|17.77|18.07|18.09|17.77|17.79|18.13|17.83|17.63|18.01|18.29|18.25|17.55…
16:48:23|90640-D87 4E57-2.65-0x33|17.55|17.47|17.63|17.49|17.61|17.33|17.85|18.11|18.03|17.61|17.87|17.77|17.65|17.85|17.79|17.61|17.59|17.51|18.07|18.05|17.75|17.73|17.85|17.69|17.33|17.41|17.89|17.95|17.73|17.37|16.87|17.95|17.43|17.49|17.63|17.35|17.55|17.49|18.05|18.41|18.21|17.89|17.89|17.87|17.79|18.05|17.99|18.03|17.93|17.73|18.11|18.11|17.77|17.81|18.13|17.83|17.55|18.05|18.29|18.23|17.65…
16:48:23|90640-D87 4E57-2.65-0x33|17.55|17.55|17.67|17.47|17.69|17.45|17.87|18.15|18.15|17.79|17.95|17.81|17.67|17.95|17.89|17.69|17.59|17.53|18.11|18.03|17.73|17.83|17.89|17.71|17.37|17.49|18.01|18.03|17.87|17.45|16.99|18.07|17.51|17.53|17.69|17.35|17.67|17.59|18.13|18.41|18.35|17.91|17.91|17.89|17.87|18.07|18.03|18.05|18.03|17.73|18.11|18.17|17.85|17.85|18.17|17.85|17.67|18.11|18.33|18.25|17.75…
16:48:23|90640-D87 4E57-2.65-0x33|17.57|17.63|17.71|17.45|17.71|17.55|17.87|18.19|18.19|17.95|17.95|17.85|17.71|18.03|17.91|17.77|17.61|17.55|18.11|18.01|17.81|18.01|17.89|17.73|17.39|17.57|18.01|18.09|17.89|17.51|17.01|18.01|17.59|17.61|17.75|17.37|17.77|17.65|18.19|18.39|18.47|17.97|17.93|17.97|17.95|18.05|18.07|18.07|18.11|17.73|18.03|18.13|18.03|17.95|18.19|17.89|17.77|18.09|18.37|18.29|17.91…
16:48:23|90640-D87 4E57-2.65-0x33|17.49|17.61|17.71|17.39|17.69|17.51|17.83|18.11|18.13|17.89|17.91|17.83|17.67|17.99|17.85|17.81|17.59|17.55|18.07|17.99|17.79|18.03|17.85|17.75|17.37|17.51|17.91|18.07|17.77|17.47|16.87|17.95|17.59|17.65|17.71|17.21|17.73|17.55|18.13|18.33|18.41|17.99|17.89|18.01|17.95|17.99|18.01|18.05|18.11|17.69|17.97|18.07|18.05|17.91|18.17|17.89|17.79|17.95|18.31|18.29|17.91…
16:48:23|90640-D87 4E57-2.65-0x33|17.45|17.59|17.71|17.33|17.71|17.47|17.83|18.05|18.09|17.83|17.91|17.81|17.73|18.03|17.89|17.85|17.67|17.55|18.05|17.97|17.85|18.13|17.83|17.77|17.49|17.47|17.97|18.13|17.83|17.49|17.01|18.07|17.59|17.65|17.67|17.23|17.77|17.61|18.07|18.31|18.35|17.97|17.77|18.01|17.95|18.03|17.97|18.01|18.11|17.71|17.93|18.07|18.07|17.95|18.15|17.93|17.91|17.95|18.33|18.31|17.91…
16:48:23|90640-D87 4E57-2.65-0x33|17.43|17.57|17.81|17.39|17.83|17.53|17.87|18.01|18.05|17.77|17.91|17.79|17.77|18.01|17.93|17.79|17.75|17.57|18.09|17.97|17.91|18.11|17.81|17.79|17.59|17.55|18.09|18.19|17.89|17.55|17.21|17.95|17.53|17.59|17.63|17.25|17.79|17.73|18.05|18.29|18.37|18.03|17.77|18.01|17.93|18.07|17.95|17.97|18.05|17.73|17.91|18.07|18.05|17.97|18.13|17.97|17.85|17.95|18.29|18.39|17.93…
16:48:23|90640-D87 4E57-2.65-0x33|17.49|17.55|17.81|17.35|17.79|17.49|17.89|17.97|18.07|17.73|17.91|17.77|17.69|17.93|17.85|17.75|17.75|17.51|18.07|17.97|17.97|18.09|17.83|17.81|17.57|17.57|18.15|18.25|17.91|17.53|17.19|17.83|17.47|17.61|17.59|17.27|17.67|17.71|18.05|18.37|18.39|17.99|17.77|18.03|17.83|18.07|17.93|18.01|17.99|17.79|17.89|18.09|18.03|17.97|18.11|18.03|17.81|17.91|18.27|18.37|17.87…
16:48:23|90640-D87 4E57-2.65-0x33|17.57|17.61|17.81|17.45|17.85|17.57|17.99|17.99|18.17|17.81|18.01|17.77|17.63|17.95|17.79|17.79|17.77|17.57|18.15|18.01|18.05|18.13|17.87|17.85|17.57|17.65|18.21|18.33|17.95|17.53|17.19|17.73|17.53|17.65|17.67|17.29|17.73|17.71|18.07|18.45|18.43|17.97|17.75|18.07|17.77|18.09|17.97|18.05|18.03|17.87|17.95|18.17|18.09|17.99|18.17|18.11|17.93|17.89|18.25|18.37|17.95…
16:48:23|90640-D87 4E57-2.65-0x33|17.57|17.65|17.79|17.53|17.87|17.63|18.07|18.01|18.21|17.87|17.97|17.69|17.69|17.95|17.83|17.83|17.73|17.63|18.15|17.97|18.03|18.17|17.89|17.89|17.61|17.73|18.29|18.47|17.97|17.53|17.25|17.57|17.59|17.67|17.73|17.41|17.85|17.67|18.03|18.47|18.45|17.99|17.73|18.03|17.73|18.11|18.01|18.03|18.05|17.91|17.93|18.19|18.13|17.97|18.21|18.11|18.03|17.89|18.25|18.37|18.01…
16:48:23|90640-D87 4E57-2.65-0x33|17.55|17.71|17.69|17.53|17.87|17.61|18.13|18.01|18.23|17.93|17.93|17.67|17.73|17.95|17.85|17.85|17.69|17.65|18.13|18.01|17.99|18.13|17.83|17.85|17.53|17.69|18.35|18.45|17.91|17.61|17.43|17.63|17.73|17.67|17.77|17.49|17.89|17.63|18.11|18.49|18.45|17.91|17.71|17.99|17.71|18.11|18.09|17.99|18.01|17.93|17.95|18.19|18.13|17.95|18.23|18.03|18.03|17.89|18.25|18.35|18.07…
16:48:23|90640-D87 4E57-2.65-0x33|17.59|17.75|17.67|17.53|17.89|17.51|18.09|17.93|18.23|17.99|17.87|17.65|17.71|17.95|17.85|17.85|17.71|17.67|18.15|18.05|17.99|18.09|17.87|17.83|17.59|17.59|18.23|18.43|17.91|17.67|17.39|17.57|17.85|17.69|17.81|17.49|17.91|17.67|18.19|18.43|18.45|17.89|17.71|17.93|17.71|18.09|18.15|17.95|17.97|17.95|17.97|18.13|18.13|17.91|18.25|18.03|18.13|17.89|18.25|18.31|18.13…
16:48:23|90640-D87 4E57-2.65-0x33|17.57|17.73|17.65|17.53|17.91|17.53|18.05|17.95|18.23|17.97|17.75|17.63|17.69|17.97|17.85|17.85|17.73|17.79|18.17|18.03|17.99|18.13|17.89|17.79|17.71|17.55|18.13|18.29|17.91|17.65|17.21|17.39|17.85|17.63|17.83|17.39|17.89|17.71|18.19|18.33|18.47|17.81|17.69|17.89|17.75|18.07|18.09|17.91|17.95|17.97|17.95|18.07|18.09|17.87|18.17|17.97|18.13|17.81|18.19|18.29|18.13…
16:48:24|90640-D87 4E57-2.65-0x33|17.55|17.73|17.61|17.53|17.81|17.49|18.05|17.97|18.21|17.95|17.81|17.61|17.69|17.99|17.91|17.87|17.71|17.89|18.19|18.01|17.97|18.25|17.85|17.67|17.67|17.53|18.11|18.07|17.95|17.71|17.35|17.45|17.85|17.67|17.85|17.41|17.97|17.73|18.19|18.29|18.49|17.83|17.73|17.95|17.85|18.05|18.03|17.91|17.95|17.97|17.93|18.11|18.05|17.85|18.09|17.95|18.21|17.81|18.21|18.31|18.13…
16:48:24|90640-D87 4E57-2.65-0x33|17.55|17.67|17.59|17.51|17.73|17.57|18.05|17.99|18.19|18.01|17.85|17.63|17.63|18.05|17.95|17.89|17.69|17.83|18.21|17.99|17.89|18.21|17.81|17.61|17.63|17.57|18.21|18.11|17.99|17.77|17.57|17.51|17.93|17.71|17.83|17.31|17.89|17.75|18.23|18.25|18.43|17.77|17.73|17.99|17.83|18.03|18.01|17.91|17.89|17.97|17.93|18.15|18.03|17.85|18.07|17.93|18.17|17.81|18.27|18.33|18.11…
16:48:24|90640-D87 4E57-2.65-0x33|17.63|17.57|17.57|17.57|17.77|17.71|18.07|18.01|18.21|18.05|17.83|17.63|17.65|18.09|17.99|17.91|17.69|17.77|18.19|17.97|17.95|18.23|17.85|17.49|17.65|17.59|18.19|18.15|18.01|17.81|17.47|17.45|17.99|17.73|17.81|17.35|17.89|17.79|18.33|18.25|18.37|17.77|17.73|18.01|17.81|17.99|17.99|17.93|17.85|17.93|17.91|18.09|18.01|17.83|18.05|17.97|18.19|17.85|18.33|18.31|18.09…
16:48:24|90640-D87 4E57-2.65-0x33|17.79|17.59|17.57|17.53|17.83|17.73|18.11|18.01|18.25|18.05|17.81|17.67|17.69|18.05|18.05|17.89|17.71|17.77|18.17|17.93|18.01|18.17|17.89|17.57|17.69|17.57|18.19|18.09|18.03|17.81|17.25|17.35|17.89|17.77|17.77|17.41|17.93|17.79|18.25|18.27|18.41|17.79|17.71|18.05|17.83|17.97|17.95|17.97|17.93|17.91|17.87|18.05|18.07|17.83|18.01|18.01|18.23|17.89|18.25|18.29|18.05…
16:48:24|90640-D87 4E57-2.65-0x33|17.79|17.61|17.59|17.41|17.77|17.75|18.09|17.95|18.19|18.05|17.83|17.71|17.77|18.01|18.01|17.89|17.75|17.77|18.11|17.91|17.99|18.11|17.93|17.65|17.67|17.55|18.13|18.03|18.05|17.91|17.21|17.33|17.81|17.73|17.73|17.47|17.97|17.83|18.19|18.21|18.45|17.91|17.69|17.99|17.85|18.05|17.91|17.97|18.01|17.89|17.75|17.99|18.23|17.93|17.97|18.01|18.27|17.87|18.17|18.25|18.03…
16:48:24|90640-D87 4E57-2.65-0x33|17.79|17.65|17.59|17.37|17.71|17.73|18.05|17.95|18.07|17.97|17.85|17.77|17.83|18.05|17.95|17.89|17.77|17.77|18.11|17.91|17.95|18.09|17.95|17.59|17.65|17.55|18.07|17.97|18.05|17.89|17.15|17.31|17.79|17.69|17.69|17.51|17.99|17.85|18.15|18.15|18.47|17.99|17.63|17.93|17.85|18.11|17.93|17.97|17.99|17.87|17.77|17.85|18.21|18.01|17.95|17.99|18.27|17.83|18.11|18.25|17.99…
16:48:24|90640-D87 4E57-2.65-0x33|17.75|17.75|17.63|17.35|17.67|17.71|18.07|17.95|18.13|17.91|17.79|17.81|17.79|18.09|17.89|17.89|17.77|17.77|18.13|17.91|17.95|18.07|17.95|17.55|17.69|17.55|18.03|17.85|18.03|17.87|17.21|17.37|17.77|17.75|17.65|17.45|18.01|17.85|18.11|18.07|18.49|17.95|17.59|17.91|17.85|18.09|17.95|17.99|17.99|17.89|17.87|17.93|18.27|17.97|17.95|17.99|18.27|17.79|17.99|18.19|17.97…
16:48:24|90640-D87 4E57-2.65-0x33|17.73|17.73|17.69|17.39|17.65|17.77|18.11|17.93|18.19|17.87|17.75|17.81|17.77|18.05|17.85|17.95|17.79|17.85|18.17|17.91|17.97|18.11|18.03|17.59|17.75|17.63|18.01|17.95|18.03|17.89|17.41|17.61|17.83|17.81|17.75|17.41|18.01|17.85|18.15|18.01|18.49|17.93|17.65|17.89|17.93|18.09|18.01|18.09|17.99|17.91|17.97|18.01|18.17|17.95|18.05|17.99|18.29|17.77|17.99|18.27|18.03…
16:48:24|90640-D87 4E57-2.65-0x33|17.69|17.71|17.71|17.41|17.69|17.81|18.09|17.87|18.15|17.83|17.79|17.81|17.79|18.01|17.93|17.99|17.79|17.93|18.19|17.91|17.97|18.15|18.03|17.63|17.77|17.69|18.03|18.09|18.05|17.91|17.41|17.71|17.87|17.83|17.83|17.49|17.99|17.85|18.19|17.97|18.57|17.97|17.69|17.87|17.99|18.11|18.05|18.09|17.99|17.95|18.05|18.05|18.07|17.93|18.13|17.99|18.39|17.85|17.99|18.23|18.09…
16:48:24|90640-D87 4E57-2.65-0x33|17.65|17.75|17.73|17.45|17.73|17.83|18.07|17.85|18.11|17.81|17.83|17.79|17.81|18.05|17.99|17.93|17.79|17.91|18.19|17.91|17.97|18.15|17.97|17.69|17.71|17.67|18.05|17.99|18.01|17.75|17.25|17.73|17.81|17.77|17.85|17.55|17.93|17.75|18.19|17.93|18.59|18.01|17.71|17.87|18.05|18.13|17.99|18.09|17.99|17.97|18.03|18.09|18.05|17.91|18.07|17.99|18.35|17.93|18.05|18.19|18.03…
16:48:24|90640-D87 4E57-2.65-0x33|17.67|17.89|17.81|17.43|17.69|17.85|18.09|17.83|18.13|17.75|17.83|17.77|17.81|18.07|17.95|17.87|17.75|17.89|18.19|17.85|17.97|18.15|17.89|17.73|17.81|17.65|18.07|17.89|17.93|17.61|17.25|17.79|17.75|17.77|17.87|17.55|17.79|17.69|18.19|17.95|18.59|17.93|17.65|17.93|18.11|18.09|17.95|18.13|17.99|17.93|18.01|18.15|18.03|17.87|17.95|17.99|18.31|18.01|18.15|18.21|17.99…
16:48:24|90640-D87 4E57-2.65-0x33|17.61|17.87|17.87|17.39|17.63|17.75|18.09|17.83|18.13|17.75|17.81|17.69|17.71|18.07|17.89|17.81|17.71|17.87|18.17|17.85|17.97|18.09|17.81|17.79|17.89|17.69|18.13|17.99|17.85|17.59|17.23|17.77|17.71|17.75|17.87|17.53|17.79|17.63|18.17|17.95|18.55|17.85|17.63|17.97|18.07|18.05|17.91|18.15|17.97|17.89|18.09|18.19|18.09|17.81|17.89|17.97|18.33|18.07|18.19|18.29|18.03…
16:48:24|90640-D87 4E57-2.65-0x33|17.59|17.85|17.79|17.35|17.55|17.67|18.03|17.83|18.15|17.75|17.83|17.61|17.77|18.07|17.83|17.77|17.71|17.85|18.21|17.85|17.97|18.03|17.85|17.85|17.87|17.65|18.11|18.07|17.83|17.57|17.21|17.75|17.67|17.75|17.87|17.63|17.89|17.61|18.15|17.95|18.51|17.87|17.61|17.97|18.03|18.03|17.87|18.09|17.95|17.87|18.15|18.19|18.13|17.75|17.83|18.03|18.35|18.03|18.21|18.27|18.13…
16:48:24|90640-D87 4E57-2.65-0x33|17.57|17.79|17.65|17.33|17.47|17.67|17.97|17.83|18.17|17.79|17.83|17.59|17.83|18.07|17.77|17.81|17.71|17.85|18.25|17.85|17.97|18.05|17.87|17.83|17.85|17.61|18.09|18.07|17.81|17.55|17.19|17.75|17.77|17.75|17.95|17.73|17.87|17.59|18.15|17.95|18.51|17.87|17.61|17.97|18.09|18.03|17.87|18.05|17.93|17.85|18.23|18.19|18.13|17.71|17.89|18.09|18.29|18.01|18.21|18.25|18.07…
16:48:24|90640-D87 4E57-2.65-0x33|17.55|17.75|17.59|17.33|17.47|17.75|17.95|17.83|18.11|17.83|17.81|17.57|17.83|18.13|17.89|17.83|17.67|17.85|18.29|17.85|17.89|18.05|17.87|17.83|17.85|17.57|18.15|18.07|17.75|17.53|17.17|17.73|17.85|17.81|18.01|17.73|17.85|17.61|18.15|17.99|18.51|17.85|17.61|17.97|18.13|18.07|17.87|17.99|17.91|17.87|18.29|18.19|18.13|17.71|18.05|18.05|18.23|18.09|18.21|18.29|18.03…
16:48:24|90640-D87 4E57-2.65-0x33|17.47|17.67|17.53|17.31|17.45|17.69|17.91|17.79|18.05|17.77|17.77|17.61|17.77|18.09|17.97|17.77|17.61|17.79|18.31|17.81|17.81|17.95|17.85|17.83|17.83|17.61|18.19|17.95|17.61|17.41|17.15|17.69|17.67|17.95|18.01|17.65|17.79|17.55|18.07|18.01|18.49|17.75|17.67|17.97|18.05|18.09|17.83|17.91|17.97|17.87|18.25|18.19|18.03|17.71|18.07|17.99|18.19|18.13|18.19|18.31|17.99…
16:48:25|90640-D87 4E57-2.65-0x33|17.47|17.59|17.47|17.29|17.47|17.63|17.91|17.77|17.97|17.73|17.73|17.63|17.71|18.05|17.91|17.71|17.57|17.75|18.21|17.79|17.77|17.87|17.77|17.83|17.83|17.63|18.15|17.85|17.59|17.25|17.19|17.71|17.53|17.83|18.01|17.61|17.73|17.55|18.01|18.03|18.47|17.73|17.71|17.97|17.93|18.01|17.81|17.93|18.01|17.85|18.13|18.13|17.93|17.63|18.15|17.95|18.17|18.07|18.17|18.19|17.97…
16:48:25|90640-D87 4E57-2.65-0x33|17.59|17.59|17.43|17.39|17.51|17.69|18.01|17.81|17.91|17.77|17.71|17.69|17.61|18.05|17.87|17.75|17.55|17.79|18.13|17.81|17.75|17.89|17.71|17.81|17.85|17.59|18.13|17.93|17.59|17.29|17.17|17.83|17.65|17.75|17.97|17.59|17.77|17.55|18.07|18.05|18.43|17.67|17.71|17.99|17.87|17.95|17.89|17.97|18.05|17.85|18.21|18.09|17.95|17.59|18.09|17.79|18.11|17.95|18.17|18.11|17.95…
16:48:25|90640-D87 4E57-2.65-0x33|17.69|17.59|17.43|17.49|17.55|17.75|18.01|17.85|17.97|17.81|17.75|17.73|17.61|18.05|17.87|17.79|17.57|17.83|18.09|17.83|17.79|18.01|17.73|17.79|17.81|17.55|18.09|17.99|17.59|17.39|17.33|17.97|17.75|17.77|18.03|17.63|17.89|17.55|18.13|18.13|18.51|17.73|17.71|17.91|17.81|17.95|17.97|17.97|18.09|17.89|18.27|18.07|17.97|17.67|18.15|17.85|18.17|17.93|18.29|18.23|18.09…
16:48:25|90640-D87 4E57-2.65-0x33|17.77|17.59|17.43|17.39|17.49|17.73|17.95|17.83|18.03|17.83|17.79|17.73|17.61|18.03|17.87|17.73|17.49|17.79|17.99|17.87|17.83|17.95|17.65|17.83|17.71|17.55|18.05|18.01|17.41|17.37|17.29|17.93|17.69|17.79|17.99|17.67|17.83|17.55|18.09|18.21|18.45|17.77|17.69|17.85|17.81|17.95|17.95|17.89|18.05|17.87|18.19|17.99|17.93|17.67|18.05|17.91|18.11|17.91|18.29|18.33|18.01…
16:48:25|90640-D87 4E57-2.65-0x33|17.75|17.53|17.43|17.31|17.51|17.71|18.01|17.81|18.05|17.85|17.83|17.73|17.63|18.01|17.91|17.67|17.55|17.75|18.05|17.91|17.77|17.91|17.69|17.87|17.71|17.55|18.07|18.11|17.45|17.35|17.31|17.99|17.63|17.77|17.89|17.67|17.79|17.61|18.05|18.25|18.39|17.83|17.67|17.85|17.81|17.99|17.93|17.81|18.01|17.87|18.11|18.03|17.91|17.73|17.91|17.93|18.05|17.91|18.29|18.35|17.95…
16:48:25|90640-D87 4E57-2.65-0x33|17.77|17.57|17.49|17.37|17.61|17.73|18.05|17.89|18.07|17.85|17.93|17.79|17.63|18.01|17.95|17.73|17.59|17.71|18.09|17.97|17.73|17.87|17.79|17.87|17.73|17.61|18.09|18.13|17.47|17.39|17.33|18.13|17.63|17.75|17.85|17.75|17.87|17.67|18.05|18.29|18.39|17.87|17.75|17.85|17.77|18.01|17.99|17.75|17.99|17.87|18.11|18.15|17.85|17.79|17.93|18.01|18.05|17.91|18.25|18.37|17.87…
16:48:25|90640-D87 4E57-2.65-0x33|17.79|17.61|17.53|17.33|17.59|17.67|18.07|17.95|18.09|17.85|17.97|17.85|17.63|18.01|17.93|17.83|17.63|17.67|18.11|18.01|17.71|17.83|17.77|17.87|17.73|17.65|18.07|18.15|17.57|17.43|17.45|18.15|17.63|17.73|17.75|17.67|18.01|17.71|18.05|18.31|18.39|17.91|17.81|17.91|17.73|18.01|18.03|17.79|17.97|17.91|18.03|18.13|17.79|17.85|17.93|17.99|18.05|17.93|18.21|18.25|17.79…
16:48:25|90640-D87 4E57-2.65-0x33|17.81|17.59|17.55|17.39|17.57|17.65|18.09|17.97|18.11|17.83|18.01|17.85|17.63|17.97|17.91|17.85|17.67|17.63|18.13|18.07|17.71|17.91|17.75|17.87|17.73|17.63|18.07|18.19|17.67|17.45|17.55|18.19|17.61|17.71|17.77|17.61|17.99|17.75|18.09|18.33|18.47|17.95|17.89|17.95|17.71|18.01|18.07|17.83|18.01|17.95|18.05|18.11|17.73|17.91|17.97|17.97|18.09|18.01|18.21|18.15|17.85…
16:48:25|90640-D87 4E57-2.65-0x33|17.79|17.57|17.59|17.53|17.61|17.63|18.05|17.99|18.17|17.73|17.99|17.85|17.59|17.93|17.87|17.87|17.67|17.59|18.05|18.11|17.73|17.97|17.71|17.87|17.69|17.61|18.05|18.21|17.77|17.47|17.59|18.19|17.59|17.69|17.87|17.63|17.97|17.69|18.19|18.31|18.55|17.97|17.97|17.91|17.69|18.07|18.11|17.81|18.05|17.95|18.07|18.09|17.67|17.93|18.01|17.95|18.13|18.09|18.31|18.19|17.91…
16:48:25|90640-D87 4E57-2.65-0x33|17.77|17.53|17.63|17.57|17.65|17.63|17.95|17.97|18.21|17.73|17.97|17.87|17.55|17.83|17.85|17.91|17.67|17.53|17.97|18.11|17.75|17.95|17.69|17.89|17.65|17.59|18.03|18.27|17.91|17.45|17.47|18.05|17.55|17.67|17.87|17.55|17.93|17.63|18.17|18.19|18.55|17.99|17.93|17.87|17.77|18.11|18.05|17.79|18.07|17.95|18.09|17.99|17.69|17.95|18.05|17.93|18.05|18.17|18.29|18.15|17.95…
16:48:25|90640-D87 4E57-2.65-0x33|17.77|17.45|17.57|17.59|17.65|17.63|17.93|17.95|18.21|17.65|17.91|17.99|17.53|17.75|17.77|17.95|17.77|17.49|17.93|18.11|17.83|17.93|17.71|17.99|17.61|17.57|17.99|18.33|17.87|17.45|17.39|18.05|17.51|17.71|17.87|17.53|17.89|17.65|18.17|18.15|18.55|18.05|17.89|17.87|17.85|18.05|17.99|17.79|18.15|17.91|18.19|18.03|17.71|17.95|18.09|17.97|17.97|18.17|18.29|18.15|17.99…
16:48:25|90640-D87 4E57-2.65-0x33|17.87|17.47|17.53|17.63|17.67|17.59|17.91|17.93|18.27|17.63|17.79|17.95|17.51|17.71|17.69|17.93|17.87|17.51|17.83|18.13|17.91|17.89|17.65|17.97|17.57|17.55|17.89|18.31|17.85|17.45|17.15|18.19|17.69|17.73|17.87|17.51|17.87|17.67|18.19|18.11|18.55|18.11|17.93|17.79|17.85|18.01|17.97|17.79|18.17|17.89|18.19|18.05|17.79|17.95|18.05|17.93|17.95|18.25|18.27|18.01|17.93…
16:48:25|90640-D87 4E57-2.65-0x33|17.97|17.49|17.55|17.77|17.73|17.55|17.95|17.91|18.21|17.61|17.91|17.99|17.59|17.67|17.69|17.91|17.83|17.53|17.93|18.15|17.93|17.85|17.77|18.01|17.67|17.53|17.93|18.47|17.95|17.53|17.31|18.39|17.83|17.77|17.87|17.55|17.85|17.67|18.19|18.07|18.55|18.05|17.97|17.81|17.85|18.03|18.03|17.79|18.19|17.89|18.19|18.05|17.85|17.97|18.07|17.97|17.93|18.19|18.37|18.05|17.87…
16:48:25|90640-D87 4E57-2.65-0x33|18.03|17.49|17.55|17.71|17.77|17.51|17.97|17.93|18.13|17.61|17.99|17.99|17.71|17.69|17.67|17.89|17.79|17.55|18.01|18.07|17.93|17.93|17.87|17.99|17.75|17.57|17.85|18.47|18.09|17.53|17.31|18.39|17.77|17.79|17.83|17.45|17.77|17.67|18.15|18.03|18.41|17.99|17.93|17.83|17.81|18.03|18.03|17.77|18.13|17.87|18.19|17.97|17.81|17.97|18.05|17.99|18.01|18.13|18.29|18.07|17.89…
16:48:25|90640-D87 4E57-2.65-0x33|17.95|17.41|17.59|17.67|17.73|17.47|17.99|17.95|18.11|17.61|17.93|17.95|17.65|17.71|17.67|17.87|17.77|17.57|17.95|17.99|17.91|18.05|17.91|17.87|17.69|17.61|17.83|18.47|18.05|17.53|17.33|18.43|17.71|17.73|17.81|17.43|17.69|17.69|18.11|18.01|18.29|18.01|17.89|17.85|17.77|18.05|18.03|17.75|18.07|17.83|18.19|18.03|17.77|17.95|18.03|18.01|18.09|18.09|18.23|18.13|17.91…
16:48:25|90640-D87 4E57-2.65-0x33|17.91|17.49|17.77|17.65|17.73|17.59|18.03|18.01|18.11|17.61|17.91|17.95|17.63|17.75|17.71|17.81|17.79|17.59|17.93|17.97|17.93|18.05|17.99|17.93|17.67|17.61|17.85|18.39|18.05|17.59|17.27|18.47|17.77|17.71|17.77|17.37|17.69|17.73|18.09|18.03|18.29|18.07|17.85|17.91|17.85|18.09|18.05|17.77|17.99|17.77|18.21|18.11|17.79|17.97|18.09|18.05|18.17|18.09|18.27|18.21|17.95…
16:48:26|90640-D87 4E57-2.65-0x33|17.99|17.55|17.67|17.57|17.79|17.77|18.03|18.07|18.05|17.61|17.95|17.95|17.61|17.79|17.71|17.77|17.73|17.61|17.97|17.95|17.95|18.05|17.95|17.99|17.67|17.61|17.79|18.33|18.01|17.71|17.39|18.49|17.83|17.73|17.73|17.33|17.69|17.73|17.99|18.07|18.29|18.03|17.83|17.95|17.91|18.11|18.07|17.79|17.91|17.79|18.29|18.09|17.81|17.93|18.15|18.09|18.23|18.09|18.31|18.23|18.03…
16:48:26|90640-D87 4E57-2.65-0x33|18.05|17.59|17.57|17.53|17.83|17.71|18.01|18.03|17.97|17.63|17.97|17.93|17.57|17.75|17.69|17.69|17.59|17.61|17.99|17.93|17.95|17.97|17.89|17.85|17.65|17.63|17.73|18.23|17.83|17.69|17.35|18.39|17.83|17.73|17.73|17.27|17.61|17.65|17.91|18.09|18.29|17.93|17.85|17.97|17.87|18.11|18.07|17.79|17.89|17.79|18.23|18.05|17.83|17.89|18.13|17.99|18.19|18.07|18.23|18.23|18.01…
16:48:26|90640-D87 4E57-2.65-0x33|18.01|17.63|17.63|17.51|17.71|17.59|17.97|17.99|18.03|17.65|17.99|17.93|17.59|17.73|17.65|17.63|17.61|17.61|17.95|17.93|17.95|17.89|17.87|17.73|17.67|17.65|17.79|18.15|17.79|17.79|17.35|18.31|17.83|17.77|17.73|17.37|17.53|17.65|17.85|18.05|18.35|17.91|17.93|17.91|17.85|18.03|18.07|17.75|17.87|17.79|18.19|17.95|17.85|17.93|18.11|17.99|18.17|18.01|18.17|18.29|18.07…
16:48:26|90640-D87 4E57-2.65-0x33|17.97|17.63|17.73|17.53|17.59|17.53|18.01|18.09|18.09|17.65|18.01|17.95|17.61|17.77|17.63|17.65|17.63|17.55|17.91|17.83|17.95|17.87|17.85|17.71|17.69|17.59|17.85|18.17|17.75|17.73|17.23|18.17|17.89|17.79|17.73|17.45|17.57|17.73|17.83|18.01|18.33|17.89|17.97|17.87|17.83|17.97|18.07|17.71|17.85|17.73|18.17|17.87|17.89|17.97|18.09|17.99|18.17|17.85|18.19|18.33|18.05…
16:48:26|90640-D87 4E57-2.65-0x33|17.91|17.63|17.79|17.55|17.63|17.47|17.99|18.17|18.15|17.65|18.05|18.03|17.59|17.81|17.71|17.67|17.63|17.51|17.93|17.75|17.89|17.85|17.87|17.69|17.63|17.53|17.95|18.19|17.87|17.75|17.31|18.11|17.93|17.79|17.73|17.43|17.59|17.79|17.81|18.03|18.31|17.91|18.01|17.89|17.81|17.93|18.05|17.77|17.83|17.73|18.23|17.91|17.91|18.01|18.07|18.01|18.17|17.89|18.29|18.35|18.11…
16:48:26|90640-D87 4E57-2.65-0x33|17.85|17.69|17.93|17.51|17.65|17.53|17.95|18.15|18.19|17.67|18.07|17.97|17.55|17.81|17.77|17.65|17.61|17.59|18.03|17.77|17.83|17.87|17.87|17.71|17.55|17.69|18.13|18.23|17.97|17.69|17.37|18.09|17.83|17.77|17.71|17.41|17.63|17.83|17.79|17.95|18.31|17.91|17.97|17.89|17.85|17.87|17.99|17.81|17.83|17.71|18.21|17.93|17.85|18.03|18.05|18.01|18.21|18.01|18.31|18.35|18.07…
16:48:26|90640-D87 4E57-2.65-0x33|17.77|17.75|17.91|17.35|17.59|17.57|17.85|18.15|18.13|17.69|18.03|17.87|17.55|17.81|17.69|17.63|17.55|17.67|17.97|17.79|17.79|17.89|17.81|17.73|17.59|17.83|18.15|18.27|17.89|17.65|17.31|18.09|17.75|17.81|17.71|17.39|17.65|17.77|17.69|17.91|18.37|17.87|17.93|17.87|17.89|17.81|17.95|17.73|17.83|17.69|18.19|18.01|17.81|17.95|17.97|17.95|18.25|18.01|18.33|18.39|18.03…
16:48:26|90640-D87 4E57-2.65-0x33|17.65|17.77|17.91|17.39|17.55|17.61|17.77|18.05|18.09|17.69|18.01|17.83|17.55|17.81|17.63|17.63|17.51|17.71|17.93|17.77|17.69|17.85|17.77|17.63|17.53|17.85|18.17|18.31|17.83|17.63|17.19|18.11|17.87|17.85|17.69|17.39|17.69|17.73|17.67|17.89|18.39|17.77|17.95|17.87|17.91|17.77|17.93|17.67|17.83|17.67|18.17|18.09|17.81|17.83|17.85|17.91|18.23|18.03|18.45|18.51|18.11…
16:48:26|90640-D87 4E57-2.65-0x33|17.67|17.79|17.93|17.43|17.51|17.65|17.73|17.95|18.11|17.69|17.95|17.81|17.59|17.89|17.61|17.69|17.49|17.75|17.95|17.75|17.67|17.91|17.79|17.53|17.53|17.87|18.17|18.35|17.83|17.61|17.23|18.11|17.97|17.81|17.67|17.47|17.73|17.71|17.65|17.95|18.41|17.79|17.97|17.87|18.01|17.79|17.91|17.67|17.89|17.71|18.15|18.03|17.81|17.79|17.75|17.83|18.21|18.01|18.55|18.51|18.19…
16:48:26|90640-D87 4E57-2.65-0x33|17.61|17.71|17.93|17.37|17.35|17.55|17.69|17.91|18.11|17.73|17.89|17.79|17.55|17.85|17.57|17.73|17.47|17.67|17.95|17.79|17.63|17.95|17.87|17.55|17.51|17.81|18.15|18.29|17.75|17.57|17.09|18.05|17.89|17.77|17.61|17.53|17.73|17.69|17.67|17.97|18.39|17.71|17.99|17.87|17.97|17.79|17.83|17.65|17.87|17.73|18.13|17.97|17.77|17.75|17.81|17.73|18.15|17.97|18.49|18.43|18.17…
16:48:26|90640-D87 4E57-2.65-0x33|17.51|17.59|17.77|17.31|17.37|17.45|17.69|17.87|18.09|17.75|17.83|17.77|17.59|17.81|17.55|17.75|17.53|17.61|17.89|17.83|17.69|17.97|17.83|17.55|17.55|17.69|18.09|18.25|17.79|17.59|17.19|18.01|17.81|17.75|17.57|17.49|17.71|17.65|17.69|18.03|18.37|17.71|18.01|17.83|17.95|17.73|17.75|17.63|17.83|17.73|18.11|17.95|17.73|17.69|17.87|17.69|18.17|17.91|18.51|18.35|18.15…
16:48:26|90640-D87 4E57-2.65-0x33|17.47|17.59|17.67|17.37|17.41|17.53|17.71|17.89|18.09|17.81|17.81|17.79|17.65|17.85|17.57|17.79|17.61|17.67|17.87|17.87|17.77|17.99|17.83|17.47|17.61|17.69|18.07|18.27|17.87|17.61|17.25|18.03|17.77|17.77|17.53|17.49|17.73|17.63|17.73|18.11|18.41|17.73|18.05|17.83|17.99|17.71|17.77|17.57|17.77|17.77|18.17|17.95|17.73|17.67|17.85|17.59|18.19|17.89|18.47|18.31|18.13…
16:48:26|90640-D87 4E57-2.65-0x33|17.49|17.67|17.75|17.49|17.53|17.61|17.73|17.91|18.09|17.87|17.83|17.81|17.67|17.95|17.63|17.89|17.61|17.71|17.83|17.91|17.81|18.01|17.89|17.41|17.61|17.69|18.07|18.29|17.91|17.63|17.41|18.13|17.75|17.71|17.43|17.51|17.75|17.65|17.75|18.15|18.45|17.75|18.09|17.83|18.03|17.79|17.79|17.57|17.73|17.75|18.23|17.97|17.73|17.69|17.93|17.65|18.21|18.01|18.43|18.23|18.11…
16:48:26|90640-D87 4E57-2.65-0x33|17.49|17.65|17.89|17.55|17.61|17.63|17.73|17.95|18.09|17.91|17.83|17.89|17.67|17.95|17.67|17.87|17.53|17.63|17.79|17.95|17.83|18.05|18.01|17.43|17.59|17.79|18.05|18.29|17.93|17.63|17.61|18.23|17.73|17.65|17.43|17.51|17.77|17.65|17.73|18.17|18.45|17.75|18.09|17.83|18.03|17.85|17.85|17.57|17.71|17.73|18.25|17.97|17.81|17.71|17.97|17.69|18.15|18.11|18.43|18.15|18.13…
16:48:26|90640-D87 4E57-2.65-0x33|17.45|17.57|17.89|17.61|17.61|17.65|17.79|17.99|18.13|17.95|17.87|17.97|17.71|17.95|17.75|17.93|17.57|17.57|17.85|18.07|17.87|18.09|17.97|17.37|17.65|17.87|18.13|18.35|17.95|17.55|17.69|18.33|17.73|17.69|17.43|17.63|17.79|17.73|17.71|18.21|18.45|17.81|18.09|17.91|18.05|17.89|17.89|17.69|17.71|17.75|18.27|18.03|17.87|17.73|18.01|17.73|18.11|18.09|18.51|18.29|18.25…
16:48:26|90640-D87 4E57-2.65-0x33|17.45|17.63|17.99|17.63|17.63|17.73|17.91|18.07|18.19|17.99|17.93|17.97|17.75|18.01|17.83|17.97|17.61|17.59|17.91|18.13|17.93|18.15|17.95|17.45|17.73|17.89|18.23|18.39|17.99|17.57|17.79|18.39|17.85|17.83|17.53|17.75|17.81|17.81|17.79|18.25|18.53|17.87|18.09|18.01|18.11|17.95|17.91|17.81|17.77|17.79|18.29|18.09|17.91|17.75|18.05|17.79|18.11|18.09|18.55|18.51|18.25…
16:48:27|90640-D87 4E57-2.65-0x33|17.47|17.67|18.05|17.65|17.65|17.79|17.95|18.13|18.19|18.01|17.89|17.93|17.77|18.05|17.85|18.01|17.59|17.59|17.99|18.19|17.97|18.19|17.91|17.53|17.69|17.91|18.31|18.35|17.99|17.51|17.83|18.43|17.95|17.83|17.53|17.67|17.83|17.83|17.77|18.19|18.59|17.91|18.09|18.05|18.17|17.99|17.93|17.81|17.81|17.89|18.31|18.11|17.95|17.85|18.07|17.77|18.11|18.13|18.53|18.41|18.25…
16:48:27|90640-D87 4E57-2.65-0x33|17.39|17.65|18.09|17.57|17.65|17.81|17.97|18.09|18.11|17.99|17.85|17.93|17.71|18.03|17.85|17.89|17.57|17.63|18.11|18.15|17.99|18.11|17.87|17.49|17.65|17.93|18.37|18.25|17.97|17.63|17.85|18.33|17.81|17.73|17.47|17.59|17.85|17.83|17.73|18.13|18.53|17.85|18.01|18.15|18.21|17.93|17.91|17.79|17.83|17.97|18.35|18.11|17.97|17.93|18.01|17.73|18.11|18.15|18.53|18.31|18.27…
16:48:27|90640-D87 4E57-2.65-0x33|17.41|17.63|18.01|17.49|17.71|17.83|17.99|18.05|18.11|18.03|17.83|17.93|17.75|18.09|17.79|17.79|17.61|17.63|18.05|18.01|17.97|18.05|17.81|17.45|17.77|17.95|18.33|18.15|18.01|17.73|17.87|18.25|17.69|17.69|17.41|17.55|17.99|17.91|17.69|18.11|18.57|17.87|17.93|18.15|18.25|17.93|17.89|17.75|17.85|17.99|18.39|18.17|17.99|17.93|17.89|17.79|18.17|18.11|18.59|18.27|18.27…
16:48:27|90640-D87 4E57-2.65-0x33|17.47|17.67|17.93|17.49|17.75|17.83|18.09|17.99|18.11|17.93|17.81|17.89|17.79|18.07|17.73|17.79|17.65|17.61|17.99|18.09|18.01|18.07|17.75|17.59|17.87|17.93|18.29|18.17|18.05|17.73|17.87|18.27|17.63|17.73|17.41|17.51|17.97|17.97|17.85|18.09|18.61|17.89|17.91|18.15|18.15|17.87|17.91|17.71|17.87|17.99|18.37|18.21|18.07|17.93|17.87|17.85|18.25|18.07|18.57|18.23|18.31…
16:48:27|90640-D87 4E57-2.65-0x33|17.55|17.69|17.89|17.49|17.73|17.71|18.05|17.93|18.11|17.85|17.73|17.85|17.81|18.05|17.73|17.79|17.63|17.59|17.95|18.15|17.99|18.07|17.81|17.71|17.89|17.91|18.35|18.25|18.09|17.73|17.83|18.31|17.59|17.65|17.33|17.49|17.95|17.93|17.99|18.11|18.63|17.97|17.89|18.13|18.05|17.89|17.91|17.75|17.89|18.01|18.35|18.25|18.13|17.91|17.79|17.93|18.31|18.03|18.55|18.23|18.43…
16:48:27|90640-D87 4E57-2.65-0x33|17.63|17.71|17.91|17.41|17.71|17.75|18.01|17.87|18.11|17.89|17.67|17.77|17.83|18.03|17.73|17.75|17.61|17.59|17.91|18.13|17.99|18.09|17.87|17.73|17.91|17.87|18.39|18.29|18.11|17.73|17.79|18.35|17.55|17.59|17.31|17.39|17.95|17.81|17.97|18.07|18.61|18.03|17.89|18.11|18.15|17.97|17.91|17.79|17.89|18.03|18.29|18.29|18.11|17.89|17.79|17.99|18.29|18.01|18.47|18.11|18.35…
16:48:27|90640-D87 4E57-2.65-0x33|17.55|17.73|17.85|17.35|17.73|17.79|17.97|17.75|18.15|17.91|17.67|17.69|17.81|18.01|17.79|17.71|17.61|17.59|17.93|18.11|18.07|18.19|17.91|17.75|17.91|17.85|18.37|18.33|18.17|17.73|17.93|18.37|17.51|17.59|17.29|17.37|17.95|17.83|17.95|18.07|18.59|18.09|17.89|18.03|18.23|17.93|17.91|17.81|17.89|18.01|18.23|18.21|18.09|17.87|17.79|18.05|18.27|17.99|18.39|18.17|18.27…
16:48:27|90640-D87 4E57-2.65-0x33|17.49|17.73|17.79|17.39|17.75|17.75|17.93|17.83|18.19|17.87|17.67|17.73|17.79|17.97|17.83|17.73|17.61|17.61|18.01|18.09|18.13|18.21|17.95|17.77|17.91|17.83|18.35|18.35|18.35|17.79|18.21|18.35|17.59|17.59|17.43|17.35|17.87|17.85|17.97|18.07|18.61|18.13|17.93|17.95|18.23|17.89|17.95|17.81|17.87|17.99|18.21|18.13|18.05|17.85|17.87|18.11|18.27|17.97|18.45|18.23|18.27…
16:48:27|90640-D87 4E57-2.65-0x33|17.57|17.73|17.71|17.43|17.67|17.73|17.97|17.89|18.21|17.83|17.69|17.83|17.77|17.93|17.85|17.75|17.59|17.63|17.99|18.07|18.11|18.21|17.99|17.79|17.95|17.81|18.45|18.31|18.37|17.71|18.13|18.21|17.65|17.61|17.55|17.37|17.81|17.81|17.99|18.09|18.63|18.13|18.03|17.97|18.23|17.85|18.05|17.87|17.85|17.95|18.19|18.15|18.01|17.85|17.93|18.15|18.27|18.01|18.63|18.21|18.27…
16:48:27|90640-D87 4E57-2.65-0x33|17.63|17.65|17.63|17.39|17.59|17.77|17.99|17.91|18.21|17.83|17.69|17.85|17.65|17.95|17.87|17.79|17.55|17.61|17.97|18.05|18.07|18.17|18.01|17.79|17.97|17.83|18.51|18.41|18.37|17.65|17.93|18.21|17.69|17.61|17.63|17.37|17.79|17.75|17.99|18.09|18.59|18.05|18.07|17.97|18.21|17.81|18.07|17.91|17.89|17.91|18.19|18.15|17.93|17.85|17.99|18.15|18.25|17.95|18.63|18.19|18.29…
16:48:27|90640-D87 4E57-2.65-0x33|17.51|17.59|17.63|17.37|17.53|17.81|18.01|17.93|18.11|17.83|17.65|17.87|17.63|17.97|17.87|17.83|17.59|17.61|17.93|18.03|18.01|18.13|18.01|17.79|17.89|17.85|18.47|18.49|18.27|17.61|17.87|18.23|17.73|17.57|17.69|17.41|17.77|17.71|17.99|18.11|18.55|18.03|18.11|17.93|18.19|17.83|18.19|17.93|17.93|17.91|18.25|18.13|17.85|17.83|18.05|18.13|18.25|17.95|18.63|18.23|18.31…
16:48:27|90640-D87 4E57-2.65-0x33|17.31|17.55|17.65|17.31|17.41|17.77|18.05|17.87|18.03|17.83|17.63|17.83|17.51|17.91|17.77|17.87|17.63|17.65|17.87|18.07|17.97|18.11|18.03|17.73|17.85|17.85|18.39|18.41|18.09|17.57|17.63|18.11|17.77|17.43|17.65|17.39|17.71|17.53|18.05|18.13|18.49|17.95|18.07|17.91|18.13|17.77|18.09|17.87|17.87|17.85|18.15|18.13|17.81|17.73|18.07|18.07|18.19|17.89|18.57|18.19|18.21…
16:48:27|90640-D87 4E57-2.65-0x33|17.35|17.63|17.57|17.27|17.45|17.73|18.07|17.81|18.07|17.89|17.59|17.79|17.53|17.93|17.69|17.89|17.61|17.69|17.87|18.11|18.01|18.17|17.97|17.67|17.87|17.85|18.35|18.41|18.03|17.61|17.71|18.05|17.81|17.49|17.61|17.43|17.81|17.61|18.09|18.05|18.43|18.05|18.03|17.87|18.19|17.81|18.01|17.85|17.81|17.85|18.07|18.11|17.77|17.69|18.07|18.01|18.13|17.91|18.63|18.17|18.13…
16:48:27|90640-D87 4E57-2.65-0x33|17.33|17.65|17.49|17.25|17.49|17.75|18.09|17.77|18.17|17.89|17.55|17.77|17.55|17.93|17.63|17.83|17.59|17.75|17.87|18.11|18.05|18.15|17.91|17.73|17.95|17.85|18.31|18.29|17.91|17.61|17.79|17.95|17.81|17.55|17.67|17.47|17.79|17.69|18.05|17.97|18.39|18.13|17.95|17.75|18.17|17.85|18.01|17.83|17.75|17.85|18.05|18.09|17.81|17.65|18.05|17.95|18.17|17.91|18.59|18.17|18.11…
16:48:27|90640-D87 4E57-2.65-0x33|17.37|17.75|17.47|17.23|17.47|17.77|18.01|17.75|18.17|17.81|17.55|17.77|17.55|17.99|17.61|17.77|17.57|17.81|17.93|18.11|18.03|18.19|17.93|17.79|17.91|17.85|18.23|18.19|17.85|17.53|17.65|17.85|17.81|17.59|17.73|17.49|17.77|17.65|18.03|17.99|18.35|18.13|17.87|17.69|18.17|17.89|18.01|17.81|17.71|17.91|18.03|18.01|17.85|17.77|18.09|17.97|18.21|17.91|18.65|18.21|18.17…
16:48:28|90640-D87 4E57-2.65-0x33|17.35|17.65|17.45|17.27|17.45|17.67|17.95|17.79|18.17|17.81|17.55|17.77|17.45|17.97|17.59|17.77|17.55|17.87|17.99|18.07|18.01|18.17|17.87|17.81|17.87|17.89|18.15|18.17|17.79|17.43|17.53|17.87|17.95|17.55|17.67|17.51|17.79|17.63|18.07|18.07|18.33|18.13|17.85|17.63|18.13|17.93|17.97|17.79|17.71|17.97|18.11|17.95|17.85|17.87|18.09|17.91|18.21|17.91|18.63|18.23|18.17…
16:48:28|90640-D87 4E57-2.65-0x33|17.33|17.49|17.37|17.31|17.51|17.53|17.93|17.81|18.07|17.81|17.67|17.85|17.53|18.03|17.61|17.83|17.59|17.93|18.01|18.05|18.01|18.15|17.91|17.83|17.85|17.91|18.23|18.15|17.83|17.25|17.45|17.97|18.07|17.59|17.61|17.51|17.87|17.69|18.11|18.07|18.33|18.07|17.83|17.65|18.17|17.97|17.93|17.77|17.71|17.99|18.17|17.93|17.85|17.85|18.09|17.87|18.21|17.89|18.63|18.25|18.23…
16:48:28|90640-D87 4E57-2.65-0x33|17.25|17.45|17.31|17.27|17.55|17.51|17.91|17.83|17.97|17.85|17.79|17.87|17.53|17.95|17.61|17.85|17.63|17.89|18.03|18.01|18.01|18.11|17.95|17.87|17.85|17.89|18.29|18.17|17.87|17.27|17.25|18.03|17.99|17.71|17.59|17.51|17.87|17.73|18.07|17.99|18.33|18.03|17.83|17.67|18.11|18.01|17.97|17.75|17.79|18.01|18.13|17.91|17.85|17.83|18.07|17.83|18.19|17.89|18.53|18.27|18.23…
16:48:28|90640-D87 4E57-2.65-0x33|17.21|17.43|17.37|17.23|17.51|17.49|17.85|17.85|17.95|17.87|17.75|17.89|17.59|17.87|17.59|17.93|17.63|17.85|18.07|17.97|17.99|18.07|17.91|17.89|17.85|17.81|18.19|18.17|17.87|17.29|17.19|18.11|17.93|17.63|17.57|17.47|17.85|17.69|18.03|17.95|18.33|18.01|17.83|17.61|18.07|17.95|18.01|17.79|17.87|17.93|18.09|17.93|17.85|17.83|18.05|17.83|18.17|17.89|18.45|18.25|18.33…
16:48:28|90640-D87 4E57-2.65-0x33|17.17|17.33|17.41|17.25|17.47|17.47|17.71|17.83|17.93|17.87|17.61|17.85|17.63|17.89|17.55|17.87|17.53|17.87|18.09|17.97|17.97|18.05|17.87|17.85|17.83|17.85|18.09|18.19|17.85|17.17|16.91|17.91|17.99|17.49|17.59|17.41|17.79|17.55|17.99|17.91|18.27|17.91|17.77|17.53|18.03|17.89|17.95|17.73|17.83|17.85|18.07|17.93|17.89|17.81|17.99|17.83|18.19|17.89|18.43|18.21|18.27…
16:48:28|90640-D87 4E57-2.65-0x33|17.19|17.25|17.45|17.25|17.55|17.53|17.71|17.81|17.95|17.87|17.59|17.87|17.59|17.91|17.57|17.87|17.51|17.89|17.99|17.97|17.91|18.03|17.87|17.83|17.81|17.89|18.07|18.21|17.81|17.07|16.99|17.81|18.03|17.55|17.61|17.43|17.81|17.55|17.95|17.89|18.29|17.97|17.81|17.57|17.99|17.83|17.89|17.69|17.79|17.83|18.05|17.93|17.93|17.77|17.93|17.81|18.21|17.91|18.41|18.15|18.35…
16:48:28|90640-D87 4E57-2.65-0x33|17.21|17.25|17.49|17.25|17.61|17.51|17.71|17.81|17.97|17.89|17.49|17.89|17.55|17.85|17.59|17.79|17.49|17.87|17.91|17.93|17.87|17.99|17.87|17.85|17.73|17.89|18.05|18.19|17.73|17.13|17.23|18.01|17.95|17.61|17.67|17.37|17.75|17.55|17.95|17.87|18.33|18.03|17.83|17.59|17.95|17.77|17.91|17.65|17.75|17.81|18.05|17.87|17.93|17.73|17.93|17.71|18.17|17.93|18.37|18.11|18.21…
16:48:28|90640-D87 4E57-2.65-0x33|17.11|17.15|17.55|17.27|17.61|17.49|17.75|17.81|17.95|17.91|17.49|17.91|17.59|17.79|17.61|17.73|17.51|17.85|17.93|17.97|17.81|17.97|17.91|17.87|17.69|17.89|18.07|18.27|17.77|17.19|17.25|18.13|17.87|17.59|17.73|17.35|17.71|17.57|17.95|17.97|18.35|18.03|17.93|17.63|17.93|17.85|17.93|17.73|17.73|17.75|18.05|17.83|17.93|17.79|17.93|17.71|18.13|17.93|18.43|18.15|18.09…
16:48:28|90640-D87 4E57-2.65-0x33|17.03|17.25|17.73|17.33|17.69|17.55|17.79|17.87|17.95|17.87|17.51|17.89|17.63|17.81|17.65|17.75|17.55|17.87|17.95|18.03|17.77|17.97|18.03|17.79|17.61|17.93|18.11|18.21|17.81|17.27|17.19|18.07|17.87|17.59|17.71|17.25|17.69|17.59|17.93|18.07|18.33|17.97|17.97|17.57|17.95|17.95|17.99|17.81|17.73|17.71|18.05|17.81|17.91|17.85|17.97|17.67|18.09|17.87|18.47|18.19|18.05…
16:48:28|90640-D87 4E57-2.65-0x33|17.03|17.33|17.69|17.39|17.65|17.61|17.71|17.93|17.95|17.83|17.53|17.87|17.63|17.83|17.65|17.75|17.63|17.95|17.97|18.07|17.83|17.97|17.97|17.71|17.59|17.95|18.05|18.07|17.77|17.45|17.15|17.97|17.87|17.61|17.63|17.25|17.67|17.59|17.83|18.09|18.31|17.91|18.01|17.59|17.97|17.95|18.03|17.75|17.73|17.73|18.05|17.81|17.89|17.91|18.01|17.65|18.11|17.87|18.51|18.19|18.01…
16:48:28|90640-D87 4E57-2.65-0x33|16.91|17.35|17.65|17.33|17.63|17.61|17.65|17.91|17.95|17.87|17.55|17.75|17.63|17.87|17.65|17.69|17.69|17.97|17.99|18.07|17.87|17.91|17.91|17.63|17.57|17.95|17.99|18.07|17.73|17.41|16.95|17.81|17.89|17.63|17.57|17.25|17.75|17.59|17.81|18.17|18.27|17.87|17.99|17.61|18.01|17.87|17.99|17.71|17.73|17.75|17.99|17.81|17.95|17.97|18.05|17.63|18.13|17.87|18.47|18.19|17.97…
16:48:28|90640-D87 4E57-2.65-0x33|16.99|17.45|17.65|17.21|17.59|17.61|17.69|17.89|17.95|17.89|17.59|17.65|17.63|17.91|17.61|17.63|17.73|17.99|17.93|18.07|17.85|17.85|17.85|17.55|17.53|17.95|18.03|18.11|17.71|17.51|16.93|17.75|17.91|17.57|17.53|17.35|17.81|17.61|17.79|18.17|18.23|17.89|17.97|17.59|18.03|17.87|17.97|17.69|17.73|17.75|17.95|17.91|17.99|17.91|18.07|17.69|18.15|17.89|18.45|18.19|17.95…
16:48:28|90640-D87 4E57-2.65-0x33|16.99|17.49|17.65|17.21|17.55|17.57|17.77|17.85|17.95|17.93|17.63|17.65|17.63|17.91|17.57|17.63|17.77|17.95|17.87|18.05|17.85|17.85|17.79|17.57|17.51|17.87|18.07|18.05|17.57|17.49|16.85|17.73|18.05|17.51|17.59|17.43|17.81|17.63|17.89|18.17|18.31|17.89|17.91|17.57|17.97|17.87|17.99|17.67|17.67|17.75|17.93|17.99|18.01|17.77|17.95|17.73|18.17|17.83|18.45|18.17|17.95…
16:48:28|90640-D87 4E57-2.65-0x33|17.17|17.63|17.69|17.21|17.63|17.53|17.77|17.81|17.99|17.97|17.59|17.65|17.65|17.95|17.59|17.63|17.77|17.91|17.83|18.05|17.89|17.93|17.79|17.59|17.57|17.81|18.01|18.01|17.65|17.61|16.99|17.77|18.19|17.63|17.71|17.47|17.89|17.65|17.97|18.15|18.37|17.93|17.87|17.61|17.91|17.89|18.01|17.69|17.61|17.73|17.93|18.01|18.01|17.83|17.85|17.83|18.19|17.91|18.45|18.19|17.95…
16:48:28|90640-D87 4E57-2.65-0x33|17.31|17.63|17.71|17.25|17.69|17.53|17.75|17.75|18.01|17.99|17.53|17.65|17.65|17.87|17.59|17.63|17.81|17.81|17.77|18.01|17.91|17.89|17.77|17.61|17.61|17.85|17.95|17.93|17.77|17.63|17.09|17.79|18.19|17.65|17.77|17.49|17.85|17.65|17.87|18.11|18.43|17.95|17.83|17.63|17.87|17.91|17.95|17.69|17.67|17.69|17.91|18.01|18.03|17.85|17.81|17.89|18.17|18.03|18.37|18.19|17.95…
16:48:29|90640-D87 4E57-2.65-0x33|17.43|17.57|17.63|17.29|17.69|17.53|17.75|17.69|18.03|18.07|17.55|17.65|17.57|17.79|17.61|17.63|17.79|17.73|17.79|17.97|17.95|17.81|17.75|17.63|17.61|17.89|17.87|17.87|17.75|17.57|17.11|17.81|18.19|17.61|17.81|17.47|17.81|17.63|17.79|18.11|18.49|17.93|17.79|17.59|17.85|17.87|17.89|17.73|17.71|17.77|17.89|17.99|18.03|17.85|17.79|17.87|18.07|18.01|18.21|18.13|17.89…
16:48:29|90640-D87 4E57-2.65-0x33|17.61|17.55|17.57|17.25|17.69|17.51|17.77|17.73|18.07|18.03|17.57|17.67|17.51|17.83|17.65|17.71|17.79|17.77|17.89|17.97|17.99|17.87|17.75|17.71|17.63|17.89|17.83|17.87|17.83|17.53|17.07|17.85|18.07|17.51|17.77|17.45|17.75|17.63|17.75|18.11|18.39|17.81|17.79|17.57|17.75|17.85|17.91|17.79|17.71|17.85|17.93|17.99|17.99|17.87|17.87|17.85|18.07|18.01|18.21|18.19|17.87…
16:48:29|90640-D87 4E57-2.65-0x33|17.63|17.53|17.59|17.21|17.63|17.49|17.69|17.77|18.09|17.99|17.57|17.77|17.51|17.87|17.69|17.77|17.77|17.73|17.85|17.97|17.93|17.91|17.79|17.77|17.65|17.87|17.91|17.87|17.77|17.49|17.15|17.87|17.97|17.49|17.75|17.45|17.69|17.69|17.71|18.15|18.31|17.81|17.85|17.67|17.65|17.79|17.93|17.79|17.71|17.91|17.97|18.03|17.95|17.83|17.93|17.81|18.07|17.99|18.21|18.23|17.75…
16:48:29|90640-D87 4E57-2.65-0x33|17.73|17.61|17.61|17.33|17.59|17.45|17.63|17.83|18.19|17.91|17.57|17.75|17.51|17.91|17.71|17.75|17.75|17.71|17.81|17.91|17.87|17.83|17.83|17.75|17.61|17.81|17.99|17.89|17.73|17.55|17.33|17.95|18.11|17.47|17.79|17.45|17.75|17.73|17.79|18.19|18.33|17.81|17.85|17.77|17.67|17.73|17.93|17.79|17.73|17.95|17.91|18.07|17.99|17.79|17.97|17.79|17.99|17.91|18.25|18.25|17.79…
16:48:29|90640-D87 4E57-2.65-0x33|17.75|17.75|17.65|17.43|17.51|17.35|17.63|17.89|18.13|17.85|17.59|17.73|17.53|17.95|17.65|17.73|17.73|17.71|17.79|17.87|17.91|17.77|17.79|17.73|17.63|17.71|17.99|17.91|17.81|17.59|17.37|18.03|18.23|17.55|17.83|17.47|17.79|17.65|17.87|18.15|18.35|17.79|17.85|17.81|17.69|17.79|17.93|17.75|17.75|17.93|17.85|18.01|18.01|17.75|18.01|17.77|17.93|17.89|18.37|18.27|17.83…
16:48:29|90640-D87 4E57-2.65-0x33|17.65|17.63|17.67|17.37|17.43|17.29|17.61|17.91|18.07|17.79|17.59|17.77|17.53|17.97|17.59|17.75|17.69|17.69|17.75|17.81|17.93|17.71|17.75|17.75|17.63|17.65|17.97|17.97|17.85|17.55|17.33|17.95|18.07|17.47|17.71|17.33|17.73|17.57|17.87|18.09|18.31|17.77|17.89|17.83|17.67|17.83|17.93|17.69|17.79|17.91|17.91|17.95|17.93|17.69|17.97|17.73|17.87|17.85|18.37|18.29|17.85…
16:48:29|90640-D87 4E57-2.65-0x33|17.61|17.51|17.61|17.31|17.39|17.25|17.65|17.99|18.11|17.73|17.57|17.79|17.51|17.97|17.63|17.75|17.63|17.67|17.75|17.75|17.87|17.67|17.79|17.81|17.65|17.53|18.01|18.01|17.83|17.51|17.29|17.87|17.93|17.45|17.61|17.27|17.75|17.53|17.97|18.09|18.35|17.75|17.93|17.87|17.57|17.87|17.93|17.75|17.81|17.91|17.95|17.95|17.87|17.73|17.93|17.75|17.81|17.77|18.35|18.31|17.95…
16:48:29|90640-D87 4E57-2.65-0x33|17.61|17.51|17.67|17.33|17.39|17.29|17.71|18.01|18.19|17.79|17.59|17.75|17.53|18.03|17.69|17.75|17.61|17.67|17.79|17.73|17.85|17.67|17.91|17.83|17.71|17.57|18.07|18.03|17.79|17.57|17.29|17.87|17.87|17.53|17.61|17.25|17.79|17.51|17.99|18.13|18.35|17.77|17.93|17.93|17.63|17.93|17.93|17.85|17.83|17.95|17.99|17.97|17.87|17.81|17.91|17.81|17.87|17.73|18.37|18.37|17.93…
16:48:29|90640-D87 4E57-2.65-0x33|17.61|17.45|17.71|17.35|17.35|17.31|17.77|17.97|18.21|17.85|17.63|17.71|17.51|18.07|17.79|17.75|17.63|17.67|17.87|17.67|17.85|17.67|17.97|17.81|17.71|17.59|18.09|18.05|17.87|17.63|17.41|17.87|17.81|17.51|17.53|17.33|17.83|17.57|18.01|18.19|18.27|17.77|17.93|17.99|17.69|17.95|17.87|17.87|17.85|17.95|18.03|18.01|17.87|17.83|17.89|17.91|17.91|17.79|18.39|18.35|17.93…
16:48:29|90640-D87 4E57-2.65-0x33|17.59|17.37|17.87|17.41|17.29|17.33|17.87|17.99|18.31|17.89|17.65|17.73|17.47|17.97|17.85|17.73|17.63|17.67|17.91|17.75|17.83|17.73|18.13|17.81|17.69|17.69|18.07|18.13|17.93|17.73|17.67|17.89|17.81|17.47|17.59|17.49|17.75|17.61|17.99|18.21|18.27|17.75|17.93|18.03|17.73|17.95|17.87|17.95|17.87|17.93|18.03|18.11|17.89|17.83|17.93|17.99|17.91|17.83|18.41|18.33|17.87…
16:48:29|90640-D87 4E57-2.65-0x33|17.55|17.11|17.79|17.39|17.33|17.35|17.91|17.91|18.35|17.93|17.77|17.75|17.55|17.89|17.87|17.71|17.65|17.61|17.93|17.81|17.91|17.77|18.15|17.81|17.75|17.79|18.11|18.29|18.03|17.75|17.61|17.81|17.81|17.51|17.57|17.47|17.67|17.65|17.97|18.17|18.27|17.89|17.93|18.01|17.77|17.95|17.87|17.93|17.79|17.95|18.03|18.05|17.91|17.83|17.85|18.03|17.91|17.89|18.43|18.27|17.83…
16:48:29|90640-D87 4E57-2.65-0x33|17.59|17.25|17.83|17.39|17.45|17.37|17.95|17.95|18.37|17.95|17.87|17.77|17.63|17.87|17.89|17.65|17.67|17.67|17.93|17.77|18.05|17.77|18.15|17.85|17.79|17.81|18.07|18.29|18.11|17.77|17.65|17.67|17.81|17.73|17.59|17.45|17.79|17.69|17.99|18.13|18.33|18.01|17.95|17.99|17.79|17.95|17.83|17.91|17.79|17.97|18.07|17.89|17.89|17.83|17.83|18.07|17.99|17.93|18.43|18.13|17.89…
16:48:29|90640-D87 4E57-2.65-0x33|17.59|17.37|17.79|17.31|17.51|17.39|17.91|17.97|18.39|17.89|17.79|17.77|17.61|17.85|17.83|17.61|17.65|17.73|17.89|17.75|18.05|17.77|18.07|17.87|17.79|17.83|18.07|18.37|18.13|17.79|17.49|17.55|17.81|17.67|17.51|17.39|17.89|17.67|18.01|18.13|18.39|18.03|17.89|17.87|17.81|17.95|17.79|17.85|17.79|17.91|18.11|17.83|17.87|17.87|17.81|18.01|18.05|17.91|18.43|18.09|17.93…
16:48:29|90640-D87 4E57-2.65-0x33|17.61|17.41|17.75|17.31|17.61|17.43|17.81|17.91|18.41|17.83|17.71|17.75|17.55|17.83|17.77|17.61|17.63|17.63|17.85|17.77|18.05|17.79|17.95|17.77|17.73|17.71|17.99|18.29|18.15|17.67|17.23|17.39|17.79|17.63|17.51|17.33|17.77|17.65|17.97|18.05|18.35|18.05|17.85|17.77|17.77|17.95|17.81|17.81|17.85|17.85|18.13|17.79|17.87|17.91|17.77|17.87|18.03|17.89|18.37|18.07|17.85…
16:48:29|90640-D87 4E57-2.65-0x33|17.65|17.45|17.77|17.31|17.61|17.47|17.83|17.87|18.29|17.77|17.71|17.75|17.53|17.81|17.85|17.61|17.57|17.55|17.87|17.79|18.01|17.81|17.93|17.67|17.73|17.61|17.97|18.21|18.05|17.49|17.15|17.25|17.77|17.67|17.61|17.37|17.67|17.67|17.93|18.03|18.33|18.01|17.81|17.73|17.73|17.97|17.83|17.75|17.89|17.87|18.15|17.81|17.87|17.91|17.73|17.83|18.03|17.91|18.39|18.07|17.79…
16:48:29|90640-D87 4E57-2.65-0x33|17.69|17.57|17.79|17.35|17.69|17.51|17.91|17.81|18.19|17.79|17.71|17.73|17.53|17.85|17.93|17.61|17.45|17.59|17.89|17.73|17.99|17.79|17.99|17.65|17.79|17.71|17.95|18.09|18.03|17.55|17.15|17.13|17.81|17.71|17.61|17.47|17.77|17.69|17.91|18.01|18.35|17.97|17.83|17.69|17.71|18.05|17.83|17.71|17.93|17.89|18.13|17.83|17.89|17.91|17.83|17.79|18.03|17.91|18.33|18.07|17.71…
16:48:30|90640-D87 4E57-2.65-0x33|17.65|17.69|17.81|17.27|17.65|17.47|17.87|17.77|18.15|17.87|17.69|17.71|17.55|17.89|17.89|17.61|17.45|17.63|17.85|17.67|18.01|17.77|18.03|17.55|17.77|17.81|17.99|17.99|17.87|17.59|17.19|17.15|17.85|17.71|17.61|17.55|17.85|17.65|17.81|18.01|18.35|18.03|17.83|17.71|17.71|18.03|17.83|17.79|17.97|17.89|18.11|17.83|17.89|17.91|17.93|17.79|18.03|17.93|18.27|18.05|17.63…
16:48:30|90640-D87 4E57-2.65-0x33|17.47|17.59|17.85|17.35|17.61|17.51|17.83|17.83|18.11|17.89|17.65|17.69|17.55|17.85|17.85|17.69|17.45|17.65|17.81|17.69|18.01|17.79|18.03|17.53|17.73|17.81|18.09|17.97|17.73|17.61|17.21|17.17|17.75|17.57|17.59|17.59|17.85|17.59|17.85|18.07|18.29|18.07|17.81|17.73|17.65|17.99|17.81|17.85|17.87|17.87|18.15|17.81|17.89|17.89|17.99|17.77|18.07|17.95|18.23|18.01|17.63…
16:48:30|90640-D87 4E57-2.65-0x33|17.43|17.51|17.85|17.41|17.55|17.53|17.89|17.87|18.05|17.91|17.67|17.67|17.51|17.81|17.87|17.75|17.41|17.67|17.87|17.71|17.97|17.81|18.01|17.51|17.73|17.73|18.13|17.95|17.69|17.63|17.31|17.21|17.67|17.51|17.51|17.63|17.85|17.59|17.95|18.05|18.23|18.03|17.79|17.77|17.61|17.93|17.81|17.83|17.79|17.83|18.17|17.83|17.89|17.87|18.05|17.85|18.09|17.87|18.19|18.01|17.63…
16:48:30|90640-D87 4E57-2.65-0x33|17.39|17.47|17.85|17.41|17.49|17.47|17.93|17.83|17.99|17.89|17.69|17.65|17.47|17.73|17.89|17.71|17.37|17.65|17.91|17.67|17.93|17.77|17.99|17.51|17.73|17.75|18.29|17.95|17.59|17.71|17.61|17.31|17.53|17.35|17.45|17.67|17.87|17.59|17.99|18.03|18.15|18.01|17.75|17.81|17.53|17.87|17.81|17.83|17.75|17.79|18.17|17.83|17.87|17.87|18.09|17.91|18.01|17.81|18.21|18.11|17.55…
16:48:30|90640-D87 4E57-2.65-0x33|17.35|17.43|17.71|17.39|17.45|17.41|17.81|17.79|17.99|17.87|17.63|17.63|17.49|17.65|17.83|17.67|17.37|17.63|17.85|17.63|17.93|17.67|17.93|17.51|17.71|17.69|18.29|17.95|17.57|17.77|17.45|17.27|17.39|17.25|17.39|17.57|17.89|17.55|18.03|17.95|18.07|17.99|17.71|17.79|17.47|17.87|17.81|17.79|17.71|17.81|18.17|17.79|17.85|17.83|18.13|17.83|17.85|17.81|18.21|18.11|17.47…
16:48:30|90640-D87 4E57-2.65-0x33|17.39|17.41|17.55|17.35|17.43|17.45|17.73|17.83|18.09|17.87|17.59|17.57|17.61|17.67|17.79|17.67|17.39|17.67|17.81|17.59|17.95|17.73|17.89|17.53|17.77|17.77|18.29|17.97|17.57|17.69|17.21|17.19|17.47|17.19|17.39|17.49|17.89|17.53|18.01|17.89|18.13|17.99|17.73|17.79|17.61|17.87|17.75|17.77|17.73|17.85|18.17|17.77|17.85|17.81|18.07|17.67|17.89|17.83|18.25|18.13|17.59…
16:48:30|90640-D87 4E57-2.65-0x33|17.49|17.47|17.63|17.31|17.49|17.57|17.81|17.87|18.07|17.87|17.65|17.53|17.63|17.69|17.77|17.67|17.47|17.71|17.85|17.55|17.99|17.85|17.87|17.55|17.83|17.83|18.23|17.99|17.67|17.63|17.31|17.17|17.55|17.23|17.57|17.55|17.89|17.55|17.99|17.93|18.25|18.07|17.75|17.83|17.73|17.93|17.71|17.81|17.75|17.91|18.23|17.75|17.85|17.85|18.09|17.69|18.01|17.89|18.29|18.13|17.71…
16:48:30|90640-D87 4E57-2.65-0x33|17.57|17.41|17.69|17.33|17.55|17.67|17.89|17.83|18.05|17.91|17.69|17.53|17.65|17.73|17.75|17.73|17.53|17.73|17.89|17.65|18.03|17.85|17.79|17.59|17.89|17.79|18.19|18.03|17.75|17.69|17.53|17.41|17.69|17.27|17.65|17.53|17.89|17.55|17.99|17.97|18.25|18.13|17.79|17.85|17.73|17.99|17.77|17.85|17.79|17.95|18.23|17.73|17.91|17.87|18.09|17.71|18.07|17.89|18.31|18.07|17.79…
16:48:30|90640-D87 4E57-2.65-0x33|17.59|17.17|17.59|17.35|17.51|17.75|17.81|17.79|18.03|17.95|17.69|17.51|17.59|17.77|17.73|17.79|17.63|17.73|17.87|17.83|18.13|17.85|17.75|17.61|17.85|17.75|18.15|18.15|17.81|17.75|17.49|17.57|17.81|17.43|17.81|17.59|17.87|17.57|17.99|17.97|18.25|18.09|17.81|17.85|17.71|17.97|17.83|17.87|17.81|17.95|18.23|17.79|17.97|17.87|18.09|17.73|18.11|17.89|18.45|18.09|17.85…
16:48:30|90640-D87 4E57-2.65-0x33|17.67|17.17|17.47|17.37|17.47|17.73|17.73|17.81|17.99|17.89|17.69|17.55|17.53|17.73|17.71|17.79|17.69|17.73|17.83|17.85|18.21|17.83|17.63|17.59|17.81|17.65|17.97|18.15|17.85|17.71|14.59|17.69|17.85|17.55|17.73|17.51|17.81|17.57|17.95|17.87|18.15|17.97|17.81|17.83|17.67|17.93|17.85|17.79|17.79|17.87|18.19|17.73|17.91|17.85|18.03|17.65|18.07|17.87|18.37|18.09|17.85…
16:48:30|90640-D87 4E57-2.65-0x33|17.71|17.15|17.39|17.39|17.45|17.77|17.73|17.83|18.01|17.83|17.73|17.59|17.59|17.69|17.67|17.79|17.65|17.73|17.93|17.87|18.09|17.81|17.59|17.65|17.81|17.57|17.93|18.15|17.85|17.69|18.51|17.91|17.89|17.55|17.67|17.49|17.75|17.67|17.99|17.83|18.07|17.97|17.91|17.79|17.57|17.91|17.97|17.79|17.77|17.81|18.25|17.73|17.87|17.85|18.05|17.67|18.03|17.89|18.29|18.01|17.77…
16:48:30|90640-D87 4E57-2.65-0x33|17.83|17.19|17.27|17.45|17.45|17.71|17.67|17.83|18.05|17.79|17.79|17.65|17.67|17.69|17.65|17.83|17.57|17.77|18.03|17.87|17.99|17.83|17.57|17.73|17.83|17.61|17.91|18.19|17.93|17.67|18.03|17.93|17.97|17.57|17.69|17.49|17.83|17.77|18.05|17.81|18.17|17.99|17.89|17.77|17.67|17.91|17.89|17.79|17.81|17.77|18.25|17.75|17.87|17.87|18.01|17.63|18.07|17.91|18.23|17.95|17.85…
16:48:30|90640-D87 4E57-2.65-0x33|17.87|17.23|17.33|17.49|17.45|17.67|17.71|17.83|18.05|17.77|17.77|17.71|17.63|17.69|17.73|17.87|17.59|17.81|17.99|17.87|18.03|17.91|17.63|17.79|17.83|17.65|17.95|18.23|17.89|17.59|18.13|17.95|18.03|17.55|17.73|17.53|17.91|17.77|18.11|17.83|18.25|18.01|17.79|17.73|17.75|17.91|17.83|17.81|17.85|17.81|18.25|17.73|17.87|17.89|17.97|17.67|18.11|17.91|18.19|17.97|17.99…
16:48:30|90640-D87 4E57-2.65-0x33|17.91|17.35|17.39|17.45|17.45|17.69|17.75|17.83|18.05|17.81|17.75|17.71|17.59|17.77|17.81|17.81|17.53|17.77|17.95|17.87|18.07|17.89|17.67|17.85|17.75|17.69|17.99|18.21|17.75|17.69|18.57|18.07|18.19|17.53|17.81|17.55|17.81|17.67|18.15|17.85|18.31|18.03|17.83|17.69|17.75|17.91|17.83|17.83|17.87|17.79|18.23|17.73|17.91|17.91|18.01|17.71|18.07|17.79|18.15|17.99|17.97…
16:48:30|90640-D87 4E57-2.65-0x33|17.89|17.51|17.49|17.41|17.53|17.77|17.81|17.83|18.03|17.85|17.73|17.77|17.61|17.91|17.85|17.71|17.57|17.73|17.95|17.87|18.03|17.81|17.77|17.89|17.79|17.81|17.97|18.19|17.75|17.83|18.55|18.15|18.33|17.61|17.87|17.59|17.71|17.63|18.19|17.89|18.35|18.03|17.87|17.67|17.75|17.91|17.83|17.79|17.89|17.81|18.27|17.83|18.01|17.91|18.05|17.73|18.09|17.79|18.11|18.05|17.95…
16:48:30|90640-D87 4E57-2.65-0x33|17.73|17.43|17.57|17.43|17.59|17.73|17.87|17.89|17.97|17.85|17.71|17.69|17.63|17.93|17.89|17.77|17.61|17.69|17.95|17.93|17.99|17.87|17.87|17.83|17.75|17.85|17.95|18.15|17.69|17.75|18.45|18.03|18.35|17.55|17.81|17.63|17.69|17.59|18.19|17.93|18.35|18.03|17.83|17.65|17.79|17.91|17.83|17.75|17.85|17.83|18.27|17.91|17.99|17.91|18.03|17.75|17.99|17.79|18.11|18.21|17.95…
16:48:31|90640-D87 4E57-2.65-0x33|17.79|17.35|17.57|17.37|17.51|17.69|17.87|17.95|17.93|17.85|17.71|17.63|17.57|17.95|17.89|17.89|17.71|17.65|17.89|17.99|17.99|17.93|17.85|17.79|17.77|17.89|18.01|18.11|17.67|17.69|18.27|17.97|18.37|17.53|17.75|17.53|17.67|17.55|18.19|17.91|18.35|17.99|17.71|17.65|17.81|17.91|17.83|17.79|17.81|17.83|18.27|17.95|17.97|17.89|18.01|17.71|17.91|17.87|18.11|18.17|18.05…
16:48:31|90640-D87 4E57-2.65-0x33|17.91|17.39|17.71|17.33|17.45|17.75|17.89|17.97|17.91|17.89|17.79|17.63|17.53|17.93|17.89|17.89|17.81|17.69|17.85|17.91|17.99|17.97|17.85|17.89|17.81|17.95|18.07|18.15|17.61|17.65|18.15|18.01|18.27|17.53|17.73|17.47|17.69|17.53|18.23|17.91|18.35|17.97|17.71|17.67|17.81|17.93|17.85|17.83|17.95|17.85|18.29|17.99|17.99|17.89|17.99|17.69|17.91|17.95|18.19|18.15|18.07…
16:48:31|90640-D87 4E57-2.65-0x33|17.75|17.29|17.69|17.29|17.53|17.79|17.99|17.99|17.95|17.93|17.83|17.63|17.51|17.91|17.87|17.89|17.79|17.71|17.83|17.83|17.99|18.01|17.87|17.97|17.81|18.01|18.17|18.19|17.61|17.55|18.05|18.05|18.19|17.53|17.71|17.49|17.85|17.59|18.27|18.03|18.43|17.99|17.71|17.71|17.81|17.97|17.87|17.87|18.07|17.89|18.37|18.03|18.01|17.95|17.97|17.81|17.91|17.93|18.25|18.19|18.15…
16:48:31|90640-D87 4E57-2.65-0x33|17.59|17.33|17.65|17.37|17.57|17.75|18.05|18.01|17.97|17.91|17.83|17.71|17.43|17.89|17.83|17.89|17.67|17.69|17.81|17.89|17.97|17.95|17.87|17.91|17.73|17.95|18.25|18.13|17.59|17.47|17.93|18.19|18.03|17.51|17.71|17.49|17.73|17.51|18.19|18.11|18.37|17.93|17.73|17.81|17.81|17.99|17.83|17.89|18.01|17.91|18.39|18.05|18.01|17.99|18.03|17.89|17.87|17.89|18.29|18.21|18.03…
16:48:31|90640-D87 4E57-2.65-0x33|17.61|17.37|17.69|17.51|17.61|17.73|17.93|17.97|17.89|17.91|17.79|17.77|17.47|17.87|17.87|17.99|17.63|17.67|17.89|17.95|17.97|17.89|17.83|17.85|17.65|17.83|18.17|18.07|17.59|17.41|17.85|18.21|17.87|17.49|17.71|17.53|17.63|17.53|18.13|18.07|18.33|17.91|17.75|17.83|17.81|17.99|17.79|17.91|17.97|17.91|18.41|18.07|18.01|17.95|18.07|17.89|17.85|17.89|18.33|18.13|17.91…
16:48:31|90640-D87 4E57-2.65-0x33|17.67|17.37|17.71|17.51|17.63|17.67|17.81|17.91|17.81|17.93|17.73|17.73|17.49|17.87|17.89|17.97|17.57|17.59|17.93|17.99|17.95|17.85|17.77|17.87|17.57|17.79|18.09|18.05|17.59|17.33|17.69|18.09|17.75|17.45|17.73|17.55|17.61|17.63|18.11|18.03|18.27|17.89|17.79|17.83|17.81|18.03|17.81|17.93|17.95|17.89|18.35|18.09|17.95|17.89|17.97|17.87|17.83|17.87|18.31|18.05|17.79…
16:48:31|90640-D87 4E57-2.65-0x33|17.69|17.37|17.65|17.45|17.63|17.63|17.83|17.85|17.81|17.95|17.77|17.69|17.51|17.87|17.89|17.95|17.59|17.53|17.95|18.03|17.93|17.83|17.77|17.89|17.65|17.75|18.13|18.03|17.61|17.27|17.71|18.07|17.65|17.51|17.75|17.49|17.61|17.65|18.11|17.97|18.23|17.85|17.83|17.79|17.83|18.03|17.81|17.85|17.95|17.83|18.31|18.11|17.83|17.87|17.89|17.85|17.87|17.95|18.41|18.11|17.69…
16:48:31|90640-D87 4E57-2.65-0x33|17.73|17.39|17.63|17.49|17.73|17.67|17.97|17.89|17.83|17.99|17.83|17.67|17.55|17.93|17.93|17.99|17.63|17.57|18.01|18.03|17.95|17.89|17.79|17.91|17.75|17.81|18.21|18.05|17.67|17.35|17.75|18.13|17.73|17.59|17.71|17.47|17.71|17.71|18.07|17.95|18.25|17.85|17.85|17.77|17.83|18.05|17.79|17.81|17.97|17.81|18.33|18.17|17.85|17.87|17.95|17.79|17.83|18.05|18.41|18.19|17.79…
16:48:31|90640-D87 4E57-2.65-0x33|17.69|17.35|17.65|17.53|17.77|17.63|17.99|17.93|17.95|18.03|17.89|17.67|17.61|17.99|17.97|18.01|17.69|17.61|17.95|17.97|17.99|17.93|17.81|17.93|17.73|17.87|18.21|18.07|17.77|17.51|17.89|18.27|17.79|17.65|17.63|17.49|17.79|17.77|18.05|18.07|18.27|17.91|17.87|17.77|17.83|18.13|17.77|17.93|17.99|17.87|18.35|18.11|17.87|17.89|18.01|17.81|17.79|18.09|18.41|18.17|17.87…
16:48:31|90640-D87 4E57-2.65-0x33|17.63|17.37|17.73|17.55|17.79|17.67|17.99|17.93|18.05|18.03|17.99|17.69|17.65|18.05|17.99|17.99|17.73|17.69|17.87|17.93|18.01|17.97|17.81|17.91|17.71|17.85|18.19|18.05|17.85|17.63|17.99|18.21|17.83|17.81|17.79|17.51|17.89|17.87|18.07|18.15|18.33|17.95|17.97|17.77|17.87|18.19|17.75|18.01|17.99|17.91|18.27|18.03|17.91|17.89|18.05|17.81|17.87|18.11|18.41|18.15|17.91…
16:48:31|90640-D87 4E57-2.65-0x33|17.53|17.39|17.81|17.57|17.77|17.69|18.03|17.93|18.07|18.03|18.01|17.63|17.67|18.09|17.97|17.97|17.73|17.77|17.93|17.89|18.05|18.01|17.79|17.89|17.69|17.83|18.19|18.03|17.81|17.73|17.85|18.09|17.87|17.83|17.91|17.55|17.97|17.85|18.09|18.19|18.37|17.97|18.05|17.75|17.91|18.21|17.73|17.99|17.99|17.91|18.19|18.05|18.01|17.91|18.09|17.81|18.01|18.11|18.41|18.09|17.95…
16:48:31|90640-D87 4E57-2.65-0x33|17.33|17.43|17.87|17.59|17.67|17.65|18.05|17.99|18.09|18.01|18.03|17.65|17.69|18.09|17.95|18.03|17.73|17.75|17.99|17.95|18.09|17.99|17.77|17.89|17.57|17.79|18.19|18.07|17.77|17.71|17.61|18.21|17.87|17.75|17.93|17.51|17.87|17.83|18.13|18.23|18.37|17.99|18.09|17.67|17.87|18.23|17.75|17.97|17.97|17.91|18.25|18.07|18.03|17.85|18.09|17.81|18.01|18.05|18.39|18.03|17.93…
16:48:31|90640-D87 4E57-2.65-0x33|17.43|17.47|17.83|17.59|17.63|17.61|18.01|18.03|18.07|17.99|18.07|17.67|17.69|18.09|17.95|18.09|17.73|17.73|18.09|18.01|18.11|17.97|17.79|17.89|17.61|17.75|18.19|18.21|17.93|17.79|17.69|18.43|17.87|17.75|18.01|17.51|17.79|17.83|18.17|18.23|18.37|17.99|18.13|17.75|17.83|18.23|17.77|17.97|17.95|17.85|18.29|18.05|18.03|17.87|18.19|17.85|18.15|18.09|18.49|18.09|17.91…
16:48:31|90640-D87 4E57-2.65-0x33|17.59|17.43|17.73|17.51|17.59|17.65|17.99|18.07|18.05|17.95|18.11|17.65|17.69|18.07|17.95|18.07|17.73|17.71|18.17|18.09|18.13|17.93|17.81|17.85|17.59|17.75|18.19|18.21|18.17|17.77|17.57|18.27|17.69|17.75|17.97|17.51|17.77|17.83|18.15|18.17|18.35|17.91|18.03|17.81|17.85|18.29|17.81|17.97|17.93|17.81|18.25|18.03|17.97|17.87|18.09|17.77|18.17|18.03|18.49|18.07|17.93…
16:48:31|90640-D87 4E57-2.65-0x33|17.51|17.29|17.73|17.45|17.63|17.75|18.05|18.11|17.99|17.93|18.11|17.63|17.67|18.05|17.99|18.05|17.67|17.69|18.21|18.17|18.07|17.83|17.81|17.81|17.59|17.77|18.17|18.21|18.13|17.77|17.63|18.17|17.53|17.71|17.95|17.55|17.75|17.81|18.13|18.25|18.33|17.85|17.95|17.83|17.79|18.27|17.85|18.01|17.91|17.79|18.23|18.09|17.93|17.91|18.01|17.81|18.19|18.01|18.49|18.11|17.95…
16:48:31|90640-D87 4E57-2.65-0x33|17.49|17.41|17.89|17.55|17.65|17.75|18.09|18.11|17.91|17.99|18.23|17.67|17.65|18.09|18.09|18.07|17.59|17.75|18.29|18.19|18.01|17.85|17.87|17.79|17.59|17.77|18.13|18.25|18.09|17.73|17.85|18.33|17.57|17.75|17.95|17.67|17.79|17.69|18.09|18.29|18.33|17.79|17.95|17.91|17.81|18.23|17.89|18.11|17.93|17.75|18.21|18.13|17.95|17.93|18.03|17.91|18.19|17.97|18.51|18.21|17.97…
16:48:32|90640-D87 4E57-2.65-0x33|17.51|17.51|17.93|17.63|17.67|17.75|18.07|18.11|17.93|18.05|18.15|17.69|17.61|18.11|18.07|18.09|17.61|17.81|18.25|18.19|17.97|17.85|17.83|17.77|17.55|17.77|18.11|18.29|17.97|17.61|17.81|18.31|17.59|17.69|17.95|17.71|17.91|17.67|18.05|18.25|18.39|17.81|17.95|17.85|17.83|18.13|17.85|18.07|17.95|17.77|18.19|18.09|17.97|17.93|17.97|17.85|18.19|17.95|18.63|18.21|17.97…
16:48:32|90640-D87 4E57-2.65-0x33|17.53|17.55|17.97|17.57|17.63|17.77|18.07|18.09|17.89|18.03|18.09|17.61|17.59|18.13|18.07|18.07|17.59|17.83|18.23|18.13|17.89|17.89|17.81|17.69|17.53|17.81|18.09|18.17|17.77|17.57|17.67|18.17|17.65|17.53|17.89|17.67|17.89|17.59|18.09|18.15|18.37|17.79|18.01|17.81|17.83|18.05|17.83|18.05|17.93|17.75|18.19|18.07|17.93|17.95|17.95|17.81|18.13|17.83|18.55|18.11|17.91…
16:48:32|90640-D87 4E57-2.65-0x33|17.53|17.59|17.89|17.39|17.65|17.85|18.05|18.07|17.89|18.07|18.03|17.55|17.57|18.15|18.01|18.05|17.59|17.83|18.21|18.07|17.85|17.93|17.89|17.63|17.53|17.85|18.07|18.07|17.81|17.61|17.69|18.11|17.71|17.51|17.83|17.65|17.87|17.69|18.11|18.13|18.45|17.79|18.05|17.75|17.83|18.01|17.81|17.99|17.91|17.81|18.19|18.03|17.89|17.91|17.93|17.77|18.07|17.87|18.55|18.15|17.91…
16:48:32|90640-D87 4E57-2.65-0x33|17.53|17.57|17.85|17.41|17.73|17.87|18.05|18.03|17.91|18.03|17.99|17.55|17.57|18.17|17.97|18.07|17.61|17.77|18.19|17.99|17.83|17.91|17.97|17.65|17.53|17.75|18.07|18.11|17.87|17.57|17.83|18.13|17.77|17.35|17.81|17.71|17.85|17.79|18.11|18.13|18.45|17.81|18.01|17.71|17.89|17.99|17.87|17.95|17.93|17.89|18.15|18.01|17.93|17.89|17.89|17.75|18.03|17.85|18.49|18.21|17.97…
16:48:32|90640-D87 4E57-2.65-0x33|17.53|17.63|17.91|17.43|17.69|17.89|18.05|17.93|17.89|17.99|17.95|17.55|17.61|18.19|17.99|18.09|17.67|17.73|18.17|17.93|17.85|17.89|17.95|17.67|17.53|17.67|18.13|18.15|17.81|17.43|17.71|18.15|17.83|17.39|17.87|17.73|17.85|17.79|18.05|18.11|18.51|17.85|17.99|17.77|17.95|18.05|17.91|17.99|17.95|17.87|18.11|18.03|17.97|17.89|17.85|17.81|18.01|17.81|18.43|18.21|18.03…
16:48:32|90640-D87 4E57-2.65-0x33|17.45|17.67|17.95|17.45|17.65|17.89|18.11|18.01|17.87|18.05|17.91|17.53|17.63|18.21|18.01|18.05|17.71|17.71|18.25|17.97|17.87|17.85|17.93|17.65|17.51|17.67|18.17|18.21|17.75|17.39|17.61|18.09|17.77|17.43|17.85|17.75|17.89|17.79|18.07|18.09|18.57|17.87|18.01|17.83|17.97|18.11|17.99|18.03|17.89|17.85|18.15|18.15|18.01|17.89|17.85|17.85|17.99|17.69|18.31|18.21|18.01…
16:48:32|90640-D87 4E57-2.65-0x33|17.57|17.71|17.99|17.41|17.65|17.89|18.13|18.09|17.95|18.11|17.87|17.51|17.71|18.21|17.99|18.01|17.77|17.69|18.21|18.01|17.97|17.81|17.87|17.63|17.53|17.67|18.15|18.25|17.79|17.29|17.51|17.99|17.73|17.53|17.83|17.71|17.91|17.89|18.09|18.07|18.61|17.91|18.03|17.83|17.99|18.19|18.05|18.01|17.85|17.85|18.11|18.15|18.03|17.93|17.77|17.83|18.05|17.77|18.21|18.13|17.99…
16:48:32|90640-D87 4E57-2.65-0x33|17.75|17.73|18.01|17.51|17.65|17.85|18.13|18.11|18.01|18.09|17.83|17.57|17.77|18.21|17.97|18.01|17.81|17.63|18.17|18.05|18.05|17.81|17.81|17.67|17.53|17.73|18.11|18.21|17.89|17.27|17.37|17.95|17.73|17.61|17.89|17.67|17.87|17.97|18.13|18.05|18.53|17.93|18.03|17.81|17.97|18.23|18.07|17.91|17.87|17.85|18.09|18.13|18.07|17.95|17.79|17.73|17.99|17.81|18.21|18.03|17.95…
16:48:32|90640-D87 4E57-2.65-0x33|17.77|17.65|17.93|17.59|17.67|17.71|18.09|18.13|18.09|18.07|17.85|17.63|17.75|18.21|17.95|18.07|17.83|17.59|18.11|18.09|18.07|17.81|17.83|17.71|17.61|17.79|18.19|18.17|17.91|17.27|17.31|17.97|17.73|17.63|18.03|17.69|17.85|17.87|18.25|18.05|18.47|17.95|18.03|17.85|17.95|18.25|18.09|17.91|17.89|17.89|18.07|18.13|18.11|17.95|17.79|17.77|17.93|17.87|18.21|17.97|17.93…
16:48:32|90640-D87 4E57-2.65-0x33|17.87|17.77|17.87|17.57|17.69|17.79|18.07|18.17|18.17|18.07|17.87|17.71|17.69|18.17|17.95|18.07|17.87|17.67|18.09|18.11|18.11|17.79|17.87|17.67|17.69|17.83|18.27|18.15|18.03|17.33|17.15|18.01|17.79|17.67|18.05|17.73|17.87|17.79|18.23|17.97|18.53|17.99|18.07|17.91|17.97|18.27|18.05|17.93|17.93|17.95|18.13|18.15|18.17|17.97|17.83|17.83|18.01|17.93|18.29|17.93|17.97…
16:48:32|90640-D87 4E57-2.65-0x33|17.85|17.87|17.89|17.55|17.63|17.85|18.11|18.21|18.17|18.07|17.85|17.77|17.71|18.13|17.89|18.07|17.87|17.75|18.19|18.13|18.09|17.79|17.87|17.65|17.73|17.79|18.19|18.13|18.03|17.39|17.31|17.97|17.85|17.73|18.07|17.71|17.89|17.77|18.21|18.03|18.59|17.97|18.11|17.91|17.99|18.23|18.01|17.95|17.97|17.97|18.19|18.19|18.23|17.93|17.87|17.87|18.09|17.93|18.37|17.91|18.01…
16:48:32|90640-D87 4E57-2.65-0x33|17.71|17.87|17.89|17.59|17.57|17.77|18.13|18.21|18.15|18.09|17.81|17.79|17.65|18.01|17.81|18.05|17.79|17.71|18.27|18.17|18.05|17.75|17.85|17.69|17.75|17.69|18.11|18.11|18.01|17.37|17.43|18.01|17.75|17.77|18.05|17.67|17.87|17.73|18.23|18.07|18.55|17.93|18.15|17.89|17.97|18.17|17.97|17.89|17.95|17.97|18.21|18.21|18.23|17.89|17.93|17.89|18.13|17.93|18.37|17.87|17.97…
16:48:32|90640-D87 4E57-2.65-0x33|17.73|17.87|17.85|17.61|17.61|17.69|18.05|18.21|18.09|18.11|17.81|17.81|17.67|17.91|17.79|18.13|17.77|17.67|18.17|18.19|17.99|17.71|17.85|17.71|17.69|17.61|18.11|18.15|18.01|17.29|17.41|18.05|17.65|17.69|18.03|17.67|17.91|17.77|18.25|18.07|18.51|17.91|18.19|17.89|17.95|18.19|17.93|17.87|17.93|17.93|18.23|18.13|18.23|17.83|17.97|17.85|18.17|17.89|18.45|17.87|17.93…
16:48:32|90640-D87 4E57-2.65-0x33|17.81|17.85|17.81|17.59|17.65|17.75|17.97|18.21|18.03|18.07|17.75|17.79|17.69|17.85|17.77|18.09|17.75|17.65|18.09|18.15|17.93|17.71|17.85|17.61|17.65|17.59|18.11|18.19|18.01|17.37|17.33|17.77|17.49|17.53|18.01|17.67|17.89|17.81|18.25|18.07|18.47|17.89|18.19|17.83|17.99|18.21|17.99|17.79|17.85|17.89|18.19|18.07|18.17|17.77|17.93|17.81|18.15|17.87|18.37|17.87|18.01…
16:48:32|90640-D87 4E57-2.65-0x33|17.81|17.91|17.77|17.51|17.65|17.81|17.95|18.21|17.99|18.05|17.69|17.79|17.67|17.81|17.75|18.05|17.77|17.63|18.01|18.11|17.95|17.71|17.73|17.51|17.63|17.57|18.05|18.23|17.97|17.43|17.21|17.53|17.35|17.55|18.17|17.63|17.89|17.81|18.25|18.09|18.43|17.87|18.19|17.81|18.03|18.17|18.05|17.75|17.79|17.85|18.17|18.01|18.13|17.83|17.91|17.75|18.21|17.93|18.31|17.89|18.07…
16:48:32|90640-D87 4E57-2.65-0x33|17.85|17.89|17.61|17.51|17.65|17.73|17.85|18.17|17.97|18.05|17.63|17.83|17.65|17.83|17.67|18.03|17.83|17.65|17.87|18.07|17.97|17.77|17.63|17.49|17.61|17.57|18.01|18.19|17.83|17.41|17.05|17.43|17.45|17.51|18.11|17.59|17.89|17.75|18.25|18.09|18.47|17.85|18.15|17.79|18.01|18.13|18.03|17.71|17.85|17.81|18.09|17.95|18.17|17.89|17.91|17.61|18.19|18.05|18.27|17.81|18.05…
16:48:33|90640-D87 4E57-2.65-0x33|17.85|17.97|17.67|17.57|17.63|17.67|17.85|18.13|17.91|18.03|17.69|17.97|17.67|17.83|17.63|18.01|17.77|17.67|17.93|18.11|17.99|17.89|17.69|17.57|17.61|17.55|18.01|18.15|17.75|17.45|17.15|17.45|17.53|17.51|18.07|17.61|18.03|17.77|18.25|18.07|18.49|17.83|18.19|17.83|17.99|18.07|18.01|17.71|17.89|17.79|18.01|17.93|18.21|17.89|17.91|17.65|18.23|18.03|18.25|17.81|18.03…
16:48:33|90640-D87 4E57-2.65-0x33|17.81|17.95|17.73|17.55|17.53|17.67|17.85|18.11|17.85|18.01|17.75|17.95|17.59|17.81|17.61|17.87|17.73|17.65|17.99|18.03|17.97|17.89|17.73|17.53|17.61|17.57|18.01|18.13|17.69|17.35|17.25|17.43|17.47|17.39|17.93|17.63|18.01|17.71|18.21|18.05|18.45|17.81|18.13|17.81|17.91|18.01|17.99|17.65|17.83|17.77|17.97|17.91|18.17|17.89|17.93|17.59|18.15|18.01|18.25|17.81|17.99…
16:48:33|90640-D87 4E57-2.65-0x33|17.83|17.93|17.73|17.53|17.63|17.67|17.87|18.09|17.85|17.99|17.73|17.93|17.55|17.85|17.71|17.73|17.71|17.63|17.95|17.95|17.97|17.89|17.77|17.51|17.67|17.57|17.99|18.17|17.77|17.27|17.31|17.33|17.41|17.39|17.81|17.55|18.01|17.75|18.19|18.05|18.47|17.79|18.07|17.83|17.85|18.01|18.05|17.61|17.77|17.83|17.95|17.85|18.13|17.89|17.95|17.65|18.09|18.03|18.35|17.91|17.95…
16:48:33|90640-D87 4E57-2.65-0x33|17.89|17.95|17.73|17.47|17.73|17.65|17.89|18.01|17.85|17.87|17.71|17.91|17.51|17.91|17.79|17.81|17.75|17.63|17.91|17.97|18.03|17.99|17.87|17.57|17.73|17.63|17.97|18.21|17.99|17.35|17.47|17.45|17.41|17.49|17.85|17.49|18.05|17.79|18.21|18.05|18.39|17.77|18.09|17.85|17.89|18.01|18.07|17.57|17.77|17.89|17.93|17.81|18.15|17.89|18.05|17.69|18.11|18.05|18.39|18.09|17.97…
16:48:33|90640-D87 4E57-2.65-0x33|17.87|17.97|17.79|17.43|17.75|17.63|17.89|17.93|17.85|17.77|17.79|17.89|17.55|17.95|17.77|17.87|17.73|17.63|17.97|18.05|18.07|18.17|17.93|17.61|17.81|17.69|17.97|18.19|17.87|17.33|17.41|17.53|17.41|17.53|17.97|17.53|18.07|17.79|18.23|18.07|18.33|17.77|18.11|17.87|17.93|17.97|18.09|17.67|17.77|17.87|17.93|17.91|18.17|17.91|18.15|17.71|18.13|18.01|18.51|18.19|17.89…
16:48:33|90640-D87 4E57-2.65-0x33|17.85|17.99|17.83|17.47|17.77|17.57|17.89|17.97|17.93|17.77|17.85|17.89|17.53|17.95|17.75|17.89|17.63|17.55|18.03|18.05|18.03|18.15|17.93|17.67|17.89|17.67|17.97|18.19|17.69|17.31|17.17|17.37|17.55|17.49|17.97|17.49|18.03|17.73|18.19|18.09|18.41|17.77|18.19|17.89|17.93|17.95|18.09|17.75|17.81|17.79|18.01|17.99|18.11|17.85|18.07|17.71|18.07|17.97|18.49|18.27|17.89…
16:48:33|90640-D87 4E57-2.65-0x33|17.97|17.99|17.89|17.51|17.69|17.53|17.81|18.01|17.99|17.69|17.83|17.89|17.59|17.95|17.81|17.95|17.71|17.49|18.09|18.05|18.07|18.13|17.97|17.73|17.91|17.65|17.99|18.29|17.77|17.29|17.21|17.29|17.67|17.65|17.97|17.51|18.07|17.75|18.15|18.07|18.47|17.83|18.27|17.89|17.93|17.99|18.09|17.77|17.85|17.79|18.07|18.05|18.05|17.87|18.01|17.73|18.01|18.05|18.55|18.23|17.89…
16:48:33|90640-D87 4E57-2.65-0x33|18.19|18.03|17.95|17.51|17.63|17.49|17.77|18.07|18.11|17.77|17.83|17.91|17.67|17.95|17.87|17.97|17.79|17.51|18.15|18.09|18.11|18.09|18.01|17.77|18.03|17.69|17.97|18.21|17.85|17.31|17.27|17.35|17.47|17.81|17.95|17.55|18.01|17.79|18.21|18.07|18.43|17.89|18.31|17.85|17.89|18.03|18.13|17.79|17.91|17.81|18.09|18.13|18.09|17.99|17.99|17.77|18.15|18.13|18.47|18.21|17.93…
16:48:33|90640-D87 4E57-2.65-0x33|18.09|17.93|17.95|17.45|17.63|17.45|17.81|18.11|18.21|17.85|17.91|17.93|17.73|17.87|17.83|17.99|17.87|17.53|18.19|18.13|18.11|18.05|18.01|17.81|18.01|17.65|17.99|18.13|17.89|17.25|17.37|17.41|17.31|17.77|17.93|17.61|17.97|17.85|18.27|18.15|18.39|17.93|18.33|17.83|17.85|18.05|18.15|17.83|17.97|17.87|18.03|18.19|18.05|17.97|17.97|17.83|18.27|18.19|18.39|18.21|17.97…
16:48:33|90640-D87 4E57-2.65-0x33|18.09|17.91|17.95|17.45|17.73|17.53|17.85|18.09|18.29|17.87|17.99|17.91|17.79|17.91|17.79|18.05|17.93|17.59|18.23|18.15|18.11|18.05|18.01|17.79|17.93|17.65|18.01|18.13|18.03|17.37|17.55|17.33|17.27|17.73|17.89|17.67|18.05|17.91|18.23|18.21|18.43|17.97|18.27|17.81|17.87|18.07|18.05|17.77|18.01|17.93|18.05|18.25|18.03|17.95|17.91|17.89|18.27|18.23|18.37|18.21|17.93…
16:48:33|90640-D87 4E57-2.65-0x33|18.07|17.89|17.91|17.33|17.81|17.61|17.83|17.99|18.27|17.77|17.97|17.89|17.79|17.93|17.83|18.09|17.93|17.65|18.21|18.15|18.17|18.05|18.01|17.71|17.93|17.65|18.07|18.07|18.03|17.39|17.51|17.15|17.23|17.77|17.77|17.65|18.11|17.99|18.19|18.27|18.45|17.97|18.15|17.83|17.89|18.15|17.97|17.81|18.03|17.89|18.07|18.21|18.01|17.95|17.87|17.91|18.27|18.27|18.35|18.23|17.89…
16:48:33|90640-D87 4E57-2.65-0x33|18.13|17.97|17.95|17.43|17.87|17.73|17.83|18.07|18.35|17.85|17.95|17.93|17.79|17.97|17.87|18.05|17.93|17.69|18.19|18.19|18.21|18.09|18.01|17.67|17.99|17.67|18.13|18.03|18.11|17.51|17.63|17.23|17.27|17.81|17.85|17.63|18.19|18.05|18.13|18.33|18.45|17.97|18.19|17.85|17.97|18.21|18.01|17.85|18.09|17.85|18.09|18.17|18.03|17.95|17.91|17.93|18.37|18.31|18.37|18.25|17.99…
16:48:33|90640-D87 4E57-2.65-0x33|18.03|18.05|18.03|17.51|17.93|17.91|17.87|18.13|18.33|17.91|17.97|17.97|17.81|18.01|17.93|18.01|17.87|17.71|18.19|18.23|18.19|18.13|17.97|17.65|17.93|17.69|18.09|18.01|18.07|17.61|17.53|17.23|17.31|17.79|17.91|17.65|18.25|18.03|18.07|18.33|18.45|17.97|18.23|17.91|18.05|18.15|18.03|17.85|18.13|17.85|18.21|18.15|18.05|17.91|17.93|17.91|18.45|18.29|18.39|18.31|18.07…
16:48:33|90640-D87 4E57-2.65-0x33|17.81|17.99|18.09|17.53|17.89|17.87|17.83|18.13|18.23|17.95|17.97|17.97|17.73|17.99|17.97|17.97|17.79|17.77|18.19|18.13|18.11|18.09|17.91|17.65|17.75|17.65|18.03|18.01|17.95|17.53|17.23|17.11|17.43|17.61|17.93|17.65|18.19|17.91|18.07|18.31|18.41|17.89|18.23|17.95|18.01|18.09|18.03|17.83|18.13|17.83|18.17|18.11|18.05|17.87|17.97|17.87|18.35|18.13|18.37|18.43|18.05…
16:48:33|90640-D87 4E57-2.65-0x33|17.77|18.03|18.03|17.47|17.79|17.83|17.83|18.21|18.25|17.99|17.95|17.97|17.77|17.97|17.91|17.93|17.79|17.83|18.21|18.05|18.09|18.07|17.93|17.75|17.75|17.69|18.07|18.01|17.93|17.59|17.27|17.01|17.53|17.65|18.01|17.61|18.21|17.89|18.07|18.25|18.47|17.91|18.23|17.95|17.99|18.05|18.03|17.81|18.13|17.85|18.13|18.11|18.17|17.87|18.01|17.89|18.37|18.13|18.41|18.37|18.17…
16:48:34|90640-D87 4E57-2.65-0x33|17.67|18.01|17.93|17.51|17.71|17.81|17.79|18.19|18.27|18.01|17.87|17.97|17.83|17.97|17.87|17.97|17.81|17.83|18.23|18.03|18.09|18.07|17.97|17.73|17.77|17.73|18.13|18.01|17.83|17.55|17.37|16.97|17.41|17.63|17.99|17.59|18.15|17.89|18.09|18.21|18.53|17.87|18.19|17.97|18.07|18.03|18.05|17.81|18.19|17.89|18.15|18.11|18.21|17.89|18.01|17.85|18.33|18.09|18.43|18.27|18.13…
16:48:34|90640-D87 4E57-2.65-0x33|17.57|17.97|17.99|17.53|17.75|17.79|17.83|18.17|18.23|18.01|17.87|17.97|17.81|17.97|17.87|17.99|17.79|17.77|18.21|18.01|18.03|18.07|17.99|17.71|17.73|17.75|18.19|18.01|17.75|17.51|17.29|16.93|17.29|17.65|17.97|17.71|18.11|17.81|18.11|18.17|18.57|17.95|18.15|18.01|18.13|18.05|18.13|17.81|18.25|17.91|18.17|18.09|18.23|17.87|18.01|17.87|18.29|18.03|18.45|18.27|18.09…
16:48:34|90640-D87 4E57-2.65-0x33|17.49|18.03|18.05|17.55|17.85|17.83|17.85|18.09|18.15|18.09|17.87|17.93|17.79|17.95|17.79|17.91|17.77|17.73|18.19|17.99|17.97|18.07|18.01|17.71|17.69|17.81|18.25|17.97|17.67|17.49|17.13|16.99|17.43|17.73|17.93|17.81|18.19|17.75|18.17|18.13|18.59|18.01|18.11|18.05|18.15|17.99|18.15|17.81|18.27|17.93|18.19|18.07|18.21|17.79|17.95|17.89|18.27|17.97|18.41|18.27|18.07…
16:48:34|90640-D87 4E57-2.65-0x33|17.63|18.07|17.99|17.45|17.87|17.87|17.87|17.95|18.13|18.15|17.85|17.83|17.85|18.01|17.75|17.85|17.79|17.69|18.19|17.97|17.99|18.15|17.93|17.71|17.73|17.93|18.15|17.89|17.77|17.53|17.09|17.09|17.55|17.71|17.73|17.79|18.25|17.79|18.21|18.21|18.61|18.01|18.07|17.99|18.17|17.97|18.17|17.87|18.29|17.91|18.21|18.11|18.25|17.79|17.81|17.95|18.33|18.09|18.39|18.29|18.15…
16:48:34|90640-D87 4E57-2.65-0x33|17.73|18.13|18.01|17.55|17.87|17.87|17.87|17.95|18.11|18.09|17.83|17.85|17.87|17.99|17.61|17.87|17.79|17.73|18.23|17.99|17.99|18.09|17.85|17.77|17.69|17.83|18.05|17.99|17.83|17.45|17.05|17.31|17.53|17.67|17.71|17.83|18.13|17.69|18.23|18.25|18.55|18.01|18.09|17.91|18.11|17.95|18.21|17.97|18.25|17.87|18.27|18.13|18.23|17.77|17.87|17.99|18.33|18.17|18.35|18.29|18.15…
16:48:34|90640-D87 4E57-2.65-0x33|17.75|18.17|18.05|17.63|17.89|17.87|17.89|17.95|18.17|18.03|17.79|17.87|17.83|17.97|17.63|17.87|17.79|17.77|18.21|18.01|17.95|18.05|17.85|17.83|17.75|17.75|18.03|18.07|17.83|17.39|17.11|17.57|17.51|17.63|17.69|17.77|18.03|17.69|18.25|18.19|18.49|18.01|18.09|17.89|18.07|17.99|18.25|17.95|18.21|17.83|18.31|18.13|18.21|17.77|17.91|17.99|18.33|18.11|18.31|18.33|18.23…
16:48:34|90640-D87 4E57-2.65-0x33|17.77|18.11|18.09|17.59|17.91|17.81|17.91|17.95|18.23|18.05|17.67|17.83|17.79|17.95|17.57|17.81|17.79|17.73|18.19|17.97|17.91|18.07|17.85|17.77|17.79|17.79|18.01|18.03|17.83|17.43|17.07|17.57|17.51|17.59|17.67|17.71|18.01|17.59|18.19|18.13|18.49|18.01|18.05|17.79|18.07|18.03|18.21|17.95|18.21|17.79|18.29|18.13|18.21|17.77|17.91|17.99|18.27|18.05|18.25|18.37|18.19…
16:48:34|90640-D87 4E57-2.65-0x33|17.61|18.05|18.07|17.55|17.87|17.71|17.91|17.97|18.25|18.15|17.81|17.81|17.73|17.93|17.65|17.75|17.73|17.69|18.11|17.95|17.89|18.11|17.89|17.73|17.73|17.83|18.07|17.95|17.87|17.47|17.13|17.57|17.51|17.51|17.67|17.79|18.07|17.55|18.13|18.21|18.57|18.07|18.11|17.81|18.07|17.99|18.17|17.97|18.21|17.85|18.27|18.21|18.21|17.79|17.91|18.03|18.21|17.97|18.21|18.37|18.17…
16:48:34|90640-D87 4E57-2.65-0x33|17.33|17.91|18.11|17.53|17.85|17.75|17.99|18.09|18.21|18.09|17.95|17.81|17.61|17.95|17.73|17.79|17.63|17.71|18.03|17.99|17.87|18.07|17.99|17.69|17.61|17.75|18.11|17.95|17.91|17.45|17.19|17.59|17.45|17.45|17.71|17.85|18.03|17.39|18.17|18.27|18.53|18.05|18.15|17.83|18.03|17.95|18.13|17.99|18.21|17.89|18.31|18.29|18.19|17.81|17.91|18.05|18.21|17.91|18.27|18.37|18.13…
16:48:34|90640-D87 4E57-2.65-0x33|17.35|17.77|17.91|17.37|17.81|17.79|18.01|18.19|18.25|18.05|17.95|17.81|17.63|17.97|17.71|17.83|17.67|17.73|18.01|18.03|17.87|18.03|17.93|17.65|17.63|17.67|18.03|17.87|17.89|17.37|17.15|17.47|17.41|17.47|17.73|17.69|17.99|17.45|18.21|18.25|18.49|18.03|18.19|17.83|17.99|17.87|18.09|17.97|18.21|17.89|18.33|18.23|18.17|17.83|17.91|17.95|18.21|17.85|18.31|18.35|18.09…
16:48:34|90640-D87 4E57-2.65-0x33|17.39|17.79|17.75|17.35|17.85|17.81|17.97|18.27|18.29|18.03|17.95|17.87|17.65|17.97|17.71|17.83|17.71|17.73|17.93|18.07|17.87|18.05|17.89|17.65|17.67|17.75|17.97|17.93|17.87|17.39|17.07|17.37|17.57|17.49|17.69|17.55|18.01|17.41|18.25|18.25|18.49|18.03|18.17|17.77|17.99|17.83|18.05|17.89|18.09|17.85|18.31|18.19|18.17|17.85|17.95|17.87|18.17|17.81|18.29|18.41|18.09…
16:48:34|90640-D87 4E57-2.65-0x33|17.47|17.95|17.69|17.33|17.89|17.83|17.97|18.35|18.29|18.01|17.95|17.91|17.67|18.03|17.71|17.83|17.75|17.73|17.93|18.11|17.87|18.05|17.83|17.65|17.77|17.81|17.99|17.99|17.99|17.41|17.01|17.37|17.69|17.59|17.65|17.47|18.01|17.47|18.29|18.27|18.57|18.07|18.15|17.77|18.05|17.85|18.07|17.87|17.99|17.89|18.29|18.11|18.17|17.83|17.99|17.89|18.21|17.85|18.27|18.35|18.21…
16:48:34|90640-D87 4E57-2.65-0x33|17.39|17.89|17.61|17.39|17.99|17.73|17.87|18.29|18.25|17.97|17.91|17.91|17.65|17.91|17.67|17.85|17.81|17.73|17.89|18.09|17.85|18.01|17.75|17.67|17.87|17.81|17.97|18.03|18.07|17.45|16.75|17.35|17.73|17.57|17.63|17.37|17.99|17.39|18.21|18.25|18.53|18.07|18.11|17.75|17.99|17.83|18.03|17.73|18.01|17.97|18.29|18.01|18.15|17.77|17.97|17.87|18.21|17.85|18.23|18.25|18.17…
16:48:34|90640-D87 4E57-2.65-0x33|17.41|17.89|17.63|17.45|17.97|17.65|17.89|18.25|18.13|17.87|17.89|17.91|17.69|17.81|17.63|17.87|17.81|17.65|17.89|18.13|17.87|18.03|17.75|17.69|17.89|17.81|18.03|18.07|18.11|17.49|16.83|17.39|17.75|17.73|17.71|17.45|17.97|17.45|18.15|18.23|18.49|18.13|18.09|17.73|17.93|17.87|18.05|17.73|18.03|17.89|18.29|18.01|18.13|17.73|17.95|17.87|18.21|17.89|18.19|18.19|18.03…
16:48:34|90640-D87 4E57-2.65-0x33|17.47|17.93|17.69|17.51|17.97|17.73|18.01|18.25|18.07|17.99|17.91|17.95|17.75|17.83|17.61|17.89|17.83|17.69|17.91|18.15|17.91|18.01|17.79|17.77|17.93|17.93|18.11|18.09|18.17|17.47|16.93|17.47|17.71|17.89|17.77|17.55|17.93|17.53|18.15|18.23|18.53|18.21|18.09|17.67|17.93|17.93|18.11|17.77|18.07|17.85|18.23|17.97|18.13|17.67|17.99|17.91|18.23|17.95|18.27|18.17|18.09…
16:48:34|90640-D87 4E57-2.65-0x33|17.45|17.97|17.75|17.57|17.99|17.79|18.01|18.25|18.09|18.09|17.91|17.99|17.75|17.85|17.61|17.91|17.83|17.71|17.87|18.15|17.95|17.99|17.79|17.85|17.97|18.03|18.13|18.11|18.15|17.45|16.97|17.53|17.67|17.87|17.83|17.55|17.89|17.55|18.07|18.17|18.57|18.15|18.09|17.69|17.93|17.89|18.15|17.81|18.11|17.91|18.19|17.95|18.21|17.77|18.03|17.93|18.31|17.99|18.35|18.17|18.25…
16:48:35|90640-D87 4E57-2.65-0x33|17.37|17.87|17.79|17.57|17.99|17.75|17.99|18.21|18.03|18.07|17.85|17.97|17.69|17.79|17.59|17.89|17.83|17.71|17.83|18.15|17.97|17.97|17.69|17.79|17.91|17.93|18.07|18.11|18.07|17.43|16.93|17.61|17.67|17.75|17.79|17.53|17.85|17.55|18.05|18.11|18.51|18.09|18.05|17.69|17.89|17.83|18.09|17.75|18.07|17.95|18.11|17.91|18.23|17.83|18.03|17.85|18.25|17.95|18.33|18.17|18.19…
16:48:35|90640-D87 4E57-2.65-0x33|17.33|17.79|17.71|17.59|17.95|17.65|17.99|18.17|18.05|18.05|17.81|17.95|17.69|17.75|17.63|17.89|17.85|17.73|17.79|18.17|17.97|17.95|17.77|17.73|17.81|17.77|18.07|18.11|18.05|17.49|16.95|17.73|17.67|17.73|17.77|17.51|17.83|17.51|18.05|18.09|18.53|18.09|18.01|17.73|17.87|17.83|18.11|17.79|18.03|17.93|18.03|17.89|18.35|17.83|18.03|17.85|18.29|17.91|18.33|18.19|18.13…
16:48:35|90640-D87 4E57-2.65-0x33|17.31|17.79|17.67|17.51|17.93|17.69|18.01|18.13|18.09|18.07|17.79|17.93|17.71|17.85|17.69|17.89|17.87|17.83|17.77|18.13|17.89|17.95|17.87|17.79|17.75|17.85|18.15|18.21|18.05|17.47|16.79|17.69|17.77|17.73|17.81|17.51|17.85|17.43|18.03|18.03|18.59|18.11|17.99|17.77|17.93|17.85|18.13|17.83|18.01|17.93|18.07|17.89|18.33|17.85|18.03|17.85|18.29|17.89|18.41|18.29|18.17…
16:48:35|90640-D87 4E57-2.65-0x33|17.33|17.79|17.77|17.43|17.91|17.73|17.97|18.09|18.05|18.09|17.83|17.91|17.73|18.03|17.75|17.89|17.87|17.93|17.91|18.09|17.89|17.95|17.89|17.91|17.81|18.01|18.19|18.35|18.03|17.51|16.95|17.71|17.85|17.85|17.97|17.55|17.93|17.49|18.01|18.07|18.63|18.07|17.97|17.77|17.99|17.89|18.15|17.91|17.99|17.97|18.21|17.93|18.39|17.87|18.03|17.89|18.39|17.97|18.47|18.37|18.29…
16:48:35|90640-D87 4E57-2.65-0x33|17.25|17.81|17.83|17.43|17.85|17.65|17.89|18.01|17.99|18.05|17.85|17.85|17.59|17.93|17.69|17.87|17.79|17.85|18.01|18.07|17.77|17.91|17.89|17.89|17.69|17.99|18.19|18.31|17.83|17.43|17.05|17.75|17.81|17.93|17.93|17.55|17.87|17.43|17.95|18.07|18.57|18.01|17.91|17.73|18.01|17.91|18.17|18.01|17.95|17.99|18.15|17.93|18.29|17.77|17.99|17.79|18.29|17.89|18.47|18.41|18.13…
16:48:35|90640-D87 4E57-2.65-0x33|17.25|17.83|17.83|17.37|17.85|17.57|17.85|17.95|17.97|18.01|17.81|17.79|17.55|17.85|17.67|17.85|17.81|17.77|17.89|18.05|17.71|17.87|17.83|17.87|17.63|17.97|18.13|18.27|17.79|17.35|17.09|17.69|17.77|17.81|17.77|17.57|17.81|17.45|17.91|18.13|18.61|17.99|17.87|17.79|18.03|17.91|18.19|17.95|17.83|17.97|18.09|17.87|18.19|17.71|18.01|17.75|18.27|17.89|18.53|18.37|17.99…
