# Supplementary material for: eHomeSeniors Dataset: An Infrared Thermal Sensor Dataset for Automatic Fall Detection Research
Source: Sensors (Basel). 2019 Oct 21;19(20):4565. doi: 10.3390/s19204565 (PMC6832422; doi:10.3390/s19204565)
Supplement: Supplementary file 1 [file sensors-19-04565-s001.zip › eHomeSeniors dataset/melexis sensor/datos matlab/test2.m]

close all
clear all

load barbara01data

h =figure;

filename = 'test_caida_sensor2D_1.gif';

Nframe= size(barbara01,1);%1000;
pos = NaN(Nframe,2);

for nn = 40:Nframe

A = barbara01(nn,:);

B = reshape(A,32,24);
C = (B >= 21);

% B = B(10:32,1:24);
 C = C(10:32,1:24);

% 
pos(nn,2) = median(find(mean(C)>0));
pos(nn,1) = 9+ median(find(mean(C')>0));


% pos(nn,2) = mean(find(mean(C)>0));
% pos(nn,1) = 9+mean(find(mean(C')>0));

% subplot(1,2,1)

imagesc(B')
title(nn)
caxis([12 24])
% colorbar
% axis('equal')
% 
% subplot(1,2,2)
% 
% imagesc(C')
hold on;plot(pos(nn,1),pos(nn,2),'ob','linewidth',3)
hold off

axis('equal')
pause(0.02)


    % Capture the plot as an image
    frame = getframe(h);
    im = frame2im(frame);
    [imind,cm] = rgb2ind(im,256);
    % [imind,cm]= rgb2ind (im);
    
    
    % Write to the GIF File
    if nn == 40% indice(1)
        imwrite(imind,cm,filename,'gif', 'Loopcount',inf,'DelayTime',1/25);
    else
        imwrite(imind,cm,filename,'gif','WriteMode','append','DelayTime',1/25);
    end


end
