# Supplementary material for: eHomeSeniors Dataset: An Infrared Thermal Sensor Dataset for Automatic Fall Detection Research
Source: Sensors (Basel). 2019 Oct 21;19(20):4565. doi: 10.3390/s19204565 (PMC6832422; doi:10.3390/s19204565)
Supplement: Supplementary file 1 [file sensors-19-04565-s001.zip › eHomeSeniors dataset/melexis sensor/datos matlab/test.m]

%Import Data -> Range C3:ACPXXXX
%>> close all >> clear all >> save nombre-data nombre01 >> test (F5)
close all
clear all

load melexis-G1-3-f15-data

figure;


for nn = 1550:1650

A = melexisG13f15(nn,:);

B = reshape(A,32,24);
%C = (B >= 25);

%subplot(1,2,1)

imagesc(B')
title(nn)
caxis([18 35])
colorbar
%axis('equal')

%subplot(1,2,2)

%imagesc(C')
pause(0.05)
end
